# Supplementary material for: Transcriptome sequencing for high throughput SNP development and genetic mapping in Pea
Source: BMC Genomics. 2014 Feb 12;15:126. doi: 10.1186/1471-2164-15-126 (PMC3925251; doi:10.1186/1471-2164-15-126)
Supplement: Additional file 4: Table S1 — Informative description given to 40,135 contigs. [file 1471-2164-15-126-S4.xlsx]

## Sheet: Additional file 4
contig_id	annotation
peapol_c1	highly similar to "SubName: Full=Clathrin assembly protein, putative; EC=1.3.1.74;"|EMBL:B9T128|Ricinus communis|548aa
peapol_c2	highly similar to "SubName: Full=Carbon catabolite repressor protein, putative; EC=3.1.13.4;"|EMBL:B9SYV1|Ricinus communis|603aa
peapol_c3	highly similar to "SubName: Full=Ein3-binding f-box protein 3;"|EMBL:B9HA53|Populus trichocarpa|646aa
peapol_c4	highly similar to "RecName: Full=Phosphoglycerate mutase;"|EMBL:B9RJG7|Ricinus communis|347aa
peapol_c5	highly similar to "SubName: Full=Whole genome shotgun sequence of line PN40024, scaffold_16.assembly12x; Flags: Fragment;"|EMBL:D7TCI5|Vitis vinifera|317aa
peapol_c6	highly similar to "SubName: Full=Whole genome shotgun sequence of line PN40024, scaffold_35.assembly12x; Flags: Fragment;"|EMBL:D7TGK9|Vitis vinifera|504aa
peapol_c7	highly similar to "SubName: Full=Acyl-coA oxidase;"|EMBL:D3YBG7|Trifolium repens|627aa
peapol_c8	highly similar to "SubName: Full=Whole genome shotgun sequence of line PN40024, scaffold_6.assembly12x; Flags: Fragment;"|EMBL:D7TSK3|Vitis vinifera|417aa
peapol_c9	similar to "SubName: Full=Serine palmitoyltransferase I, putative; EC=2.3.1.50;"|EMBL:B9RWA7|Ricinus communis|482aa
peapol_c10	highly similar to "SubName: Full=Diphosphoinositol polyphosphate phosphohydrolase, putative;"|EMBL:B9RGV1|Ricinus communis|230aa
peapol_c11	highly similar to "SubName: Full=Calcium-dependent protein kinase; SubName: Full=Calcium-dependent protein kinase CDPK1444;"|EMBL:Q5D875|Medicago truncatula|560aa
peapol_c12	highly similar to "RecName: Full=Triacylglycerol lipase SDP1; EC=3.1.1.3; AltName: Full=Protein SUGAR-DEPENDENT 1;"|EMBL:Q9LZA6|Arabidopsis thaliana|825aa
peapol_c13	highly similar to "SubName: Full=Whole genome shotgun sequence of line PN40024, scaffold_80.assembly12x; Flags: Fragment;"|EMBL:D7TCU2|Vitis vinifera|434aa
peapol_c14	highly similar to "SubName: Full=Whole genome shotgun sequence of line PN40024, scaffold_57.assembly12x; Flags: Fragment;"|EMBL:D7TD99|Vitis vinifera|622aa
peapol_c15	highly similar to "SubName: Full=UDP-N-acetylglucosamine transporter, putative;"|EMBL:B9SZ37|Ricinus communis|326aa
peapol_c16	highly similar to "SubName: Full=Protein kinase, putative;"|EMBL:B9RP30|Ricinus communis|632aa
peapol_c18	highly similar to "SubName: Full=Eukaryotic translation initiation factor 2c, putative;"|EMBL:B9SP45|Ricinus communis|921aa
peapol_c19	highly similar to "SubName: Full=DNA binding protein, putative;"|EMBL:B9RRC4|Ricinus communis|286aa
peapol_c20	similar to "SubName: Full=At1g49170; SubName: Full=Similar to serine/threonine kinase 9 gb:AAD28798.1;"|EMBL:Q6NQG5|Arabidopsis thaliana|126aa
peapol_c21	highly similar to "SubName: Full=RNA polymerase sigma factor rpoD, putative;"|EMBL:B9RRX0|Ricinus communis|560aa
peapol_c23	highly similar to "SubName: Full=Whole genome shotgun sequence of line PN40024, scaffold_8.assembly12x; Flags: Fragment;"|EMBL:D7STM4|Vitis vinifera|479aa
peapol_c24	highly similar to "SubName: Full=DNA binding protein, putative;"|EMBL:B9R7K0|Ricinus communis|337aa
peapol_c25	highly similar to "SubName: Full=Whole genome shotgun sequence of line PN40024, scaffold_4.assembly12x; Flags: Fragment;"|EMBL:D7SKI8|Vitis vinifera|413aa
peapol_c26	highly similar to "SubName: Full=Genomic DNA, chromosome 5, TAC clone:K21L13;"|EMBL:Q9LSM1|Arabidopsis thaliana|595aa
peapol_c27	highly similar to "SubName: Full=Putative KH-domain containing protein;"|EMBL:B3SGL8|Medicago truncatula|334aa
peapol_c28	highly similar to "SubName: Full=Anthranilate synthase, beta subunit, ASB2; Flags: Fragment;"|EMBL:B9HJK0|Populus trichocarpa|240aa
peapol_c29	highly similar to "SubName: Full=F-box family protein;"|EMBL:B8Y9B5|Poncirus trifoliata|468aa
peapol_c31	highly similar to "SubName: Full=Whole genome shotgun sequence of line PN40024, scaffold_1.assembly12x; Flags: Fragment;"|EMBL:E0CQN9|Vitis vinifera|467aa
peapol_c32	highly similar to "SubName: Full=4-hydroxy-3-methylbut-2-en-1-yl diphosphate synthase; EC=1.17.4.3;"|EMBL:A9ZN14|Hevea brasiliensis|740aa
peapol_c33	highly similar to "SubName: Full=Whole genome shotgun sequence of line PN40024, scaffold_80.assembly12x; Flags: Fragment;"|EMBL:D7TCR4|Vitis vinifera|369aa
peapol_c34	highly similar to "SubName: Full=Whole genome shotgun sequence of line PN40024, scaffold_4.assembly12x; Flags: Fragment;"|EMBL:D7SJP9|Vitis vinifera|385aa
peapol_c35	highly similar to "SubName: Full=Hydrolase, hydrolyzing O-glycosyl compounds, putative; EC=3.2.1.21;"|EMBL:B9SHX7|Ricinus communis|603aa
peapol_c37	highly similar to "SubName: Full=Whole genome shotgun sequence of line PN40024, scaffold_25.assembly12x; Flags: Fragment;"|EMBL:D7TWC7|Vitis vinifera|293aa
peapol_c38	highly similar to "SubName: Full=Glycerol kinase; EC=2.7.1.30;"|EMBL:Q6RUF8|Glycine max|519aa
peapol_c39	highly similar to "SubName: Full=Hydrolase, hydrolyzing O-glycosyl compounds, putative; EC=3.2.1.21;"|EMBL:B9SD66|Ricinus communis|632aa
peapol_c40	highly similar to "RecName: Full=Acyl-coenzyme A oxidase 3, peroxisomal; Short=AOX 3; EC=1.3.3.6; AltName: Full=Medium-chain acyl-CoA oxidase; Short=AtCX3; Flags: Precursor;"|EMBL:Q9LLH9|Arabidopsis thaliana|675aa
peapol_c42	highly similar to "SubName: Full=Whole genome shotgun sequence of line PN40024, scaffold_39.assembly12x; Flags: Fragment;"|EMBL:D7T7C1|Vitis vinifera|751aa
peapol_c43	highly similar to "SubName: Full=Whole genome shotgun sequence of line PN40024, scaffold_108.assembly12x; Flags: Fragment;"|EMBL:D7SXA7|Vitis vinifera|428aa
peapol_c44	highly similar to "SubName: Full=Whole genome shotgun sequence of line PN40024, scaffold_68.assembly12x; Flags: Fragment;"|EMBL:D7SVC1|Vitis vinifera|438aa
peapol_c45	highly similar to "RecName: Full=Dynamin-related protein 5A; AltName: Full=Soybean dynamin-like protein 5A; Short=SDL5A;"|EMBL:Q39828|Glycine max|610aa
peapol_c46	similar to "SubName: Full=Os06g0226000 protein; Flags: Fragment;"|EMBL:Q0DDF8|Oryza sativa|225aa
peapol_c47	highly similar to "SubName: Full=JHL07K02.6 protein;"|EMBL:E6NU06|Jatropha curcas|265aa
peapol_c49	highly similar to "SubName: Full=Whole genome shotgun sequence of line PN40024, scaffold_1.assembly12x; Flags: Fragment;"|EMBL:E0CQQ0|Vitis vinifera|345aa
peapol_c50	highly similar to "SubName: Full=Whole genome shotgun sequence of line PN40024, scaffold_60.assembly12x; Flags: Fragment;"|EMBL:D7U9V3|Vitis vinifera|459aa
peapol_c51	highly similar to "SubName: Full=Whole genome shotgun sequence of line PN40024, scaffold_16.assembly12x; Flags: Fragment;"|EMBL:D7TB85|Vitis vinifera|413aa
peapol_c52	highly similar to "SubName: Full=AMP dependent ligase, putative; EC=6.2.1.26;"|EMBL:B9RZM7|Ricinus communis|564aa
peapol_c53	highly similar to "SubName: Full=Whole genome shotgun sequence of line PN40024, scaffold_8.assembly12x; Flags: Fragment;"|EMBL:D7STK8|Vitis vinifera|608aa
peapol_c54	highly similar to "SubName: Full=Whole genome shotgun sequence of line PN40024, scaffold_4.assembly12x; Flags: Fragment;"|EMBL:D7SJX9|Vitis vinifera|489aa
peapol_c55	similar to "SubName: Full=Whole genome shotgun sequence of line PN40024, scaffold_25.assembly12x; Flags: Fragment;"|EMBL:D7TWC9|Vitis vinifera|137aa
peapol_c56	highly similar to "SubName: Full=O-sialoglycoprotein endopeptidase, putative; EC=3.4.24.57;"|EMBL:B9T542|Ricinus communis|346aa
peapol_c57	highly similar to "SubName: Full=Whole genome shotgun sequence of line PN40024, scaffold_1.assembly12x; Flags: Fragment;"|EMBL:E0CNT2|Vitis vinifera|459aa
peapol_c58	highly similar to "SubName: Full=Whole genome shotgun sequence of line PN40024, scaffold_34.assembly12x; Flags: Fragment;"|EMBL:D7T030|Vitis vinifera|822aa
peapol_c59	highly similar to "SubName: Full=Whole genome shotgun sequence of line PN40024, scaffold_77.assembly12x; Flags: Fragment;"|EMBL:D7SYL4|Vitis vinifera|651aa
peapol_c60	highly similar to "SubName: Full=Glutamine amidotransferase subunit pdxT, putative;"|EMBL:B9SWC4|Ricinus communis|253aa
peapol_c61	highly similar to "SubName: Full=Multidrug resistance pump, putative;"|EMBL:B9T6V3|Ricinus communis|482aa
peapol_c62	highly similar to "SubName: Full=ABC transporter family, pleiotropic drug resistance protein;"|EMBL:B9GGM3|Populus trichocarpa|1436aa
peapol_c63	highly similar to "SubName: Full=Whole genome shotgun sequence of line PN40024, scaffold_0.assembly12x; Flags: Fragment;"|EMBL:D7SIW1|Vitis vinifera|691aa
peapol_c64	highly similar to "SubName: Full=Whole genome shotgun sequence of line PN40024, scaffold_11.assembly12x; Flags: Fragment;"|EMBL:D7T8W4|Vitis vinifera|822aa
peapol_c65	highly similar to "SubName: Full=RPA 70kDa subunit;"|EMBL:Q6WG36|Pisum sativum|637aa
peapol_c66	highly similar to "SubName: Full=Eukaryotic translation initiation factor 3 subunit, putative;"|EMBL:B9RBD0|Ricinus communis|574aa
peapol_c67	highly similar to "SubName: Full=Whole genome shotgun sequence of line PN40024, scaffold_58.assembly12x; Flags: Fragment;"|EMBL:D7SR01|Vitis vinifera|623aa
peapol_c68	highly similar to "SubName: Full=Whole genome shotgun sequence of line PN40024, scaffold_1.assembly12x; Flags: Fragment;"|EMBL:E0CQR7|Vitis vinifera|350aa
peapol_c69	highly similar to "SubName: Full=Amsh, putative;"|EMBL:B9T631|Ricinus communis|514aa
peapol_c70	highly similar to "SubName: Full=Whole genome shotgun sequence of line PN40024, scaffold_302.assembly12x; Flags: Fragment;"|EMBL:D7U6V2|Vitis vinifera|759aa
peapol_c71	highly similar to "SubName: Full=Mevalonate and galactokinase;"|EMBL:Q2HTL9|Medicago truncatula|388aa
peapol_c72	highly similar to "SubName: Full=Glutamine amidotransferase, class I, active site;"|EMBL:A2Q3J8|Medicago truncatula|605aa
peapol_c73	highly similar to "SubName: Full=Glycerol-3-phosphate acyltransferase 9; SubName: Full=Putative glycerol-3-phosphate acyltransferase; EC=2.3.1.15;"|EMBL:C9WGL0|Vernicia fordii|375aa
peapol_c74	highly similar to "SubName: Full=Whole genome shotgun sequence of line PN40024, scaffold_90.assembly12x; Flags: Fragment;"|EMBL:D7T8A9|Vitis vinifera|343aa
peapol_c75	highly similar to "SubName: Full=Poly(RC)-binding protein, putative;"|EMBL:B9S7H6|Ricinus communis|548aa
peapol_c76	highly similar to "RecName: Full=Pseudouridine synthase; EC=5.4.99.-; Flags: Fragment;"|EMBL:D7T696|Vitis vinifera|326aa
peapol_c77	highly similar to "SubName: Full=Aldose-1-epimerase, putative; EC=5.1.3.3;"|EMBL:B9SWV6|Ricinus communis|340aa
peapol_c78	highly similar to "SubName: Full=Putative auxin transport facilitator protein;"|EMBL:B9X291|Pisum sativum|617aa
peapol_c79	highly similar to "SubName: Full=Whole genome shotgun sequence of line PN40024, scaffold_0.assembly12x; Flags: Fragment;"|EMBL:D7SHN7|Vitis vinifera|356aa
peapol_c80	highly similar to "SubName: Full=Mitotic checkpoint protein bub3, putative;"|EMBL:B9SND5|Ricinus communis|342aa
peapol_c81	highly similar to "SubName: Full=Whole genome shotgun sequence of line PN40024, scaffold_63.assembly12x; Flags: Fragment;"|EMBL:D7TPH3|Vitis vinifera|437aa
peapol_c82	highly similar to "SubName: Full=EH-domain-containing protein, putative;"|EMBL:B9SYX5|Ricinus communis|550aa
peapol_c83	highly similar to "SubName: Full=rRNA-processing protein EBP2, putative; EC=1.3.1.74;"|EMBL:B9SKC1|Ricinus communis|307aa
peapol_c84	highly similar to "SubName: Full=Whole genome shotgun sequence of line PN40024, scaffold_73.assembly12x; Flags: Fragment;"|EMBL:D7T3D3|Vitis vinifera|644aa
peapol_c85	highly similar to "SubName: Full=Transcription factor, putative;"|EMBL:B9RHR8|Ricinus communis|454aa
peapol_c86	highly similar to "SubName: Full=Whole genome shotgun sequence of line PN40024, scaffold_0.assembly12x; Flags: Fragment;"|EMBL:D7SGZ3|Vitis vinifera|361aa
peapol_c87	highly similar to "SubName: Full=Whole genome shotgun sequence of line PN40024, scaffold_151.assembly12x; Flags: Fragment;"|EMBL:D7TDY1|Vitis vinifera|469aa
peapol_c88	highly similar to "SubName: Full=Endonuclease;"|EMBL:A5A338|Glycine max|308aa
peapol_c89	highly similar to "RecName: Full=Probable mitochondrial saccharopine dehydrogenase At5g39410; Short=SDH; EC=1.5.1.9;"|EMBL:Q8LGI2|Arabidopsis thaliana|454aa
peapol_c90	highly similar to YL1 nuclear, C-terminal chr03_pseudomolecule_IMGAG_V3 27096004-27099214 F EGN_Mt090430 20090702|EMBL:|Medicago truncatula|125aa
peapol_c91	highly similar to "SubName: Full=Ring finger protein, putative;"|EMBL:B9RNL9|Ricinus communis|554aa
peapol_c92	highly similar to "SubName: Full=Nicotinate phosphoribosyltransferase-like protein;"|EMBL:Q6XQM5|Medicago truncatula|557aa
peapol_c93	highly similar to "SubName: Full=Aspartokinase-homoserine dehydrogenase; EC=1.1.1.3; EC=2.7.2.4;"|EMBL:O63067|Glycine max|916aa
peapol_c94	highly similar to "SubName: Full=Uracil phosphoribosyltransferase, putative; EC=2.4.2.9;"|EMBL:B9SV47|Ricinus communis|243aa
peapol_c95	highly similar to "SubName: Full=Putative sugar transporter;"|EMBL:Q07A14|Nicotiana langsdorffii|552aa
peapol_c96	highly similar to "SubName: Full=Cyclin T1;"|EMBL:Q6EEW1|Medicago truncatula|372aa
peapol_c97	highly similar to "SubName: Full=Vacuolar protein sorting-associated protein VPS9, putative;"|EMBL:B9RJC2|Ricinus communis|477aa
peapol_c98	highly similar to "SubName: Full=Whole genome shotgun sequence of line PN40024, scaffold_74.assembly12x; Flags: Fragment;"|EMBL:D7UBU1|Vitis vinifera|464aa
peapol_c99	highly similar to "SubName: Full=AP-4 complex subunit sigma-1, putative;"|EMBL:B9RKE4|Ricinus communis|143aa
peapol_c100	highly similar to "SubName: Full=Os08g0564100 protein; SubName: Full=Putative iron inhibited ABC transporter 2; SubName: Full=cDNA clone:001-113-A02, full insert sequence;"|EMBL:Q84ZB2|Oryza sativa|592aa
peapol_c101	highly similar to "SubName: Full=Ku70-like protein;"|EMBL:A7MAS2|Vigna radiata|629aa
peapol_c102	highly similar to "SubName: Full=Whole genome shotgun sequence of line PN40024, scaffold_28.assembly12x; Flags: Fragment;"|EMBL:E0CTE0|Vitis vinifera|472aa
peapol_c103	highly similar to "SubName: Full=Auxin conjugate hydrolase;"|EMBL:Q0GXX6|Medicago truncatula|447aa
peapol_c104	highly similar to WD40-like Beta Propeller chr04_pseudomolecule_IMGAG_V3 36675988-36673263 E EGN_Mt090430 20090702|EMBL:|Medicago truncatula|685aa
peapol_c105	highly similar to "SubName: Full=Carbon catabolite repressor protein, putative;"|EMBL:B9S5P5|Ricinus communis|456aa
peapol_c106	highly similar to "SubName: Full=E3 ubiquitin ligase PUB14, putative;"|EMBL:B9RXX4|Ricinus communis|374aa
peapol_c108	highly similar to "SubName: Full=Signal recognition particle 68 kDa protein, putative;"|EMBL:B9RA70|Ricinus communis|594aa
peapol_c109	highly similar to "SubName: Full=Nitrate transporter, putative;"|EMBL:B9RU48|Ricinus communis|621aa
peapol_c110	highly similar to "SubName: Full=23S rRNA methyltransferase, putative;"|EMBL:B9RHG3|Ricinus communis|234aa
peapol_c112	highly similar to "SubName: Full=RelA-SpoT like protein PsRSH1;"|EMBL:Q76JT3|Pisum sativum|729aa
peapol_c113	highly similar to "SubName: Full=Anaphase-promoting complex, putative;"|EMBL:B9S6F0|Ricinus communis|192aa
peapol_c114	highly similar to "SubName: Full=Protein ABIL2, putative;"|EMBL:B9RSD0|Ricinus communis|312aa
peapol_c115	highly similar to "SubName: Full=Whole genome shotgun sequence of line PN40024, scaffold_77.assembly12x; Flags: Fragment;"|EMBL:D7SYA9|Vitis vinifera|820aa
peapol_c116	highly similar to "SubName: Full=Whole genome shotgun sequence of line PN40024, scaffold_11.assembly12x; Flags: Fragment;"|EMBL:D7T9P9|Vitis vinifera|375aa
peapol_c117	highly similar to "SubName: Full=Polyadenylation factor subunit, putative; EC=2.3.1.48;"|EMBL:B9SG25|Ricinus communis|582aa
peapol_c118	highly similar to "SubName: Full=Whole genome shotgun sequence of line PN40024, scaffold_47.assembly12x; Flags: Fragment;"|EMBL:D7TF15|Vitis vinifera|580aa
peapol_c119	highly similar to "SubName: Full=Whole genome shotgun sequence of line PN40024, scaffold_4.assembly12x; Flags: Fragment;"|EMBL:D7SK13|Vitis vinifera|514aa
peapol_c120	highly similar to "SubName: Full=Protein arginine n-methyltransferase 1, putative; EC=2.1.1.125;"|EMBL:B9RKB5|Ricinus communis|387aa
peapol_c121	highly similar to "SubName: Full=Whole genome shotgun sequence of line PN40024, scaffold_29.assembly12x; Flags: Fragment;"|EMBL:D7SNI4|Vitis vinifera|345aa
peapol_c122	highly similar to "SubName: Full=Disease resistance protein-like protein MsR1;"|EMBL:Q6YIA0|Medicago sativa|704aa
peapol_c123	highly similar to "SubName: Full=ATP-citrate lyase/succinyl-CoA ligase;"|EMBL:A2Q2V1|Medicago truncatula|608aa
peapol_c124	highly similar to "SubName: Full=Calcium lipid binding protein, putative;"|EMBL:B9RDG1|Ricinus communis|515aa
peapol_c125	highly similar to "SubName: Full=Whole genome shotgun sequence of line PN40024, scaffold_0.assembly12x; Flags: Fragment;"|EMBL:D7SIB6|Vitis vinifera|369aa
peapol_c126	highly similar to "RecName: Full=AP-3 complex subunit sigma; AltName: Full=AP-3 complex subunit sigma-3; AltName: Full=Adapter-related protein complex 3 sigma subunit; AltName: Full=Sigma-adaptin 3; AltName: Full=Sigma3-adaptin;"|EMBL:Q8VZ37|Arabidopsis thaliana|166aa
peapol_c127	similar to "RecName: Full=Non-specific lipid-transfer protein;"|EMBL:C6T013|Glycine max|168aa
peapol_c128	highly similar to "SubName: Full=Peptidase aspartic, active site; Oligopeptide transporter OPT superfamily;"|EMBL:A7UQT0|Medicago truncatula|729aa
peapol_c129	highly similar to "SubName: Full=Whole genome shotgun sequence of line PN40024, scaffold_11.assembly12x; Flags: Fragment;"|EMBL:D7T8I2|Vitis vinifera|312aa
peapol_c130	highly similar to "SubName: Full=WD-repeat protein, putative; EC=2.3.1.48;"|EMBL:B9R702|Ricinus communis|479aa
peapol_c131	highly similar to Alpha/beta hydrolase fold chr05_pseudomolecule_IMGAG_V3 6704053-6706077 E EGN_Mt090430 20090702|EMBL:|Medicago truncatula|267aa
peapol_c132	similar to "SubName: Full=Whole genome shotgun sequence of line PN40024, scaffold_21.assembly12x; Flags: Fragment;"|EMBL:D7SLU5|Vitis vinifera|262aa
peapol_c133	highly similar to "SubName: Full=Protein GPR89A, putative;"|EMBL:B9S266|Ricinus communis|468aa
peapol_c134	highly similar to "RecName: Full=Glycine dehydrogenase [decarboxylating], mitochondrial; EC=1.4.4.2; AltName: Full=Glycine cleavage system P protein; AltName: Full=Glycine decarboxylase; Flags: Precursor;"|EMBL:P26969|Pisum sativum|1057aa
peapol_c135	highly similar to "SubName: Full=Whole genome shotgun sequence of line PN40024, scaffold_1.assembly12x; Flags: Fragment;"|EMBL:E0CQ92|Vitis vinifera|539aa
peapol_c136	highly similar to "SubName: Full=Ankyrin;"|EMBL:Q2HSQ0|Medicago truncatula|317aa
peapol_c137	highly similar to "SubName: Full=Cak1, putative; EC=2.7.11.14; EC=2.7.11.22;"|EMBL:B9RKN1|Ricinus communis|467aa
peapol_c138	highly similar to "SubName: Full=Type IIB calcium ATPase MCA5;"|EMBL:Q8L8A0|Medicago truncatula|1014aa
peapol_c139	highly similar to "SubName: Full=Leucine-rich repeat-containing protein, putative;"|EMBL:B9R7I6|Ricinus communis|823aa
peapol_c140	highly similar to "SubName: Full=Whole genome shotgun sequence of line PN40024, scaffold_16.assembly12x; Flags: Fragment;"|EMBL:D7TCF5|Vitis vinifera|523aa
peapol_c141	highly similar to "SubName: Full=ERS-like ethylene receptor;"|EMBL:O49153|Pisum sativum|635aa
peapol_c142	highly similar to "SubName: Full=Protein phosphatase 2c, putative; EC=3.1.3.16;"|EMBL:B9R8Q9|Ricinus communis|387aa
peapol_c143	highly similar to "SubName: Full=Peroxisomal 3-hydroxyisobutyryl-coenzyme A hydrolase;"|EMBL:B0M1A0|Glycine max|387aa
peapol_c144	highly similar to "SubName: Full=R3h domain containing protein, putative;"|EMBL:B9SG72|Ricinus communis|452aa
peapol_c145	highly similar to "RecName: Full=UPF0497 membrane protein 15;"|EMBL:C6TCJ2|Glycine max|206aa
peapol_c146	highly similar to "SubName: Full=Whole genome shotgun sequence of line PN40024, scaffold_5.assembly12x; Flags: Fragment;"|EMBL:D7U2G8|Vitis vinifera|558aa
peapol_c147	highly similar to "SubName: Full=RING-H2 finger protein ATL3K, putative;"|EMBL:B9SBI6|Ricinus communis|374aa
peapol_c148	highly similar to "SubName: Full=Actin 1;"|EMBL:E9P160|Celosia argentea|377aa
peapol_c149	highly similar to "RecName: Full=N-acetyl-gamma-glutamyl-phosphate reductase; EC=1.2.1.38; Flags: Fragment;"|EMBL:D7TPP6|Vitis vinifera|398aa
peapol_c150	highly similar to "SubName: Full=Ribosomal RNA assembly protein mis3, putative;"|EMBL:B9RI36|Ricinus communis|377aa
peapol_c151	highly similar to "SubName: Full=Rhomboid protein, putative;"|EMBL:B9T029|Ricinus communis|397aa
peapol_c152	highly similar to "SubName: Full=Whole genome shotgun sequence of line PN40024, scaffold_25.assembly12x; Flags: Fragment;"|EMBL:D7TVZ5|Vitis vinifera|1085aa
peapol_c154	highly similar to "SubName: Full=Whole genome shotgun sequence of line PN40024, scaffold_15.assembly12x; Flags: Fragment;"|EMBL:D7UAV6|Vitis vinifera|736aa
peapol_c155	highly similar to "SubName: Full=Whole genome shotgun sequence of line PN40024, scaffold_7.assembly12x; Flags: Fragment;"|EMBL:D7THV0|Vitis vinifera|368aa
peapol_c156	highly similar to "SubName: Full=Whole genome shotgun sequence of line PN40024, scaffold_89.assembly12x; Flags: Fragment;"|EMBL:D7SN02|Vitis vinifera|544aa
peapol_c157	highly similar to "SubName: Full=F5O11.19, related;"|EMBL:Q2HSS2|Medicago truncatula|312aa
peapol_c158	highly similar to "SubName: Full=Vacuolar proton-ATPase subunit-like protein;"|EMBL:Q70I37|Lotus japonicus|815aa
peapol_c159	highly similar to "SubName: Full=Whole genome shotgun sequence of line PN40024, scaffold_1.assembly12x; Flags: Fragment;"|EMBL:E0CP79|Vitis vinifera|408aa
peapol_c160	highly similar to "SubName: Full=Selenoprotein O, putative;"|EMBL:B9RI64|Ricinus communis|654aa
peapol_c161	highly similar to "RecName: Full=Cytochrome P450 97B1, chloroplastic; EC=1.14.-.-; AltName: Full=Cytochrome P450 97A2; Flags: Precursor;"|EMBL:Q43078|Pisum sativum|552aa
peapol_c162	highly similar to "SubName: Full=Whole genome shotgun sequence of line PN40024, scaffold_38.assembly12x; Flags: Fragment;"|EMBL:D7U4R0|Vitis vinifera|546aa
peapol_c163	highly similar to "SubName: Full=Whole genome shotgun sequence of line PN40024, scaffold_4.assembly12x; Flags: Fragment;"|EMBL:D7SJT3|Vitis vinifera|380aa
peapol_c164	highly similar to "SubName: Full=Whole genome shotgun sequence of line PN40024, scaffold_54.assembly12x; Flags: Fragment;"|EMBL:D7SS20|Vitis vinifera|418aa
peapol_c165	highly similar to "SubName: Full=Serine/threonine-specific protein kinase-like protein;"|EMBL:C6ZRT4|Glycine max|382aa
peapol_c166	highly similar to "SubName: Full=Beta-1,3-glucuronosyltransferase; EC=2.4.1.135;"|EMBL:Q50HW4|Medicago truncatula|441aa
peapol_c167	highly similar to "SubName: Full=Beta-ketoacyl synthase; SAM dependent carboxyl methyltransferase;"|EMBL:Q2HRW2|Medicago truncatula|336aa
peapol_c168	highly similar to "SubName: Full=Whole genome shotgun sequence of line PN40024, scaffold_49.assembly12x; Flags: Fragment;"|EMBL:D7SZI3|Vitis vinifera|464aa
peapol_c169	highly similar to "SubName: Full=Casein kinase, putative;"|EMBL:B9RK86|Ricinus communis|446aa
peapol_c170	highly similar to "SubName: Full=Whole genome shotgun sequence of line PN40024, scaffold_37.assembly12x; Flags: Fragment;"|EMBL:D7U1J5|Vitis vinifera|632aa
peapol_c171	highly similar to "SubName: Full=Heat shock transcription factor;"|EMBL:Q9M597|Medicago sativa|402aa
peapol_c172	highly similar to "SubName: Full=Beta-fructofuranosidase, putative;"|EMBL:B9RZV8|Ricinus communis|686aa
peapol_c173	highly similar to "RecName: Full=Mitogen-activated protein kinase homolog D5; EC=2.7.11.24;"|EMBL:Q06060|Pisum sativum|394aa
peapol_c174	highly similar to "SubName: Full=Whole genome shotgun sequence of line PN40024, scaffold_38.assembly12x; Flags: Fragment;"|EMBL:D7U507|Vitis vinifera|979aa
peapol_c176	highly similar to "SubName: Full=Whole genome shotgun sequence of line PN40024, scaffold_14.assembly12x; Flags: Fragment;"|EMBL:E0CSG1|Vitis vinifera|525aa
peapol_c177	highly similar to "SubName: Full=Whole genome shotgun sequence of line PN40024, scaffold_7.assembly12x; Flags: Fragment;"|EMBL:D7TJ72|Vitis vinifera|432aa
peapol_c178	highly similar to "SubName: Full=Protein ABC1, mitochondrial, putative;"|EMBL:B9T1T3|Ricinus communis|707aa
peapol_c179	highly similar to "SubName: Full=GRAS family transcription factor;"|EMBL:B9IH45|Populus trichocarpa|546aa
peapol_c180	highly similar to "SubName: Full=ATP binding protein, putative; EC=2.7.10.1;"|EMBL:B9SNG5|Ricinus communis|800aa
peapol_c181	highly similar to "SubName: Full=Whole genome shotgun sequence of line PN40024, scaffold_77.assembly12x; Flags: Fragment;"|EMBL:D7SY69|Vitis vinifera|651aa
peapol_c182	highly similar to "SubName: Full=Zinc ion binding protein, putative;"|EMBL:B9S8F3|Ricinus communis|524aa
peapol_c183	highly similar to "SubName: Full=Whole genome shotgun sequence of line PN40024, scaffold_90.assembly12x; Flags: Fragment;"|EMBL:D7T7Y2|Vitis vinifera|347aa
peapol_c184	highly similar to "SubName: Full=Whole genome shotgun sequence of line PN40024, scaffold_30.assembly12x; Flags: Fragment;"|EMBL:D7TUW5|Vitis vinifera|336aa
peapol_c185	highly similar to "SubName: Full=Whole genome shotgun sequence of line PN40024, scaffold_18.assembly12x; Flags: Fragment;"|EMBL:D7T403|Vitis vinifera|450aa
peapol_c186	highly similar to "RecName: Full=Glutamyl-tRNA reductase; EC=1.2.1.70;"|EMBL:E5GCQ2|Cucumis melo|543aa
peapol_c187	highly similar to "SubName: Full=Whole genome shotgun sequence of line PN40024, scaffold_11.assembly12x; Flags: Fragment;"|EMBL:D7T9J2|Vitis vinifera|684aa
peapol_c188	highly similar to "SubName: Full=Pheophorbide A oxygenase, putative;"|EMBL:B9T573|Ricinus communis|552aa
peapol_c189	highly similar to "SubName: Full=Dynamin homolog;"|EMBL:Q9SDX4|Astragalus sinicus|930aa
peapol_c190	highly similar to "SubName: Full=Whole genome shotgun sequence of line PN40024, scaffold_11.assembly12x;"|EMBL:A5BMV4|Vitis vinifera|415aa
peapol_c191	highly similar to "SubName: Full=Putative ureidoglycolate hydrolase; EC=3.5.3.19;"|EMBL:A4GX19|Phaseolus vulgaris|185aa
peapol_c192	similar to "SubName: Full=Whole genome shotgun sequence of line PN40024, scaffold_262.assembly12x; Flags: Fragment;"|EMBL:E0CW20|Vitis vinifera|423aa
peapol_c193	highly similar to "SubName: Full=AAA-metalloprotease FtsH;"|EMBL:Q94ES0|Pisum sativum|810aa
peapol_c194	similar to "SubName: Full=Whole genome shotgun sequence of line PN40024, scaffold_118.assembly12x; Flags: Fragment;"|EMBL:D7T4Y7|Vitis vinifera|552aa
peapol_c195	highly similar to "SubName: Full=Acetylglucosaminyltransferase, putative; EC=2.4.2.26;"|EMBL:B9RUK1|Ricinus communis|430aa
peapol_c196	highly similar to "SubName: Full=F-box family protein;"|EMBL:D7KZR8|Arabidopsis lyrata|422aa
peapol_c197	highly similar to "RecName: Full=Probable thylakoidal processing peptidase 2, chloroplastic; EC=3.4.21.89; AltName: Full=Signal peptidase I-2; Flags: Precursor;"|EMBL:Q9M9Z2|Arabidopsis thaliana|367aa
peapol_c198	highly similar to "SubName: Full=Whole genome shotgun sequence of line PN40024, scaffold_51.assembly12x; Flags: Fragment;"|EMBL:D7TS42|Vitis vinifera|457aa
peapol_c199	highly similar to "SubName: Full=Synaptonemal complex protein, putative;"|EMBL:B9S1H3|Ricinus communis|781aa
peapol_c200	similar to "SubName: Full=Whole genome shotgun sequence of line PN40024, scaffold_58.assembly12x; Flags: Fragment;"|EMBL:D7SQY7|Vitis vinifera|344aa
peapol_c201	highly similar to "SubName: Full=Protoporphyrinogen oxidase, chloroplast, putative; EC=1.3.3.4;"|EMBL:B9RN34|Ricinus communis|536aa
peapol_c202	highly similar to "SubName: Full=Whole genome shotgun sequence of line PN40024, scaffold_0.assembly12x; Flags: Fragment;"|EMBL:D7SIR2|Vitis vinifera|661aa
peapol_c203	highly similar to "SubName: Full=Inner membrane protein;"|EMBL:B9GL61|Populus trichocarpa|459aa
peapol_c204	highly similar to "SubName: Full=Whole genome shotgun sequence of line PN40024, scaffold_3.assembly12x; Flags: Fragment;"|EMBL:D7TJZ2|Vitis vinifera|479aa
peapol_c206	similar to "SubName: Full=Cyclin-like F-box; F-box protein interaction domain;"|EMBL:A2Q228|Medicago truncatula|438aa
peapol_c207	highly similar to "SubName: Full=1-phosphatidylinositol-4-phosphate 5-kinase, putative;"|EMBL:B9SKF6|Ricinus communis|517aa
peapol_c208	highly similar to "SubName: Full=Whole genome shotgun sequence of line PN40024, scaffold_137.assembly12x; Flags: Fragment;"|EMBL:D7SMF8|Vitis vinifera|534aa
peapol_c209	highly similar to "SubName: Full=SLAC-homologous 1 protein;"|EMBL:D2U834|Citrus clementina|396aa
peapol_c210	highly similar to "SubName: Full=Whole genome shotgun sequence of line PN40024, scaffold_1683.assembly12x; Flags: Fragment;"|EMBL:D7UEF4|Vitis vinifera|237aa
peapol_c211	highly similar to "SubName: Full=Alpha-L-arabinofuranosidase;"|EMBL:D7RIC7|Medicago truncatula|672aa
peapol_c212	highly similar to "SubName: Full=Expressed protein;"|EMBL:A6XN19|Prunus persica|705aa
peapol_c213	highly similar to "SubName: Full=Histone acetyltransferase;"|EMBL:B9H794|Populus trichocarpa|448aa
peapol_c214	highly similar to "SubName: Full=Putative thiamin biosynthesis protein;"|EMBL:O82392|Arabidopsis thaliana|644aa
peapol_c215	highly similar to "SubName: Full=DNA double-strand break repair rad50 ATPase, putative;"|EMBL:B9SJ00|Ricinus communis|1163aa
peapol_c216	highly similar to "RecName: Full=Flotillin-like protein 4;"|EMBL:D2XNR1|Medicago truncatula|475aa
peapol_c217	highly similar to "SubName: Full=Glycoside transferase, six-hairpin, subgroup;"|EMBL:Q2HSS5|Medicago truncatula|622aa
peapol_c218	highly similar to "SubName: Full=Whole genome shotgun sequence of line PN40024, scaffold_20.assembly12x; Flags: Fragment;"|EMBL:D7T6K9|Vitis vinifera|429aa
peapol_c219	highly similar to "SubName: Full=AT3g19970/MZE19_2; SubName: Full=At3g19970/MZE19_2; SubName: Full=Genomic DNA, chromosome 3, P1 clone: MZE19;"|EMBL:Q9LHE8|Arabidopsis thaliana|434aa
peapol_c221	highly similar to "SubName: Full=Glycerol-3-phosphate acyltransferase, putative; EC=2.3.1.15;"|EMBL:B9RJD8|Ricinus communis|543aa
peapol_c222	highly similar to "SubName: Full=Amine oxidase, putative; EC=1.4.3.4;"|EMBL:B9S6G9|Ricinus communis|491aa
peapol_c223	highly similar to "SubName: Full=Whole genome shotgun sequence of line PN40024, scaffold_76.assembly12x; Flags: Fragment;"|EMBL:D7SSA4|Vitis vinifera|538aa
peapol_c224	highly similar to "SubName: Full=mRNA, clone: RTFL01-47-M12;"|EMBL:E4MYB5|Thellungiella halophila|504aa
peapol_c225	highly similar to "SubName: Full=Sucrose transporter 4 protein;"|EMBL:Q84RQ3|Lotus japonicus|511aa
peapol_c226	highly similar to "SubName: Full=Expressed protein; SubName: Full=IojAP protein-like;"|EMBL:Q9LDY9|Arabidopsis thaliana|238aa
peapol_c227	highly similar to "SubName: Full=Whole genome shotgun sequence of line PN40024, scaffold_151.assembly12x; Flags: Fragment;"|EMBL:D7TDY8|Vitis vinifera|433aa
peapol_c228	highly similar to "SubName: Full=WD-repeat protein, putative; EC=2.3.1.48;"|EMBL:B9S699|Ricinus communis|493aa
peapol_c229	highly similar to "RecName: Full=SNARE-interacting protein KEULE;"|EMBL:Q9C5X3|Arabidopsis thaliana|666aa
peapol_c230	highly similar to "SubName: Full=Endomembrane protein emp70, putative;"|EMBL:B9SXF5|Ricinus communis|602aa
peapol_c231	highly similar to "SubName: Full=Beclin 1 protein;"|EMBL:Q4A185|Medicago truncatula|508aa
peapol_c232	highly similar to "RecName: Full=Phosphoglucomutase, cytoplasmic; Short=PGM; EC=5.4.2.2; AltName: Full=Glucose phosphomutase;"|EMBL:Q9SM60|Pisum sativum|582aa
peapol_c233	highly similar to "SubName: Full=Chlorophyll synthase, putative;"|EMBL:B9RJ38|Ricinus communis|535aa
peapol_c234	similar to "SubName: Full=Whole genome shotgun sequence of line PN40024, scaffold_8.assembly12x; Flags: Fragment;"|EMBL:D7STZ6|Vitis vinifera|723aa
peapol_c235	highly similar to "SubName: Full=Tac7077, putative;"|EMBL:A2Q3Z1|Medicago truncatula|303aa
peapol_c236	highly similar to "SubName: Full=Whole genome shotgun sequence of line PN40024, scaffold_7.assembly12x; Flags: Fragment;"|EMBL:D7TJA3|Vitis vinifera|401aa
peapol_c237	highly similar to "SubName: Full=N-acetyltransferase, putative;"|EMBL:B9SZI3|Ricinus communis|315aa
peapol_c238	highly similar to "SubName: Full=Glucose regulated repressor protein, putative;"|EMBL:B9RGH0|Ricinus communis|407aa
peapol_c239	highly similar to "SubName: Full=Makorin-1, putative;"|EMBL:B9SL96|Ricinus communis|361aa
peapol_c240	highly similar to "SubName: Full=Whole genome shotgun sequence of line PN40024, scaffold_12.assembly12x; Flags: Fragment;"|EMBL:D7TTY8|Vitis vinifera|480aa
peapol_c241	highly similar to "SubName: Full=Ascorbate oxidase; EC=1.10.3.3;"|EMBL:B9ZZP2|Pisum sativum|573aa
peapol_c242	highly similar to "SubName: Full=NAD-binding site;"|EMBL:A2Q6A0|Medicago truncatula|529aa
peapol_c243	highly similar to "SubName: Full=Whole genome shotgun sequence of line PN40024, scaffold_28.assembly12x; Flags: Fragment;"|EMBL:E0CTZ9|Vitis vinifera|544aa
peapol_c244	highly similar to "SubName: Full=WD-repeat protein, putative;"|EMBL:B9RVD2|Ricinus communis|1115aa
peapol_c245	highly similar to "SubName: Full=Leng8 protein, putative;"|EMBL:B9SHV9|Ricinus communis|440aa
peapol_c246	highly similar to "SubName: Full=Whole genome shotgun sequence of line PN40024, scaffold_38.assembly12x; Flags: Fragment;"|EMBL:D7U502|Vitis vinifera|486aa
peapol_c247	highly similar to "SubName: Full=Whole genome shotgun sequence of line PN40024, scaffold_20.assembly12x; Flags: Fragment;"|EMBL:D7T6N7|Vitis vinifera|611aa
peapol_c248	highly similar to "SubName: Full=EMB2755;"|EMBL:D7MLU9|Arabidopsis lyrata|572aa
peapol_c249	highly similar to "SubName: Full=Whole genome shotgun sequence of line PN40024, scaffold_77.assembly12x; Flags: Fragment;"|EMBL:D7SY94|Vitis vinifera|482aa
peapol_c250	highly similar to "SubName: Full=Genomic DNA, chromosome 3, P1 clone: MLD14;"|EMBL:Q9LT83|Arabidopsis thaliana|516aa
peapol_c251	highly similar to "SubName: Full=Whole genome shotgun sequence of line PN40024, scaffold_49.assembly12x; Flags: Fragment;"|EMBL:D7SZP2|Vitis vinifera|475aa
peapol_c252	highly similar to "SubName: Full=ATP binding protein, putative; EC=2.7.11.25;"|EMBL:B9SC81|Ricinus communis|358aa
peapol_c253	highly similar to "SubName: Full=Succinic semialdehyde dehydrogenase;"|EMBL:B1Q3F8|Solanum lycopersicum|522aa
peapol_c254	highly similar to "SubName: Full=DNA double-strand break repair rad50 ATPase, putative;"|EMBL:B9T6N7|Ricinus communis|616aa
peapol_c255	highly similar to "SubName: Full=Whole genome shotgun sequence of line PN40024, scaffold_88.assembly12x; Flags: Fragment;"|EMBL:D7T3P6|Vitis vinifera|508aa
peapol_c256	highly similar to "SubName: Full=Pentatricopeptide repeat-containing protein, putative;"|EMBL:B9RQZ0|Ricinus communis|1439aa
peapol_c257	highly similar to "SubName: Full=Acyl-CoA thioesterase, putative;"|EMBL:B9SLW9|Ricinus communis|210aa
peapol_c258	highly similar to "SubName: Full=Whole genome shotgun sequence of line PN40024, scaffold_10.assembly12x; Flags: Fragment;"|EMBL:D7TAL8|Vitis vinifera|696aa
peapol_c259	highly similar to "SubName: Full=Whole genome shotgun sequence of line PN40024, scaffold_1.assembly12x; Flags: Fragment;"|EMBL:E0CPS4|Vitis vinifera|198aa
peapol_c260	highly similar to "SubName: Full=UDP-glucosyltransferase, putative; EC=2.4.1.115;"|EMBL:B9T3Q2|Ricinus communis|456aa
peapol_c261	highly similar to "SubName: Full=Phosphoethanolamine n-methyltransferase, putative; EC=2.1.1.103;"|EMBL:B9T1H8|Ricinus communis|492aa
peapol_c262	highly similar to "SubName: Full=Whole genome shotgun sequence of line PN40024, scaffold_106.assembly12x; Flags: Fragment;"|EMBL:D7TXN8|Vitis vinifera|422aa
peapol_c263	highly similar to "SubName: Full=Palmitoyltransferase TIP1, putative; EC=1.3.1.74;"|EMBL:B9RX34|Ricinus communis|545aa
peapol_c264	highly similar to "SubName: Full=Whole genome shotgun sequence of line PN40024, scaffold_5.assembly12x; Flags: Fragment;"|EMBL:D7U2A7|Vitis vinifera|895aa
peapol_c265	highly similar to "SubName: Full=Importin alpha-2 subunit, putative;"|EMBL:B9SGQ4|Ricinus communis|517aa
peapol_c266	highly similar to "SubName: Full=JHL06P13.18 protein;"|EMBL:E6NUC7|Jatropha curcas|274aa
peapol_c267	highly similar to "SubName: Full=Whole genome shotgun sequence of line PN40024, scaffold_40.assembly12x; Flags: Fragment;"|EMBL:D7TQH3|Vitis vinifera|506aa
peapol_c268	similar to Targeting for Xklp2 chr01_pseudomolecule_IMGAG_V3 2698448-2692989 E EGN_Mt090430 20090702|EMBL:|Medicago truncatula|546aa
peapol_c269	highly similar to "SubName: Full=Nuclear inhibitor of protein phosphatase-1, putative;"|EMBL:B9SAI4|Ricinus communis|372aa
peapol_c270	highly similar to "SubName: Full=Whole genome shotgun sequence of line PN40024, scaffold_38.assembly12x; Flags: Fragment;"|EMBL:D7U5J7|Vitis vinifera|327aa
peapol_c271	highly similar to "SubName: Full=Heavy metal ATPase;"|EMBL:B9MUN2|Populus trichocarpa|1010aa
peapol_c272	highly similar to "SubName: Full=Whole genome shotgun sequence of line PN40024, scaffold_52.assembly12x; Flags: Fragment;"|EMBL:D7SQ28|Vitis vinifera|477aa
peapol_c273	highly similar to "SubName: Full=TPR repeat;"|EMBL:Q2HW44|Medicago truncatula|263aa
peapol_c274	highly similar to "SubName: Full=Pentatricopeptide repeat-containing protein, putative;"|EMBL:B9R8P4|Ricinus communis|469aa
peapol_c275	highly similar to "SubName: Full=Whole genome shotgun sequence of line PN40024, scaffold_2.assembly12x; Flags: Fragment;"|EMBL:D7TZU9|Vitis vinifera|631aa
peapol_c276	highly similar to "RecName: Full=Preprotein translocase subunit secY, chloroplastic; AltName: Full=CpSecY; Flags: Precursor;"|EMBL:Q9XQU4|Pisum sativum|527aa
peapol_c277	highly similar to "SubName: Full=Whole genome shotgun sequence of line PN40024, scaffold_31.assembly12x; Flags: Fragment;"|EMBL:D7SWK1|Vitis vinifera|680aa
peapol_c278	highly similar to "SubName: Full=Whole genome shotgun sequence of line PN40024, scaffold_98.assembly12x; Flags: Fragment;"|EMBL:E0CV46|Vitis vinifera|754aa
peapol_c279	highly similar to "SubName: Full=At2g40760;"|EMBL:Q1JPN0|Arabidopsis thaliana|474aa
peapol_c280	highly similar to "SubName: Full=Sucrose transport protein SUT1;"|EMBL:Q9XHL6|Pisum sativum|524aa
peapol_c281	highly similar to "SubName: Full=Glycosyltransferase GT03H14;"|EMBL:E9M5E7|Pueraria montana|493aa
peapol_c282	highly similar to "RecName: Full=Coatomer subunit beta-1; AltName: Full=Beta-coat protein 1; Short=Beta-COP 1;"|EMBL:Q53PC7|Oryza sativa|953aa
peapol_c284	highly similar to "SubName: Full=At4g30850; SubName: Full=HHP2;"|EMBL:Q84N34|Arabidopsis thaliana|358aa
peapol_c285	highly similar to "SubName: Full=Whole genome shotgun sequence of line PN40024, scaffold_21.assembly12x; Flags: Fragment;"|EMBL:D7SLW7|Vitis vinifera|600aa
peapol_c286	highly similar to "SubName: Full=Putative DNA-damage-repair/toleration protein DRT102;"|EMBL:Q2PEP7|Trifolium pratense|302aa
peapol_c287	highly similar to "SubName: Full=T-snare;"|EMBL:Q2HRK3|Medicago truncatula|324aa
peapol_c288	highly similar to "SubName: Full=Putative protease IV; 48713-44371;"|EMBL:Q9C9C0|Arabidopsis thaliana|677aa
peapol_c289	highly similar to "SubName: Full=Electron carrier, putative;"|EMBL:B9S1S3|Ricinus communis|710aa
peapol_c290	highly similar to "SubName: Full=Putative FAS1 protein; Flags: Fragment;"|EMBL:Q1HK37|Pisum sativum|173aa
peapol_c292	highly similar to "RecName: Full=Phosphatidate cytidylyltransferase; EC=2.7.7.41;"|EMBL:Q2HT24|Medicago truncatula|426aa
peapol_c293	highly similar to "SubName: Full=DNA binding protein, putative;"|EMBL:B9SSM9|Ricinus communis|482aa
peapol_c294	highly similar to "SubName: Full=Whole genome shotgun sequence of line PN40024, scaffold_7.assembly12x; Flags: Fragment;"|EMBL:D7TIE1|Vitis vinifera|439aa
peapol_c295	highly similar to "SubName: Full=Esterase/lipase/thioesterase;"|EMBL:Q2HUX9|Medicago truncatula|370aa
peapol_c296	highly similar to "SubName: Full=CDK-activating kinase;"|EMBL:Q947K6|Medicago sativa|412aa
peapol_c297	highly similar to "SubName: Full=Whole genome shotgun sequence of line PN40024, scaffold_108.assembly12x; Flags: Fragment;"|EMBL:D7SXE3|Vitis vinifera|548aa
peapol_c298	highly similar to "SubName: Full=Whole genome shotgun sequence of line PN40024, scaffold_14.assembly12x; Flags: Fragment;"|EMBL:E0CS72|Vitis vinifera|484aa
peapol_c299	highly similar to "SubName: Full=Calmodulin-binding receptor-like cytoplasmic kinase;"|EMBL:C6ZRW8|Glycine max|438aa
peapol_c301	similar to "SubName: Full=21 kDa protein, putative;"|EMBL:B9RR57|Ricinus communis|252aa
peapol_c302	highly similar to "SubName: Full=Whole genome shotgun sequence of line PN40024, scaffold_12.assembly12x; Flags: Fragment;"|EMBL:D7TTZ3|Vitis vinifera|289aa
peapol_c303	highly similar to "SubName: Full=MYBR domain class transcription factor;"|EMBL:D9ZJ78|Malus domestica|294aa
peapol_c304	highly similar to "SubName: Full=Whole genome shotgun sequence of line PN40024, scaffold_122.assembly12x; Flags: Fragment;"|EMBL:D7UDJ6|Vitis vinifera|355aa
peapol_c305	highly similar to "SubName: Full=Whole genome shotgun sequence of line PN40024, scaffold_14.assembly12x; Flags: Fragment;"|EMBL:E0CSB8|Vitis vinifera|572aa
peapol_c308	highly similar to "SubName: Full=Whole genome shotgun sequence of line PN40024, scaffold_11.assembly12x; Flags: Fragment;"|EMBL:D7T8U5|Vitis vinifera|621aa
peapol_c309	highly similar to "SubName: Full=Ferredoxin-dependent glutamate synthase; Glutamate synthase, large subunit region 1 and 3, putative; Glutamate synthase, eukaryotic;"|EMBL:Q2HW53|Medicago truncatula|1612aa
peapol_c310	similar to PAX-interacting protein 1, related chr02_pseudomolecule_IMGAG_V3 30910494-30906795 E EGN_Mt090430 20090702|EMBL:|Medicago truncatula|584aa
peapol_c311	highly similar to "SubName: Full=Acetyl-CoA carboxylase; EC=6.4.1.2; SubName: Full=Biotin carboxylase; EC=6.3.4.14; Flags: Precursor;"|EMBL:O23960|Glycine max|539aa
peapol_c313	highly similar to "SubName: Full=UDP-sulfoquinovose synthase, putative; EC=3.13.1.1;"|EMBL:B9RRR0|Ricinus communis|481aa
peapol_c314	highly similar to Zinc finger, RING-type chr02_pseudomolecule_IMGAG_V3 9602994-9605315 F EGN_Mt090430 20090702|EMBL:|Medicago truncatula|320aa
peapol_c315	highly similar to "SubName: Full=Whole genome shotgun sequence of line PN40024, scaffold_26.assembly12x; Flags: Fragment;"|EMBL:D7TNG4|Vitis vinifera|468aa
peapol_c316	highly similar to "SubName: Full=ABC1 family protein;"|EMBL:D7KWK3|Arabidopsis lyrata|707aa
peapol_c317	highly similar to "SubName: Full=Peroxidase 10, putative; EC=1.11.1.7;"|EMBL:B9S775|Ricinus communis|340aa
peapol_c318	similar to "SubName: Full=Whole genome shotgun sequence of line PN40024, scaffold_31.assembly12x; Flags: Fragment;"|EMBL:D7SWJ4|Vitis vinifera|568aa
peapol_c319	highly similar to "SubName: Full=Whole genome shotgun sequence of line PN40024, scaffold_68.assembly12x; Flags: Fragment;"|EMBL:D7SVP0|Vitis vinifera|591aa
peapol_c320	similar to "SubName: Full=Whole genome shotgun sequence of line PN40024, scaffold_31.assembly12x; Flags: Fragment;"|EMBL:D7SVY5|Vitis vinifera|210aa
peapol_c321	similar to "SubName: Full=Whole genome shotgun sequence of line PN40024, scaffold_143.assembly12x; Flags: Fragment;"|EMBL:D7SQ11|Vitis vinifera|241aa
peapol_c322	highly similar to "SubName: Full=Whole genome shotgun sequence of line PN40024, scaffold_22.assembly12x; Flags: Fragment;"|EMBL:D7T235|Vitis vinifera|219aa
peapol_c323	highly similar to "SubName: Full=Whole genome shotgun sequence of line PN40024, scaffold_1.assembly12x; Flags: Fragment;"|EMBL:E0CQR4|Vitis vinifera|333aa
peapol_c324	highly similar to "SubName: Full=Whole genome shotgun sequence of line PN40024, scaffold_46.assembly12x; Flags: Fragment;"|EMBL:D7UC95|Vitis vinifera|359aa
peapol_c325	highly similar to "SubName: Full=Amino acid binding protein, putative;"|EMBL:B9RBU8|Ricinus communis|442aa
peapol_c326	highly similar to "SubName: Full=Whole genome shotgun sequence of line PN40024, scaffold_20.assembly12x; Flags: Fragment;"|EMBL:D7T6P5|Vitis vinifera|601aa
peapol_c327	highly similar to "SubName: Full=Histone acetyltransferase gcn5, putative; EC=2.3.1.48;"|EMBL:B9S4R6|Ricinus communis|561aa
peapol_c328	highly similar to "RecName: Full=Digalactosyldiacylglycerol synthase 1, chloroplastic; EC=2.4.1.241; Flags: Precursor;"|EMBL:Q6DW76|Glycine max|783aa
peapol_c329	highly similar to "SubName: Full=YT521-B-like protein;"|EMBL:A2Q5N8|Medicago truncatula|662aa
peapol_c330	highly similar to "SubName: Full=Ubiquitin-protein ligase, putative;"|EMBL:B9S8E7|Ricinus communis|719aa
peapol_c331	similar to U box chr02_pseudomolecule_IMGAG_V3 24927807-24929145 E EGN_Mt090430 20090702|EMBL:|Medicago truncatula|404aa
peapol_c332	highly similar to "SubName: Full=DNA binding protein, putative;"|EMBL:B9S9Y4|Ricinus communis|491aa
peapol_c333	highly similar to "SubName: Full=Whole genome shotgun sequence of line PN40024, scaffold_12.assembly12x; Flags: Fragment;"|EMBL:D7TTJ6|Vitis vinifera|444aa
peapol_c334	highly similar to "SubName: Full=Putative basic helix-loop-helix protein BHLH20;"|EMBL:C0JP23|Lotus japonicus|324aa
peapol_c335	highly similar to "SubName: Full=Whole genome shotgun sequence of line PN40024, scaffold_12.assembly12x; Flags: Fragment;"|EMBL:D7TTG5|Vitis vinifera|383aa
peapol_c336	highly similar to "SubName: Full=Cleavage and polyadenylation specificity factor, putative;"|EMBL:B9SJ31|Ricinus communis|963aa
peapol_c337	highly similar to "SubName: Full=Whole genome shotgun sequence of line PN40024, scaffold_8.assembly12x; Flags: Fragment;"|EMBL:D7SU90|Vitis vinifera|257aa
peapol_c338	highly similar to "SubName: Full=AKIN beta2;"|EMBL:Q7XYX7|Medicago truncatula|287aa
peapol_c339	highly similar to "SubName: Full=Whole genome shotgun sequence of line PN40024, scaffold_58.assembly12x; Flags: Fragment;"|EMBL:D7SQU2|Vitis vinifera|506aa
peapol_c340	highly similar to "SubName: Full=Whole genome shotgun sequence of line PN40024, scaffold_8.assembly12x; Flags: Fragment;"|EMBL:D7STM4|Vitis vinifera|479aa
peapol_c341	highly similar to "SubName: Full=UOS1;"|EMBL:Q8S4X1|Pisum sativum|620aa
peapol_c342	highly similar to "SubName: Full=Whole genome shotgun sequence of line PN40024, scaffold_58.assembly12x; Flags: Fragment;"|EMBL:D7SR33|Vitis vinifera|952aa
peapol_c343	highly similar to "SubName: Full=RhoGAP; Wiscott-Aldrich syndrome, C-terminal;"|EMBL:Q2HTG0|Medicago truncatula|477aa
peapol_c344	highly similar to "SubName: Full=Nucellin, putative;"|EMBL:B9S2X6|Ricinus communis|424aa
peapol_c346	highly similar to "SubName: Full=Whole genome shotgun sequence of line PN40024, scaffold_97.assembly12x; Flags: Fragment;"|EMBL:D7TY74|Vitis vinifera|383aa
peapol_c347	highly similar to "SubName: Full=Whole genome shotgun sequence of line PN40024, scaffold_1.assembly12x; Flags: Fragment;"|EMBL:E0CQ68|Vitis vinifera|375aa
peapol_c348	highly similar to "SubName: Full=Whole genome shotgun sequence of line PN40024, scaffold_2.assembly12x; Flags: Fragment;"|EMBL:D7TZJ2|Vitis vinifera|586aa
peapol_c349	highly similar to "SubName: Full=2-oxoglutarate-dependent dioxygenase;"|EMBL:B9GL08|Populus trichocarpa|314aa
peapol_c350	highly similar to "SubName: Full=Zinc finger, RING-type;"|EMBL:Q2HTN3|Medicago truncatula|361aa
peapol_c351	highly similar to "SubName: Full=Whole genome shotgun sequence of line PN40024, scaffold_40.assembly12x; Flags: Fragment;"|EMBL:D7TQQ8|Vitis vinifera|349aa
peapol_c353	highly similar to "SubName: Full=Whole genome shotgun sequence of line PN40024, scaffold_11.assembly12x; Flags: Fragment;"|EMBL:D7T9R7|Vitis vinifera|1197aa
peapol_c354	highly similar to "SubName: Full=Sugar transporter, putative;"|EMBL:B9SPA2|Ricinus communis|498aa
peapol_c355	highly similar to "SubName: Full=AT3g04350/T6K12_3; SubName: Full=T6K12.3 protein;"|EMBL:Q9M8Z1|Arabidopsis thaliana|567aa
peapol_c356	highly similar to "SubName: Full=p-coumaroyl-shikimate 3'-hydroxylase;"|EMBL:D0EYH3|Trifolium pratense|509aa
peapol_c357	highly similar to "SubName: Full=Cullin, putative;"|EMBL:B9S8U7|Ricinus communis|674aa
peapol_c358	highly similar to "SubName: Full=Whole genome shotgun sequence of line PN40024, scaffold_77.assembly12x; Flags: Fragment;"|EMBL:D7SY60|Vitis vinifera|516aa
peapol_c360	highly similar to "SubName: Full=Epoxide hydrolase 2;"|EMBL:D8L7V8|Prunus persica|316aa
peapol_c361	highly similar to "RecName: Full=Actin-related protein 2/3 complex subunit 5;"|EMBL:C6TLW9|Glycine max|135aa
peapol_c362	highly similar to "SubName: Full=Heat shock protein binding protein, putative;"|EMBL:B9R6V3|Ricinus communis|246aa
peapol_c363	highly similar to "SubName: Full=Methylosome subunit pICln, putative;"|EMBL:B9R9P4|Ricinus communis|230aa
peapol_c364	highly similar to "SubName: Full=Stage III sporulation protein AA, putative;"|EMBL:B9S1T2|Ricinus communis|412aa
peapol_c365	highly similar to "SubName: Full=NAD-binding site;"|EMBL:A2Q2Y6|Medicago truncatula|498aa
peapol_c366	highly similar to "SubName: Full=Whole genome shotgun sequence of line PN40024, scaffold_40.assembly12x; Flags: Fragment;"|EMBL:D7TQB7|Vitis vinifera|365aa
peapol_c367	highly similar to "SubName: Full=Whole genome shotgun sequence of line PN40024, scaffold_8.assembly12x; Flags: Fragment;"|EMBL:D7SUM5|Vitis vinifera|410aa
peapol_c368	highly similar to "SubName: Full=Dtdp-4-dehydrorhamnose dehydrogenase, putative; EC=1.1.1.133;"|EMBL:B9RDM8|Ricinus communis|318aa
peapol_c369	highly similar to "SubName: Full=Whole genome shotgun sequence of line PN40024, scaffold_130.assembly12x; Flags: Fragment;"|EMBL:D7TB39|Vitis vinifera|408aa
peapol_c370	highly similar to "SubName: Full=BZIP transcription factor bZIP11;"|EMBL:Q0GPE5|Glycine max|477aa
peapol_c371	highly similar to "SubName: Full=Protein binding protein, putative;"|EMBL:B9RYR3|Ricinus communis|434aa
peapol_c372	highly similar to "SubName: Full=Whole genome shotgun sequence of line PN40024, scaffold_118.assembly12x; Flags: Fragment;"|EMBL:D7T4V6|Vitis vinifera|427aa
peapol_c373	highly similar to "SubName: Full=Sulfoquinovosyldiacylglycerol synthase type 2;"|EMBL:Q07A02|Vigna unguiculata|523aa
peapol_c374	highly similar to "SubName: Full=Catalytic, putative;"|EMBL:B9SCC6|Ricinus communis|452aa
peapol_c375	highly similar to "SubName: Full=Whole genome shotgun sequence of line PN40024, scaffold_177.assembly12x; Flags: Fragment;"|EMBL:D7T0B5|Vitis vinifera|361aa
peapol_c376	highly similar to "SubName: Full=Whole genome shotgun sequence of line PN40024, scaffold_8.assembly12x; Flags: Fragment;"|EMBL:D7SU83|Vitis vinifera|277aa
peapol_c377	highly similar to "SubName: Full=Whole genome shotgun sequence of line PN40024, scaffold_181.assembly12x; Flags: Fragment;"|EMBL:E0CVX9|Vitis vinifera|407aa
peapol_c378	highly similar to "SubName: Full=Exonuclease, putative;"|EMBL:B9SFZ8|Ricinus communis|504aa
peapol_c379	highly similar to "SubName: Full=TGF-beta receptor, type I/II extracellular region;"|EMBL:Q2HU48|Medicago truncatula|632aa
peapol_c380	highly similar to "SubName: Full=Whole genome shotgun sequence of line PN40024, scaffold_394.assembly12x; Flags: Fragment;"|EMBL:D7SYZ3|Vitis vinifera|462aa
peapol_c381	highly similar to "SubName: Full=Whole genome shotgun sequence of line PN40024, scaffold_64.assembly12x; Flags: Fragment;"|EMBL:D7T2T6|Vitis vinifera|508aa
peapol_c382	highly similar to "SubName: Full=Putative neutral/alkaline invertase; EC=3.2.1.26;"|EMBL:Q684K1|Lotus japonicus|556aa
peapol_c383	highly similar to "SubName: Full=Metal abc transporter, putative; EC=3.6.3.30;"|EMBL:B9RH51|Ricinus communis|238aa
peapol_c384	highly similar to "SubName: Full=Whole genome shotgun sequence of line PN40024, scaffold_16.assembly12x; Flags: Fragment;"|EMBL:D7TBA8|Vitis vinifera|509aa
peapol_c385	highly similar to "SubName: Full=Outward-rectifying potassium channel KCO1;"|EMBL:Q9LLM5|Eucalyptus camaldulensis|348aa
peapol_c386	highly similar to "SubName: Full=Whole genome shotgun sequence of line PN40024, scaffold_17.assembly12x; Flags: Fragment;"|EMBL:D7TU94|Vitis vinifera|339aa
peapol_c387	highly similar to "SubName: Full=Whole genome shotgun sequence of line PN40024, scaffold_14.assembly12x; Flags: Fragment;"|EMBL:E0CSR0|Vitis vinifera|338aa
peapol_c388	highly similar to "SubName: Full=Phytochrome A apoprotein;"|EMBL:Q68HK1|Pisum sativum|1124aa
peapol_c389	highly similar to "SubName: Full=O-linked n-acetylglucosamine transferase, ogt, putative;"|EMBL:B9S7R2|Ricinus communis|979aa
peapol_c390	highly similar to "SubName: Full=UBA-like;"|EMBL:Q2HSZ5|Medicago truncatula|298aa
peapol_c391	highly similar to "SubName: Full=AUX/IAA protein; Transcriptional factor B3; Auxin response factor;"|EMBL:A4PSF1|Medicago truncatula|670aa
peapol_c394	highly similar to "SubName: Full=Branched-chain amino acid aminotransferase-like protein; EC=2.6.1.42;"|EMBL:Q84L60|Cicer arietinum|551aa
peapol_c395	highly similar to "SubName: Full=Protein kinase;"|EMBL:C6ZRQ2|Glycine max|344aa
peapol_c396	highly similar to "SubName: Full=Cellulose synthase A catalytic subunit 6 [UDP-forming], putative; EC=2.4.1.12;"|EMBL:B9T5I4|Ricinus communis|828aa
peapol_c397	highly similar to "SubName: Full=Whole genome shotgun sequence of line PN40024, scaffold_0.assembly12x; Flags: Fragment;"|EMBL:D7SIL2|Vitis vinifera|362aa
peapol_c398	highly similar to "SubName: Full=Whole genome shotgun sequence of line PN40024, scaffold_26.assembly12x; Flags: Fragment;"|EMBL:D7TNP6|Vitis vinifera|686aa
peapol_c399	highly similar to "SubName: Full=Cdc2MsC protein;"|EMBL:P93320|Medicago sativa|509aa
peapol_c400	highly similar to "SubName: Full=Polygalacturonase-1 non-catalytic subunit beta, putative;"|EMBL:B9SHB4|Ricinus communis|631aa
peapol_c401	highly similar to "SubName: Full=Whole genome shotgun sequence of line PN40024, scaffold_0.assembly12x; Flags: Fragment;"|EMBL:D7SHN6|Vitis vinifera|343aa
peapol_c402	highly similar to "SubName: Full=Whole genome shotgun sequence of line PN40024, scaffold_30.assembly12x; Flags: Fragment;"|EMBL:D7TUX5|Vitis vinifera|187aa
peapol_c403	highly similar to "SubName: Full=General substrate transporter;"|EMBL:A2Q2S7|Medicago truncatula|500aa
peapol_c404	highly similar to "SubName: Full=Ferulate 5-hydroxylase;"|EMBL:Q38JF2|Medicago sativa|519aa
peapol_c405	highly similar to "SubName: Full=Major facilitator superfamily;"|EMBL:A2Q643|Medicago truncatula|527aa
peapol_c407	highly similar to "SubName: Full=Whole genome shotgun sequence of line PN40024, scaffold_25.assembly12x; Flags: Fragment;"|EMBL:D7TV88|Vitis vinifera|347aa
peapol_c408	highly similar to "SubName: Full=Whole genome shotgun sequence of line PN40024, scaffold_98.assembly12x; Flags: Fragment;"|EMBL:E0CV64|Vitis vinifera|217aa
peapol_c409	highly similar to "SubName: Full=Whole genome shotgun sequence of line PN40024, scaffold_67.assembly12x; Flags: Fragment;"|EMBL:D7T4K5|Vitis vinifera|399aa
peapol_c410	highly similar to "SubName: Full=RAB6-interacting protein, putative;"|EMBL:B9SD87|Ricinus communis|628aa
peapol_c411	highly similar to "SubName: Full=P-type H+-ATPase;"|EMBL:Q9AR52|Vicia faba|951aa
peapol_c412	highly similar to "SubName: Full=Whole genome shotgun sequence of line PN40024, scaffold_68.assembly12x; Flags: Fragment;"|EMBL:D7SVL8|Vitis vinifera|118aa
peapol_c413	highly similar to "SubName: Full=Endomembrane protein emp70, putative;"|EMBL:B9SXF5|Ricinus communis|602aa
peapol_c414	similar to "SubName: Full=Whole genome shotgun sequence of line PN40024, scaffold_6.assembly12x; Flags: Fragment;"|EMBL:D7TSR3|Vitis vinifera|333aa
peapol_c415	highly similar to "SubName: Full=U520, putative;"|EMBL:B9RY79|Ricinus communis|1809aa
peapol_c416	similar to "SubName: Full=Putative Nucleolar histone deacetylase;"|EMBL:Q2PF09|Trifolium pratense|316aa
peapol_c417	highly similar to "SubName: Full=Zinc finger protein, putative;"|EMBL:B9RR04|Ricinus communis|303aa
peapol_c418	highly similar to "SubName: Full=Coronatine-insensitive 1-like protein;"|EMBL:B6C7B5|Pisum sativum|591aa
peapol_c419	highly similar to "SubName: Full=Gonidia forming protein GlsA;"|EMBL:Q7X9Y1|Lilium longiflorum|655aa
peapol_c420	similar to "SubName: Full=Whole genome shotgun sequence of line PN40024, scaffold_184.assembly12x; Flags: Fragment;"|EMBL:D7TFY6|Vitis vinifera|157aa
peapol_c421	highly similar to "SubName: Full=Plastidic 2-oxoglutarate/malate translocator; Flags: Fragment;"|EMBL:C1L3B4|Pisum sativum|480aa
peapol_c422	highly similar to "SubName: Full=Whole genome shotgun sequence of line PN40024, scaffold_3.assembly12x;"|EMBL:A5ALT6|Vitis vinifera|321aa
peapol_c424	highly similar to "SubName: Full=Glycoside hydrolase, clan GH-D; Ricin B-related lectin;"|EMBL:Q2HU62|Medicago truncatula|645aa
peapol_c425	highly similar to "SubName: Full=NADH dehydrogenase subunit 7;"|EMBL:Q6YSJ7|Brassica napus|394aa
peapol_c426	highly similar to "SubName: Full=Serine/threonine protein kinase-like protein;"|EMBL:C6ZRP0|Glycine max|474aa
peapol_c427	highly similar to "SubName: Full=Nicalin, putative;"|EMBL:B9SCX6|Ricinus communis|559aa
peapol_c428	highly similar to "SubName: Full=Whole genome shotgun sequence of line PN40024, scaffold_4.assembly12x; Flags: Fragment;"|EMBL:D7SJF6|Vitis vinifera|257aa
peapol_c429	highly similar to "SubName: Full=Whole genome shotgun sequence of line PN40024, scaffold_16.assembly12x; Flags: Fragment;"|EMBL:D7TCK8|Vitis vinifera|321aa
peapol_c430	highly similar to "SubName: Full=Leukotriene A-4 hydrolase, putative; EC=3.3.2.6;"|EMBL:B9SD61|Ricinus communis|619aa
peapol_c431	highly similar to "SubName: Full=Whole genome shotgun sequence of line PN40024, scaffold_11.assembly12x; Flags: Fragment;"|EMBL:D7T8L6|Vitis vinifera|483aa
peapol_c432	highly similar to "SubName: Full=Oxidoreductase, putative;"|EMBL:B9RI76|Ricinus communis|359aa
peapol_c433	highly similar to "SubName: Full=Whole genome shotgun sequence of line PN40024, scaffold_7.assembly12x; Flags: Fragment;"|EMBL:D7TH74|Vitis vinifera|256aa
peapol_c434	highly similar to "SubName: Full=Epsin, N-terminal; ENTH/VHS;"|EMBL:A2Q4X4|Medicago truncatula|969aa
peapol_c435	highly similar to "SubName: Full=Sec15, putative;"|EMBL:B9SAT6|Ricinus communis|805aa
peapol_c436	highly similar to "SubName: Full=Harpin-induced 1;"|EMBL:Q2HTB8|Medicago truncatula|229aa
peapol_c437	highly similar to "SubName: Full=CIP73 protein;"|EMBL:D5LXJ0|Lotus japonicus|691aa
peapol_c439	highly similar to "SubName: Full=Forever young oxidoreductase;"|EMBL:Q8W2K0|Solanum lycopersicum|385aa
peapol_c440	similar to "SubName: Full=Protein aq_1857;"|EMBL:B6T2K9|Zea mays|159aa
peapol_c441	highly similar to "SubName: Full=Cell cycle switch protein CCS52A;"|EMBL:Q4TU47|Pisum sativum|475aa
peapol_c442	highly similar to "SubName: Full=ATINT4;"|EMBL:D7M9U5|Arabidopsis lyrata|582aa
peapol_c443	highly similar to "SubName: Full=PsAPY2;"|EMBL:Q8RVT6|Pisum sativum|467aa
peapol_c444	highly similar to "SubName: Full=Ankyrin repeat-containing protein, putative;"|EMBL:B9SSY2|Ricinus communis|606aa
peapol_c445	highly similar to "SubName: Full=Phospholipase C, putative;"|EMBL:B9SCA3|Ricinus communis|420aa
peapol_c446	highly similar to "SubName: Full=Whole genome shotgun sequence of line PN40024, scaffold_1.assembly12x; Flags: Fragment;"|EMBL:E0CR43|Vitis vinifera|360aa
peapol_c447	highly similar to "SubName: Full=Aspartyl-tRNA synthetase, putative; EC=6.1.1.12;"|EMBL:B9SBT1|Ricinus communis|540aa
peapol_c448	highly similar to "SubName: Full=Whole genome shotgun sequence of line PN40024, scaffold_4.assembly12x; Flags: Fragment;"|EMBL:D7SK11|Vitis vinifera|333aa
peapol_c449	highly similar to "SubName: Full=WRKY24; Flags: Fragment;"|EMBL:A7LHG7|Glycine max|276aa
peapol_c450	highly similar to "SubName: Full=Whole genome shotgun sequence of line PN40024, scaffold_0.assembly12x; Flags: Fragment;"|EMBL:D7SJ44|Vitis vinifera|241aa
peapol_c451	highly similar to "SubName: Full=Whole genome shotgun sequence of line PN40024, scaffold_35.assembly12x; Flags: Fragment;"|EMBL:D7TGV8|Vitis vinifera|330aa
peapol_c452	highly similar to "SubName: Full=Whole genome shotgun sequence of line PN40024, scaffold_11.assembly12x; Flags: Fragment;"|EMBL:D7T9L2|Vitis vinifera|707aa
peapol_c453	similar to BSD chr05_pseudomolecule_IMGAG_V3 21518419-21523550 E EGN_Mt090430 20090702|EMBL:|Medicago truncatula|297aa
peapol_c454	highly similar to "SubName: Full=Charged multivesicular body protein 2a, putative;"|EMBL:B9RK24|Ricinus communis|223aa
peapol_c455	similar to Signal recognition particle 68 kDa protein, related chr04_pseudomolecule_IMGAG_V3 37704537-37697098 E EGN_Mt090430 20090702|EMBL:|Medicago truncatula|595aa
peapol_c456	highly similar to "SubName: Full=Cytochrome P450 monooxygenase CYP704G7;"|EMBL:Q2MJ01|Medicago truncatula|513aa
peapol_c459	highly similar to "SubName: Full=F-box/leucine rich repeat protein, putative;"|EMBL:B9SRD2|Ricinus communis|695aa
peapol_c460	highly similar to "SubName: Full=Hspc200, putative; EC=2.1.1.2;"|EMBL:B9R727|Ricinus communis|328aa
peapol_c461	highly similar to "SubName: Full=4-(Cytidine 5'-diphospho)-2-C-methyl-D-erythritol kinase; EC=2.7.1.148; SubName: Full=4-diphosphocytidyl-2C-methyl-D-erythritol kinase;"|EMBL:A9ZN11|Hevea brasiliensis|388aa
peapol_c462	similar to "SubName: Full=RING-H2 finger protein ATL2N, putative;"|EMBL:B9SQP8|Ricinus communis|165aa
peapol_c463	similar to "SubName: Full=Whole genome shotgun sequence of line PN40024, scaffold_31.assembly12x; Flags: Fragment;"|EMBL:D7SW58|Vitis vinifera|344aa
peapol_c464	highly similar to "SubName: Full=Whole genome shotgun sequence of line PN40024, scaffold_31.assembly12x; Flags: Fragment;"|EMBL:D7SWD3|Vitis vinifera|557aa
peapol_c465	highly similar to "SubName: Full=Whole genome shotgun sequence of line PN40024, scaffold_106.assembly12x; Flags: Fragment;"|EMBL:D7TXL1|Vitis vinifera|560aa
peapol_c466	highly similar to "SubName: Full=Glutamyl-tRNA synthetase, cytoplasmic, putative; EC=6.1.1.18;"|EMBL:B9RFS6|Ricinus communis|728aa
peapol_c467	highly similar to "SubName: Full=Whole genome shotgun sequence of line PN40024, scaffold_63.assembly12x; Flags: Fragment;"|EMBL:D7TPF9|Vitis vinifera|1110aa
peapol_c468	similar to "SubName: Full=Integral membrane single C2 domain protein;"|EMBL:D7L359|Arabidopsis lyrata|742aa
peapol_c469	similar to "SubName: Full=Villin 1-4, putative;"|EMBL:B9SU31|Ricinus communis|202aa
peapol_c470	highly similar to "SubName: Full=Whole genome shotgun sequence of line PN40024, scaffold_0.assembly12x; Flags: Fragment;"|EMBL:D7SH00|Vitis vinifera|527aa
peapol_c471	highly similar to "SubName: Full=Whole genome shotgun sequence of line PN40024, scaffold_94.assembly12x; Flags: Fragment;"|EMBL:D7T2M6|Vitis vinifera|515aa
peapol_c472	highly similar to "SubName: Full=2-oxoisovalerate dehydrogenase, putative; EC=1.2.4.4;"|EMBL:B9RRD6|Ricinus communis|450aa
peapol_c473	highly similar to "SubName: Full=Endoplasmic reticulum-Golgi intermediate compartment protein, putative;"|EMBL:B9RJH7|Ricinus communis|386aa
peapol_c474	highly similar to "SubName: Full=Whole genome shotgun sequence of line PN40024, scaffold_1.assembly12x; Flags: Fragment;"|EMBL:E0CR58|Vitis vinifera|326aa
peapol_c475	highly similar to "SubName: Full=Whole genome shotgun sequence of line PN40024, scaffold_6.assembly12x; Flags: Fragment;"|EMBL:D7TSR0|Vitis vinifera|384aa
peapol_c476	highly similar to "SubName: Full=Whole genome shotgun sequence of line PN40024, scaffold_64.assembly12x; Flags: Fragment;"|EMBL:D7T380|Vitis vinifera|319aa
peapol_c477	highly similar to "SubName: Full=SCL domain class transcription factor;"|EMBL:D9ZJB8|Malus domestica|653aa
peapol_c478	highly similar to "SubName: Full=Transferase, putative;"|EMBL:B9SCJ1|Ricinus communis|461aa
peapol_c479	similar to "BRCT; NLI interacting factor chr07_pseudomolecule_IMGAG_V3 5007568-5000662 E EGN_Mt090430 20090702"|EMBL:|Medicago truncatula|1210aa
peapol_c480	highly similar to "SubName: Full=Whole genome shotgun sequence of line PN40024, scaffold_31.assembly12x; Flags: Fragment;"|EMBL:D7SW23|Vitis vinifera|326aa
peapol_c481	highly similar to "SubName: Full=Cation efflux protein/ zinc transporter, putative;"|EMBL:B9SXJ6|Ricinus communis|321aa
peapol_c483	highly similar to "SubName: Full=Glutamine synthetase I;"|EMBL:Q9SC91|Medicago truncatula|454aa
peapol_c484	highly similar to "SubName: Full=NBS-LRR disease-resistance protein scn3r1;"|EMBL:C6F190|Glycine max|761aa
peapol_c485	highly similar to "SubName: Full=Calmodulin-binding receptor-like cytoplasmic kinase;"|EMBL:C6ZRV1|Glycine max|480aa
peapol_c486	highly similar to "SubName: Full=Whole genome shotgun sequence of line PN40024, scaffold_59.assembly12x; Flags: Fragment;"|EMBL:D7TEN7|Vitis vinifera|433aa
peapol_c487	highly similar to "SubName: Full=Whole genome shotgun sequence of line PN40024, scaffold_6.assembly12x; Flags: Fragment;"|EMBL:D7TSP9|Vitis vinifera|358aa
peapol_c488	highly similar to "SubName: Full=Trafficking protein particle complex subunit 6b, putative;"|EMBL:B9REX0|Ricinus communis|175aa
peapol_c489	highly similar to "SubName: Full=Oligopeptidase A;"|EMBL:A9YWR9|Medicago truncatula|700aa
peapol_c490	highly similar to "SubName: Full=ATP binding protein, putative;"|EMBL:B9S235|Ricinus communis|423aa
peapol_c491	highly similar to "SubName: Full=Protein-tyrosine phosphatase mitochondrial 1, mitochondrial, putative; EC=3.1.3.16;"|EMBL:B9SZP8|Ricinus communis|333aa
peapol_c493	highly similar to "SubName: Full=Whole genome shotgun sequence of line PN40024, scaffold_0.assembly12x; Flags: Fragment;"|EMBL:D7SHX2|Vitis vinifera|392aa
peapol_c494	highly similar to "SubName: Full=Whole genome shotgun sequence of line PN40024, scaffold_91.assembly12x; Flags: Fragment;"|EMBL:D7SXN0|Vitis vinifera|672aa
peapol_c495	highly similar to "SubName: Full=Whole genome shotgun sequence of line PN40024, scaffold_158.assembly12x; Flags: Fragment;"|EMBL:D7TDM4|Vitis vinifera|1047aa
peapol_c496	highly similar to "SubName: Full=Farnesyl-diphosphate farnesyltransferase; EC=2.5.1.21;"|EMBL:Q8GSL6|Medicago truncatula|413aa
peapol_c497	highly similar to "SubName: Full=Tryptophan synthase beta subunit;"|EMBL:Q5KT13|Persicaria tinctoria|474aa
peapol_c499	highly similar to "SubName: Full=Mitochondrial processing peptidase beta subunit;"|EMBL:Q9AXQ2|Cucumis melo|528aa
peapol_c500	highly similar to "SubName: Full=Diacylglycerol kinase, alpha, putative; EC=2.7.1.107;"|EMBL:B9RW81|Ricinus communis|490aa
peapol_c501	highly similar to "SubName: Full=UDP-galactose transporter homolog 1, related;"|EMBL:Q2HTW1|Medicago truncatula|332aa
peapol_c502	highly similar to "SubName: Full=F-box-containing protein 1;"|EMBL:B2LUQ9|Malus domestica|580aa
peapol_c503	similar to Thioredoxin fold chr06_pseudomolecule_IMGAG_V3 7018004-7011980 E EGN_Mt090430 20090702|EMBL:|Medicago truncatula|295aa
peapol_c504	highly similar to "SubName: Full=Whole genome shotgun sequence of line PN40024, scaffold_66.assembly12x; Flags: Fragment;"|EMBL:D7TWF8|Vitis vinifera|445aa
peapol_c505	highly similar to "SubName: Full=Whole genome shotgun sequence of line PN40024, scaffold_19.assembly12x; Flags: Fragment;"|EMBL:D7TLM6|Vitis vinifera|253aa
peapol_c506	highly similar to "SubName: Full=Putative transposase;"|EMBL:Q9XEW1|Arabidopsis thaliana|577aa
peapol_c507	highly similar to "RecName: Full=Ubiquitin-activating enzyme E1; Flags: Fragment;"|EMBL:D7SJT2|Vitis vinifera|1046aa
peapol_c508	highly similar to "SubName: Full=Whole genome shotgun sequence of line PN40024, scaffold_98.assembly12x; Flags: Fragment;"|EMBL:E0CVF6|Vitis vinifera|397aa
peapol_c509	highly similar to "SubName: Full=Whole genome shotgun sequence of line PN40024, scaffold_31.assembly12x; Flags: Fragment;"|EMBL:D7SWI7|Vitis vinifera|555aa
peapol_c510	highly similar to "SubName: Full=26S proteasome regulatory subunit rpn1, putative;"|EMBL:B9RVT9|Ricinus communis|895aa
peapol_c511	highly similar to "SubName: Full=Guanylate kinase, putative; EC=2.7.4.8;"|EMBL:B9RSS9|Ricinus communis|239aa
peapol_c512	highly similar to "SubName: Full=V-H(+)-ATPase subunit A;"|EMBL:D7EYG6|Glycine max|623aa
peapol_c513	highly similar to "SubName: Full=P-type H+-ATPase;"|EMBL:Q9SAW3|Vicia faba|952aa
peapol_c514	highly similar to "SubName: Full=Calmodulin binding protein, putative;"|EMBL:B9T5N0|Ricinus communis|476aa
peapol_c515	highly similar to "SubName: Full=Whole genome shotgun sequence of line PN40024, scaffold_0.assembly12x; Flags: Fragment;"|EMBL:D7SHT2|Vitis vinifera|342aa
peapol_c516	highly similar to Cyclin-like F-box chr01_pseudomolecule_IMGAG_V3 17140715-17136975 E EGN_Mt090430 20090702|EMBL:|Medicago truncatula|366aa
peapol_c517	highly similar to "SubName: Full=Mutator-like transposase-like protein;"|EMBL:Q9FFD3|Arabidopsis thaliana|597aa
peapol_c518	highly similar to "SubName: Full=Actin, putative;"|EMBL:B9RH40|Ricinus communis|387aa
peapol_c519	highly similar to "SubName: Full=Whole genome shotgun sequence of line PN40024, scaffold_24.assembly12x; Flags: Fragment;"|EMBL:D7UB90|Vitis vinifera|575aa
peapol_c520	highly similar to "SubName: Full=Whole genome shotgun sequence of line PN40024, scaffold_122.assembly12x; Flags: Fragment;"|EMBL:D7UD94|Vitis vinifera|695aa
peapol_c521	similar to "SubName: Full=Ring finger protein, putative;"|EMBL:B9T780|Ricinus communis|344aa
peapol_c522	highly similar to "SubName: Full=Nucleic acid binding protein, putative;"|EMBL:B9RFQ6|Ricinus communis|703aa
peapol_c523	highly similar to "SubName: Full=Whole genome shotgun sequence of line PN40024, scaffold_26.assembly12x; Flags: Fragment;"|EMBL:D7TN98|Vitis vinifera|336aa
peapol_c524	highly similar to "SubName: Full=Lupus la ribonucleoprotein, putative;"|EMBL:B9SSZ3|Ricinus communis|524aa
peapol_c526	similar to "SubName: Full=Cytokinin-specific binding protein;"|EMBL:Q9ZWP8|Vigna radiata|155aa
peapol_c527	highly similar to "SubName: Full=Acyl-CoA oxidase; EC=1.3.3.6;"|EMBL:Q945U3|Glycine max|665aa
peapol_c528	highly similar to "SubName: Full=Beta-ketoacyl-acyl carrier protein synthase III;"|EMBL:Q9FSD6|Pisum sativum|397aa
peapol_c529	highly similar to "SubName: Full=Whole genome shotgun sequence of line PN40024, scaffold_38.assembly12x; Flags: Fragment;"|EMBL:D7U5A0|Vitis vinifera|278aa
peapol_c530	highly similar to "SubName: Full=Clathrin-associated adaptor complexes medium subunit;"|EMBL:D3XL91|Gossypium hirsutum|415aa
peapol_c531	highly similar to "SubName: Full=Protein binding protein, putative;"|EMBL:B9T0P2|Ricinus communis|475aa
peapol_c532	highly similar to "RecName: Full=Lipoxygenase; EC=1.13.11.12;"|EMBL:Q93YA9|Sesbania rostrata|922aa
peapol_c533	highly similar to "SubName: Full=Whole genome shotgun sequence of line PN40024, scaffold_1.assembly12x; Flags: Fragment;"|EMBL:E0CRA6|Vitis vinifera|528aa
peapol_c534	highly similar to "SubName: Full=Plasma membrane receptor-like kinase;"|EMBL:B5AGY8|Medicago truncatula|597aa
peapol_c535	highly similar to "SubName: Full=Whole genome shotgun sequence of line PN40024, scaffold_2.assembly12x; Flags: Fragment;"|EMBL:D7TZW9|Vitis vinifera|555aa
peapol_c536	highly similar to "SubName: Full=Exonuclease, putative;"|EMBL:B9RLV8|Ricinus communis|501aa
peapol_c537	highly similar to "SubName: Full=Class IV chitinase;"|EMBL:B8Y647|Medicago sativa|282aa
peapol_c538	highly similar to "SubName: Full=Magnesium transporter;"|EMBL:B9N9X1|Populus trichocarpa|443aa
peapol_c539	highly similar to "SubName: Full=Whole genome shotgun sequence of line PN40024, scaffold_9.assembly12x; Flags: Fragment;"|EMBL:D7T152|Vitis vinifera|509aa
peapol_c540	highly similar to "SubName: Full=BZip transcription factor;"|EMBL:Q68AN1|Psophocarpus tetragonolobus|424aa
peapol_c541	highly similar to "SubName: Full=Nucleic acid-binding, OB-fold;"|EMBL:A2Q5X5|Medicago truncatula|228aa
peapol_c542	highly similar to "SubName: Full=Whole genome shotgun sequence of line PN40024, scaffold_216.assembly12x; Flags: Fragment;"|EMBL:D7T585|Vitis vinifera|466aa
peapol_c543	highly similar to "SubName: Full=Whole genome shotgun sequence of line PN40024, scaffold_14.assembly12x; Flags: Fragment;"|EMBL:E0CS90|Vitis vinifera|527aa
peapol_c544	similar to Ribosomal L32p protein chr05_pseudomolecule_IMGAG_V3 29235273-29240245 E EGN_Mt090430 20090702|EMBL:|Medicago truncatula|168aa
peapol_c545	highly similar to "SubName: Full=Abscisic acid 8'-hydroxylase;"|EMBL:Q0H212|Phaseolus vulgaris|464aa
peapol_c546	highly similar to "SubName: Full=Auxin:hydrogen symporter, putative;"|EMBL:B9SKS8|Ricinus communis|451aa
peapol_c547	highly similar to "SubName: Full=Protein phosphatase 2a, regulatory subunit, putative;"|EMBL:B9SH46|Ricinus communis|544aa
peapol_c549	similar to "SubName: Full=Whole genome shotgun sequence of line PN40024, scaffold_27.assembly12x; Flags: Fragment;"|EMBL:D7SWP3|Vitis vinifera|342aa
peapol_c550	highly similar to "SubName: Full=Whole genome shotgun sequence of line PN40024, scaffold_3.assembly12x; Flags: Fragment;"|EMBL:D7TKB2|Vitis vinifera|499aa
peapol_c551	highly similar to "SubName: Full=Whole genome shotgun sequence of line PN40024, scaffold_0.assembly12x; Flags: Fragment;"|EMBL:D7SHZ8|Vitis vinifera|395aa
peapol_c552	highly similar to "SubName: Full=Cysteine string protein, putative;"|EMBL:B9RXR8|Ricinus communis|300aa
peapol_c554	highly similar to "SubName: Full=GT3;"|EMBL:D2D583|Medicago truncatula|497aa
peapol_c555	highly similar to "SubName: Full=Amino acid transporter, putative;"|EMBL:B9R6S0|Ricinus communis|484aa
peapol_c556	highly similar to "SubName: Full=AT5g03560/F12E4;"|EMBL:Q94F48|Arabidopsis thaliana|241aa
peapol_c557	highly similar to "SubName: Full=Putative Ruv DNA-helicase;"|EMBL:Q9M3Z6|Cicer arietinum|458aa
peapol_c558	highly similar to "SubName: Full=Adenylate kinase, putative; EC=2.7.4.3;"|EMBL:B9SC22|Ricinus communis|597aa
peapol_c559	highly similar to "SubName: Full=Whole genome shotgun sequence of line PN40024, scaffold_48.assembly12x; Flags: Fragment;"|EMBL:D7U7Y3|Vitis vinifera|433aa
peapol_c560	highly similar to "SubName: Full=Short chain alcohol dehydrogenase;"|EMBL:D7R522|Citrus sinensis|280aa
peapol_c561	highly similar to "SubName: Full=Whole genome shotgun sequence of line PN40024, scaffold_23.assembly12x; Flags: Fragment;"|EMBL:D7SPG8|Vitis vinifera|393aa
peapol_c562	highly similar to "SubName: Full=Whole genome shotgun sequence of line PN40024, scaffold_0.assembly12x; Flags: Fragment;"|EMBL:D7SID0|Vitis vinifera|324aa
peapol_c563	highly similar to "SubName: Full=LEC14B protein, putative;"|EMBL:B9RSW8|Ricinus communis|478aa
peapol_c564	highly similar to "SubName: Full=Protease-associated PA; Proteinase inhibitor I9, subtilisin propeptide;"|EMBL:Q2HRK7|Medicago truncatula|765aa
peapol_c565	highly similar to "RecName: Full=Malic enzyme;"|EMBL:A2Q1H3|Medicago truncatula|611aa
peapol_c566	highly similar to "SubName: Full=Whole genome shotgun sequence of line PN40024, scaffold_7.assembly12x; Flags: Fragment;"|EMBL:D7TIV1|Vitis vinifera|329aa
peapol_c567	highly similar to "SubName: Full=Putative NADPH-cytochrome P450 reductase;"|EMBL:O04434|Pisum sativum|704aa
peapol_c568	highly similar to "SubName: Full=Zinc finger protein, putative;"|EMBL:B9SG74|Ricinus communis|398aa
peapol_c569	highly similar to "SubName: Full=G protein beta subunit;"|EMBL:Q9SW94|Pisum sativum|377aa
peapol_c570	highly similar to C2 chr03_pseudomolecule_IMGAG_V3 20524285-20524998 E EGN_Mt090430 20090702|EMBL:|Medicago truncatula|184aa
peapol_c572	highly similar to "SubName: Full=Whole genome shotgun sequence of line PN40024, scaffold_17.assembly12x; Flags: Fragment;"|EMBL:D7TU46|Vitis vinifera|196aa
peapol_c573	highly similar to "SubName: Full=Cupin, RmlC-type;"|EMBL:Q2HVC5|Medicago truncatula|283aa
peapol_c574	similar to "SubName: Full=Whole genome shotgun sequence of line PN40024, scaffold_1.assembly12x; Flags: Fragment;"|EMBL:E0CP82|Vitis vinifera|240aa
peapol_c575	highly similar to "SubName: Full=Dhs1;"|EMBL:C6ZS19|Glycine max|393aa
peapol_c576	highly similar to "RecName: Full=Peptidyl-prolyl cis-trans isomerase; EC=5.2.1.8;"|EMBL:C6TGD4|Glycine max|236aa
peapol_c577	highly similar to "SubName: Full=L. (clone na-481-5);"|EMBL:Q41042|Pisum sativum|611aa
peapol_c578	highly similar to "SubName: Full=Protein binding protein, putative;"|EMBL:B9S201|Ricinus communis|536aa
peapol_c579	highly similar to "SubName: Full=RNA polymerase Rpb4;"|EMBL:A2Q5H4|Medicago truncatula|223aa
peapol_c580	highly similar to "SubName: Full=Multifunctional aquaporin;"|EMBL:Q8W4T7|Medicago truncatula|276aa
peapol_c581	highly similar to "SubName: Full=Whole genome shotgun sequence of line PN40024, scaffold_7.assembly12x; Flags: Fragment;"|EMBL:D7THD2|Vitis vinifera|339aa
peapol_c582	highly similar to "RecName: Full=Glucose-6-phosphate 1-dehydrogenase; EC=1.1.1.49;"|EMBL:B9RMA8|Ricinus communis|600aa
peapol_c584	highly similar to "SubName: Full=Cysteine protease inhibitor cystatin; Flags: Fragment;"|EMBL:Q84LB7|Malus domestica|246aa
peapol_c585	highly similar to Peptidoglycan binding-like chr06_pseudomolecule_IMGAG_V3 1450921-1448810 E EGN_Mt090430 20090702|EMBL:|Medicago truncatula|334aa
peapol_c586	highly similar to "SubName: Full=Whole genome shotgun sequence of line PN40024, scaffold_11.assembly12x; Flags: Fragment;"|EMBL:D7T9Q7|Vitis vinifera|250aa
peapol_c587	highly similar to "SubName: Full=Whole genome shotgun sequence of line PN40024, scaffold_25.assembly12x; Flags: Fragment;"|EMBL:D7TWC7|Vitis vinifera|293aa
peapol_c588	highly similar to "SubName: Full=Whole genome shotgun sequence of line PN40024, scaffold_21.assembly12x; Flags: Fragment;"|EMBL:D7SLY4|Vitis vinifera|259aa
peapol_c589	highly similar to "SubName: Full=L-myo inositol-1 phosphate synthase 1; EC=5.5.1.4;"|EMBL:B6SBM1|Cicer arietinum|510aa
peapol_c590	highly similar to "RecName: Full=Imidazole glycerol phosphate synthase subunit hisF; EC=4.1.3.-; Flags: Fragment;"|EMBL:D7T803|Vitis vinifera|588aa
peapol_c591	highly similar to "SubName: Full=Whole genome shotgun sequence of line PN40024, scaffold_32.assembly12x; Flags: Fragment;"|EMBL:D7U8M2|Vitis vinifera|1116aa
peapol_c592	highly similar to Mitochondrial glycoprotein chr05_pseudomolecule_IMGAG_V3 40142651-40146421 E EGN_Mt090430 20090702|EMBL:|Medicago truncatula|222aa
peapol_c594	highly similar to "RecName: Full=Methionine aminopeptidase; EC=3.4.11.18;"|EMBL:D7KQD8|Arabidopsis lyrata|369aa
peapol_c595	highly similar to "SubName: Full=Whole genome shotgun sequence of line PN40024, scaffold_50.assembly12x; Flags: Fragment;"|EMBL:E0CUS9|Vitis vinifera|618aa
peapol_c596	highly similar to "SubName: Full=Spermidine synthase, putative; EC=2.5.1.16;"|EMBL:B9RQV3|Ricinus communis|339aa
peapol_c598	highly similar to "SubName: Full=T15B16.3 protein;"|EMBL:Q9ZSI3|Arabidopsis thaliana|290aa
peapol_c599	highly similar to "SubName: Full=Cyclin d, putative;"|EMBL:B9R768|Ricinus communis|378aa
peapol_c600	highly similar to "SubName: Full=Nicotinate-nucleotide pyrophosphorylase [carboxylating], putative; EC=2.4.2.19;"|EMBL:B9SJ41|Ricinus communis|353aa
peapol_c601	highly similar to "SubName: Full=Whole genome shotgun sequence of line PN40024, scaffold_179.assembly12x; Flags: Fragment;"|EMBL:D7T3I2|Vitis vinifera|397aa
peapol_c602	highly similar to "SubName: Full=Amino acid binding protein, putative;"|EMBL:B9RBU8|Ricinus communis|442aa
peapol_c603	highly similar to "SubName: Full=Whole genome shotgun sequence of line PN40024, scaffold_149.assembly12x; Flags: Fragment;"|EMBL:D7T540|Vitis vinifera|357aa
peapol_c604	highly similar to "SubName: Full=Helix-loop-helix DNA-binding;"|EMBL:A7UQT2|Medicago truncatula|319aa
peapol_c605	highly similar to "SubName: Full=Zinc/iron transporter, putative; EC=1.3.1.74;"|EMBL:B9RRS3|Ricinus communis|419aa
peapol_c606	highly similar to "SubName: Full=Whole genome shotgun sequence of line PN40024, scaffold_33.assembly12x; Flags: Fragment;"|EMBL:D7U3Y5|Vitis vinifera|429aa
peapol_c607	highly similar to "SubName: Full=ATGCN5;"|EMBL:D7MSK4|Arabidopsis lyrata|694aa
peapol_c608	highly similar to "SubName: Full=Whole genome shotgun sequence of line PN40024, scaffold_67.assembly12x; Flags: Fragment;"|EMBL:D7T4U0|Vitis vinifera|464aa
peapol_c609	highly similar to "SubName: Full=AT4g08960/T3H13_2; SubName: Full=Putative phosphotyrosyl phosphatase activator protein;"|EMBL:Q9C5N3|Arabidopsis thaliana|392aa
peapol_c610	highly similar to "SubName: Full=ZCW7 protein;"|EMBL:Q9SLT8|Arabidopsis thaliana|324aa
peapol_c611	highly similar to "SubName: Full=Ubiquitin-protein ligase, putative;"|EMBL:B9SVW1|Ricinus communis|420aa
peapol_c612	highly similar to "SubName: Full=Whole genome shotgun sequence of line PN40024, scaffold_62.assembly12x; Flags: Fragment;"|EMBL:D7U9M4|Vitis vinifera|528aa
peapol_c614	highly similar to "RecName: Full=Arginine biosynthesis bifunctional protein ArgJ, chloroplastic; Includes: RecName: Full=Glutamate N-acetyltransferase; Short=GAT; EC=2.3.1.35; AltName: Full=Ornithine acetyltransferase; Short=OATase; AltName: Full=Ornithine transacetylase; Includes: RecName: Full=Amino-acid acetyltransferase; EC=2.3.1.1; AltName: Full=N-acetylglutamate synthase; Short=AGS; Contain…
peapol_c615	highly similar to "SubName: Full=Whole genome shotgun sequence of line PN40024, scaffold_11.assembly12x; Flags: Fragment;"|EMBL:D7T9J8|Vitis vinifera|368aa
peapol_c616	highly similar to "SubName: Full=Protein SIS1, putative;"|EMBL:B9RVT4|Ricinus communis|342aa
peapol_c617	highly similar to "SubName: Full=Sieve element occlusion c;"|EMBL:E2FKH3|Glycine max|698aa
peapol_c619	highly similar to "SubName: Full=Pantothenate kinase, putative; EC=2.7.1.33;"|EMBL:B9RB16|Ricinus communis|907aa
peapol_c620	highly similar to "SubName: Full=Oxidoreductase, putative;"|EMBL:B9SFV3|Ricinus communis|411aa
peapol_c621	highly similar to "SubName: Full=Xylem serine proteinase 1, putative; EC=3.4.21.25;"|EMBL:B9T4J8|Ricinus communis|760aa
peapol_c623	highly similar to "SubName: Full=Whole genome shotgun sequence of line PN40024, scaffold_5.assembly12x; Flags: Fragment;"|EMBL:D7U3B4|Vitis vinifera|346aa
peapol_c624	highly similar to "SubName: Full=NAC domain protein, IPR003441;"|EMBL:B9GT49|Populus trichocarpa|609aa
peapol_c625	highly similar to "SubName: Full=Whole genome shotgun sequence of line PN40024, scaffold_14.assembly12x; Flags: Fragment;"|EMBL:E0CSP7|Vitis vinifera|527aa
peapol_c626	highly similar to "RecName: Full=Enolase; EC=4.2.1.11;"|EMBL:E6NU46|Jatropha curcas|491aa
peapol_c628	highly similar to "SubName: Full=Ubiquinone biosynthesis protein, putative;"|EMBL:B9S3F1|Ricinus communis|230aa
peapol_c629	similar to "SubName: Full=Catalytic, putative;"|EMBL:B9SAR4|Ricinus communis|105aa
peapol_c630	highly similar to "RecName: Full=Cyclin-dependent kinase G-2; Short=CDKG;2; EC=2.7.11.22; EC=2.7.11.23;"|EMBL:Q7XUF4|Oryza sativa|710aa
peapol_c631	highly similar to "SubName: Full=Whole genome shotgun sequence of line PN40024, scaffold_36.assembly12x; Flags: Fragment;"|EMBL:E0CU88|Vitis vinifera|563aa
peapol_c632	highly similar to "SubName: Full=Whole genome shotgun sequence of line PN40024, scaffold_8.assembly12x; Flags: Fragment;"|EMBL:D7SV50|Vitis vinifera|357aa
peapol_c633	highly similar to "RecName: Full=AFP homolog 2; AltName: Full=Ninja-family protein At4g28910; AltName: Full=Novel interactor of JAZ;"|EMBL:Q9SV55|Arabidopsis thaliana|425aa
peapol_c634	highly similar to "SubName: Full=Pectin acetylesterase, putative;"|EMBL:B9RIX3|Ricinus communis|449aa
peapol_c635	similar to "RecName: Full=ATP synthase subunit a;"|EMBL:Q36730|Petunia parodii|410aa
peapol_c636	highly similar to "SubName: Full=Whole genome shotgun sequence of line PN40024, scaffold_23.assembly12x; Flags: Fragment;"|EMBL:D7SP16|Vitis vinifera|211aa
peapol_c637	highly similar to "RecName: Full=Elongation factor Ts; Flags: Precursor;"|EMBL:Q9SWW0|Solanum lycopersicum|391aa
peapol_c638	highly similar to "SubName: Full=Nutrient reservoir, putative;"|EMBL:B9SYN7|Ricinus communis|358aa
peapol_c639	highly similar to "SubName: Full=Whole genome shotgun sequence of line PN40024, scaffold_40.assembly12x; Flags: Fragment;"|EMBL:D7TQ73|Vitis vinifera|188aa
peapol_c641	highly similar to "RecName: Full=Beta-galactosidase; EC=3.2.1.23;"|EMBL:B9R812|Ricinus communis|846aa
peapol_c642	highly similar to "SubName: Full=Catalytic, putative;"|EMBL:B9SN26|Ricinus communis|346aa
peapol_c643	highly similar to "SubName: Full=Transitional endoplasmic reticulum ATPase, putative; EC=3.6.4.3;"|EMBL:B9S0I1|Ricinus communis|806aa
peapol_c644	highly similar to "SubName: Full=Whole genome shotgun sequence of line PN40024, scaffold_102.assembly12x; Flags: Fragment;"|EMBL:D7U1N3|Vitis vinifera|350aa
peapol_c645	similar to "SubName: Full=Whole genome shotgun sequence of line PN40024, scaffold_665.assembly12x; Flags: Fragment;"|EMBL:D7T5J2|Vitis vinifera|262aa
peapol_c646	highly similar to "SubName: Full=Whole genome shotgun sequence of line PN40024, scaffold_62.assembly12x; Flags: Fragment;"|EMBL:D7U9P5|Vitis vinifera|337aa
peapol_c647	highly similar to "SubName: Full=FtsZ protein;"|EMBL:O65875|Pisum sativum|423aa
peapol_c648	highly similar to "SubName: Full=Whole genome shotgun sequence of line PN40024, scaffold_49.assembly12x; Flags: Fragment;"|EMBL:D7SZL3|Vitis vinifera|592aa
peapol_c649	highly similar to "SubName: Full=Protein SUA5, putative;"|EMBL:B9SWB8|Ricinus communis|233aa
peapol_c650	highly similar to "SubName: Full=Whole genome shotgun sequence of line PN40024, scaffold_63.assembly12x; Flags: Fragment;"|EMBL:D7TPG8|Vitis vinifera|397aa
peapol_c651	highly similar to "SubName: Full=Vacuolar sorting protein SNF8, putative;"|EMBL:B9SAF4|Ricinus communis|250aa
peapol_c652	similar to "SubName: Full=Whole genome shotgun sequence of line PN40024, scaffold_172.assembly12x; Flags: Fragment;"|EMBL:D7TZ54|Vitis vinifera|290aa
peapol_c653	highly similar to "SubName: Full=Patatin B2, putative;"|EMBL:B9SQ95|Ricinus communis|416aa
peapol_c655	similar to "SubName: Full=Pinin, putative;"|EMBL:B9S7W1|Ricinus communis|584aa
peapol_c656	highly similar to "SubName: Full=Cytochrome P450 monooxygenase CYP89A28;"|EMBL:Q2MJ05|Medicago truncatula|506aa
peapol_c657	highly similar to "SubName: Full=Triacylglycerol lipase, putative;"|EMBL:B9T280|Ricinus communis|526aa
peapol_c658	highly similar to "SubName: Full=FAD-dependent pyridine nucleotide-disulphide oxidoreductase; Calcium-binding EF-hand;"|EMBL:Q2HTY1|Medicago truncatula|578aa
peapol_c659	highly similar to "SubName: Full=Whole genome shotgun sequence of line PN40024, scaffold_83.assembly12x; Flags: Fragment;"|EMBL:D7SMM8|Vitis vinifera|182aa
peapol_c660	highly similar to "SubName: Full=Whole genome shotgun sequence of line PN40024, scaffold_46.assembly12x; Flags: Fragment;"|EMBL:D7UCB9|Vitis vinifera|534aa
peapol_c661	highly similar to "SubName: Full=Whole genome shotgun sequence of line PN40024, scaffold_585.assembly12x; Flags: Fragment;"|EMBL:D7TGB0|Vitis vinifera|439aa
peapol_c662	highly similar to "SubName: Full=Protein-s isoprenylcysteine O-methyltransferase, putative; EC=2.1.1.100;"|EMBL:B9T7U4|Ricinus communis|197aa
peapol_c663	highly similar to "SubName: Full=Glycerophosphoryl diester phosphodiesterase, putative;"|EMBL:B9SSQ8|Ricinus communis|768aa
peapol_c664	highly similar to "SubName: Full=Grr1, plant, putative;"|EMBL:B9RP47|Ricinus communis|651aa
peapol_c665	highly similar to "SubName: Full=Whole genome shotgun sequence of line PN40024, scaffold_7.assembly12x; Flags: Fragment;"|EMBL:D7TI68|Vitis vinifera|285aa
peapol_c667	similar to "SubName: Full=Whole genome shotgun sequence of line PN40024, scaffold_18.assembly12x; Flags: Fragment;"|EMBL:D7T425|Vitis vinifera|765aa
peapol_c668	highly similar to "SubName: Full=Cysteine desulfurylase, putative; EC=5.1.1.17;"|EMBL:B9RFQ9|Ricinus communis|456aa
peapol_c669	highly similar to "SubName: Full=At3g02710;"|EMBL:A3KPF3|Arabidopsis thaliana|529aa
peapol_c670	highly similar to "SubName: Full=Protein kinase;"|EMBL:A2Q5X8|Medicago truncatula|615aa
peapol_c671	highly similar to "SubName: Full=Carboxy-lyase, putative;"|EMBL:B9SSR4|Ricinus communis|302aa
peapol_c672	similar to "RecName: Full=RING-H2 finger protein ATL16;"|EMBL:Q9LSW9|Arabidopsis thaliana|375aa
peapol_c673	highly similar to "RecName: Full=Probable FKBP-type peptidyl-prolyl cis-trans isomerase 7, chloroplastic; Short=PPIase; EC=5.2.1.8; AltName: Full=Rotamase; Flags: Precursor;"|EMBL:Q9LYR5|Arabidopsis thaliana|256aa
peapol_c674	highly similar to "SubName: Full=Adenosine diphosphatase, putative; EC=3.6.1.5;"|EMBL:B9S8W7|Ricinus communis|532aa
peapol_c675	highly similar to "SubName: Full=Whole genome shotgun sequence of line PN40024, scaffold_31.assembly12x; Flags: Fragment;"|EMBL:D7SWB3|Vitis vinifera|444aa
peapol_c676	highly similar to "SubName: Full=At1g07280/F22G5_32;"|EMBL:Q8VZC8|Arabidopsis thaliana|552aa
peapol_c677	highly similar to "SubName: Full=Whole genome shotgun sequence of line PN40024, scaffold_5.assembly12x; Flags: Fragment;"|EMBL:D7U2J7|Vitis vinifera|261aa
peapol_c679	highly similar to "SubName: Full=Multicopper oxidase, putative; EC=1.10.3.3;"|EMBL:B9SR02|Ricinus communis|544aa
peapol_c680	highly similar to "SubName: Full=Whole genome shotgun sequence of line PN40024, scaffold_97.assembly12x; Flags: Fragment;"|EMBL:D7TY74|Vitis vinifera|383aa
peapol_c681	highly similar to "SubName: Full=Interferon-induced guanylate-binding protein, putative;"|EMBL:B9RB86|Ricinus communis|1065aa
peapol_c682	highly similar to "RecName: Full=Sodium/hydrogen exchanger;"|EMBL:Q6SL79|Medicago sativa|541aa
peapol_c684	highly similar to "SubName: Full=Whole genome shotgun sequence of line PN40024, scaffold_44.assembly12x; Flags: Fragment;"|EMBL:D7U4B6|Vitis vinifera|367aa
peapol_c686	highly similar to "SubName: Full=Whole genome shotgun sequence of line PN40024, scaffold_4.assembly12x; Flags: Fragment;"|EMBL:D7SKW5|Vitis vinifera|477aa
peapol_c687	highly similar to "SubName: Full=Geranyl geranyl pyrophosphate synthase, putative; EC=1.3.1.74;"|EMBL:B9SUY3|Ricinus communis|345aa
peapol_c688	highly similar to "SubName: Full=DNA binding protein, putative;"|EMBL:B9S7M4|Ricinus communis|459aa
peapol_c689	highly similar to "SubName: Full=Putative polyol transporter protein 4;"|EMBL:Q1XF07|Lotus japonicus|519aa
peapol_c690	highly similar to "SubName: Full=Hexokinase;"|EMBL:Q9FVD3|Citrus sinensis|498aa
peapol_c691	highly similar to "SubName: Full=Short-chain dehydrogenase, putative;"|EMBL:B9RAK5|Ricinus communis|369aa
peapol_c692	highly similar to "SubName: Full=Phosphofructokinase, putative; EC=2.7.1.90;"|EMBL:B9R8U5|Ricinus communis|617aa
peapol_c693	highly similar to "RecName: Full=mRNA cap guanine-N7 methyltransferase; EC=2.1.1.56; Flags: Fragment;"|EMBL:E0CT21|Vitis vinifera|372aa
peapol_c694	highly similar to "SubName: Full=Vapyrin-like protein;"|EMBL:D3J163|Medicago truncatula|464aa
peapol_c695	highly similar to "SubName: Full=Whole genome shotgun sequence of line PN40024, scaffold_20.assembly12x; Flags: Fragment;"|EMBL:D7T686|Vitis vinifera|383aa
peapol_c696	highly similar to "SubName: Full=Putative prolyl endopeptidase; Flags: Fragment;"|EMBL:Q8RXQ7|Arabidopsis thaliana|757aa
peapol_c697	highly similar to "SubName: Full=HNH nuclease;"|EMBL:A2Q5Q1|Medicago truncatula|273aa
peapol_c698	highly similar to "SubName: Full=Whole genome shotgun sequence of line PN40024, scaffold_37.assembly12x; Flags: Fragment;"|EMBL:D7U1H9|Vitis vinifera|504aa
peapol_c699	highly similar to "SubName: Full=Glucose-6-phosphate/phosphate-translocator; Flags: Precursor;"|EMBL:O64910|Pisum sativum|401aa
peapol_c700	highly similar to "SubName: Full=At1g08660/F22O13_14;"|EMBL:Q8VZJ0|Arabidopsis thaliana|474aa
peapol_c701	highly similar to "SubName: Full=Whole genome shotgun sequence of line PN40024, scaffold_27.assembly12x; Flags: Fragment;"|EMBL:D7SWZ7|Vitis vinifera|369aa
peapol_c702	highly similar to "SubName: Full=Alcohol dehydrogenase, putative; EC=1.1.1.255;"|EMBL:B9R8D9|Ricinus communis|362aa
peapol_c703	highly similar to "SubName: Full=Whole genome shotgun sequence of line PN40024, scaffold_103.assembly12x; Flags: Fragment;"|EMBL:D7UBK0|Vitis vinifera|579aa
peapol_c704	highly similar to "SubName: Full=Whole genome shotgun sequence of line PN40024, scaffold_38.assembly12x; Flags: Fragment;"|EMBL:D7U4P2|Vitis vinifera|354aa
peapol_c705	highly similar to "SubName: Full=Whole genome shotgun sequence of line PN40024, scaffold_150.assembly12x; Flags: Fragment;"|EMBL:D7TFL4|Vitis vinifera|493aa
peapol_c706	highly similar to "SubName: Full=Pyruvate orthophosphate dikinase regulatory protein;"|EMBL:A9QNE4|Glycine max|382aa
peapol_c709	highly similar to "SubName: Full=Protein kinase;"|EMBL:Q2HTT4|Medicago truncatula|468aa
peapol_c710	highly similar to "SubName: Full=Whole genome shotgun sequence of line PN40024, scaffold_68.assembly12x; Flags: Fragment;"|EMBL:D7SVB5|Vitis vinifera|357aa
peapol_c711	highly similar to "SubName: Full=Whole genome shotgun sequence of line PN40024, scaffold_0.assembly12x; Flags: Fragment;"|EMBL:D7SHM2|Vitis vinifera|330aa
peapol_c712	highly similar to "SubName: Full=Whole genome shotgun sequence of line PN40024, scaffold_7.assembly12x; Flags: Fragment;"|EMBL:D7TI60|Vitis vinifera|545aa
peapol_c714	similar to "SubName: Full=Homeobox protein, putative;"|EMBL:B9R6T5|Ricinus communis|274aa
peapol_c715	highly similar to "SubName: Full=Whole genome shotgun sequence of line PN40024, scaffold_63.assembly12x; Flags: Fragment;"|EMBL:D7TPG2|Vitis vinifera|317aa
peapol_c716	highly similar to "RecName: Full=Probable nitrite transporter At1g68570;"|EMBL:Q9SX20|Arabidopsis thaliana|596aa
peapol_c717	highly similar to "SubName: Full=Whole genome shotgun sequence of line PN40024, scaffold_52.assembly12x; Flags: Fragment;"|EMBL:D7SQI1|Vitis vinifera|367aa
peapol_c718	highly similar to "SubName: Full=Whole genome shotgun sequence of line PN40024, scaffold_7.assembly12x; Flags: Fragment;"|EMBL:D7THK4|Vitis vinifera|381aa
peapol_c719	highly similar to "SubName: Full=Whole genome shotgun sequence of line PN40024, scaffold_7.assembly12x; Flags: Fragment;"|EMBL:D7TJ66|Vitis vinifera|344aa
peapol_c720	highly similar to "SubName: Full=Whole genome shotgun sequence of line PN40024, scaffold_14.assembly12x; Flags: Fragment;"|EMBL:E0CS03|Vitis vinifera|310aa
peapol_c721	highly similar to "SubName: Full=At1g16390/F3O9_19; SubName: Full=F3O9.19 protein;"|EMBL:Q9SA38|Arabidopsis thaliana|518aa
peapol_c724	highly similar to UPF0551 protein C8orf38 homolog, related chr05_pseudomolecule_IMGAG_V3 3441828-3444909 E EGN_Mt090430 20090702|EMBL:|Medicago truncatula|304aa
peapol_c725	highly similar to "SubName: Full=Whole genome shotgun sequence of line PN40024, scaffold_44.assembly12x; Flags: Fragment;"|EMBL:D7U4D3|Vitis vinifera|528aa
peapol_c726	highly similar to "SubName: Full=WD40-like;"|EMBL:Q1SN19|Medicago truncatula|611aa
peapol_c727	highly similar to "SubName: Full=Whole genome shotgun sequence of line PN40024, scaffold_94.assembly12x; Flags: Fragment;"|EMBL:D7T2H2|Vitis vinifera|301aa
peapol_c728	highly similar to "SubName: Full=WD-repeat protein, putative;"|EMBL:B9S5H1|Ricinus communis|482aa
peapol_c729	highly similar to "SubName: Full=Calcium-binding EF-hand; Ferric reductase-like transmembrane component; SubName: Full=Respiratory burst oxidase 2; Flags: Fragment;"|EMBL:Q5ENY3|Medicago truncatula|895aa
peapol_c730	highly similar to "SubName: Full=Transcription initiation factor iia (Tfiia), gamma chain, putative;"|EMBL:B9SMZ0|Ricinus communis|106aa
peapol_c731	highly similar to "SubName: Full=Peroxisomal fatty acid beta-oxidation multifunctional protein;"|EMBL:B0M199|Glycine max|723aa
peapol_c732	highly similar to "SubName: Full=Eukaryotic translation initiation factor 3 subunit, putative;"|EMBL:B9RNS0|Ricinus communis|720aa
peapol_c733	highly similar to "SubName: Full=Mitochondrial carrier protein, putative;"|EMBL:B9SW87|Ricinus communis|325aa
peapol_c734	highly similar to "SubName: Full=Whole genome shotgun sequence of line PN40024, scaffold_0.assembly12x; Flags: Fragment;"|EMBL:D7SGT2|Vitis vinifera|798aa
peapol_c735	highly similar to "SNF2-related; Helicase, C-terminal; ; chr08_pseudomolecule_IMGAG_V3 34165937-34183248 E EGN_Mt090430 20090702"|EMBL:|Medicago truncatula|2777aa
peapol_c736	highly similar to "SubName: Full=Guanylate kinase/L-type calcium channel region; Galactose oxidase, central;"|EMBL:A2Q3K9|Medicago truncatula|394aa
peapol_c737	highly similar to "RecName: Full=Alternative oxidase; EC=1.-.-.-;"|EMBL:Q2HTI6|Medicago truncatula|342aa
peapol_c738	highly similar to "SubName: Full=Transcription factor, putative;"|EMBL:B9SF29|Ricinus communis|414aa
peapol_c739	highly similar to "SubName: Full=Whole genome shotgun sequence of line PN40024, scaffold_0.assembly12x; Flags: Fragment;"|EMBL:D7SIE5|Vitis vinifera|357aa
peapol_c740	similar to "SubName: Full=Putative calcium dependent protein kinase; Flags: Fragment;"|EMBL:B8Q980|Silene bellidifolia|148aa
peapol_c741	highly similar to "SubName: Full=Whole genome shotgun sequence of line PN40024, scaffold_8.assembly12x; Flags: Fragment;"|EMBL:D7SUR5|Vitis vinifera|425aa
peapol_c742	highly similar to "SubName: Full=Methylmalonate-semialdehyde dehydrogenase, putative; EC=1.2.1.27;"|EMBL:B9RX74|Ricinus communis|541aa
peapol_c743	highly similar to "SubName: Full=Developmentally regulated GTP binding protein;"|EMBL:O22445|Pisum sativum|399aa
peapol_c744	highly similar to "SubName: Full=Calcium-dependent protein kinase, putative; EC=2.7.11.17;"|EMBL:B9R8F1|Ricinus communis|529aa
peapol_c745	similar to "SubName: Full=Whole genome shotgun sequence of line PN40024, scaffold_68.assembly12x; Flags: Fragment;"|EMBL:D7SVQ4|Vitis vinifera|127aa
peapol_c746	similar to "SubName: Full=Whole genome shotgun sequence of line PN40024, scaffold_61.assembly12x; Flags: Fragment;"|EMBL:D7SN92|Vitis vinifera|265aa
peapol_c747	highly similar to "SubName: Full=Molybdopterin cofactor synthesis protein A, putative;"|EMBL:B9SE98|Ricinus communis|373aa
peapol_c749	highly similar to "SubName: Full=NAC domain protein, IPR003441; Flags: Fragment;"|EMBL:B9HUM1|Populus trichocarpa|551aa
peapol_c750	similar to "SubName: Full=Whole genome shotgun sequence of line PN40024, scaffold_53.assembly12x; Flags: Fragment;"|EMBL:D7TXS7|Vitis vinifera|170aa
peapol_c751	highly similar to "SubName: Full=Peptidase, putative;"|EMBL:B9R9L4|Ricinus communis|482aa
peapol_c752	highly similar to "SubName: Full=At2g44200/F6E13.34; SubName: Full=Expressed protein;"|EMBL:O64855|Arabidopsis thaliana|493aa
peapol_c753	similar to MATH chr08_pseudomolecule_IMGAG_V3 520570-525125 E EGN_Mt090430 20090702|EMBL:|Medicago truncatula|486aa
peapol_c754	similar to "SubName: Full=Whole genome shotgun sequence of line PN40024, scaffold_4.assembly12x; Flags: Fragment;"|EMBL:D7SKH4|Vitis vinifera|395aa
peapol_c756	highly similar to "SubName: Full=Whole genome shotgun sequence of line PN40024, scaffold_16.assembly12x; Flags: Fragment;"|EMBL:D7TBI1|Vitis vinifera|778aa
peapol_c757	highly similar to "SubName: Full=Syntaxin, putative;"|EMBL:B9SHK3|Ricinus communis|313aa
peapol_c758	highly similar to "SubName: Full=Glucosamine-fructose-6-phosphate aminotransferase, putative; EC=2.6.1.16;"|EMBL:B9RM60|Ricinus communis|692aa
peapol_c759	highly similar to "SubName: Full=Peptidyl-prolyl cis-trans isomerase d, ppid, putative; EC=5.2.1.8;"|EMBL:B9S777|Ricinus communis|361aa
peapol_c761	highly similar to "SubName: Full=Orf protein;"|EMBL:O82020|Medicago sativa|313aa
peapol_c762	highly similar to "SubName: Full=Cysteine-type peptidase, putative;"|EMBL:B9T7Q4|Ricinus communis|343aa
peapol_c763	highly similar to "SubName: Full=Whole genome shotgun sequence of line PN40024, scaffold_52.assembly12x; Flags: Fragment;"|EMBL:D7SQ29|Vitis vinifera|384aa
peapol_c764	highly similar to "SubName: Full=mRNA, clone: RTFL01-04-N22;"|EMBL:E4MVT0|Thellungiella halophila|748aa
peapol_c765	highly similar to "SubName: Full=Ribose-phosphate pyrophosphokinase, putative; EC=2.7.6.1;"|EMBL:B9T1G2|Ricinus communis|326aa
peapol_c766	highly similar to "SubName: Full=Whole genome shotgun sequence of line PN40024, scaffold_12.assembly12x; Flags: Fragment;"|EMBL:D7TTT7|Vitis vinifera|421aa
peapol_c767	highly similar to "SubName: Full=Mannose-1-phosphate guanyltransferase, putative; EC=2.7.7.13;"|EMBL:B9R8Y9|Ricinus communis|415aa
peapol_c768	highly similar to "SubName: Full=Helix-loop-helix DNA-binding;"|EMBL:A2Q5K3|Medicago truncatula|484aa
peapol_c769	highly similar to "SubName: Full=Whole genome shotgun sequence of line PN40024, scaffold_49.assembly12x; Flags: Fragment;"|EMBL:D7SZN5|Vitis vinifera|524aa
peapol_c770	highly similar to "SubName: Full=Whole genome shotgun sequence of line PN40024, scaffold_20.assembly12x; Flags: Fragment;"|EMBL:D7T763|Vitis vinifera|414aa
peapol_c771	highly similar to "SubName: Full=Whole genome shotgun sequence of line PN40024, scaffold_22.assembly12x; Flags: Fragment;"|EMBL:D7T276|Vitis vinifera|238aa
peapol_c772	highly similar to "SubName: Full=Expressed protein; SubName: Full=Os12g0620600 protein; SubName: Full=cDNA clone:002-117-A06, full insert sequence;"|EMBL:Q2QM21|Oryza sativa|753aa
peapol_c773	highly similar to gb protein, related chr04_pseudomolecule_IMGAG_V3 13491109-13494623 F EGN_Mt090430 20090702|EMBL:|Medicago truncatula|128aa
peapol_c775	highly similar to "SubName: Full=Phyb1;"|EMBL:O81652|Pimpinella brachycarpa|244aa
peapol_c776	highly similar to "SubName: Full=50S ribosomal protein L4, putative;"|EMBL:B9RXF3|Ricinus communis|294aa
peapol_c777	highly similar to "RecName: Full=Acetyl-coenzyme A carboxylase carboxyl transferase subunit alpha, chloroplastic; Short=ACCase subunit alpha; Short=Acetyl-CoA carboxylase carboxyltransferase subunit alpha; EC=6.4.1.2; AltName: Full=pIEP96; Flags: Precursor;"|EMBL:Q41008|Pisum sativum|875aa
peapol_c778	similar to "SubName: Full=Sarcosine oxidase, putative; EC=1.5.3.1;"|EMBL:B9TA32|Ricinus communis|411aa
peapol_c779	similar to "SubName: Full=Whole genome shotgun sequence of line PN40024, scaffold_39.assembly12x; Flags: Fragment;"|EMBL:D7T7C1|Vitis vinifera|751aa
peapol_c780	highly similar to "RecName: Full=Reticulon-like protein B9; Short=AtRTNLB9;"|EMBL:Q9LJQ5|Arabidopsis thaliana|225aa
peapol_c781	highly similar to "SubName: Full=Whole genome shotgun sequence of line PN40024, scaffold_4.assembly12x; Flags: Fragment;"|EMBL:D7SKN2|Vitis vinifera|628aa
peapol_c782	highly similar to "SubName: Full=Kinase family protein;"|EMBL:D7MC41|Arabidopsis lyrata|570aa
peapol_c783	similar to "SubName: Full=Whole genome shotgun sequence of line PN40024, scaffold_158.assembly12x; Flags: Fragment;"|EMBL:D7TDM6|Vitis vinifera|160aa
peapol_c784	highly similar to "SubName: Full=Whole genome shotgun sequence of line PN40024, scaffold_179.assembly12x; Flags: Fragment;"|EMBL:D7T3I2|Vitis vinifera|397aa
peapol_c785	highly similar to "Helicase, C-terminal; ; chr08_pseudomolecule_IMGAG_V3 26093791-26097720 E EGN_Mt090430 20090702"|EMBL:|Medicago truncatula|414aa
peapol_c786	highly similar to "SubName: Full=Whole genome shotgun sequence of line PN40024, scaffold_26.assembly12x; Flags: Fragment;"|EMBL:D7TNK5|Vitis vinifera|520aa
peapol_c787	highly similar to "SubName: Full=DEAD-box RNA helicase;"|EMBL:C6G238|Glycine max|537aa
peapol_c788	highly similar to "SubName: Full=Starch synthase I; EC=2.4.1.21; Flags: Precursor;"|EMBL:Q75T80|Phaseolus vulgaris|645aa
peapol_c789	highly similar to "SubName: Full=Kelch repeat-containing F-box family protein, putative;"|EMBL:Q6L3I4|Solanum demissum|513aa
peapol_c790	similar to "SubName: Full=Whole genome shotgun sequence of line PN40024, scaffold_35.assembly12x; Flags: Fragment;"|EMBL:D7TGS2|Vitis vinifera|519aa
peapol_c791	highly similar to "SubName: Full=Whole genome shotgun sequence of line PN40024, scaffold_3.assembly12x; Flags: Fragment;"|EMBL:D7TJM9|Vitis vinifera|402aa
peapol_c793	highly similar to "SubName: Full=Sulfite reductase; Flags: Precursor;"|EMBL:Q75NZ0|Pisum sativum|685aa
peapol_c795	similar to "SubName: Full=Whole genome shotgun sequence of line PN40024, scaffold_1.assembly12x; Flags: Fragment;"|EMBL:E0CNX1|Vitis vinifera|232aa
peapol_c796	highly similar to "SubName: Full=CBL-interacting protein kinase 24;"|EMBL:A0MNL0|Populus trichocarpa|457aa
peapol_c797	highly similar to "SubName: Full=Whole genome shotgun sequence of line PN40024, scaffold_108.assembly12x; Flags: Fragment;"|EMBL:D7SXI2|Vitis vinifera|452aa
peapol_c799	similar to "SubName: Full=RNA-binding protein, putative;"|EMBL:B9S9T2|Ricinus communis|702aa
peapol_c800	highly similar to "SubName: Full=Whole genome shotgun sequence of line PN40024, scaffold_30.assembly12x; Flags: Fragment;"|EMBL:D7TUM8|Vitis vinifera|552aa
peapol_c801	highly similar to "SubName: Full=Whole genome shotgun sequence of line PN40024, scaffold_87.assembly12x; Flags: Fragment;"|EMBL:D7TFE7|Vitis vinifera|393aa
peapol_c802	highly similar to "RecName: Full=Beta-xylosidase/alpha-L-arabinofuranosidase 1; AltName: Full=Xylan 1,4-beta-xylosidase/Alpha-N-arabinofuranosidase 1; Short=MsXyl1; Includes: RecName: Full=Beta-xylosidase; EC=3.2.1.37; AltName: Full=1,4-beta-D-xylan xylohydrolase; AltName: Full=Xylan 1,4-beta-xylosidase; Includes: RecName: Full=Alpha-N-arabinofuranosidase; EC=3.2.1.55; AltName: Full=Alpha-L-arabi…
peapol_c803	highly similar to "SubName: Full=Protein phosphatase 2a, regulatory subunit, putative;"|EMBL:B9RP94|Ricinus communis|543aa
peapol_c804	similar to "SubName: Full=Whole genome shotgun sequence of line PN40024, scaffold_4.assembly12x; Flags: Fragment;"|EMBL:D7SK52|Vitis vinifera|84aa
peapol_c805	highly similar to "SubName: Full=Whole genome shotgun sequence of line PN40024, scaffold_341.assembly12x; Flags: Fragment;"|EMBL:D7SYZ7|Vitis vinifera|281aa
peapol_c806	highly similar to "SubName: Full=Whole genome shotgun sequence of line PN40024, scaffold_5.assembly12x; Flags: Fragment;"|EMBL:D7U2M3|Vitis vinifera|445aa
peapol_c807	highly similar to "SubName: Full=Phosphoprotein phosphatase, putative; EC=3.1.3.67;"|EMBL:B9RYC0|Ricinus communis|612aa
peapol_c809	similar to "SubName: Full=Whole genome shotgun sequence of line PN40024, scaffold_8.assembly12x; Flags: Fragment;"|EMBL:D7SV65|Vitis vinifera|109aa
peapol_c810	similar to "SubName: Full=Mitochondrial import inner membrane translocase subunit Tim8/small zinc finger-like protein;"|EMBL:D6BQN9|Jatropha curcas|78aa
peapol_c811	highly similar to "SubName: Full=JHL07K02.4 protein;"|EMBL:E6NU04|Jatropha curcas|417aa
peapol_c812	highly similar to "SubName: Full=Whole genome shotgun sequence of line PN40024, scaffold_5.assembly12x; Flags: Fragment;"|EMBL:D7U307|Vitis vinifera|503aa
peapol_c813	highly similar to "SubName: Full=Whole genome shotgun sequence of line PN40024, scaffold_0.assembly12x; Flags: Fragment;"|EMBL:D7SIV2|Vitis vinifera|466aa
peapol_c814	highly similar to "SubName: Full=Nucleolar GTP-binding protein, putative;"|EMBL:B9RIE0|Ricinus communis|678aa
peapol_c816	highly similar to "SubName: Full=Integral membrane single C2 domain protein;"|EMBL:B9HY18|Populus trichocarpa|669aa
peapol_c817	highly similar to "SubName: Full=At4g03410;"|EMBL:Q5XEV3|Arabidopsis thaliana|317aa
peapol_c818	highly similar to "SubName: Full=Whole genome shotgun sequence of line PN40024, scaffold_10.assembly12x; Flags: Fragment;"|EMBL:D7TAY4|Vitis vinifera|437aa
peapol_c819	highly similar to "SubName: Full=Whole genome shotgun sequence of line PN40024, scaffold_59.assembly12x; Flags: Fragment;"|EMBL:D7TED6|Vitis vinifera|274aa
peapol_c820	similar to "SubName: Full=Whole genome shotgun sequence of line PN40024, scaffold_0.assembly12x; Flags: Fragment;"|EMBL:D7SIY3|Vitis vinifera|253aa
peapol_c821	highly similar to "SubName: Full=Microtubule-associated protein;"|EMBL:E1U7Y5|Nicotiana benthamiana|813aa
peapol_c822	highly similar to "SubName: Full=Trehalose-6-phosphate phosphatase;"|EMBL:D9ILX3|Medicago sativa|379aa
peapol_c823	highly similar to "SubName: Full=Whole genome shotgun sequence of line PN40024, scaffold_36.assembly12x; Flags: Fragment;"|EMBL:E0CUD5|Vitis vinifera|546aa
peapol_c824	similar to "SubName: Full=Cohesin subunit rad21, putative;"|EMBL:B9RM05|Ricinus communis|1247aa
peapol_c825	highly similar to "SubName: Full=Protein transport protein Sec24A, putative;"|EMBL:B9T474|Ricinus communis|1031aa
peapol_c826	highly similar to "SubName: Full=Whole genome shotgun sequence of line PN40024, scaffold_74.assembly12x; Flags: Fragment;"|EMBL:D7UBT1|Vitis vinifera|289aa
peapol_c827	highly similar to "SubName: Full=LRR-like protein;"|EMBL:C6ZRZ3|Glycine max|269aa
peapol_c828	highly similar to "SubName: Full=Cyclin dependent kinase inhibitor;"|EMBL:Q9FS28|Pisum sativum|192aa
peapol_c830	highly similar to "SubName: Full=Whole genome shotgun sequence of line PN40024, scaffold_16.assembly12x; Flags: Fragment;"|EMBL:D7TBB8|Vitis vinifera|199aa
peapol_c831	highly similar to Zinc finger, CCHC-type chr03_pseudomolecule_IMGAG_V3 27940993-27945532 E EGN_Mt090430 20090702|EMBL:|Medicago truncatula|617aa
peapol_c833	highly similar to "SubName: Full=BZIP transcription factor bZIP50;"|EMBL:Q0GPI0|Glycine max|330aa
peapol_c834	highly similar to "SubName: Full=Cyclin-L2, putative;"|EMBL:B9SUP1|Ricinus communis|446aa
peapol_c835	highly similar to "RecName: Full=Reticulon-like protein B21; Short=AtRTNLB21;"|EMBL:Q56X72|Arabidopsis thaliana|487aa
peapol_c836	highly similar to "SubName: Full=Paramyosin, putative;"|EMBL:B9RMU3|Ricinus communis|684aa
peapol_c837	highly similar to "SubName: Full=Phosphatidylinositol transfer-like protein III;"|EMBL:Q94FN1|Lotus japonicus|625aa
peapol_c839	highly similar to "SubName: Full=CesA1;"|EMBL:Q6DUJ3|Acacia mangium|1082aa
peapol_c840	highly similar to "SubName: Full=Whole genome shotgun sequence of line PN40024, scaffold_37.assembly12x; Flags: Fragment;"|EMBL:D7U1A3|Vitis vinifera|332aa
peapol_c841	highly similar to "SubName: Full=Whole genome shotgun sequence of line PN40024, scaffold_9.assembly12x; Flags: Fragment;"|EMBL:D7T159|Vitis vinifera|150aa
peapol_c842	highly similar to "SubName: Full=Putative 26S proteasome subunit RPN2a;"|EMBL:B1Q487|Capsicum chinense|1003aa
peapol_c844	highly similar to "SubName: Full=Whole genome shotgun sequence of line PN40024, scaffold_7.assembly12x; Flags: Fragment;"|EMBL:D7TI10|Vitis vinifera|613aa
peapol_c845	highly similar to "SubName: Full=Cdc2MsF protein;"|EMBL:P93323|Medicago sativa|316aa
peapol_c846	highly similar to "SubName: Full=Whole genome shotgun sequence of line PN40024, scaffold_9.assembly12x; Flags: Fragment;"|EMBL:D7T197|Vitis vinifera|192aa
peapol_c847	highly similar to "SubName: Full=Whole genome shotgun sequence of line PN40024, scaffold_62.assembly12x; Flags: Fragment;"|EMBL:D7U9M9|Vitis vinifera|307aa
peapol_c848	similar to "SubName: Full=Whole genome shotgun sequence of line PN40024, scaffold_5.assembly12x; Flags: Fragment;"|EMBL:D7U2A9|Vitis vinifera|110aa
peapol_c849	highly similar to "SubName: Full=Xanthine dehydrogenase, putative; EC=1.17.3.2;"|EMBL:B9RIB6|Ricinus communis|1366aa
peapol_c850	highly similar to "SubName: Full=Histidine triad (HIT) protein;"|EMBL:Q2MGQ9|Medicago truncatula|182aa
peapol_c851	highly similar to "SubName: Full=AT5g44670/K15C23_12; SubName: Full=At5g44670/K15C23_12; SubName: Full=Genomic DNA, chromosome 5, TAC clone:K15C23;"|EMBL:Q9LTZ9|Arabidopsis thaliana|519aa
peapol_c852	highly similar to "SubName: Full=Whole genome shotgun sequence of line PN40024, scaffold_2.assembly12x; Flags: Fragment;"|EMBL:D7TZM4|Vitis vinifera|225aa
peapol_c853	highly similar to "SubName: Full=Phosphatidylethanolamine n-methyltransferase, putative;"|EMBL:B9SZN5|Ricinus communis|290aa
peapol_c854	highly similar to "SubName: Full=SEL-1;"|EMBL:Q4R1J3|Glycine max|670aa
peapol_c855	highly similar to "SubName: Full=Whole genome shotgun sequence of line PN40024, scaffold_1.assembly12x; Flags: Fragment;"|EMBL:E0CPU0|Vitis vinifera|296aa
peapol_c856	highly similar to "SubName: Full=Amino acid binding protein, putative;"|EMBL:B9S2P0|Ricinus communis|447aa
peapol_c857	highly similar to Methyltransferase type 11 chr02_pseudomolecule_IMGAG_V3 9497494-9496100 H EGN_Mt090430 20090702|EMBL:|Medicago truncatula|465aa
peapol_c858	highly similar to Zinc finger, RING-type chr05_pseudomolecule_IMGAG_V3 33911396-33909664 H EGN_Mt090430 20090702|EMBL:|Medicago truncatula|425aa
peapol_c859	highly similar to "SubName: Full=Pyruvate carboxyltransferase;"|EMBL:A2Q4I7|Medicago truncatula|402aa
peapol_c860	highly similar to "RecName: Full=Elongation factor Tu;"|EMBL:C6T9K9|Glycine max|457aa
peapol_c861	highly similar to "SubName: Full=Whole genome shotgun sequence of line PN40024, scaffold_1.assembly12x; Flags: Fragment;"|EMBL:E0CR81|Vitis vinifera|502aa
peapol_c863	highly similar to "SubName: Full=Shikimate O-hydroxycinnamoyltransferase; EC=2.3.1.133;"|EMBL:B6D7P1|Trifolium pratense|434aa
peapol_c864	similar to "SubName: Full=Whole genome shotgun sequence of line PN40024, scaffold_104.assembly12x; Flags: Fragment;"|EMBL:D7TP45|Vitis vinifera|241aa
peapol_c866	highly similar to "RecName: Full=Phenylalanine ammonia-lyase; EC=4.3.1.24;"|EMBL:Q1AJZ8|Trifolium pratense|724aa
peapol_c867	highly similar to "SubName: Full=Whole genome shotgun sequence of line PN40024, scaffold_32.assembly12x; Flags: Fragment;"|EMBL:D7U8L0|Vitis vinifera|307aa
peapol_c868	highly similar to "SubName: Full=Whole genome shotgun sequence of line PN40024, scaffold_1.assembly12x; Flags: Fragment;"|EMBL:E0CRB8|Vitis vinifera|416aa
peapol_c869	highly similar to "SubName: Full=Heat shock 70 kDa protein, putative; EC=1.3.1.74;"|EMBL:B9SQC9|Ricinus communis|849aa
peapol_c871	highly similar to "SubName: Full=At5g18660;"|EMBL:Q1H537|Arabidopsis thaliana|417aa
peapol_c872	highly similar to "SubName: Full=GTP-binding protein-plant, putative;"|EMBL:B9S541|Ricinus communis|599aa
peapol_c873	highly similar to "SubName: Full=ACS2; SubName: Full=Acyl-CoA synthetase; EC=6.2.1.3;"|EMBL:A1X860|Ricinus communis|694aa
peapol_c874	highly similar to "SubName: Full=Protein CYPRO4, putative;"|EMBL:B9RYI5|Ricinus communis|639aa
peapol_c875	highly similar to "SubName: Full=Paramyosin, putative;"|EMBL:B9S9W3|Ricinus communis|652aa
peapol_c876	highly similar to "SubName: Full=Whole genome shotgun sequence of line PN40024, scaffold_4.assembly12x; Flags: Fragment;"|EMBL:D7SKJ8|Vitis vinifera|410aa
peapol_c879	highly similar to "SubName: Full=Whole genome shotgun sequence of line PN40024, scaffold_1.assembly12x; Flags: Fragment;"|EMBL:E0CPR0|Vitis vinifera|194aa
peapol_c880	similar to C2 chr03_pseudomolecule_IMGAG_V3 22092932-22094212 E EGN_Mt090430 20090702|EMBL:|Medicago truncatula|318aa
peapol_c881	highly similar to "SubName: Full=Whole genome shotgun sequence of line PN40024, scaffold_63.assembly12x; Flags: Fragment;"|EMBL:D7TPS1|Vitis vinifera|510aa
peapol_c882	highly similar to "SubName: Full=Whole genome shotgun sequence of line PN40024, scaffold_38.assembly12x; Flags: Fragment;"|EMBL:D7U593|Vitis vinifera|313aa
peapol_c883	highly similar to "SubName: Full=Whole genome shotgun sequence of line PN40024, scaffold_61.assembly12x; Flags: Fragment;"|EMBL:D7SN49|Vitis vinifera|529aa
peapol_c884	highly similar to "SubName: Full=Whole genome shotgun sequence of line PN40024, scaffold_90.assembly12x; Flags: Fragment;"|EMBL:D7T8C1|Vitis vinifera|673aa
peapol_c885	highly similar to "SubName: Full=Expressed protein, putative;"|EMBL:B9SP74|Ricinus communis|324aa
peapol_c886	highly similar to "RecName: Full=Ubiquitin carboxyl-terminal hydrolase; EC=3.1.2.15; Flags: Fragment;"|EMBL:D7U032|Vitis vinifera|479aa
peapol_c887	highly similar to "SubName: Full=GAGA-binding transcriptional activator;"|EMBL:A1E2T9|Medicago truncatula|318aa
peapol_c889	highly similar to "SubName: Full=Whole genome shotgun sequence of line PN40024, scaffold_4.assembly12x; Flags: Fragment;"|EMBL:D7SKH4|Vitis vinifera|395aa
peapol_c891	highly similar to "SubName: Full=Whole genome shotgun sequence of line PN40024, scaffold_29.assembly12x; Flags: Fragment;"|EMBL:D7SNJ5|Vitis vinifera|949aa
peapol_c893	highly similar to "SubName: Full=Whole genome shotgun sequence of line PN40024, scaffold_59.assembly12x; Flags: Fragment;"|EMBL:D7TE80|Vitis vinifera|361aa
peapol_c894	highly similar to "SubName: Full=Whole genome shotgun sequence of line PN40024, scaffold_31.assembly12x; Flags: Fragment;"|EMBL:D7SWF2|Vitis vinifera|502aa
peapol_c895	highly similar to 3'-5'-exoribonuclease/ RNA binding, putative chr07_pseudomolecule_IMGAG_V3 24448823-24443723 F EGN_Mt090430 20090702|EMBL:|Medicago truncatula|491aa
peapol_c896	highly similar to "SubName: Full=Zinc finger protein, putative;"|EMBL:B9RLH2|Ricinus communis|479aa
peapol_c897	highly similar to "SubName: Full=3-hydroxyisobutyrate dehydrogenase, putative; EC=1.1.1.60;"|EMBL:B9STG2|Ricinus communis|308aa
peapol_c900	highly similar to "SubName: Full=Whole genome shotgun sequence of line PN40024, scaffold_4.assembly12x; Flags: Fragment;"|EMBL:D7SLG1|Vitis vinifera|886aa
peapol_c901	similar to "SubName: Full=Copper ion binding protein, putative;"|EMBL:B9RDG0|Ricinus communis|213aa
peapol_c902	highly similar to "SubName: Full=Ribosomal protein L5;"|EMBL:Q6YSL9|Brassica napus|185aa
peapol_c903	highly similar to "SubName: Full=Protein binding protein, putative;"|EMBL:B9RBE9|Ricinus communis|498aa
peapol_c904	highly similar to "SubName: Full=1,3-beta-glucan synthase component family protein, expressed; SubName: Full=Putative glucan synthase;"|EMBL:Q8S5U9|Oryza sativa|1642aa
peapol_c905	highly similar to "SubName: Full=Whole genome shotgun sequence of line PN40024, scaffold_39.assembly12x; Flags: Fragment;"|EMBL:D7T7G8|Vitis vinifera|251aa
peapol_c906	similar to "SubName: Full=Whole genome shotgun sequence of line PN40024, scaffold_21.assembly12x; Flags: Fragment;"|EMBL:D7SLT5|Vitis vinifera|162aa
peapol_c907	highly similar to "SubName: Full=Whole genome shotgun sequence of line PN40024, scaffold_48.assembly12x; Flags: Fragment;"|EMBL:D7U850|Vitis vinifera|248aa
peapol_c908	similar to "SubName: Full=Cyclin-like F-box; F-box protein interaction domain;"|EMBL:Q2HWB4|Medicago truncatula|394aa
peapol_c909	highly similar to "SubName: Full=Whole genome shotgun sequence of line PN40024, scaffold_56.assembly12x; Flags: Fragment;"|EMBL:D7TKV5|Vitis vinifera|358aa
peapol_c910	highly similar to "RecName: Full=Purple acid phosphatase 18; EC=3.1.3.2; Flags: Precursor;"|EMBL:Q9LJU7|Arabidopsis thaliana|437aa
peapol_c911	highly similar to "SubName: Full=Putative beta-glycosidase;"|EMBL:Q1M320|Glycine max|637aa
peapol_c912	similar to "SubName: Full=Whole genome shotgun sequence of line PN40024, scaffold_0.assembly12x; Flags: Fragment;"|EMBL:D7SHN5|Vitis vinifera|1437aa
peapol_c913	highly similar to "SubName: Full=Whole genome shotgun sequence of line PN40024, scaffold_8.assembly12x; Flags: Fragment;"|EMBL:D7SU32|Vitis vinifera|391aa
peapol_c914	highly similar to "SubName: Full=Whole genome shotgun sequence of line PN40024, scaffold_100.assembly12x; Flags: Fragment;"|EMBL:D7TMY2|Vitis vinifera|155aa
peapol_c915	highly similar to "SubName: Full=Whole genome shotgun sequence of line PN40024, scaffold_89.assembly12x; Flags: Fragment;"|EMBL:D7SMX6|Vitis vinifera|185aa
peapol_c916	highly similar to "SubName: Full=Whole genome shotgun sequence of line PN40024, scaffold_67.assembly12x; Flags: Fragment;"|EMBL:D7T4C6|Vitis vinifera|353aa
peapol_c918	highly similar to "RecName: Full=Formate--tetrahydrofolate ligase; EC=6.3.4.3; AltName: Full=10-formyletrahydrofolate synthetase; Short=FHS; Short=FTHFS; AltName: Full=Formyltetrahydrofolate synthetase;"|EMBL:P28723|Spinacia oleracea|637aa
peapol_c920	similar to "SubName: Full=Nmr solution structures Of At1g77540;"|EMBL:D7KUK3|Arabidopsis lyrata|103aa
peapol_c921	highly similar to "SubName: Full=Urease accessory protein G;"|EMBL:Q9AR64|Solanum tuberosum|278aa
peapol_c922	highly similar to "SubName: Full=Glycerophosphoryl diester phosphodiesterase, putative;"|EMBL:B9SSQ8|Ricinus communis|768aa
peapol_c923	highly similar to "SubName: Full=Magnesium chelatase subunit;"|EMBL:O65808|Glycine max|1383aa
peapol_c924	highly similar to "SubName: Full=Chloroplast omega-3 desaturase;"|EMBL:A8DTI8|Portulaca oleracea|445aa
peapol_c925	highly similar to "SubName: Full=TGA-type basic leucine zipper protein TGA1.1;"|EMBL:Q93XA2|Phaseolus vulgaris|362aa
peapol_c926	highly similar to "SubName: Full=Whole genome shotgun sequence of line PN40024, scaffold_57.assembly12x; Flags: Fragment;"|EMBL:D7TD29|Vitis vinifera|688aa
peapol_c927	highly similar to "SubName: Full=Receptor-like protein kinase homolog RK20-1;"|EMBL:Q9XED4|Phaseolus vulgaris|666aa
peapol_c928	highly similar to "SubName: Full=Whole genome shotgun sequence of line PN40024, scaffold_94.assembly12x; Flags: Fragment;"|EMBL:D7T2D9|Vitis vinifera|518aa
peapol_c929	highly similar to "SubName: Full=LATE BLOOMER 1;"|EMBL:A5Y6J2|Pisum sativum|1175aa
peapol_c930	highly similar to "SubName: Full=Whole genome shotgun sequence of line PN40024, scaffold_21.assembly12x; Flags: Fragment;"|EMBL:D7SM57|Vitis vinifera|422aa
peapol_c931	highly similar to "SubName: Full=Kinase, putative; EC=1.3.1.74;"|EMBL:B9S8Q9|Ricinus communis|701aa
peapol_c932	highly similar to "SubName: Full=DNA binding zinc finger protein (Pspzf); Flags: Fragment;"|EMBL:Q9ZWJ0|Pisum sativum|472aa
peapol_c933	highly similar to "SubName: Full=Cystathionine gamma-synthase;"|EMBL:Q0GC25|Medicago sativa|536aa
peapol_c934	highly similar to "SubName: Full=Mitogen-activated kinase kinase kinase alpha;"|EMBL:Q75PK5|Lotus japonicus|627aa
peapol_c935	highly similar to "SubName: Full=Histidine phosphotransfer protein;"|EMBL:B9GGM6|Populus trichocarpa|224aa
peapol_c936	highly similar to "SubName: Full=Whole genome shotgun sequence of line PN40024, scaffold_4.assembly12x;"|EMBL:A5B0D6|Vitis vinifera|247aa
peapol_c937	highly similar to "RecName: Full=Arginyl-tRNA--protein transferase 1; Short=Arginyltransferase 1; Short=R-transferase 1; EC=2.3.2.8; AltName: Full=Arginine-tRNA--protein transferase 1;"|EMBL:B9SLM9|Ricinus communis|629aa
peapol_c938	highly similar to "SubName: Full=Nitrilase 4A;"|EMBL:Q5QGZ8|Lupinus angustifolius|349aa
peapol_c939	highly similar to "SubName: Full=Protein phosphatase 2c, putative; EC=3.1.3.16;"|EMBL:B9RTA6|Ricinus communis|369aa
peapol_c940	highly similar to "SubName: Full=Pelota, putative;"|EMBL:B9RFU5|Ricinus communis|378aa
peapol_c941	highly similar to "SubName: Full=Poly(ADP-ribose) polymerase, catalytic region;"|EMBL:A2Q3R6|Medicago truncatula|547aa
peapol_c942	highly similar to "SubName: Full=Alpha-l-fucosidase, putative; EC=3.2.1.51;"|EMBL:B9SCI4|Ricinus communis|562aa
peapol_c943	highly similar to "RecName: Full=Pectinesterase/pectinesterase inhibitor PPE8B; Includes: RecName: Full=Pectinesterase inhibitor PPE8B; AltName: Full=Pectin methylesterase inhibitor PPE8B; Includes: RecName: Full=Pectinesterase PPE8B; Short=PE PPE8B; EC=3.1.1.11; AltName: Full=Pectin methylesterase PPE8B; Flags: Precursor;"|EMBL:Q43062|Prunus persica|522aa
peapol_c945	highly similar to "SubName: Full=Whole genome shotgun sequence of line PN40024, scaffold_33.assembly12x; Flags: Fragment;"|EMBL:D7U3Y5|Vitis vinifera|429aa
peapol_c946	highly similar to "SubName: Full=Fructan 1-exohydrolase;"|EMBL:Q5ZQK6|Campanula rapunculoides|578aa
peapol_c947	highly similar to "SubName: Full=Whole genome shotgun sequence of line PN40024, scaffold_128.assembly12x; Flags: Fragment;"|EMBL:D7U233|Vitis vinifera|366aa
peapol_c949	similar to "SubName: Full=Putative ribosomal protein L6;"|EMBL:Q9ZPX2|Arabidopsis thaliana|102aa
peapol_c950	similar to CBS chr05_pseudomolecule_IMGAG_V3 31909635-31905429 E EGN_Mt090430 20090702|EMBL:|Medicago truncatula|244aa
peapol_c951	highly similar to "SubName: Full=1-aminocyclopropane-1-carboxylate synthase;"|EMBL:O22464|Pisum sativum|487aa
peapol_c953	highly similar to "SubName: Full=Whole genome shotgun sequence of line PN40024, scaffold_98.assembly12x; Flags: Fragment;"|EMBL:E0CV92|Vitis vinifera|460aa
peapol_c954	highly similar to "SubName: Full=Whole genome shotgun sequence of line PN40024, scaffold_23.assembly12x; Flags: Fragment;"|EMBL:D7SP26|Vitis vinifera|184aa
peapol_c955	highly similar to "SubName: Full=Cysteine desulfurylase, putative; EC=5.1.1.17;"|EMBL:B9RFQ9|Ricinus communis|456aa
peapol_c956	highly similar to "SubName: Full=Pentatricopeptide repeat-containing protein, putative;"|EMBL:B9RXW7|Ricinus communis|377aa
peapol_c957	highly similar to "SubName: Full=Whole genome shotgun sequence of line PN40024, scaffold_1.assembly12x; Flags: Fragment;"|EMBL:E0CPD4|Vitis vinifera|604aa
peapol_c958	highly similar to "SubName: Full=Whole genome shotgun sequence of line PN40024, scaffold_129.assembly12x; Flags: Fragment;"|EMBL:D7TTF0|Vitis vinifera|211aa
peapol_c959	highly similar to "SubName: Full=Whole genome shotgun sequence of line PN40024, scaffold_7.assembly12x; Flags: Fragment;"|EMBL:D7TI91|Vitis vinifera|660aa
peapol_c960	highly similar to "SubName: Full=Nucleic acid binding , related;"|EMBL:A2Q471|Medicago truncatula|465aa
peapol_c961	similar to "SubName: Full=ERF transcription factor 4;"|EMBL:D3Y3F3|Vitis pseudoreticulata|182aa
peapol_c962	highly similar to "SubName: Full=Putative G-protein coupled receptor;"|EMBL:B6GV49|Lotus japonicus|319aa
peapol_c963	highly similar to "SubName: Full=Hydroxyethylthiazole kinase, putative; EC=2.7.1.50;"|EMBL:B9RWP8|Ricinus communis|281aa
peapol_c964	highly similar to "SubName: Full=Calmodulin binding protein, putative;"|EMBL:B9RK85|Ricinus communis|541aa
peapol_c965	highly similar to "SubName: Full=Cysteinyl-tRNA synthetase, putative; EC=6.1.1.16;"|EMBL:B9T553|Ricinus communis|530aa
peapol_c966	highly similar to "SubName: Full=Whole genome shotgun sequence of line PN40024, scaffold_4.assembly12x; Flags: Fragment;"|EMBL:D7SJZ5|Vitis vinifera|375aa
peapol_c967	highly similar to Peptidase C19, ubiquitin carboxyl-terminal hydrolase 2 chr05_pseudomolecule_IMGAG_V3 13857607-13859633 H EGN_Mt090430 20090702|EMBL:|Medicago truncatula|356aa
peapol_c968	highly similar to "SubName: Full=Protein phosphatase 2a, regulatory subunit, putative;"|EMBL:B9S0E4|Ricinus communis|494aa
peapol_c969	highly similar to "SubName: Full=Whole genome shotgun sequence of line PN40024, scaffold_122.assembly12x; Flags: Fragment;"|EMBL:D7UDJ1|Vitis vinifera|752aa
peapol_c971	highly similar to "SubName: Full=Whole genome shotgun sequence of line PN40024, scaffold_0.assembly12x; Flags: Fragment;"|EMBL:D7SHC4|Vitis vinifera|484aa
peapol_c972	highly similar to "SubName: Full=Whole genome shotgun sequence of line PN40024, scaffold_7.assembly12x; Flags: Fragment;"|EMBL:D7TH73|Vitis vinifera|509aa
peapol_c975	similar to "SubName: Full=Inner mitochondrial membrane protein; SubName: Full=Inner mitochondrial membrane protein; 26940-26374; SubName: Full=Mitochondrial inner membrane translocase TM23-2;"|EMBL:Q38820|Arabidopsis thaliana|188aa
peapol_c976	highly similar to "SubName: Full=Bromodomain-containing protein, putative; EC=2.3.1.48;"|EMBL:B9RX53|Ricinus communis|634aa
peapol_c978	highly similar to "SubName: Full=Structural constituent of cell wall, putative;"|EMBL:B9RVZ9|Ricinus communis|536aa
peapol_c979	highly similar to Armadillo-like helical AC233668.2 41900-46754 E EGN_Mt090430 20090702|EMBL:|Medicago truncatula|402aa
peapol_c980	highly similar to "SubName: Full=Mutt/nudix hydrolase, putative;"|EMBL:B9SXJ5|Ricinus communis|296aa
peapol_c981	highly similar to "SubName: Full=Plant ubiquilin, putative;"|EMBL:B9S6T7|Ricinus communis|548aa
peapol_c982	similar to "SubName: Full=IMP dehydrogenase/GMP reductase, putative;"|EMBL:Q2HS22|Medicago truncatula|321aa
peapol_c983	highly similar to "RecName: Full=Putative gamma-glutamylcyclotransferase At3g02910; EC=2.3.2.-;"|EMBL:Q9M8T3|Arabidopsis thaliana|187aa
peapol_c984	highly similar to "SubName: Full=Putative transporter-like protein;"|EMBL:Q2PF04|Trifolium pratense|493aa
peapol_c985	highly similar to "SubName: Full=MIKC mads-box transcription factor;"|EMBL:B9GW46|Populus trichocarpa|212aa
peapol_c986	highly similar to "SubName: Full=Fumarate lyase; Adenylosuccinate lyase;"|EMBL:A2Q4U3|Medicago truncatula|530aa
peapol_c987	highly similar to "SubName: Full=Whole genome shotgun sequence of line PN40024, scaffold_40.assembly12x; Flags: Fragment;"|EMBL:D7TQN1|Vitis vinifera|253aa
peapol_c988	highly similar to "SubName: Full=Whole genome shotgun sequence of line PN40024, scaffold_28.assembly12x; Flags: Fragment;"|EMBL:E0CU14|Vitis vinifera|216aa
peapol_c989	highly similar to "SubName: Full=Whole genome shotgun sequence of line PN40024, scaffold_59.assembly12x; Flags: Fragment;"|EMBL:D7TEG4|Vitis vinifera|606aa
peapol_c990	highly similar to "SubName: Full=Mitogen-activated protein kinase homologue;"|EMBL:Q9XF36|Medicago sativa|608aa
peapol_c991	highly similar to "SubName: Full=Whole genome shotgun sequence of line PN40024, scaffold_20.assembly12x; Flags: Fragment;"|EMBL:D7T6V7|Vitis vinifera|439aa
peapol_c992	highly similar to "SubName: Full=Protein binding protein, putative;"|EMBL:B9T911|Ricinus communis|630aa
peapol_c993	highly similar to "SubName: Full=Putative splicing factor; Flags: Fragment;"|EMBL:Q9FT01|Cicer arietinum|392aa
peapol_c994	highly similar to "SubName: Full=Whole genome shotgun sequence of line PN40024, scaffold_38.assembly12x; Flags: Fragment;"|EMBL:D7U5G5|Vitis vinifera|357aa
peapol_c996	highly similar to "RecName: Full=Cysteine protease ATG4; EC=3.4.22.-; AltName: Full=Autophagy-related protein 4;"|EMBL:A2Q1V6|Medicago truncatula|487aa
peapol_c998	highly similar to "SubName: Full=General substrate transporter; Sugar transporter superfamily;"|EMBL:A2Q5Z1|Medicago truncatula|481aa
peapol_c999	highly similar to "SubName: Full=Whole genome shotgun sequence of line PN40024, scaffold_122.assembly12x; Flags: Fragment;"|EMBL:D7UD97|Vitis vinifera|789aa
peapol_c1000	highly similar to "SubName: Full=Whole genome shotgun sequence of line PN40024, scaffold_87.assembly12x; Flags: Fragment;"|EMBL:D7TFC0|Vitis vinifera|625aa
peapol_c1001	highly similar to "SubName: Full=Whole genome shotgun sequence of line PN40024, scaffold_20.assembly12x; Flags: Fragment;"|EMBL:D7T6C8|Vitis vinifera|815aa
peapol_c1002	highly similar to "SubName: Full=Putative chalcone isomerase 3;"|EMBL:Q53B73|Glycine max|281aa
peapol_c1003	highly similar to "SubName: Full=Whole genome shotgun sequence of line PN40024, scaffold_9.assembly12x; Flags: Fragment;"|EMBL:D7T1L5|Vitis vinifera|441aa
peapol_c1004	highly similar to "SubName: Full=SET domain protein; Flags: Fragment;"|EMBL:B9IHH8|Populus trichocarpa|496aa
peapol_c1006	highly similar to "SubName: Full=Zinc binding dehydrogenase, putative; EC=1.3.1.38;"|EMBL:B9SW66|Ricinus communis|379aa
peapol_c1007	highly similar to "SubName: Full=Cytochrome P450;"|EMBL:B9GLC4|Populus trichocarpa|483aa
peapol_c1008	highly similar to "SubName: Full=Argonaute 1;"|EMBL:A1E5M3|Pisum sativum|1100aa
peapol_c1009	highly similar to "SubName: Full=Whole genome shotgun sequence of line PN40024, scaffold_30.assembly12x; Flags: Fragment;"|EMBL:D7TUM4|Vitis vinifera|353aa
peapol_c1010	highly similar to "SubName: Full=Whole genome shotgun sequence of line PN40024, scaffold_43.assembly12x; Flags: Fragment;"|EMBL:D7TDS0|Vitis vinifera|200aa
peapol_c1011	highly similar to "SubName: Full=Whole genome shotgun sequence of line PN40024, scaffold_17.assembly12x; Flags: Fragment;"|EMBL:D7TUA0|Vitis vinifera|386aa
peapol_c1012	highly similar to "SubName: Full=Whole genome shotgun sequence of line PN40024, scaffold_46.assembly12x; Flags: Fragment;"|EMBL:D7UCP0|Vitis vinifera|732aa
peapol_c1013	highly similar to "SubName: Full=Whole genome shotgun sequence of line PN40024, scaffold_81.assembly12x; Flags: Fragment;"|EMBL:D7TXH4|Vitis vinifera|317aa
peapol_c1014	highly similar to "SubName: Full=Radical sam protein, putative; EC=1.3.1.74;"|EMBL:B9S747|Ricinus communis|630aa
peapol_c1015	highly similar to "SubName: Full=Whole genome shotgun sequence of line PN40024, scaffold_15.assembly12x; Flags: Fragment;"|EMBL:D7UAT9|Vitis vinifera|442aa
peapol_c1016	highly similar to "SubName: Full=Malonyltransferase;"|EMBL:Q2VA66|Glycine max|344aa
peapol_c1017	highly similar to Putative transcription factor, AC147501.9 100411-98848 E EGN_Mt090430 20090702|EMBL:|Medicago truncatula|409aa
peapol_c1018	similar to "SubName: Full=P450 monooxygenase-like protein;"|EMBL:A0N082|Stylosanthes guianensis|521aa
peapol_c1019	highly similar to "SubName: Full=F-box/leucine rich repeat protein;"|EMBL:E9NZT3|Phaseolus vulgaris|591aa
peapol_c1020	highly similar to "SubName: Full=Whole genome shotgun sequence of line PN40024, scaffold_31.assembly12x; Flags: Fragment;"|EMBL:D7SVV1|Vitis vinifera|232aa
peapol_c1021	highly similar to "SubName: Full=Whole genome shotgun sequence of line PN40024, scaffold_558.assembly12x; Flags: Fragment;"|EMBL:D7TG95|Vitis vinifera|1117aa
peapol_c1022	highly similar to "SubName: Full=Whole genome shotgun sequence of line PN40024, scaffold_127.assembly12x; Flags: Fragment;"|EMBL:D7TDH9|Vitis vinifera|561aa
peapol_c1023	highly similar to "SubName: Full=Whole genome shotgun sequence of line PN40024, scaffold_5.assembly12x; Flags: Fragment;"|EMBL:D7U3A6|Vitis vinifera|367aa
peapol_c1024	highly similar to "SubName: Full=110 kDa 4SNc-Tudor domain protein;"|EMBL:Q8L5C2|Pisum sativum|989aa
peapol_c1025	similar to "SubName: Full=Whole genome shotgun sequence of line PN40024, scaffold_19.assembly12x; Flags: Fragment;"|EMBL:D7TM29|Vitis vinifera|109aa
peapol_c1026	highly similar to "SubName: Full=Whole genome shotgun sequence of line PN40024, scaffold_25.assembly12x; Flags: Fragment;"|EMBL:D7TVW4|Vitis vinifera|1047aa
peapol_c1027	similar to "SubName: Full=Integral membrane protein, putative;"|EMBL:B9RIA1|Ricinus communis|276aa
peapol_c1028	highly similar to "SubName: Full=CM0216.530.nc protein;"|EMBL:B0BL98|Lotus japonicus|728aa
peapol_c1029	highly similar to "SubName: Full=Protein CASP, putative;"|EMBL:B9RE25|Ricinus communis|682aa
peapol_c1030	highly similar to "RecName: Full=ATP synthase subunit alpha, mitochondrial;"|EMBL:P05493|Pisum sativum|507aa
peapol_c1031	highly similar to "SubName: Full=DNA binding protein, putative;"|EMBL:B9RB66|Ricinus communis|1712aa
peapol_c1032	highly similar to "SubName: Full=Spotted leaf protein, putative;"|EMBL:B9RB48|Ricinus communis|682aa
peapol_c1033	highly similar to "SubName: Full=Whole genome shotgun sequence of line PN40024, scaffold_2.assembly12x; Flags: Fragment;"|EMBL:D7TZV6|Vitis vinifera|420aa
peapol_c1034	similar to "SubName: Full=Putative lipase;"|EMBL:Q949N8|Arabidopsis thaliana|704aa
peapol_c1035	highly similar to "SubName: Full=Whole genome shotgun sequence of line PN40024, scaffold_154.assembly12x; Flags: Fragment;"|EMBL:D7TN38|Vitis vinifera|231aa
peapol_c1036	similar to "SubName: Full=Whole genome shotgun sequence of line PN40024, scaffold_40.assembly12x; Flags: Fragment;"|EMBL:D7TQN4|Vitis vinifera|542aa
peapol_c1039	highly similar to "SubName: Full=Whole genome shotgun sequence of line PN40024, scaffold_35.assembly12x; Flags: Fragment;"|EMBL:D7TGQ1|Vitis vinifera|413aa
peapol_c1040	highly similar to "RecName: Full=Translocase of chloroplast 120, chloroplastic; Short=AtToc120; EC=3.6.5.-; AltName: Full=120 kDa chloroplast outer envelope protein;"|EMBL:Q9LUS2|Arabidopsis thaliana|1089aa
peapol_c1042	highly similar to "RecName: Full=Chalcone--flavonone isomerase 2; Short=Chalcone isomerase 2; EC=5.5.1.6;"|EMBL:Q8H0G1|Lotus japonicus|221aa
peapol_c1043	similar to Hypoxia induced protein conserved region chr01_pseudomolecule_IMGAG_V3 20589471-20591961 F EGN_Mt090430 20090702|EMBL:|Medicago truncatula|91aa
peapol_c1044	highly similar to "SubName: Full=BZIP domain class transcription factor;"|EMBL:D9ZIQ5|Malus domestica|577aa
peapol_c1045	similar to "SubName: Full=RNA binding protein, putative;"|EMBL:B9SX10|Ricinus communis|127aa
peapol_c1046	highly similar to "SubName: Full=Fk506 binding protein, putative;"|EMBL:B9RQ36|Ricinus communis|595aa
peapol_c1047	highly similar to "SubName: Full=Whole genome shotgun sequence of line PN40024, scaffold_63.assembly12x; Flags: Fragment;"|EMBL:D7TPV2|Vitis vinifera|282aa
peapol_c1048	highly similar to "SubName: Full=Nitrogen-fixing NifU, C-terminal;"|EMBL:A2Q3A2|Medicago truncatula|242aa
peapol_c1049	highly similar to "RecName: Full=NADH-ubiquinone oxidoreductase chain 1; EC=1.6.5.3; AltName: Full=NADH dehydrogenase subunit 1;"|EMBL:P31839|Oenothera berteriana|331aa
peapol_c1050	highly similar to "SubName: Full=ATNAP10;"|EMBL:D7KTJ5|Arabidopsis lyrata|229aa
peapol_c1052	highly similar to "SubName: Full=Whole genome shotgun sequence of line PN40024, scaffold_57.assembly12x; Flags: Fragment;"|EMBL:D7TD79|Vitis vinifera|355aa
peapol_c1053	similar to "SubName: Full=Glycine-rich RNA-binding protein, putative;"|EMBL:B9T555|Ricinus communis|276aa
peapol_c1054	highly similar to "SubName: Full=Whole genome shotgun sequence of line PN40024, scaffold_0.assembly12x; Flags: Fragment;"|EMBL:D7SH26|Vitis vinifera|1006aa
peapol_c1055	highly similar to "SubName: Full=Dead box ATP-dependent RNA helicase, putative;"|EMBL:B9RDP2|Ricinus communis|507aa
peapol_c1057	highly similar to "SubName: Full=GTP binding protein;"|EMBL:D7M3R1|Arabidopsis lyrata|318aa
peapol_c1058	highly similar to "SubName: Full=Whole genome shotgun sequence of line PN40024, scaffold_2.assembly12x; Flags: Fragment;"|EMBL:D7U143|Vitis vinifera|2347aa
peapol_c1059	highly similar to "SubName: Full=Whole genome shotgun sequence of line PN40024, scaffold_50.assembly12x; Flags: Fragment;"|EMBL:E0CUI7|Vitis vinifera|185aa
peapol_c1060	highly similar to "SubName: Full=Whole genome shotgun sequence of line PN40024, scaffold_72.assembly12x; Flags: Fragment;"|EMBL:D7SR98|Vitis vinifera|1169aa
peapol_c1061	highly similar to "SubName: Full=Whole genome shotgun sequence of line PN40024, scaffold_3.assembly12x; Flags: Fragment;"|EMBL:D7TJH8|Vitis vinifera|694aa
peapol_c1062	similar to "SubName: Full=Protein binding protein, putative;"|EMBL:B9RZ73|Ricinus communis|247aa
peapol_c1063	similar to "RecName: Full=RING-H2 finger protein ATL80;"|EMBL:Q9LM69|Arabidopsis thaliana|197aa
peapol_c1064	highly similar to "SubName: Full=F10K1.7 protein;"|EMBL:Q9LML4|Arabidopsis thaliana|507aa
peapol_c1065	highly similar to "SubName: Full=Cytochrome P450;"|EMBL:B9IQ57|Populus trichocarpa|502aa
peapol_c1066	highly similar to "SubName: Full=AT5g58430/mqj2_20; SubName: Full=At5g58430/mqj2_20; SubName: Full=Leucine zipper protein;"|EMBL:Q9FGH9|Arabidopsis thaliana|624aa
peapol_c1067	highly similar to "SubName: Full=RNA splicing protein mrs2, mitochondrial, putative;"|EMBL:B9SXF0|Ricinus communis|453aa
peapol_c1068	highly similar to "SubName: Full=Molybdopterin synthase large subunit, putative;"|EMBL:B9SB65|Ricinus communis|192aa
peapol_c1069	highly similar to "SubName: Full=Whole genome shotgun sequence of line PN40024, scaffold_50.assembly12x; Flags: Fragment;"|EMBL:E0CUT1|Vitis vinifera|506aa
peapol_c1070	similar to "Zinc finger, RING-type; Zinc finger, P11-type; Zinc finger, FYVE/PHD-type chr07_pseudomolecule_IMGAG_V3 32688517-32693329 E EGN_Mt090430 20090702"|EMBL:|Medicago truncatula|923aa
peapol_c1071	highly similar to "SubName: Full=Heat shock protein DnaJ;"|EMBL:Q2HS35|Medicago truncatula|261aa
peapol_c1072	highly similar to "SubName: Full=Arsenical pump-driving atpase, putative; EC=3.6.3.16;"|EMBL:B9SY64|Ricinus communis|412aa
peapol_c1073	similar to serine protease inhibitor, Kazal-type family protein, related chr05_pseudomolecule_IMGAG_V3 28548375-28549312 F EGN_Mt090430 20090702|EMBL:|Medicago truncatula|121aa
peapol_c1074	highly similar to "SubName: Full=Plant ubiquilin, putative;"|EMBL:B9S6T7|Ricinus communis|548aa
peapol_c1075	highly similar to "SubName: Full=Protein phosphatase-2c, putative; EC=3.1.3.16;"|EMBL:B9RW41|Ricinus communis|473aa
peapol_c1079	highly similar to "SubName: Full=Whole genome shotgun sequence of line PN40024, scaffold_38.assembly12x; Flags: Fragment;"|EMBL:D7U580|Vitis vinifera|541aa
peapol_c1080	highly similar to "RecName: Full=Acetolactate synthase; EC=2.2.1.6;"|EMBL:A2Q4R2|Medicago truncatula|655aa
peapol_c1081	highly similar to Pollen Ole e 1 allergen and extensin chr03_pseudomolecule_IMGAG_V3 15802261-15806881 E EGN_Mt090430 20090702|EMBL:|Medicago truncatula|148aa
peapol_c1082	highly similar to "SubName: Full=Dehydration-responsive family protein;"|EMBL:D7KPN7|Arabidopsis lyrata|616aa
peapol_c1083	highly similar to "SubName: Full=With no lysine kinase;"|EMBL:C0M0P2|Glycine max|698aa
peapol_c1084	highly similar to "SubName: Full=Whole genome shotgun sequence of line PN40024, scaffold_52.assembly12x; Flags: Fragment;"|EMBL:D7SQ27|Vitis vinifera|475aa
peapol_c1086	highly similar to "SubName: Full=Glutaredoxin, grx, putative;"|EMBL:B9RZ84|Ricinus communis|492aa
peapol_c1087	highly similar to "SubName: Full=Whole genome shotgun sequence of line PN40024, scaffold_1.assembly12x; Flags: Fragment;"|EMBL:E0CPV2|Vitis vinifera|525aa
peapol_c1088	highly similar to "SubName: Full=Nucleic acid binding protein, putative;"|EMBL:B9RQ14|Ricinus communis|232aa
peapol_c1089	highly similar to "SubName: Full=Mgatp-energized glutathione s-conjugate pump, putative; EC=1.3.1.74;"|EMBL:B9SKU0|Ricinus communis|1569aa
peapol_c1090	highly similar to "SubName: Full=Amt2-like protein;"|EMBL:Q8H251|Medicago truncatula|494aa
peapol_c1091	highly similar to "SubName: Full=VHS and GAT domain protein;"|EMBL:Q2V732|Glycine max|672aa
peapol_c1092	highly similar to "SubName: Full=Protein ABIL1, putative;"|EMBL:B9RDZ9|Ricinus communis|307aa
peapol_c1093	highly similar to "SubName: Full=Whole genome shotgun sequence of line PN40024, scaffold_0.assembly12x; Flags: Fragment;"|EMBL:D7SGY7|Vitis vinifera|795aa
peapol_c1094	highly similar to "SubName: Full=ATP binding protein, putative; EC=2.7.11.25;"|EMBL:B9REQ9|Ricinus communis|608aa
peapol_c1096	highly similar to "SubName: Full=Whole genome shotgun sequence of line PN40024, scaffold_23.assembly12x; Flags: Fragment;"|EMBL:D7SPA3|Vitis vinifera|224aa
peapol_c1097	highly similar to "SubName: Full=S-adenosylmethionine-dependent methyltransferase, putative;"|EMBL:B9T5F0|Ricinus communis|951aa
peapol_c1098	highly similar to "SubName: Full=Amine oxidase;"|EMBL:Q9SW88|Canavalia lineata|735aa
peapol_c1099	highly similar to "SubName: Full=Phosphoglucomutase, putative; EC=5.4.2.8;"|EMBL:B9T3D2|Ricinus communis|612aa
peapol_c1100	highly similar to "SubName: Full=Reticulocalbin-2, putative;"|EMBL:B9RGH6|Ricinus communis|376aa
peapol_c1101	similar to "SubName: Full=Whole genome shotgun sequence of line PN40024, scaffold_1188.assembly12x; Flags: Fragment;"|EMBL:D7T5W9|Vitis vinifera|298aa
peapol_c1102	highly similar to "SubName: Full=5'->3' exoribonuclease, putative;"|EMBL:B9R871|Ricinus communis|1113aa
peapol_c1103	highly similar to "SubName: Full=Whole genome shotgun sequence of line PN40024, scaffold_103.assembly12x; Flags: Fragment;"|EMBL:D7UBK5|Vitis vinifera|326aa
peapol_c1104	similar to "SubName: Full=Zinc finger protein, putative;"|EMBL:B9RJR7|Ricinus communis|436aa
peapol_c1105	highly similar to "SubName: Full=Whole genome shotgun sequence of line PN40024, scaffold_46.assembly12x; Flags: Fragment;"|EMBL:D7UC82|Vitis vinifera|491aa
peapol_c1106	highly similar to "SubName: Full=Ubiquitin-protein ligase, putative;"|EMBL:B9SUY6|Ricinus communis|643aa
peapol_c1107	similar to "SubName: Full=Whole genome shotgun sequence of line PN40024, scaffold_7.assembly12x; Flags: Fragment;"|EMBL:D7TIK8|Vitis vinifera|476aa
peapol_c1108	highly similar to "SubName: Full=Whole genome shotgun sequence of line PN40024, scaffold_28.assembly12x; Flags: Fragment;"|EMBL:E0CTL8|Vitis vinifera|480aa
peapol_c1109	highly similar to "SubName: Full=Cytochrome P450;"|EMBL:B9MZU2|Populus trichocarpa|505aa
peapol_c1110	highly similar to "SubName: Full=Proteasome component region PCI; Eukaryotic translation initiation factor 3 subunit 8, C-terminal; Eukaryotic translation initiation factor 3 subunit 8, N-terminal;"|EMBL:Q1SL20|Medicago truncatula|935aa
peapol_c1111	highly similar to "SubName: Full=Ser/Thr specific protein phosphatase 2A A regulatory subunit alpha isoform;"|EMBL:Q9FVD7|Medicago sativa|585aa
peapol_c1112	highly similar to "SubName: Full=F-box family protein;"|EMBL:D7KY47|Arabidopsis lyrata|345aa
peapol_c1114	highly similar to "SubName: Full=Protein phosphatase 2c, putative; EC=3.1.3.16;"|EMBL:B9RZS3|Ricinus communis|471aa
peapol_c1115	highly similar to Embryo-specific 3 chr01_pseudomolecule_IMGAG_V3 29358692-29356272 F EGN_Mt090430 20090702|EMBL:|Medicago truncatula|190aa
peapol_c1116	highly similar to "SubName: Full=GH3 family protein;"|EMBL:B9NAE1|Populus trichocarpa|597aa
peapol_c1117	highly similar to Phosphoglycerate mutase chr02_pseudomolecule_IMGAG_V3 9170673-9166611 E EGN_Mt090430 20090702|EMBL:|Medicago truncatula|227aa
peapol_c1118	highly similar to "SubName: Full=Whole genome shotgun sequence of line PN40024, scaffold_20.assembly12x; Flags: Fragment;"|EMBL:D7T7A5|Vitis vinifera|258aa
peapol_c1119	highly similar to "Ubiquitin; NLI interacting factor chr04_pseudomolecule_IMGAG_V3 33750260-33753363 F EGN_Mt090430 20090702"|EMBL:|Medicago truncatula|336aa
peapol_c1120	highly similar to "SubName: Full=Glycyl-tRNA synthetase;"|EMBL:D7KEM8|Arabidopsis lyrata|730aa
peapol_c1121	highly similar to "SubName: Full=Whole genome shotgun sequence of line PN40024, scaffold_16.assembly12x; Flags: Fragment;"|EMBL:D7TBB7|Vitis vinifera|511aa
peapol_c1122	highly similar to "SubName: Full=SINA5;"|EMBL:A8W464|Medicago truncatula|309aa
peapol_c1123	highly similar to "SubName: Full=Whole genome shotgun sequence of line PN40024, scaffold_5.assembly12x; Flags: Fragment;"|EMBL:D7U318|Vitis vinifera|756aa
peapol_c1124	similar to "SubName: Full=Whole genome shotgun sequence of line PN40024, scaffold_26.assembly12x; Flags: Fragment;"|EMBL:D7TNM3|Vitis vinifera|192aa
peapol_c1126	highly similar to "SubName: Full=Whole genome shotgun sequence of line PN40024, scaffold_80.assembly12x; Flags: Fragment;"|EMBL:D7TCW9|Vitis vinifera|360aa
peapol_c1128	highly similar to "RecName: Full=Hexaprenyldihydroxybenzoate methyltransferase, mitochondrial; EC=2.1.1.114; AltName: Full=3,4-dihydroxy-5-hexaprenylbenzoate methyltransferase; Short=DHHB methyltransferase; Short=DHHB-MT; Short=DHHB-MTase; AltName: Full=Dihydroxyhexaprenylbenzoate methyltransferase; AltName: Full=Protein EMBRYO DEFECTIVE 3002; Flags: Precursor;"|EMBL:O49354|Arabidopsis thaliana|3…
peapol_c1129	highly similar to "RecName: Full=Ubiquitin carboxyl-terminal hydrolase; EC=3.1.2.15;"|EMBL:B9H4T4|Populus trichocarpa|370aa
peapol_c1130	highly similar to "SubName: Full=Sorting nexin-4, putative;"|EMBL:B9RRH9|Ricinus communis|553aa
peapol_c1131	highly similar to "SubName: Full=Histidine kinase 1;"|EMBL:Q000L5|Medicago sativa|1027aa
peapol_c1132	highly similar to "SubName: Full=DNA binding protein, putative;"|EMBL:B9SA09|Ricinus communis|235aa
peapol_c1133	highly similar to "SubName: Full=Phosphatidylinositol 3-and 4-kinase family protein;"|EMBL:D7LEK1|Arabidopsis lyrata|566aa
peapol_c1134	highly similar to "SubName: Full=Whole genome shotgun sequence of line PN40024, scaffold_50.assembly12x; Flags: Fragment;"|EMBL:E0CUX2|Vitis vinifera|448aa
peapol_c1135	highly similar to "SubName: Full=Whole genome shotgun sequence of line PN40024, scaffold_207.assembly12x; Flags: Fragment;"|EMBL:D7U6I2|Vitis vinifera|225aa
peapol_c1136	highly similar to "SubName: Full=GTP-binding protein hflx, putative;"|EMBL:B9R801|Ricinus communis|541aa
peapol_c1137	highly similar to "SubName: Full=Whole genome shotgun sequence of line PN40024, scaffold_118.assembly12x; Flags: Fragment;"|EMBL:D7T4Y7|Vitis vinifera|552aa
peapol_c1138	highly similar to "SubName: Full=Dead box ATP-dependent RNA helicase, putative;"|EMBL:B9SYU7|Ricinus communis|585aa
peapol_c1139	highly similar to "SubName: Full=Whole genome shotgun sequence of line PN40024, scaffold_7.assembly12x; Flags: Fragment;"|EMBL:D7THE4|Vitis vinifera|278aa
peapol_c1141	highly similar to "SubName: Full=Polyadenylation factor subunit, putative; EC=2.3.1.48;"|EMBL:B9SG25|Ricinus communis|582aa
peapol_c1143	highly similar to "SubName: Full=Whole genome shotgun sequence of line PN40024, scaffold_89.assembly12x; Flags: Fragment;"|EMBL:D7SMV9|Vitis vinifera|264aa
peapol_c1144	highly similar to "SubName: Full=Anthranilate phosphoribosyltransferase, putative;"|EMBL:B9SPJ6|Ricinus communis|589aa
peapol_c1145	highly similar to "SubName: Full=Zinc finger protein, putative;"|EMBL:B9SV91|Ricinus communis|358aa
peapol_c1146	similar to "SubName: Full=GATA transcription factor, putative;"|EMBL:B9SVC1|Ricinus communis|323aa
peapol_c1147	highly similar to "SubName: Full=Small G protein family protein;"|EMBL:D7MV30|Arabidopsis lyrata|376aa
peapol_c1148	highly similar to "SubName: Full=ATP binding protein, putative;"|EMBL:B9SLM8|Ricinus communis|568aa
peapol_c1149	highly similar to "SubName: Full=Whole genome shotgun sequence of line PN40024, scaffold_217.assembly12x;"|EMBL:A5C415|Vitis vinifera|306aa
peapol_c1150	highly similar to "SubName: Full=PERLD1;"|EMBL:B3TPN3|Glycine max|342aa
peapol_c1151	highly similar to "SubName: Full=Whole genome shotgun sequence of line PN40024, scaffold_116.assembly12x; Flags: Fragment;"|EMBL:E0CVR5|Vitis vinifera|249aa
peapol_c1152	similar to "SubName: Full=At5g05370; SubName: Full=Ubiquinol-cytochrome C reductase complex ubiquinone-binding protein;"|EMBL:Q9FLB7|Arabidopsis thaliana|72aa
peapol_c1153	highly similar to "SubName: Full=Putative integral membrane protein;"|EMBL:B2ZAP4|Gossypioides kirkii|371aa
peapol_c1154	highly similar to "SubName: Full=ROP small G protein;"|EMBL:B2MVQ1|Medicago truncatula|211aa
peapol_c1155	highly similar to "SubName: Full=Enoyl-ACP reductase;"|EMBL:E6Y9A9|Arachis hypogaea|389aa
peapol_c1156	highly similar to "SubName: Full=Whole genome shotgun sequence of line PN40024, scaffold_74.assembly12x; Flags: Fragment;"|EMBL:D7UBX2|Vitis vinifera|264aa
peapol_c1157	highly similar to "SubName: Full=Whole genome shotgun sequence of line PN40024, scaffold_28.assembly12x; Flags: Fragment;"|EMBL:E0CU35|Vitis vinifera|377aa
peapol_c1158	highly similar to "SubName: Full=Whole genome shotgun sequence of line PN40024, scaffold_66.assembly12x; Flags: Fragment;"|EMBL:D7TWJ6|Vitis vinifera|607aa
peapol_c1160	highly similar to "SubName: Full=Whole genome shotgun sequence of line PN40024, scaffold_22.assembly12x; Flags: Fragment;"|EMBL:D7T1T3|Vitis vinifera|240aa
peapol_c1161	similar to "SubName: Full=Cyclic nucleotide-gated ion channel, putative;"|EMBL:B9RNP6|Ricinus communis|629aa
peapol_c1162	highly similar to "SubName: Full=Whole genome shotgun sequence of line PN40024, scaffold_2.assembly12x; Flags: Fragment;"|EMBL:D7U090|Vitis vinifera|506aa
peapol_c1163	highly similar to "SubName: Full=Whole genome shotgun sequence of line PN40024, scaffold_38.assembly12x; Flags: Fragment;"|EMBL:D7U4R9|Vitis vinifera|272aa
peapol_c1164	highly similar to "SubName: Full=Ethylene insensitive-like protein 1;"|EMBL:D0EXG5|Medicago truncatula|629aa
peapol_c1165	highly similar to "SubName: Full=Cellulose synthase, putative; EC=2.4.1.12;"|EMBL:B9S9W0|Ricinus communis|728aa
peapol_c1166	highly similar to "SubName: Full=WD-repeat protein, putative;"|EMBL:B9T0U7|Ricinus communis|447aa
peapol_c1167	highly similar to "SubName: Full=BRASSINAZOLE-RESISTANT 2 protein, putative;"|EMBL:B9S8F2|Ricinus communis|331aa
peapol_c1168	highly similar to "SubName: Full=Polypyrimidine tract binding protein, putative; EC=1.3.1.74;"|EMBL:B9RIL3|Ricinus communis|447aa
peapol_c1169	highly similar to "SubName: Full=LysM type receptor kinase;"|EMBL:D3KTZ6|Lotus japonicus|622aa
peapol_c1171	highly similar to "SubName: Full=GTP-binding protein-like; root hair defective 3 protein-like;"|EMBL:Q9FKE9|Arabidopsis thaliana|834aa
peapol_c1172	highly similar to "SubName: Full=Whole genome shotgun sequence of line PN40024, scaffold_66.assembly12x; Flags: Fragment;"|EMBL:D7TWF5|Vitis vinifera|284aa
peapol_c1174	similar to "SubName: Full=Whole genome shotgun sequence of line PN40024, scaffold_52.assembly12x; Flags: Fragment;"|EMBL:D7SQI5|Vitis vinifera|115aa
peapol_c1175	highly similar to "SubName: Full=Ribosomal protein S4;"|EMBL:D5I3A5|Citrullus lanatus|355aa
peapol_c1176	highly similar to "SubName: Full=Ubiquitin-protein ligase, putative;"|EMBL:B9SYU9|Ricinus communis|351aa
peapol_c1177	highly similar to "SubName: Full=Potassium transporter, putative;"|EMBL:B9SZS0|Ricinus communis|860aa
peapol_c1178	highly similar to "SubName: Full=Bromodomain-containing protein, putative; EC=2.3.1.48;"|EMBL:B9SGL2|Ricinus communis|742aa
peapol_c1179	similar to "SubName: Full=Whole genome shotgun sequence of line PN40024, scaffold_5.assembly12x; Flags: Fragment;"|EMBL:D7U2N3|Vitis vinifera|129aa
peapol_c1180	highly similar to "SubName: Full=Whole genome shotgun sequence of line PN40024, scaffold_16.assembly12x; Flags: Fragment;"|EMBL:D7TC92|Vitis vinifera|566aa
peapol_c1181	highly similar to "SubName: Full=Zinc finger, N-recognin; WD40-like;"|EMBL:A2Q2P3|Medicago truncatula|2165aa
peapol_c1182	highly similar to "SubName: Full=Peroxisomal targeting signal 2 receptor, putative; EC=2.3.1.48;"|EMBL:B9T845|Ricinus communis|318aa
peapol_c1183	similar to "SubName: Full=H/ACA ribonucleoprotein complex subunit, putative;"|EMBL:B9SHF9|Ricinus communis|194aa
peapol_c1184	highly similar to "RecName: Full=Glycylpeptide N-tetradecanoyltransferase; EC=2.3.1.97;"|EMBL:C6T998|Glycine max|434aa
peapol_c1185	highly similar to "SubName: Full=Somatic embryogenesis receptor kinase;"|EMBL:A7L4A8|Carica papaya|624aa
peapol_c1186	highly similar to "SubName: Full=Whole genome shotgun sequence of line PN40024, scaffold_20.assembly12x; Flags: Fragment;"|EMBL:D7T726|Vitis vinifera|329aa
peapol_c1188	highly similar to "RecName: Full=Methylcrotonoyl-CoA carboxylase subunit alpha, mitochondrial; Short=MCCase subunit alpha; EC=6.4.1.4; AltName: Full=3-methylcrotonyl-CoA carboxylase 1; AltName: Full=3-methylcrotonyl-CoA:carbon dioxide ligase subunit alpha; Flags: Precursor;"|EMBL:Q42777|Glycine max|731aa
peapol_c1189	similar to "SubName: Full=Whole genome shotgun sequence of line PN40024, scaffold_203.assembly12x; Flags: Fragment;"|EMBL:D7UDP5|Vitis vinifera|228aa
peapol_c1190	highly similar to Ribosomal protein S19/S15 chr05_pseudomolecule_IMGAG_V3 36343533-36346982 H EGN_Mt090430 20090702|EMBL:|Medicago truncatula|224aa
peapol_c1191	highly similar to "RecName: Full=Lipoxygenase; EC=1.13.11.12;"|EMBL:B7Z177|Pisum sativum|866aa
peapol_c1192	highly similar to Transcriptional factor B3 chr05_pseudomolecule_IMGAG_V3 29260671-29259026 E EGN_Mt090430 20090702|EMBL:|Medicago truncatula|275aa
peapol_c1193	highly similar to "RecName: Full=Serine hydroxymethyltransferase; EC=2.1.2.1;"|EMBL:C6ZJY9|Glycine max|536aa
peapol_c1194	highly similar to "SubName: Full=Chitinase-related agglutinin; Flags: Fragment;"|EMBL:A1YZD2|Robinia pseudoacacia|327aa
peapol_c1195	highly similar to "SubName: Full=Protein kinase;"|EMBL:C6ZRV6|Glycine max|446aa
peapol_c1196	highly similar to "SubName: Full=Whole genome shotgun sequence of line PN40024, scaffold_10.assembly12x; Flags: Fragment;"|EMBL:D7TA58|Vitis vinifera|605aa
peapol_c1197	highly similar to "SubName: Full=Whole genome shotgun sequence of line PN40024, scaffold_122.assembly12x; Flags: Fragment;"|EMBL:D7UDD5|Vitis vinifera|610aa
peapol_c1198	highly similar to "SubName: Full=Whole genome shotgun sequence of line PN40024, scaffold_23.assembly12x; Flags: Fragment;"|EMBL:D7SP33|Vitis vinifera|662aa
peapol_c1199	highly similar to "SubName: Full=Whole genome shotgun sequence of line PN40024, scaffold_16.assembly12x; Flags: Fragment;"|EMBL:D7TC02|Vitis vinifera|576aa
peapol_c1200	highly similar to "SubName: Full=Pantothenate kinase, putative; EC=2.7.1.33;"|EMBL:B9SH97|Ricinus communis|414aa
peapol_c1201	highly similar to "SubName: Full=Whole genome shotgun sequence of line PN40024, scaffold_46.assembly12x; Flags: Fragment;"|EMBL:D7UCD3|Vitis vinifera|935aa
peapol_c1202	highly similar to "SubName: Full=Phospholipase d beta, putative; EC=3.1.4.4;"|EMBL:B9RDI4|Ricinus communis|1114aa
peapol_c1203	highly similar to "SubName: Full=Whole genome shotgun sequence of line PN40024, scaffold_9.assembly12x; Flags: Fragment;"|EMBL:D7T1C8|Vitis vinifera|463aa
peapol_c1204	highly similar to ZIM chr06_pseudomolecule_IMGAG_V3 16829794-16834749 E EGN_Mt090430 20090702|EMBL:|Medicago truncatula|441aa
peapol_c1205	highly similar to "SubName: Full=Aminoadipic semialdehyde synthase, putative; EC=1.5.1.10; EC=1.5.1.8;"|EMBL:B9RR16|Ricinus communis|1050aa
peapol_c1206	highly similar to "SubName: Full=Hexose transporter 3;"|EMBL:D0EXE0|Solanum lycopersicum|513aa
peapol_c1207	similar to "SubName: Full=Whole genome shotgun sequence of line PN40024, scaffold_66.assembly12x; Flags: Fragment;"|EMBL:D7TWU0|Vitis vinifera|122aa
peapol_c1208	highly similar to "SubName: Full=Auxin conjugate hydrolase;"|EMBL:Q0GXX4|Medicago truncatula|447aa
peapol_c1209	highly similar to "SubName: Full=Whole genome shotgun sequence of line PN40024, scaffold_59.assembly12x; Flags: Fragment;"|EMBL:D7TE78|Vitis vinifera|407aa
peapol_c1210	highly similar to "SubName: Full=Protein kinase;"|EMBL:A2Q1M1|Medicago truncatula|476aa
peapol_c1211	highly similar to "SubName: Full=Whole genome shotgun sequence of line PN40024, scaffold_19.assembly12x; Flags: Fragment;"|EMBL:D7TMG6|Vitis vinifera|337aa
peapol_c1212	highly similar to Bromo adjacent region chr01_pseudomolecule_IMGAG_V3 1404631-1406893 F EGN_Mt090430 20090702|EMBL:|Medicago truncatula|193aa
peapol_c1213	highly similar to "SubName: Full=Rhamnose synthase;"|EMBL:D2D336|Gossypium hirsutum|667aa
peapol_c1214	highly similar to "SubName: Full=Whole genome shotgun sequence of line PN40024, scaffold_88.assembly12x; Flags: Fragment;"|EMBL:D7T3N9|Vitis vinifera|2773aa
peapol_c1215	highly similar to "RecName: Full=Sugar transport protein 7; AltName: Full=Hexose transporter 7;"|EMBL:O04249|Arabidopsis thaliana|513aa
peapol_c1216	highly similar to "SubName: Full=DNA-damage inducible protein DDI1-like;"|EMBL:Q8LF25|Arabidopsis thaliana|414aa
peapol_c1218	highly similar to "SubName: Full=Speckle-type POZ protein, putative;"|EMBL:B9SDZ9|Ricinus communis|408aa
peapol_c1219	highly similar to "SubName: Full=Whole genome shotgun sequence of line PN40024, scaffold_11.assembly12x; Flags: Fragment;"|EMBL:D7T8Q1|Vitis vinifera|508aa
peapol_c1220	highly similar to "SubName: Full=Whole genome shotgun sequence of line PN40024, scaffold_17.assembly12x; Flags: Fragment;"|EMBL:D7TUE6|Vitis vinifera|632aa
peapol_c1221	highly similar to "SubName: Full=JHL05D22.13 protein;"|EMBL:E6NU32|Jatropha curcas|748aa
peapol_c1222	highly similar to "SubName: Full=Whole genome shotgun sequence of line PN40024, scaffold_56.assembly12x; Flags: Fragment;"|EMBL:D7TL08|Vitis vinifera|304aa
peapol_c1223	highly similar to "SubName: Full=Whole genome shotgun sequence of line PN40024, scaffold_226.assembly12x; Flags: Fragment;"|EMBL:D7SPV6|Vitis vinifera|206aa
peapol_c1224	highly similar to "SubName: Full=Cald5H;"|EMBL:A7LNG7|Leucaena glauca|511aa
peapol_c1225	highly similar to "SubName: Full=Putative importin alpha;"|EMBL:Q2PEZ3|Trifolium pratense|533aa
peapol_c1226	highly similar to "SubName: Full=Whole genome shotgun sequence of line PN40024, scaffold_68.assembly12x; Flags: Fragment;"|EMBL:D7SVM6|Vitis vinifera|675aa
peapol_c1227	highly similar to "SubName: Full=At4g35335; SubName: Full=MRNA, , clone: RAFL24-20-L01;"|EMBL:Q6DBP9|Arabidopsis thaliana|352aa
peapol_c1228	highly similar to "SubName: Full=Chaperonin containing t-complex protein 1, eta subunit, tcph, putative;"|EMBL:B9SS36|Ricinus communis|563aa
peapol_c1229	highly similar to "RecName: Full=Nudix hydrolase 14, chloroplastic; Short=AtNUDT14; EC=3.6.1.21; AltName: Full=ADP-sugar diphosphatase; Short=AtASPP; Flags: Precursor;"|EMBL:Q9SZ63|Arabidopsis thaliana|309aa
peapol_c1230	highly similar to "SubName: Full=Whole genome shotgun sequence of line PN40024, scaffold_8.assembly12x; Flags: Fragment;"|EMBL:D7STW0|Vitis vinifera|400aa
peapol_c1231	highly similar to "SubName: Full=Multicopper oxidase, putative; EC=1.10.3.3;"|EMBL:B9R8I7|Ricinus communis|546aa
peapol_c1232	highly similar to "SubName: Full=Whole genome shotgun sequence of line PN40024, scaffold_4.assembly12x; Flags: Fragment;"|EMBL:D7SKL0|Vitis vinifera|428aa
peapol_c1233	highly similar to "RecName: Full=Beta-amylase; EC=3.2.1.2;"|EMBL:B9RWS7|Ricinus communis|574aa
peapol_c1234	highly similar to "SubName: Full=Pre-mRNA-processing protein prp39, putative;"|EMBL:B9SKM7|Ricinus communis|829aa
peapol_c1235	highly similar to "SubName: Full=Nitrate and chloride transporter;"|EMBL:Q535K6|Glycine max|598aa
peapol_c1236	highly similar to "SubName: Full=Carbohydrate kinase, PfkB;"|EMBL:Q2MGQ0|Medicago truncatula|421aa
peapol_c1237	highly similar to "SubName: Full=Polyneuridine-aldehyde esterase, putative; EC=3.1.1.78;"|EMBL:B9R8X6|Ricinus communis|346aa
peapol_c1238	highly similar to "SubName: Full=Whole genome shotgun sequence of line PN40024, scaffold_40.assembly12x; Flags: Fragment;"|EMBL:D7TQI0|Vitis vinifera|523aa
peapol_c1240	highly similar to "SubName: Full=JHL18I08.3 protein;"|EMBL:E6NU59|Jatropha curcas|441aa
peapol_c1241	highly similar to "SubName: Full=Mutt/nudix hydrolase, putative; EC=3.6.1.22;"|EMBL:B9SEP1|Ricinus communis|400aa
peapol_c1242	highly similar to "SubName: Full=Whole genome shotgun sequence of line PN40024, scaffold_59.assembly12x; Flags: Fragment;"|EMBL:D7TEN8|Vitis vinifera|444aa
peapol_c1243	highly similar to "SubName: Full=Not CCR4-Not complex component, N-terminal; tRNA-binding arm;"|EMBL:A2Q5Q7|Medicago truncatula|901aa
peapol_c1244	highly similar to "SubName: Full=Whole genome shotgun sequence of line PN40024, scaffold_14.assembly12x; Flags: Fragment;"|EMBL:E0CSC0|Vitis vinifera|309aa
peapol_c1245	highly similar to "SubName: Full=Whole genome shotgun sequence of line PN40024, scaffold_3.assembly12x; Flags: Fragment;"|EMBL:D7TK89|Vitis vinifera|802aa
peapol_c1247	highly similar to "SubName: Full=Nitrilase and fragile histidine triad fusion protein, putative;"|EMBL:B9SGE7|Ricinus communis|333aa
peapol_c1248	highly similar to "SubName: Full=Whole genome shotgun sequence of line PN40024, scaffold_1.assembly12x; Flags: Fragment;"|EMBL:E0CRN9|Vitis vinifera|335aa
peapol_c1249	highly similar to "SubName: Full=Whole genome shotgun sequence of line PN40024, scaffold_26.assembly12x; Flags: Fragment;"|EMBL:D7TNN4|Vitis vinifera|356aa
peapol_c1250	highly similar to "SubName: Full=Whole genome shotgun sequence of line PN40024, scaffold_4.assembly12x; Flags: Fragment;"|EMBL:D7SJN5|Vitis vinifera|457aa
peapol_c1251	highly similar to "SubName: Full=GRAS family transcription factor;"|EMBL:B9GPD0|Populus trichocarpa|732aa
peapol_c1252	highly similar to "SubName: Full=Whole genome shotgun sequence of line PN40024, scaffold_61.assembly12x; Flags: Fragment;"|EMBL:D7SN78|Vitis vinifera|484aa
peapol_c1253	similar to "SubName: Full=Whole genome shotgun sequence of line PN40024, scaffold_26.assembly12x; Flags: Fragment;"|EMBL:D7TNL9|Vitis vinifera|304aa
peapol_c1254	highly similar to "SubName: Full=Whole genome shotgun sequence of line PN40024, scaffold_32.assembly12x; Flags: Fragment;"|EMBL:D7U8M9|Vitis vinifera|332aa
peapol_c1256	highly similar to "SubName: Full=Calcium ion binding protein, putative;"|EMBL:B9T715|Ricinus communis|373aa
peapol_c1257	highly similar to "SubName: Full=Geranyl-diphosphate synthase;"|EMBL:B0ZSJ5|Glycine max|283aa
peapol_c1258	highly similar to "SubName: Full=Fatty acid desaturase 8;"|EMBL:B8XJZ1|Glycine max|452aa
peapol_c1259	highly similar to "SubName: Full=Spliceosome associated protein, putative;"|EMBL:B9RRM5|Ricinus communis|376aa
peapol_c1260	highly similar to "SubName: Full=Whole genome shotgun sequence of line PN40024, scaffold_54.assembly12x; Flags: Fragment;"|EMBL:D7SS26|Vitis vinifera|426aa
peapol_c1261	highly similar to "SubName: Full=DNA binding protein, putative;"|EMBL:B9S8K9|Ricinus communis|370aa
peapol_c1262	highly similar to "SubName: Full=Phosphoglycerate mutase, putative; EC=5.4.2.1;"|EMBL:B9S8J7|Ricinus communis|233aa
peapol_c1263	highly similar to "RecName: Full=Cytochrome c oxidase subunit 3;"|EMBL:Q96035|Magnolia grandiflora|265aa
peapol_c1265	highly similar to "SubName: Full=Armadillo;"|EMBL:A2Q5C9|Medicago truncatula|560aa
peapol_c1266	highly similar to "SubName: Full=Putative replication protein A1;"|EMBL:Q2PEX8|Trifolium pratense|440aa
peapol_c1267	highly similar to "SubName: Full=Whole genome shotgun sequence of line PN40024, scaffold_23.assembly12x; Flags: Fragment;"|EMBL:D7SP05|Vitis vinifera|325aa
peapol_c1268	highly similar to "SubName: Full=Whole genome shotgun sequence of line PN40024, scaffold_20.assembly12x; Flags: Fragment;"|EMBL:D7T777|Vitis vinifera|822aa
peapol_c1269	similar to "SubName: Full=Whole genome shotgun sequence of line PN40024, scaffold_20.assembly12x; Flags: Fragment;"|EMBL:D7T7A2|Vitis vinifera|450aa
peapol_c1270	highly similar to "SubName: Full=Whole genome shotgun sequence of line PN40024, scaffold_35.assembly12x; Flags: Fragment;"|EMBL:D7TGS7|Vitis vinifera|603aa
peapol_c1271	highly similar to "SubName: Full=Pentatricopeptide repeat-containing protein, putative;"|EMBL:B9RFB6|Ricinus communis|546aa
peapol_c1273	highly similar to "SubName: Full=Sugar transporter, putative; EC=1.3.1.74;"|EMBL:B9R8S3|Ricinus communis|739aa
peapol_c1275	highly similar to "SubName: Full=Senescence-related protein;"|EMBL:B5TV63|Camellia sinensis|448aa
peapol_c1276	highly similar to "RecName: Full=T-complex protein 1 subunit alpha; Flags: Fragment;"|EMBL:D7SLU3|Vitis vinifera|546aa
peapol_c1277	highly similar to "SubName: Full=Spore coat protein, putative; EC=1.3.3.5;"|EMBL:B9SYK0|Ricinus communis|575aa
peapol_c1278	highly similar to "SubName: Full=Putative acyl acyl-carrier-protein thioesterase type A;"|EMBL:E9JSA5|Arachis hypogaea|372aa
peapol_c1279	highly similar to "SubName: Full=Whole genome shotgun sequence of line PN40024, scaffold_31.assembly12x; Flags: Fragment;"|EMBL:D7SWH5|Vitis vinifera|571aa
peapol_c1280	highly similar to "SubName: Full=Putative acyltransferase;"|EMBL:A4F1S0|Clitoria ternatea|445aa
peapol_c1281	highly similar to "SubName: Full=MAP kinase phosphatase 1;"|EMBL:Q3V655|Solanum tuberosum|874aa
peapol_c1282	highly similar to "SubName: Full=OSJNBb0045P24.17 protein;"|EMBL:Q7XQY9|Oryza sativa|572aa
peapol_c1283	highly similar to "SubName: Full=Whole genome shotgun sequence of line PN40024, scaffold_14.assembly12x; Flags: Fragment;"|EMBL:E0CSR6|Vitis vinifera|148aa
peapol_c1284	highly similar to "SubName: Full=Whole genome shotgun sequence of line PN40024, scaffold_7.assembly12x; Flags: Fragment;"|EMBL:D7TIT5|Vitis vinifera|270aa
peapol_c1286	highly similar to "SubName: Full=ATP binding protein, putative;"|EMBL:B9T510|Ricinus communis|480aa
peapol_c1287	highly similar to "SubName: Full=Heat shock protein, putative;"|EMBL:B9RLF4|Ricinus communis|634aa
peapol_c1288	highly similar to "SubName: Full=RNA helicase-like protein;"|EMBL:D6N3H0|Gossypium hirsutum|501aa
peapol_c1289	highly similar to "RecName: Full=Aspartokinase; EC=2.7.2.4;"|EMBL:Q9XHC5|Glycine max|564aa
peapol_c1290	highly similar to "SubName: Full=Whole genome shotgun sequence of line PN40024, scaffold_83.assembly12x; Flags: Fragment;"|EMBL:D7SMI3|Vitis vinifera|495aa
peapol_c1291	highly similar to "RecName: Full=Probable ADP-ribosylation factor At2g18390;"|EMBL:Q9ZPX1|Arabidopsis thaliana|185aa
peapol_c1292	highly similar to "SubName: Full=NADPH-ferrihemoprotein reductase; EC=1.6.2.4;"|EMBL:Q43235|Vicia sativa|692aa
peapol_c1293	highly similar to "SubName: Full=Dead box ATP-dependent RNA helicase, putative;"|EMBL:B9S627|Ricinus communis|781aa
peapol_c1294	highly similar to "SubName: Full=Whole genome shotgun sequence of line PN40024, scaffold_46.assembly12x; Flags: Fragment;"|EMBL:D7UCN4|Vitis vinifera|435aa
peapol_c1295	highly similar to "SubName: Full=Whole genome shotgun sequence of line PN40024, scaffold_7.assembly12x; Flags: Fragment;"|EMBL:D7TIR7|Vitis vinifera|182aa
peapol_c1296	highly similar to "SubName: Full=BRASSINOSTEROID INSENSITIVE 1-associated receptor kinase 1, putative;"|EMBL:B9RUI5|Ricinus communis|602aa
peapol_c1297	highly similar to "SubName: Full=Cytochrome c, monohaem;"|EMBL:A2Q293|Medicago truncatula|173aa
peapol_c1298	similar to "SubName: Full=Whole genome shotgun sequence of line PN40024, scaffold_20.assembly12x; Flags: Fragment;"|EMBL:D7T6E4|Vitis vinifera|192aa
peapol_c1299	highly similar to "RecName: Full=Protein kinase PVPK-1; EC=2.7.11.1;"|EMBL:P15792|Phaseolus vulgaris|609aa
peapol_c1300	highly similar to "SubName: Full=Cerebral protein, putative;"|EMBL:B9S661|Ricinus communis|264aa
peapol_c1301	highly similar to "RecName: Full=Digalactosyldiacylglycerol synthase 2, chloroplastic; EC=2.4.1.241;"|EMBL:Q6DW75|Glycine max|463aa
peapol_c1302	highly similar to "SubName: Full=Oligopeptide transporter OPT family; Flags: Fragment;"|EMBL:B9N9G4|Populus trichocarpa|668aa
peapol_c1303	highly similar to "SubName: Full=Whole genome shotgun sequence of line PN40024, scaffold_19.assembly12x; Flags: Fragment;"|EMBL:D7TLS4|Vitis vinifera|681aa
peapol_c1305	highly similar to "SubName: Full=BRASSINOSTEROID INSENSITIVE 1-associated receptor kinase 1, putative; EC=2.7.11.17;"|EMBL:B9RAQ8|Ricinus communis|633aa
peapol_c1306	similar to "SubName: Full=Cyclin-like F-box;"|EMBL:A2Q574|Medicago truncatula|359aa
peapol_c1307	highly similar to "SubName: Full=Sulfate adenylyltransferase, putative; EC=2.7.7.4;"|EMBL:B9R870|Ricinus communis|425aa
peapol_c1308	highly similar to "SubName: Full=Whole genome shotgun sequence of line PN40024, scaffold_67.assembly12x; Flags: Fragment;"|EMBL:D7T4L0|Vitis vinifera|670aa
peapol_c1309	highly similar to "SubName: Full=Genomic DNA, chromosome 3, P1 clone: MOB24;"|EMBL:Q9LV46|Arabidopsis thaliana|235aa
peapol_c1310	highly similar to "SubName: Full=Whole genome shotgun sequence of line PN40024, scaffold_8.assembly12x; Flags: Fragment;"|EMBL:D7SUQ5|Vitis vinifera|366aa
peapol_c1311	highly similar to "SubName: Full=Metal ion transporter, putative;"|EMBL:B9T0N8|Ricinus communis|596aa
peapol_c1312	highly similar to "SubName: Full=Cellulose synthase A catalytic subunit 6 [UDP-forming], putative; EC=2.4.1.12;"|EMBL:B9RP67|Ricinus communis|1083aa
peapol_c1313	highly similar to "RecName: Full=Alternative oxidase; EC=1.-.-.-;"|EMBL:A2IBG3|Vigna unguiculata|329aa
peapol_c1314	highly similar to "SubName: Full=Endo-1,4-beta-glucanase;"|EMBL:Q8LJP6|Gossypium hirsutum|620aa
peapol_c1315	highly similar to "SubName: Full=Whole genome shotgun sequence of line PN40024, scaffold_2.assembly12x; Flags: Fragment;"|EMBL:D7U0P9|Vitis vinifera|385aa
peapol_c1316	highly similar to "SubName: Full=Proline transporter;"|EMBL:B9HT23|Populus trichocarpa|445aa
peapol_c1318	highly similar to "SubName: Full=Whole genome shotgun sequence of line PN40024, scaffold_85.assembly12x; Flags: Fragment;"|EMBL:D7T109|Vitis vinifera|5665aa
peapol_c1319	highly similar to "SubName: Full=Pyruvate dehydrogenase;"|EMBL:E5RPJ6|Glycine max|405aa
peapol_c1320	highly similar to "RecName: Full=NADH-ubiquinone oxidoreductase chain 2; EC=1.6.5.3; AltName: Full=NADH dehydrogenase subunit 2;"|EMBL:P93401|Oenothera berteriana|488aa
peapol_c1321	highly similar to "SubName: Full=6-phosphogluconolactonase, putative; EC=3.1.1.31;"|EMBL:B9RWU5|Ricinus communis|256aa
peapol_c1322	highly similar to "SubName: Full=Whole genome shotgun sequence of line PN40024, scaffold_58.assembly12x; Flags: Fragment;"|EMBL:D7SR66|Vitis vinifera|431aa
peapol_c1323	highly similar to "SubName: Full=Whole genome shotgun sequence of line PN40024, scaffold_9.assembly12x; Flags: Fragment;"|EMBL:D7T1F5|Vitis vinifera|245aa
peapol_c1324	highly similar to "SubName: Full=Whole genome shotgun sequence of line PN40024, scaffold_1.assembly12x; Flags: Fragment;"|EMBL:E0CRE9|Vitis vinifera|429aa
peapol_c1325	highly similar to "SubName: Full=Cell division cycle protein, putative;"|EMBL:B9S9E5|Ricinus communis|337aa
peapol_c1326	highly similar to "RecName: Full=Aspartate aminotransferase; EC=2.6.1.1; Flags: Precursor;"|EMBL:Q42803|Glycine max|427aa
peapol_c1327	highly similar to "SubName: Full=Whole genome shotgun sequence of line PN40024, scaffold_41.assembly12x; Flags: Fragment;"|EMBL:D7U9C1|Vitis vinifera|687aa
peapol_c1328	similar to "SubName: Full=Lachrymatory-factor synthase, putative;"|EMBL:B9RS03|Ricinus communis|182aa
peapol_c1329	highly similar to "SubName: Full=Whole genome shotgun sequence of line PN40024, scaffold_38.assembly12x; Flags: Fragment;"|EMBL:D7U4S2|Vitis vinifera|453aa
peapol_c1330	highly similar to "SubName: Full=Whole genome shotgun sequence of line PN40024, scaffold_7.assembly12x; Flags: Fragment;"|EMBL:D7THI8|Vitis vinifera|720aa
peapol_c1332	highly similar to "SubName: Full=Whole genome shotgun sequence of line PN40024, scaffold_102.assembly12x; Flags: Fragment;"|EMBL:D7U1S1|Vitis vinifera|267aa
peapol_c1333	highly similar to "SubName: Full=MYB transcription factor MYB138;"|EMBL:Q0PJI4|Glycine max|296aa
peapol_c1334	highly similar to "SubName: Full=Clathrin heavy chain, putative;"|EMBL:B9SQP2|Ricinus communis|1705aa
peapol_c1335	highly similar to "SubName: Full=Whole genome shotgun sequence of line PN40024, scaffold_104.assembly12x; Flags: Fragment;"|EMBL:D7TPD0|Vitis vinifera|667aa
peapol_c1336	similar to "SubName: Full=Zinc finger protein, putative;"|EMBL:B9R7F3|Ricinus communis|182aa
peapol_c1337	highly similar to "SubName: Full=Helicase, C-terminal;"|EMBL:A2Q465|Medicago truncatula|499aa
peapol_c1338	highly similar to "SubName: Full=Whole genome shotgun sequence of line PN40024, scaffold_7.assembly12x; Flags: Fragment;"|EMBL:D7TJA8|Vitis vinifera|914aa
peapol_c1339	highly similar to "SubName: Full=UDP-sugar transporter, putative;"|EMBL:B9RNP8|Ricinus communis|323aa
peapol_c1340	highly similar to "SubName: Full=Exocyst complex component, putative;"|EMBL:B9RAG8|Ricinus communis|647aa
peapol_c1341	highly similar to "SubName: Full=Whole genome shotgun sequence of line PN40024, scaffold_207.assembly12x; Flags: Fragment;"|EMBL:D7U6J2|Vitis vinifera|340aa
peapol_c1343	highly similar to "SubName: Full=Putative importin alpha;"|EMBL:Q2PEZ3|Trifolium pratense|533aa
peapol_c1344	highly similar to "SubName: Full=Putative monosaccharide-H+ symporter;"|EMBL:Q84N02|Medicago truncatula|512aa
peapol_c1345	highly similar to "SubName: Full=Histidyl-tRNA synthetase, putative; EC=6.1.1.21;"|EMBL:B9S0H3|Ricinus communis|503aa
peapol_c1346	highly similar to "SubName: Full=Whole genome shotgun sequence of line PN40024, scaffold_14.assembly12x; Flags: Fragment;"|EMBL:E0CS91|Vitis vinifera|457aa
peapol_c1348	highly similar to "SubName: Full=ATP binding protein, putative;"|EMBL:B9RK56|Ricinus communis|778aa
peapol_c1350	highly similar to "SubName: Full=Whole genome shotgun sequence of line PN40024, scaffold_119.assembly12x; Flags: Fragment;"|EMBL:D7TY83|Vitis vinifera|410aa
peapol_c1351	highly similar to "SubName: Full=Whole genome shotgun sequence of line PN40024, scaffold_264.assembly12x; Flags: Fragment;"|EMBL:D7T1R7|Vitis vinifera|288aa
peapol_c1352	highly similar to "SubName: Full=Oligopeptide transporter, putative;"|EMBL:B9RPK4|Ricinus communis|671aa
peapol_c1353	highly similar to "SubName: Full=Putative ammonium transporter AMT1;1;"|EMBL:Q9FVI4|Lotus japonicus|501aa
peapol_c1354	highly similar to "SubName: Full=Whole genome shotgun sequence of line PN40024, scaffold_108.assembly12x; Flags: Fragment;"|EMBL:D7SXH3|Vitis vinifera|266aa
peapol_c1355	highly similar to "SubName: Full=Whole genome shotgun sequence of line PN40024, scaffold_1.assembly12x; Flags: Fragment;"|EMBL:E0CRI0|Vitis vinifera|361aa
peapol_c1356	similar to "RecName: Full=Signal recognition particle 9 kDa protein; Short=SRP9;"|EMBL:Q9SMU7|Arabidopsis thaliana|103aa
peapol_c1357	highly similar to "RecName: Full=Chorismate synthase; EC=4.2.3.5;"|EMBL:Q38RG6|Glycine max|436aa
peapol_c1358	highly similar to "SubName: Full=Long-chain acyl-CoA synthetase 4;"|EMBL:B3TZ27|Ricinus communis|665aa
peapol_c1359	highly similar to "SubName: Full=Synbindin, putative;"|EMBL:B9T7T8|Ricinus communis|141aa
peapol_c1360	similar to "SubName: Full=Whole genome shotgun sequence of line PN40024, scaffold_77.assembly12x; Flags: Fragment;"|EMBL:D7SY45|Vitis vinifera|1026aa
peapol_c1361	highly similar to "SubName: Full=Whole genome shotgun sequence of line PN40024, scaffold_16.assembly12x; Flags: Fragment;"|EMBL:D7TC51|Vitis vinifera|684aa
peapol_c1362	highly similar to "SubName: Full=Whole genome shotgun sequence of line PN40024, scaffold_7.assembly12x; Flags: Fragment;"|EMBL:D7THI4|Vitis vinifera|154aa
peapol_c1364	highly similar to "RecName: Full=Superoxide dismutase; EC=1.15.1.1;"|EMBL:Q8W596|Medicago sativa|313aa
peapol_c1365	highly similar to "RecName: Full=Malic enzyme;"|EMBL:B9GP43|Populus trichocarpa|627aa
peapol_c1366	highly similar to "SubName: Full=YT521-B-like protein;"|EMBL:A2Q5N8|Medicago truncatula|662aa
peapol_c1368	highly similar to "SubName: Full=Whole genome shotgun sequence of line PN40024, scaffold_50.assembly12x; Flags: Fragment;"|EMBL:E0CUT0|Vitis vinifera|295aa
peapol_c1370	highly similar to "SubName: Full=Peroxisomal biogenesis factor, putative;"|EMBL:B9R9T1|Ricinus communis|226aa
peapol_c1371	highly similar to "SubName: Full=Trehalose-6-phosphate synthase, putative; EC=2.4.1.15; EC=3.1.3.12;"|EMBL:B9S8D6|Ricinus communis|853aa
peapol_c1372	highly similar to "SubName: Full=Whole genome shotgun sequence of line PN40024, scaffold_72.assembly12x; Flags: Fragment;"|EMBL:D7SRC9|Vitis vinifera|233aa
peapol_c1373	highly similar to "SubName: Full=Phospholipid-transporting ATPase, putative; EC=3.6.3.1;"|EMBL:B9S5W0|Ricinus communis|1231aa
peapol_c1374	highly similar to "SubName: Full=Xpa-binding protein, putative;"|EMBL:B9REL8|Ricinus communis|407aa
peapol_c1375	highly similar to "SubName: Full=Whole genome shotgun sequence of line PN40024, scaffold_28.assembly12x; Flags: Fragment;"|EMBL:E0CTF2|Vitis vinifera|494aa
peapol_c1377	highly similar to "SubName: Full=Homogentisate phytyltransferase VTE2-2;"|EMBL:Q1ACB2|Glycine max|389aa
peapol_c1378	highly similar to "SubName: Full=Zinc finger, ZZ-type; Zinc finger, C2H2-type;"|EMBL:A2Q2P2|Medicago truncatula|2899aa
peapol_c1379	highly similar to "SubName: Full=Serine-threonine protein kinase, plant-type, putative; EC=2.7.11.26;"|EMBL:B9SBW6|Ricinus communis|800aa
peapol_c1380	highly similar to "RecName: Full=Sucrose-phosphate synthase; EC=2.4.1.14; AltName: Full=UDP-glucose-fructose-phosphate glucosyltransferase;"|EMBL:Q43876|Vicia faba|1059aa
peapol_c1381	highly similar to "SubName: Full=E-class P450, group I;"|EMBL:Q2HV82|Medicago truncatula|636aa
peapol_c1382	highly similar to "SubName: Full=D-3-phosphoglycerate dehydrogenase, putative; EC=1.1.1.95;"|EMBL:B9RYA3|Ricinus communis|596aa
peapol_c1383	highly similar to "RecName: Full=Protochlorophyllide reductase, chloroplastic; Short=PCR; EC=1.3.1.33; AltName: Full=NADPH-protochlorophyllide oxidoreductase; Short=POR; Flags: Precursor;"|EMBL:Q01289|Pisum sativum|399aa
peapol_c1384	highly similar to "SubName: Full=Whole genome shotgun sequence of line PN40024, scaffold_8.assembly12x; Flags: Fragment;"|EMBL:D7SUU5|Vitis vinifera|439aa
peapol_c1386	highly similar to "SubName: Full=Whole genome shotgun sequence of line PN40024, scaffold_49.assembly12x; Flags: Fragment;"|EMBL:D7SZI3|Vitis vinifera|464aa
peapol_c1387	highly similar to "RecName: Full=UPF0548 protein At2g17695;"|EMBL:Q8GXB1|Arabidopsis thaliana|205aa
peapol_c1388	similar to "SubName: Full=Electron transporter, putative;"|EMBL:B9R7I1|Ricinus communis|204aa
peapol_c1392	highly similar to "SubName: Full=Whole genome shotgun sequence of line PN40024, scaffold_63.assembly12x; Flags: Fragment;"|EMBL:D7TPJ4|Vitis vinifera|171aa
peapol_c1393	highly similar to "RecName: Full=Dihydrolipoyl dehydrogenase; EC=1.8.1.4;"|EMBL:D5MAF8|Trifolium repens|573aa
peapol_c1394	highly similar to "SubName: Full=Heterogeneous nuclear ribonucleoprotein A1, putative;"|EMBL:B9S994|Ricinus communis|398aa
peapol_c1397	highly similar to "SubName: Full=Whole genome shotgun sequence of line PN40024, scaffold_62.assembly12x; Flags: Fragment;"|EMBL:D7U9F8|Vitis vinifera|1017aa
peapol_c1398	highly similar to "SubName: Full=Whole genome shotgun sequence of line PN40024, scaffold_47.assembly12x; Flags: Fragment;"|EMBL:D7TF29|Vitis vinifera|394aa
peapol_c1400	highly similar to "SubName: Full=Whole genome shotgun sequence of line PN40024, scaffold_16.assembly12x; Flags: Fragment;"|EMBL:D7TC05|Vitis vinifera|472aa
peapol_c1401	highly similar to "SubName: Full=Heat shock protein 70 (HSP70)-interacting protein, putative;"|EMBL:B9T5B5|Ricinus communis|253aa
peapol_c1402	highly similar to "SubName: Full=Cyclin-like F-box; FBD;"|EMBL:Q2HRF2|Medicago truncatula|430aa
peapol_c1403	highly similar to "SubName: Full=Katanin p60 ATPase-containing subunit, putative; EC=3.6.4.3;"|EMBL:B9S114|Ricinus communis|408aa
peapol_c1404	highly similar to "SubName: Full=Whole genome shotgun sequence of line PN40024, scaffold_95.assembly12x; Flags: Fragment;"|EMBL:D7SRQ6|Vitis vinifera|520aa
peapol_c1405	highly similar to "SubName: Full=Amino acid transporter;"|EMBL:Q9ZR62|Vicia faba|509aa
peapol_c1406	highly similar to "SubName: Full=Whole genome shotgun sequence of line PN40024, scaffold_3.assembly12x; Flags: Fragment;"|EMBL:D7TK24|Vitis vinifera|356aa
peapol_c1407	highly similar to "RecName: Full=FACT complex subunit SSRP1; AltName: Full=Facilitates chromatin transcription complex subunit SSRP1; AltName: Full=Recombination signal sequence recognition protein 1;"|EMBL:O04235|Vicia faba|642aa
peapol_c1408	highly similar to "SubName: Full=Homoserine kinase;"|EMBL:D2DKF1|Glycine max|360aa
peapol_c1409	highly similar to "SubName: Full=Whole genome shotgun sequence of line PN40024, scaffold_10.assembly12x; Flags: Fragment;"|EMBL:D7TAF0|Vitis vinifera|263aa
peapol_c1410	highly similar to "SubName: Full=RNA recognition motif-containing protein;"|EMBL:D7LV34|Arabidopsis lyrata|599aa
peapol_c1411	highly similar to "SubName: Full=Phospholipase C, putative;"|EMBL:B9SQL5|Ricinus communis|318aa
peapol_c1412	similar to Prefoldin chr02_pseudomolecule_IMGAG_V3 9683880-9682703 F EGN_Mt090430 20090702|EMBL:|Medicago truncatula|69aa
peapol_c1413	highly similar to "SubName: Full=Whole genome shotgun sequence of line PN40024, scaffold_63.assembly12x; Flags: Fragment;"|EMBL:D7TPN7|Vitis vinifera|460aa
peapol_c1414	highly similar to "SubName: Full=Choline/ethanolamine kinase, putative; EC=2.7.1.82;"|EMBL:B9SEQ1|Ricinus communis|326aa
peapol_c1415	highly similar to "SubName: Full=Whole genome shotgun sequence of line PN40024, scaffold_142.assembly12x; Flags: Fragment;"|EMBL:D7TMN5|Vitis vinifera|225aa
peapol_c1416	highly similar to CPuORF47, related chr07_pseudomolecule_IMGAG_V3 28577653-28579414 E EGN_Mt090430 20090702|EMBL:|Medicago truncatula|469aa
peapol_c1417	similar to "SubName: Full=Whole genome shotgun sequence of line PN40024, scaffold_108.assembly12x; Flags: Fragment;"|EMBL:D7SXG3|Vitis vinifera|113aa
peapol_c1418	similar to "SubName: Full=At4g10720;"|EMBL:Q4V397|Arabidopsis thaliana|445aa
peapol_c1419	highly similar to "SubName: Full=Whole genome shotgun sequence of line PN40024, scaffold_46.assembly12x; Flags: Fragment;"|EMBL:D7UCN5|Vitis vinifera|1133aa
peapol_c1421	highly similar to "SubName: Full=Whole genome shotgun sequence of line PN40024, scaffold_85.assembly12x; Flags: Fragment;"|EMBL:D7T0V2|Vitis vinifera|1045aa
peapol_c1423	highly similar to "SubName: Full=Whole genome shotgun sequence of line PN40024, scaffold_11.assembly12x; Flags: Fragment;"|EMBL:D7T8X3|Vitis vinifera|364aa
peapol_c1425	highly similar to "SubName: Full=Protein arginine n-methyltransferase, putative; EC=2.1.1.125;"|EMBL:B9RT51|Ricinus communis|541aa
peapol_c1426	highly similar to "SubName: Full=Exonuclease, putative;"|EMBL:B9SFP5|Ricinus communis|365aa
peapol_c1427	similar to "SubName: Full=Whole genome shotgun sequence of line PN40024, scaffold_35.assembly12x; Flags: Fragment;"|EMBL:D7TGT9|Vitis vinifera|238aa
peapol_c1428	highly similar to "SubName: Full=Whole genome shotgun sequence of line PN40024, scaffold_48.assembly12x; Flags: Fragment;"|EMBL:D7U7H9|Vitis vinifera|367aa
peapol_c1429	highly similar to "SubName: Full=Whole genome shotgun sequence of line PN40024, scaffold_23.assembly12x; Flags: Fragment;"|EMBL:D7SPI5|Vitis vinifera|642aa
peapol_c1430	highly similar to "SubName: Full=Whole genome shotgun sequence of line PN40024, scaffold_16.assembly12x; Flags: Fragment;"|EMBL:D7TBC2|Vitis vinifera|196aa
peapol_c1431	similar to "SubName: Full=Whole genome shotgun sequence of line PN40024, scaffold_1.assembly12x; Flags: Fragment;"|EMBL:E0CRX4|Vitis vinifera|347aa
peapol_c1433	highly similar to "SubName: Full=Type-b response regulator;"|EMBL:B9HX92|Populus trichocarpa|634aa
peapol_c1434	highly similar to "RecName: Full=Glutaminyl-tRNA synthetase; EC=6.1.1.18; AltName: Full=Glutamine--tRNA ligase; Short=GlnRS;"|EMBL:P52780|Lupinus luteus|794aa
peapol_c1435	highly similar to "SubName: Full=Whole genome shotgun sequence of line PN40024, scaffold_68.assembly12x; Flags: Fragment;"|EMBL:D7SVG2|Vitis vinifera|284aa
peapol_c1436	highly similar to "SubName: Full=Whole genome shotgun sequence of line PN40024, scaffold_20.assembly12x; Flags: Fragment;"|EMBL:D7T6M9|Vitis vinifera|1648aa
peapol_c1439	highly similar to "SubName: Full=Cyclin-like F-box; FBD;"|EMBL:Q2HRF2|Medicago truncatula|430aa
peapol_c1442	highly similar to "RecName: Full=Mitochondrial Rho GTPase; EC=3.6.5.-;"|EMBL:A6YTD0|Cucumis melo|647aa
peapol_c1443	highly similar to "SubName: Full=mRNA, clone: RTFL01-01-M18;"|EMBL:E4MVY3|Thellungiella halophila|843aa
peapol_c1444	highly similar to "SubName: Full=Type I inositol polyphosphate 5-phosphatase, putative; EC=3.1.3.56;"|EMBL:B9S7E6|Ricinus communis|426aa
peapol_c1445	highly similar to "SubName: Full=Sentrin/sumo-specific protease, putative; EC=3.6.1.5;"|EMBL:B9RT58|Ricinus communis|492aa
peapol_c1446	highly similar to "SubName: Full=LysM domain GPI-anchored protein 1, putative;"|EMBL:B9RJ77|Ricinus communis|410aa
peapol_c1447	highly similar to "SubName: Full=Zinc finger protein, putative; EC=1.3.1.74;"|EMBL:B9SE95|Ricinus communis|414aa
peapol_c1448	similar to "Cyclin-like F-box; F-box protein interaction domain chr05_pseudomolecule_IMGAG_V3 8399001-8394148 E EGN_Mt090430 20090702"|EMBL:|Medicago truncatula|514aa
peapol_c1449	highly similar to "SubName: Full=Ganglioside induced differentiation associated protein, putative;"|EMBL:B9SBR4|Ricinus communis|561aa
peapol_c1450	highly similar to "SubName: Full=Prephenate aminotransferase;"|EMBL:E5LBC4|Solanum lycopersicum|480aa
peapol_c1451	highly similar to "SubName: Full=Protein kinase;"|EMBL:C6ZRT2|Glycine max|811aa
peapol_c1452	similar to "SubName: Full=Whole genome shotgun sequence of line PN40024, scaffold_5.assembly12x; Flags: Fragment;"|EMBL:D7U373|Vitis vinifera|121aa
peapol_c1453	highly similar to "SubName: Full=Whole genome shotgun sequence of line PN40024, scaffold_31.assembly12x; Flags: Fragment;"|EMBL:D7SWL6|Vitis vinifera|400aa
peapol_c1454	highly similar to "SubName: Full=WD40-like;"|EMBL:Q2HU46|Medicago truncatula|555aa
peapol_c1455	highly similar to "SubName: Full=Whole genome shotgun sequence of line PN40024, scaffold_102.assembly12x; Flags: Fragment;"|EMBL:D7U1V3|Vitis vinifera|536aa
peapol_c1459	similar to Heavy metal transport/detoxification protein chr06_pseudomolecule_IMGAG_V3 17746521-17743595 E EGN_Mt090430 20090702|EMBL:|Medicago truncatula|234aa
peapol_c1460	highly similar to "SubName: Full=Whole genome shotgun sequence of line PN40024, scaffold_67.assembly12x; Flags: Fragment;"|EMBL:D7T4T9|Vitis vinifera|525aa
peapol_c1461	highly similar to "SubName: Full=Whole genome shotgun sequence of line PN40024, scaffold_11.assembly12x; Flags: Fragment;"|EMBL:D7T8P5|Vitis vinifera|402aa
peapol_c1462	highly similar to "SubName: Full=RNA-binding protein, putative;"|EMBL:B9T1D4|Ricinus communis|385aa
peapol_c1463	highly similar to "SubName: Full=Whole genome shotgun sequence of line PN40024, scaffold_5.assembly12x; Flags: Fragment;"|EMBL:D7U2I2|Vitis vinifera|782aa
peapol_c1464	highly similar to "SubName: Full=Serine-threonine kinase receptor-associated protein, putative;"|EMBL:B9STP9|Ricinus communis|350aa
peapol_c1465	highly similar to "SubName: Full=Whole genome shotgun sequence of line PN40024, scaffold_4.assembly12x; Flags: Fragment;"|EMBL:D7SJU7|Vitis vinifera|756aa
peapol_c1467	highly similar to "SubName: Full=Cation diffusion facilitator 8;"|EMBL:Q84ND6|Stylosanthes hamata|415aa
peapol_c1468	highly similar to "SubName: Full=Whole genome shotgun sequence of line PN40024, scaffold_7.assembly12x; Flags: Fragment;"|EMBL:D7TIS7|Vitis vinifera|411aa
peapol_c1469	highly similar to "RecName: Full=3-phosphoshikimate 1-carboxyvinyltransferase; EC=2.5.1.19;"|EMBL:Q30CZ8|Fagus sylvatica|520aa
peapol_c1470	highly similar to "SubName: Full=Transcription factor, putative;"|EMBL:B9SKP0|Ricinus communis|491aa
peapol_c1471	highly similar to "SubName: Full=Ring finger protein, putative;"|EMBL:B9SZ64|Ricinus communis|445aa
peapol_c1473	highly similar to "SubName: Full=Pseudo response regulator 37;"|EMBL:D2DNJ9|Pisum sativum|780aa
peapol_c1474	highly similar to "SubName: Full=Cytochrome P450 monooxygenase CYP51G1;"|EMBL:Q2MJ22|Medicago truncatula|489aa
peapol_c1475	highly similar to "SubName: Full=Microfibril-associated protein, putative;"|EMBL:B9SI67|Ricinus communis|434aa
peapol_c1476	highly similar to "SubName: Full=Whole genome shotgun sequence of line PN40024, scaffold_67.assembly12x; Flags: Fragment;"|EMBL:D7T4B9|Vitis vinifera|392aa
peapol_c1477	highly similar to "SubName: Full=Plant synaptotagmin;"|EMBL:B9IMS6|Populus trichocarpa|566aa
peapol_c1478	highly similar to "SubName: Full=Whole genome shotgun sequence of line PN40024, scaffold_60.assembly12x; Flags: Fragment;"|EMBL:D7U9Z6|Vitis vinifera|430aa
peapol_c1479	highly similar to "SubName: Full=Inositol or phosphatidylinositol kinase, putative;"|EMBL:B9RLG3|Ricinus communis|647aa
peapol_c1480	highly similar to "SubName: Full=Dead box ATP-dependent RNA helicase, putative;"|EMBL:B9SY26|Ricinus communis|493aa
peapol_c1481	highly similar to "SubName: Full=BTB/POZ; MATH;"|EMBL:Q2HVB4|Medicago truncatula|422aa
peapol_c1482	highly similar to "SubName: Full=Kinesin light chain, putative;"|EMBL:B9RYP4|Ricinus communis|605aa
peapol_c1483	highly similar to "SubName: Full=Cytochrome P450 monooxygenase CYP93E2;"|EMBL:Q2MJ11|Medicago truncatula|514aa
peapol_c1484	highly similar to "SubName: Full=Alr/erv, putative;"|EMBL:B9SNC6|Ricinus communis|196aa
peapol_c1486	highly similar to "SubName: Full=Whole genome shotgun sequence of line PN40024, scaffold_23.assembly12x; Flags: Fragment;"|EMBL:D7SPT0|Vitis vinifera|446aa
peapol_c1488	highly similar to "SubName: Full=Protein ABIL1, putative;"|EMBL:B9RDZ9|Ricinus communis|307aa
peapol_c1489	highly similar to "SubName: Full=Putative receptor-like protein kinase 2;"|EMBL:Q49N12|Glycine max|999aa
peapol_c1490	highly similar to "SubName: Full=Whole genome shotgun sequence of line PN40024, scaffold_116.assembly12x; Flags: Fragment;"|EMBL:E0CVM5|Vitis vinifera|540aa
peapol_c1491	highly similar to "SubName: Full=Isochorismatase hydrolase; Flags: Fragment;"|EMBL:D3TIB2|Mangifera indica|179aa
peapol_c1492	highly similar to "SubName: Full=Whole genome shotgun sequence of line PN40024, scaffold_16.assembly12x; Flags: Fragment;"|EMBL:D7TBH9|Vitis vinifera|333aa
peapol_c1494	highly similar to "SubName: Full=Whole genome shotgun sequence of line PN40024, scaffold_128.assembly12x; Flags: Fragment;"|EMBL:D7U1Z0|Vitis vinifera|299aa
peapol_c1495	highly similar to "SubName: Full=Whole genome shotgun sequence of line PN40024, scaffold_26.assembly12x; Flags: Fragment;"|EMBL:D7TNB2|Vitis vinifera|226aa
peapol_c1496	highly similar to "SubName: Full=Whole genome shotgun sequence of line PN40024, scaffold_46.assembly12x; Flags: Fragment;"|EMBL:D7UCW2|Vitis vinifera|197aa
peapol_c1498	highly similar to "RecName: Full=Methionine aminopeptidase; EC=3.4.11.18;"|EMBL:B9RD92|Ricinus communis|397aa
peapol_c1500	similar to "SubName: Full=Whole genome shotgun sequence of line PN40024, scaffold_20.assembly12x; Flags: Fragment;"|EMBL:D7T656|Vitis vinifera|91aa
peapol_c1501	highly similar to "SubName: Full=Whole genome shotgun sequence of line PN40024, scaffold_72.assembly12x; Flags: Fragment;"|EMBL:D7SRB3|Vitis vinifera|616aa
peapol_c1502	highly similar to "RecName: Full=Lysyl-tRNA synthetase; EC=6.1.1.6;"|EMBL:B9SBP3|Ricinus communis|585aa
peapol_c1503	similar to "SubName: Full=FRA1 , putative;"|EMBL:Q2HTP3|Medicago truncatula|324aa
peapol_c1504	highly similar to "RecName: Full=Ferredoxin--NADP reductase, leaf isozyme, chloroplastic; Short=FNR; EC=1.18.1.2; Flags: Precursor;"|EMBL:P10933|Pisum sativum|360aa
peapol_c1505	highly similar to "SubName: Full=Whole genome shotgun sequence of line PN40024, scaffold_127.assembly12x; Flags: Fragment;"|EMBL:D7TDI3|Vitis vinifera|230aa
peapol_c1506	highly similar to "SubName: Full=Amino acid transporter, putative;"|EMBL:B9R7J3|Ricinus communis|521aa
peapol_c1507	highly similar to "RecName: Full=Pyruvate kinase; EC=2.7.1.40; Flags: Fragment;"|EMBL:E0CUM8|Vitis vinifera|576aa
peapol_c1508	highly similar to "SubName: Full=Taz protein, putative;"|EMBL:B9SRC1|Ricinus communis|278aa
peapol_c1509	highly similar to "SubName: Full=Whole genome shotgun sequence of line PN40024, scaffold_19.assembly12x; Flags: Fragment;"|EMBL:D7TMC5|Vitis vinifera|418aa
peapol_c1510	highly similar to "SubName: Full=Replication factor C / DNA polymerase III gamma-tau subunit, putative; EC=2.7.7.7;"|EMBL:B9S2W1|Ricinus communis|342aa
peapol_c1511	highly similar to "SubName: Full=Whole genome shotgun sequence of line PN40024, scaffold_5.assembly12x; Flags: Fragment;"|EMBL:D7U263|Vitis vinifera|437aa
peapol_c1512	highly similar to "SubName: Full=Vacuole membrane protein, putative;"|EMBL:B9RSQ1|Ricinus communis|427aa
peapol_c1513	highly similar to "SubName: Full=Whole genome shotgun sequence of line PN40024, scaffold_56.assembly12x; Flags: Fragment;"|EMBL:D7TKY7|Vitis vinifera|281aa
peapol_c1514	similar to "SubName: Full=Biotin carboxyl carrier protein subunit; EC=6.4.1.2;"|EMBL:Q9GE06|Glycine max|284aa
peapol_c1515	similar to "SubName: Full=Whole genome shotgun sequence of line PN40024, scaffold_150.assembly12x; Flags: Fragment;"|EMBL:D7TFJ7|Vitis vinifera|218aa
peapol_c1516	highly similar to "SubName: Full=3-hydroxy-3-methylglutaryl coenzyme A reductase; EC=1.1.1.34;"|EMBL:Q5RZ62|Eucommia ulmoides|590aa
peapol_c1517	highly similar to "SubName: Full=3-hydroxyacyl-CoA dehyrogenase, putative; EC=5.1.2.3;"|EMBL:B9RKN5|Ricinus communis|724aa
peapol_c1518	highly similar to "SubName: Full=Whole genome shotgun sequence of line PN40024, scaffold_8.assembly12x; Flags: Fragment;"|EMBL:D7SUR5|Vitis vinifera|425aa
peapol_c1519	highly similar to "RecName: Full=ATP-dependent Clp protease ATP-binding subunit clpC homolog, chloroplastic; Flags: Precursor;"|EMBL:P35100|Pisum sativum|922aa
peapol_c1520	highly similar to "SubName: Full=Whole genome shotgun sequence of line PN40024, scaffold_1.assembly12x; Flags: Fragment;"|EMBL:E0CPL9|Vitis vinifera|993aa
peapol_c1521	highly similar to "SubName: Full=Whole genome shotgun sequence of line PN40024, scaffold_68.assembly12x; Flags: Fragment;"|EMBL:D7SVD4|Vitis vinifera|769aa
peapol_c1522	highly similar to "RecName: Full=Queuine tRNA-ribosyltransferase; EC=2.4.2.29; Flags: Fragment;"|EMBL:E0CRP9|Vitis vinifera|398aa
peapol_c1525	highly similar to "SubName: Full=Histone acetyltransferase;"|EMBL:B9IF53|Populus trichocarpa|563aa
peapol_c1528	similar to "SubName: Full=GYF domain-containing protein;"|EMBL:D7MQR5|Arabidopsis lyrata|1714aa
peapol_c1529	similar to "SubName: Full=Cyclin-like F-box; F-box protein interaction domain;"|EMBL:Q2HWB4|Medicago truncatula|394aa
peapol_c1530	highly similar to "SubName: Full=Serine/threonine protein kinase, putative; EC=2.7.11.1;"|EMBL:B9REI2|Ricinus communis|622aa
peapol_c1531	highly similar to "SubName: Full=Inner mitochondrial membrane protein; SubName: Full=Inner mitochondrial membrane protein; 26940-26374; SubName: Full=Mitochondrial inner membrane translocase TM23-2;"|EMBL:Q38820|Arabidopsis thaliana|188aa
peapol_c1533	highly similar to "SubName: Full=RING finger protein 113A, putative;"|EMBL:B9S849|Ricinus communis|325aa
peapol_c1534	highly similar to "SubName: Full=Cystathionine beta-lyase, putative; EC=4.4.1.1;"|EMBL:B9RGV9|Ricinus communis|467aa
peapol_c1535	highly similar to "RecName: Full=Pyruvate kinase; EC=2.7.1.40;"|EMBL:Q8L7J4|Glycine max|510aa
peapol_c1536	highly similar to "SubName: Full=Whole genome shotgun sequence of line PN40024, scaffold_78.assembly12x; Flags: Fragment;"|EMBL:D7UD50|Vitis vinifera|362aa
peapol_c1538	highly similar to "SubName: Full=Whole genome shotgun sequence of line PN40024, scaffold_14.assembly12x; Flags: Fragment;"|EMBL:E0CSK6|Vitis vinifera|739aa
peapol_c1540	similar to "SubName: Full=AT3g09850/F8A24_10; SubName: Full=At3g09850/F8A24_10; SubName: Full=F8A24.10 protein;"|EMBL:Q9SF87|Arabidopsis thaliana|781aa
peapol_c1541	highly similar to "SubName: Full=ATP-binding cassette transporter, putative; EC=3.6.3.28;"|EMBL:B9RIF1|Ricinus communis|707aa
peapol_c1542	highly similar to "SubName: Full=Cytochrome c biogenesis ccmB;"|EMBL:Q6YSP1|Brassica napus|206aa
peapol_c1543	similar to "SubName: Full=Whole genome shotgun sequence of line PN40024, scaffold_147.assembly12x; Flags: Fragment;"|EMBL:D7SSE7|Vitis vinifera|161aa
peapol_c1544	highly similar to "SubName: Full=ATP binding protein, putative;"|EMBL:B9S456|Ricinus communis|603aa
peapol_c1545	highly similar to "SubName: Full=Whole genome shotgun sequence of line PN40024, scaffold_138.assembly12x; Flags: Fragment;"|EMBL:D7SPV3|Vitis vinifera|776aa
peapol_c1547	highly similar to "SubName: Full=Cyclin-like F-box;"|EMBL:A2Q154|Medicago truncatula|631aa
peapol_c1548	similar to "SubName: Full=Whole genome shotgun sequence of line PN40024, scaffold_14.assembly12x; Flags: Fragment;"|EMBL:E0CSS9|Vitis vinifera|455aa
peapol_c1549	highly similar to "SubName: Full=Whole genome shotgun sequence of line PN40024, scaffold_97.assembly12x; Flags: Fragment;"|EMBL:D7TY76|Vitis vinifera|756aa
peapol_c1550	highly similar to "SubName: Full=Whole genome shotgun sequence of line PN40024, scaffold_123.assembly12x; Flags: Fragment;"|EMBL:D7UBN4|Vitis vinifera|423aa
peapol_c1551	highly similar to "SubName: Full=Whole genome shotgun sequence of line PN40024, scaffold_126.assembly12x; Flags: Fragment;"|EMBL:D7TFR4|Vitis vinifera|562aa
peapol_c1552	highly similar to "RecName: Full=DNA repair helicase XPB1; EC=3.6.4.12; AltName: Full=ERCC3 homolog 1; AltName: Full=Protein araXPB; AltName: Full=RAD25 homolog 1; Short=AtXPB1; AltName: Full=XPB homolog 1;"|EMBL:Q38861|Arabidopsis thaliana|767aa
peapol_c1553	similar to "SubName: Full=BRICK1;"|EMBL:A9YWR8|Medicago truncatula|85aa
peapol_c1555	highly similar to "SubName: Full=Enoyl-CoA hydratase, mitochondrial, putative;"|EMBL:B9RNV7|Ricinus communis|406aa
peapol_c1556	similar to "SubName: Full=Whole genome shotgun sequence of line PN40024, scaffold_56.assembly12x; Flags: Fragment;"|EMBL:D7TKY2|Vitis vinifera|417aa
peapol_c1557	highly similar to "SubName: Full=CXE carboxylesterase; EC=3.1.1.1;"|EMBL:Q0ZPW7|Malus pumila|316aa
peapol_c1558	highly similar to "RecName: Full=Thioredoxin reductase; EC=1.8.1.9;"|EMBL:A6XJ27|Medicago truncatula|514aa
peapol_c1559	similar to "SubName: Full=Whole genome shotgun sequence of line PN40024, scaffold_14.assembly12x;"|EMBL:A5B4Z4|Vitis vinifera|946aa
peapol_c1560	highly similar to "SubName: Full=Whole genome shotgun sequence of line PN40024, scaffold_108.assembly12x; Flags: Fragment;"|EMBL:D7SXE2|Vitis vinifera|449aa
peapol_c1561	highly similar to "SubName: Full=Whole genome shotgun sequence of line PN40024, scaffold_61.assembly12x; Flags: Fragment;"|EMBL:D7SNC7|Vitis vinifera|314aa
peapol_c1564	highly similar to "SubName: Full=Hexokinase, putative; EC=2.7.1.1;"|EMBL:B9RQD9|Ricinus communis|494aa
peapol_c1565	highly similar to "SubName: Full=Arginyl-tRNA synthetase; EC=6.1.1.19;"|EMBL:B2G3G6|Canavalia ensiformis|595aa
peapol_c1566	highly similar to "SubName: Full=Whole genome shotgun sequence of line PN40024, scaffold_59.assembly12x; Flags: Fragment;"|EMBL:D7TE53|Vitis vinifera|367aa
peapol_c1567	highly similar to "SubName: Full=Chloroplast thylakoid-bound ascorbate peroxidase;"|EMBL:Q5QHW7|Vigna unguiculata|412aa
peapol_c1569	highly similar to "SubName: Full=Transcription factor, putative;"|EMBL:B9SQM6|Ricinus communis|346aa
peapol_c1570	highly similar to "SubName: Full=Two-component sensor protein histidine protein kinase, putative;"|EMBL:B9R8Z6|Ricinus communis|221aa
peapol_c1571	highly similar to "SubName: Full=Whole genome shotgun sequence of line PN40024, scaffold_67.assembly12x; Flags: Fragment;"|EMBL:D7T488|Vitis vinifera|412aa
peapol_c1572	highly similar to "SubName: Full=Whole genome shotgun sequence of line PN40024, scaffold_237.assembly12x; Flags: Fragment;"|EMBL:D7TYR1|Vitis vinifera|1243aa
peapol_c1573	highly similar to "SubName: Full=Mitogen-activated protein kinase 20;"|EMBL:E3JPR8|Arachis diogoi|606aa
peapol_c1574	highly similar to "SubName: Full=Whole genome shotgun sequence of line PN40024, scaffold_1.assembly12x; Flags: Fragment;"|EMBL:E0CRE3|Vitis vinifera|363aa
peapol_c1575	highly similar to "SubName: Full=NMDA receptor-regulated protein, putative;"|EMBL:B9RUV2|Ricinus communis|901aa
peapol_c1576	highly similar to "SubName: Full=Whole genome shotgun sequence of line PN40024, scaffold_39.assembly12x; Flags: Fragment;"|EMBL:D7T7D6|Vitis vinifera|379aa
peapol_c1577	highly similar to "SubName: Full=Os01g0127400 protein;"|EMBL:Q0JR11|Oryza sativa|397aa
peapol_c1578	highly similar to "SubName: Full=Whole genome shotgun sequence of line PN40024, scaffold_38.assembly12x; Flags: Fragment;"|EMBL:D7U595|Vitis vinifera|334aa
peapol_c1580	highly similar to "SubName: Full=Whole genome shotgun sequence of line PN40024, scaffold_116.assembly12x; Flags: Fragment;"|EMBL:E0CVN4|Vitis vinifera|186aa
peapol_c1581	highly similar to "SubName: Full=Tubulin folding cofactor C;"|EMBL:Q8L5R4|Arabidopsis thaliana|340aa
peapol_c1582	highly similar to "SubName: Full=TRANSPARENT TESTA 12 protein, putative;"|EMBL:B9SQH4|Ricinus communis|484aa
peapol_c1583	highly similar to "RecName: Full=Elongation factor Ts; Flags: Fragment;"|EMBL:B9ILQ4|Populus trichocarpa|976aa
peapol_c1584	similar to "SubName: Full=Protein transporter, putative;"|EMBL:B9STJ5|Ricinus communis|136aa
peapol_c1585	highly similar to "SubName: Full=Whole genome shotgun sequence of line PN40024, scaffold_0.assembly12x;"|EMBL:A5BI87|Vitis vinifera|352aa
peapol_c1586	highly similar to "SubName: Full=Alpha 1,4-fucosyltransferase;"|EMBL:Q6Q8A9|Medicago truncatula|409aa
peapol_c1587	highly similar to "SubName: Full=1,3-beta-D-glucanase GH17_61; EC=3.2.1.39;"|EMBL:E9N6U0|Populus tremula|382aa
peapol_c1588	similar to "SubName: Full=Whole genome shotgun sequence of line PN40024, scaffold_104.assembly12x; Flags: Fragment;"|EMBL:D7TP79|Vitis vinifera|151aa
peapol_c1590	highly similar to "SubName: Full=DUF26 domain-containing protein 1, putative;"|EMBL:B9SJ12|Ricinus communis|290aa
peapol_c1591	highly similar to "SubName: Full=AP-2 complex subunit beta-1, putative;"|EMBL:B9SB76|Ricinus communis|903aa
peapol_c1592	similar to "SubName: Full=HSP90 co-chaperone, putative;"|EMBL:B9SI84|Ricinus communis|144aa
peapol_c1593	highly similar to "RecName: Full=Glucose-6-phosphate isomerase; EC=5.3.1.9;"|EMBL:C6TGC6|Glycine max|568aa
peapol_c1594	highly similar to "SubName: Full=Transferase family;"|EMBL:Q1S5L5|Medicago truncatula|442aa
peapol_c1596	highly similar to "Peptidase S8 and S53, subtilisin, kexin, sedolisin; Frigida-like chr04_pseudomolecule_IMGAG_V3 39931178-39926723 E EGN_Mt090430 20090702"|EMBL:|Medicago truncatula|540aa
peapol_c1598	highly similar to "SubName: Full=Whole genome shotgun sequence of line PN40024, scaffold_46.assembly12x; Flags: Fragment;"|EMBL:D7UC96|Vitis vinifera|429aa
peapol_c1599	highly similar to "SubName: Full=Transcription factor, putative;"|EMBL:B9T680|Ricinus communis|688aa
peapol_c1600	highly similar to "RecName: Full=Alpha,alpha-trehalose-phosphate synthase [UDP-forming] 6; EC=2.4.1.15; AltName: Full=Trehalose-6-phosphate synthase 6; Short=AtTPS6;"|EMBL:Q94AH8|Arabidopsis thaliana|860aa
peapol_c1601	highly similar to "SubName: Full=Nucleic acid binding protein, putative;"|EMBL:B9SJ14|Ricinus communis|470aa
peapol_c1602	highly similar to "SubName: Full=Catalytic, putative;"|EMBL:B9SJW6|Ricinus communis|595aa
peapol_c1603	highly similar to "RecName: Full=Serine acetyltransferase 4; Short=AtSAT-4; Short=AtSERAT3;2; EC=2.3.1.30;"|EMBL:Q8W2B8|Arabidopsis thaliana|355aa
peapol_c1604	highly similar to "SubName: Full=Cell cycle regulatory protein, putative;"|EMBL:B9SEZ8|Ricinus communis|441aa
peapol_c1605	highly similar to "SubName: Full=Mitochondrial carnitine/acylcarnitine carrier protein, putative;"|EMBL:B9RQP1|Ricinus communis|309aa
peapol_c1606	highly similar to "SubName: Full=CM0545.530.nc protein; Flags: Fragment;"|EMBL:B0BLJ7|Lotus japonicus|522aa
peapol_c1607	similar to "SubName: Full=Cytochrome c oxidase assembly protein COX19, putative;"|EMBL:B9RQH5|Ricinus communis|94aa
peapol_c1608	highly similar to "SubName: Full=Metalloendoproteinase 1, putative; EC=3.4.24.7;"|EMBL:B9S2J2|Ricinus communis|364aa
peapol_c1609	highly similar to "SubName: Full=Whole genome shotgun sequence of line PN40024, scaffold_0.assembly12x; Flags: Fragment;"|EMBL:D7SGZ3|Vitis vinifera|361aa
peapol_c1610	similar to "SubName: Full=AT5g06970/MOJ9_14; SubName: Full=At5g06970/MOJ9_14;"|EMBL:Q8RX56|Arabidopsis thaliana|1101aa
peapol_c1611	highly similar to "SubName: Full=Nucleic acid binding , related;"|EMBL:A2Q5H3|Medicago truncatula|249aa
peapol_c1612	highly similar to "SubName: Full=Whole genome shotgun sequence of line PN40024, scaffold_114.assembly12x; Flags: Fragment;"|EMBL:D7U656|Vitis vinifera|702aa
peapol_c1613	highly similar to "SubName: Full=Whole genome shotgun sequence of line PN40024, scaffold_74.assembly12x; Flags: Fragment;"|EMBL:D7UBS0|Vitis vinifera|536aa
peapol_c1614	highly similar to "SubName: Full=Whole genome shotgun sequence of line PN40024, scaffold_58.assembly12x; Flags: Fragment;"|EMBL:D7SR32|Vitis vinifera|289aa
peapol_c1615	highly similar to "SubName: Full=Putative L-asparaginase 1;"|EMBL:B6VDM6|Vigna radiata|390aa
peapol_c1616	highly similar to "RecName: Full=Peptidyl-prolyl cis-trans isomerase; EC=5.2.1.8;"|EMBL:B7FGH6|Medicago truncatula|164aa
peapol_c1617	highly similar to "SubName: Full=Short-chain alcohol dehydrogenase A; Flags: Fragment;"|EMBL:Q76KV8|Pisum sativum|277aa
peapol_c1618	highly similar to "SubName: Full=Translation initiation factor;"|EMBL:Q8H6S8|Pisum sativum|861aa
peapol_c1619	highly similar to "SubName: Full=Glutathione synthetase;"|EMBL:Q9FVA2|Pisum sativum|552aa
peapol_c1621	highly similar to "SubName: Full=TGA-type basic leucine zipper protein TGA1.1;"|EMBL:Q93XA2|Phaseolus vulgaris|362aa
peapol_c1622	highly similar to "SubName: Full=SAL1-like protein;"|EMBL:E6Y2N1|Glycine max|349aa
peapol_c1623	highly similar to "SubName: Full=Chloroplast glutamate/malate translocator; Flags: Fragment;"|EMBL:A4UTS0|Pisum sativum|519aa
peapol_c1624	similar to "SubName: Full=Transporter, putative;"|EMBL:B9SMR7|Ricinus communis|233aa
peapol_c1625	highly similar to "SubName: Full=AML1;"|EMBL:Q6J733|Citrus unshiu|858aa
peapol_c1626	highly similar to "SubName: Full=Putative basic helix-loop-helix protein BHLH4;"|EMBL:C0JP12|Lotus japonicus|275aa
peapol_c1627	highly similar to "SubName: Full=Heparanase-2, putative;"|EMBL:B9RLS7|Ricinus communis|539aa
peapol_c1629	highly similar to "SubName: Full=Nucleotide pyrophosphatase/phosphodiesterase, putative;"|EMBL:B9RCW2|Ricinus communis|650aa
peapol_c1630	highly similar to "SubName: Full=Suppressor-like protein;"|EMBL:Q949K3|Solanum lycopersicum|645aa
peapol_c1631	highly similar to "SubName: Full=Protein arginine n-methyltransferase, putative; EC=2.1.1.125;"|EMBL:B9RGH9|Ricinus communis|406aa
peapol_c1632	highly similar to "SubName: Full=Serine esterase family protein;"|EMBL:B6SYS8|Zea mays|430aa
peapol_c1633	highly similar to "SubName: Full=Zinc ion binding protein, putative;"|EMBL:B9S8F3|Ricinus communis|524aa
peapol_c1634	highly similar to "SubName: Full=Seryl-tRNA synthetase, putative; EC=6.1.1.11;"|EMBL:B9RJP1|Ricinus communis|517aa
peapol_c1635	highly similar to "SubName: Full=Whole genome shotgun sequence of line PN40024, scaffold_139.assembly12x; Flags: Fragment;"|EMBL:D7TXC5|Vitis vinifera|704aa
peapol_c1636	highly similar to "SubName: Full=Protein transporter, putative;"|EMBL:B9T6F7|Ricinus communis|734aa
peapol_c1637	highly similar to "RecName: Full=ATP-dependent zinc metalloprotease FTSH, chloroplastic; EC=3.4.24.-; Flags: Precursor;"|EMBL:Q9BAE0|Medicago sativa|706aa
peapol_c1638	highly similar to "RecName: Full=UPF0497 membrane protein 9;"|EMBL:C6T2J5|Glycine max|185aa
peapol_c1639	highly similar to "SubName: Full=CM0545.430.nc protein;"|EMBL:B0BLB9|Lotus japonicus|570aa
peapol_c1640	highly similar to "SubName: Full=MAP kinase;"|EMBL:Q9ZP91|Medicago sativa|374aa
peapol_c1641	highly similar to "SubName: Full=Whole genome shotgun sequence of line PN40024, scaffold_9.assembly12x; Flags: Fragment;"|EMBL:D7T1K4|Vitis vinifera|467aa
peapol_c1642	highly similar to "SubName: Full=MYB transcription factor MYB35;"|EMBL:D2CGQ1|Medicago truncatula|286aa
peapol_c1643	highly similar to "SubName: Full=Condensin complex components subunit;"|EMBL:B9HQG8|Populus trichocarpa|1205aa
peapol_c1644	highly similar to "SubName: Full=PfkB-type carbohydrate kinase family protein;"|EMBL:D7MD93|Arabidopsis lyrata|403aa
peapol_c1645	highly similar to "SubName: Full=Whole genome shotgun sequence of line PN40024, scaffold_31.assembly12x; Flags: Fragment;"|EMBL:D7SW22|Vitis vinifera|668aa
peapol_c1646	highly similar to "SubName: Full=Whole genome shotgun sequence of line PN40024, scaffold_16.assembly12x; Flags: Fragment;"|EMBL:D7TBU4|Vitis vinifera|287aa
peapol_c1647	highly similar to "SubName: Full=Whole genome shotgun sequence of line PN40024, scaffold_15.assembly12x; Flags: Fragment;"|EMBL:D7UAN0|Vitis vinifera|232aa
peapol_c1648	highly similar to "SubName: Full=Whole genome shotgun sequence of line PN40024, scaffold_0.assembly12x; Flags: Fragment;"|EMBL:D7SJC0|Vitis vinifera|491aa
peapol_c1650	highly similar to "SubName: Full=Whole genome shotgun sequence of line PN40024, scaffold_11.assembly12x; Flags: Fragment;"|EMBL:D7T8L5|Vitis vinifera|449aa
peapol_c1651	highly similar to "SubName: Full=Translation initiation factor eif-2b alpha subunit, putative;"|EMBL:B9T3Y5|Ricinus communis|398aa
peapol_c1652	highly similar to "SubName: Full=Whole genome shotgun sequence of line PN40024, scaffold_0.assembly12x; Flags: Fragment;"|EMBL:D7SJ33|Vitis vinifera|420aa
peapol_c1653	highly similar to "SubName: Full=Ferrous ion membrane transport protein DMT1;"|EMBL:Q7X9B8|Glycine max|516aa
peapol_c1654	similar to "SubName: Full=Os05g0244600 protein; Flags: Fragment;"|EMBL:Q0DJP7|Oryza sativa|175aa
peapol_c1656	highly similar to "SubName: Full=Whole genome shotgun sequence of line PN40024, scaffold_2.assembly12x; Flags: Fragment;"|EMBL:D7U0K3|Vitis vinifera|339aa
peapol_c1657	highly similar to "SubName: Full=All-trans-retinol 13,14-reductase, putative; EC=1.3.99.23;"|EMBL:B9SKB8|Ricinus communis|585aa
peapol_c1658	highly similar to "SubName: Full=GTP-binding protein yptv3, putative;"|EMBL:B9T5U9|Ricinus communis|336aa
peapol_c1659	highly similar to "SubName: Full=Whole genome shotgun sequence of line PN40024, scaffold_734.assembly12x; Flags: Fragment;"|EMBL:D7T5V3|Vitis vinifera|580aa
peapol_c1660	highly similar to "SubName: Full=Tic62 protein; Flags: Precursor;"|EMBL:Q8SKU2|Pisum sativum|534aa
peapol_c1661	similar to "SubName: Full=Basic-leucine zipper;"|EMBL:B5WZ50|Humulus lupulus|314aa
peapol_c1662	highly similar to "SubName: Full=ATPUP11, putative;"|EMBL:B9SKH5|Ricinus communis|366aa
peapol_c1663	highly similar to "SubName: Full=Whole genome shotgun sequence of line PN40024, scaffold_57.assembly12x; Flags: Fragment;"|EMBL:D7TD93|Vitis vinifera|497aa
peapol_c1665	highly similar to "SubName: Full=Whole genome shotgun sequence of line PN40024, scaffold_7.assembly12x; Flags: Fragment;"|EMBL:D7THU5|Vitis vinifera|362aa
peapol_c1666	highly similar to "SubName: Full=Cyclic phosphodiesterase, putative;"|EMBL:B9S8G6|Ricinus communis|190aa
peapol_c1668	highly similar to "SubName: Full=Whole genome shotgun sequence of line PN40024, scaffold_57.assembly12x; Flags: Fragment;"|EMBL:D7TD94|Vitis vinifera|327aa
peapol_c1669	highly similar to "SubName: Full=Type IIB calcium ATPase;"|EMBL:Q93YX6|Medicago truncatula|1062aa
peapol_c1670	highly similar to "SubName: Full=RNA-binding protein nob1, putative;"|EMBL:B9RC94|Ricinus communis|628aa
peapol_c1671	highly similar to "SubName: Full=Whole genome shotgun sequence of line PN40024, scaffold_150.assembly12x; Flags: Fragment;"|EMBL:D7TFN1|Vitis vinifera|320aa
peapol_c1672	highly similar to "SubName: Full=Whole genome shotgun sequence of line PN40024, scaffold_128.assembly12x; Flags: Fragment;"|EMBL:D7U207|Vitis vinifera|265aa
peapol_c1673	highly similar to "2Fe-2S ferredoxin, iron-sulfur binding site; Nodulin-like chr07_pseudomolecule_IMGAG_V3 21692611-21697243 E EGN_Mt090430 20090702"|EMBL:|Medicago truncatula|566aa
peapol_c1674	highly similar to "SubName: Full=Vacuolar acid invertase PsI-1; EC=3.2.1.26;"|EMBL:Q8L897|Pisum sativum|647aa
peapol_c1676	highly similar to "SubName: Full=Whole genome shotgun sequence of line PN40024, scaffold_1.assembly12x; Flags: Fragment;"|EMBL:E0CQB9|Vitis vinifera|465aa
peapol_c1677	highly similar to "SubName: Full=Glycosyl hydrolase family 17 protein;"|EMBL:D7L1F6|Arabidopsis lyrata|501aa
peapol_c1678	similar to "SubName: Full=Whole genome shotgun sequence of line PN40024, scaffold_178.assembly12x; Flags: Fragment;"|EMBL:D7TG54|Vitis vinifera|156aa
peapol_c1679	highly similar to "SubName: Full=Whole genome shotgun sequence of line PN40024, scaffold_2.assembly12x; Flags: Fragment;"|EMBL:D7U0T3|Vitis vinifera|3142aa
peapol_c1682	highly similar to "SubName: Full=Whole genome shotgun sequence of line PN40024, scaffold_1.assembly12x; Flags: Fragment;"|EMBL:E0CQT2|Vitis vinifera|384aa
peapol_c1683	highly similar to "SubName: Full=Whole genome shotgun sequence of line PN40024, scaffold_104.assembly12x; Flags: Fragment;"|EMBL:D7TP52|Vitis vinifera|311aa
peapol_c1684	highly similar to "SubName: Full=Whole genome shotgun sequence of line PN40024, scaffold_15.assembly12x; Flags: Fragment;"|EMBL:D7UAQ6|Vitis vinifera|602aa
peapol_c1685	highly similar to "SubName: Full=Helix-loop-helix DNA-binding;"|EMBL:A2Q3E9|Medicago truncatula|340aa
peapol_c1686	highly similar to "SubName: Full=Aspartic proteinase nepenthesin-1, putative;"|EMBL:B9T2R1|Ricinus communis|440aa
peapol_c1687	highly similar to "SubName: Full=Whole genome shotgun sequence of line PN40024, scaffold_8.assembly12x; Flags: Fragment;"|EMBL:D7SV58|Vitis vinifera|506aa
peapol_c1688	highly similar to "SubName: Full=LRX2, putative;"|EMBL:B9RN55|Ricinus communis|321aa
peapol_c1689	highly similar to "SubName: Full=Whole genome shotgun sequence of line PN40024, scaffold_38.assembly12x; Flags: Fragment;"|EMBL:D7U536|Vitis vinifera|143aa
peapol_c1690	highly similar to "SubName: Full=RNA binding protein, putative;"|EMBL:B9RLM4|Ricinus communis|464aa
peapol_c1692	similar to Zinc finger, Tim10/DDP-type chr03_pseudomolecule_IMGAG_V3 27480250-27478057 F EGN_Mt090430 20090702|EMBL:|Medicago truncatula|88aa
peapol_c1693	highly similar to "SubName: Full=ATP binding protein, putative;"|EMBL:B9RPK7|Ricinus communis|487aa
peapol_c1694	highly similar to "SubName: Full=Mitochondrial dihydroorotase; Flags: Fragment;"|EMBL:A5JJV0|Vicia faba|349aa
peapol_c1695	highly similar to "SubName: Full=BZIP transcription factor bZIP109;"|EMBL:Q0GPG4|Glycine max|331aa
peapol_c1696	highly similar to "SubName: Full=Poly(RC)-binding protein, putative;"|EMBL:B9RWX9|Ricinus communis|451aa
peapol_c1697	highly similar to "SubName: Full=Pyruvate carboxyltransferase;"|EMBL:A2Q4I7|Medicago truncatula|402aa
peapol_c1698	highly similar to "SubName: Full=Whole genome shotgun sequence of line PN40024, scaffold_89.assembly12x; Flags: Fragment;"|EMBL:D7SMW4|Vitis vinifera|220aa
peapol_c1699	highly similar to "RecName: Full=Pyruvate kinase; EC=2.7.1.40;"|EMBL:Q2RAK2|Oryza sativa|527aa
peapol_c1700	highly similar to "SubName: Full=Protein-s-isoprenylcysteine O-methyltransferase;"|EMBL:D7MSF6|Arabidopsis lyrata|396aa
peapol_c1701	highly similar to "SubName: Full=Actin related protein;"|EMBL:B9I2R4|Populus trichocarpa|441aa
peapol_c1702	highly similar to "SubName: Full=Vacuolar citrate/H+ symporter;"|EMBL:A0FKR1|Citrus sinensis|533aa
peapol_c1703	highly similar to "SubName: Full=Whole genome shotgun sequence of line PN40024, scaffold_0.assembly12x; Flags: Fragment;"|EMBL:D7SJ31|Vitis vinifera|401aa
peapol_c1704	highly similar to "SubName: Full=Whole genome shotgun sequence of line PN40024, scaffold_12.assembly12x; Flags: Fragment;"|EMBL:D7TU00|Vitis vinifera|690aa
peapol_c1705	similar to "SubName: Full=Smg-7, putative;"|EMBL:B9SJ73|Ricinus communis|982aa
peapol_c1707	highly similar to "SubName: Full=Whole genome shotgun sequence of line PN40024, scaffold_55.assembly12x; Flags: Fragment;"|EMBL:D7ST91|Vitis vinifera|392aa
peapol_c1708	highly similar to "SubName: Full=3.1.2 inositol monophosphatase; SubName: Full=Inositol monophosphatase;"|EMBL:C1LZ50|Phaseolus vulgaris|272aa
peapol_c1710	highly similar to "RecName: Full=Probable protein arginine N-methyltransferase 4.2; EC=2.1.1.-;"|EMBL:Q9MAT5|Arabidopsis thaliana|383aa
peapol_c1711	highly similar to "SubName: Full=Polyphosphoinositide binding protein Ssh1p;"|EMBL:O48939|Glycine max|324aa
peapol_c1712	highly similar to "SubName: Full=Protein disulfide isomerase L-3b;"|EMBL:C6KXH6|Glycine max|523aa
peapol_c1713	highly similar to "SubName: Full=Whole genome shotgun sequence of line PN40024, scaffold_3.assembly12x; Flags: Fragment;"|EMBL:D7TJK9|Vitis vinifera|347aa
peapol_c1714	highly similar to "SubName: Full=Exosome complex exonuclease RRP41, putative; EC=2.7.7.56;"|EMBL:B9SWZ0|Ricinus communis|241aa
peapol_c1715	highly similar to "SubName: Full=Short-chain dehydrogenase/reductase SDR;"|EMBL:Q2HUL4|Medicago truncatula|301aa
peapol_c1716	highly similar to "SubName: Full=Poly(A) polymerase beta, putative; EC=2.7.7.19;"|EMBL:B9RS15|Ricinus communis|754aa
peapol_c1718	highly similar to "SubName: Full=Endo-beta-mannanase;"|EMBL:C7A7X9|Malus domestica|443aa
peapol_c1719	highly similar to "SubName: Full=Whole genome shotgun sequence of line PN40024, scaffold_33.assembly12x; Flags: Fragment;"|EMBL:D7U3Y3|Vitis vinifera|577aa
peapol_c1720	highly similar to "SubName: Full=HIPL1 protein, putative;"|EMBL:B9R921|Ricinus communis|698aa
peapol_c1721	highly similar to "SubName: Full=D111/G-patch; Zinc finger, C2H2-type;"|EMBL:Q2HRQ8|Medicago truncatula|436aa
peapol_c1722	highly similar to "SubName: Full=Nucleic acid binding protein, putative; EC=2.7.7.7;"|EMBL:B9SE42|Ricinus communis|526aa
peapol_c1723	similar to "SubName: Full=Glutamyl-tRNA(Gln) amidotransferase subunit C, putative;"|EMBL:B9RRX2|Ricinus communis|143aa
peapol_c1724	similar to "SubName: Full=Whole genome shotgun sequence of line PN40024, scaffold_31.assembly12x; Flags: Fragment;"|EMBL:D7SVW8|Vitis vinifera|125aa
peapol_c1725	highly similar to "SubName: Full=DNA binding protein, putative;"|EMBL:B9SR49|Ricinus communis|492aa
peapol_c1726	highly similar to "SubName: Full=Membralin, putative;"|EMBL:B9SU78|Ricinus communis|672aa
peapol_c1727	highly similar to "SubName: Full=Protein binding protein, putative;"|EMBL:B9T0P2|Ricinus communis|475aa
peapol_c1729	similar to "SubName: Full=Armadillo/beta-catenin repeat family protein;"|EMBL:D7MQC3|Arabidopsis lyrata|555aa
peapol_c1730	highly similar to "RecName: Full=Stromal 70 kDa heat shock-related protein, chloroplastic; Flags: Precursor;"|EMBL:Q02028|Pisum sativum|706aa
peapol_c1731	similar to "SubName: Full=Whole genome shotgun sequence of line PN40024, scaffold_41.assembly12x; Flags: Fragment;"|EMBL:D7U904|Vitis vinifera|143aa
peapol_c1732	highly similar to "SubName: Full=DNA binding protein, putative;"|EMBL:B9STX4|Ricinus communis|678aa
peapol_c1733	highly similar to "SubName: Full=IMP dehydrogenase/GMP reductase, putative;"|EMBL:A2Q539|Medicago truncatula|281aa
peapol_c1734	highly similar to "SubName: Full=Dynamin, putative;"|EMBL:B9T4N0|Ricinus communis|622aa
peapol_c1735	highly similar to "SubName: Full=RNA polymerase II ctd phosphatase, putative; EC=3.1.3.16;"|EMBL:B9SJP1|Ricinus communis|478aa
peapol_c1736	similar to "SubName: Full=Whole genome shotgun sequence of line PN40024, scaffold_37.assembly12x; Flags: Fragment;"|EMBL:D7U1I4|Vitis vinifera|196aa
peapol_c1737	highly similar to "SubName: Full=Whole genome shotgun sequence of line PN40024, scaffold_12.assembly12x; Flags: Fragment;"|EMBL:D7TTM4|Vitis vinifera|251aa
peapol_c1738	highly similar to "SubName: Full=Nucleic acid binding protein, putative;"|EMBL:B9R861|Ricinus communis|461aa
peapol_c1739	highly similar to "SubName: Full=Whole genome shotgun sequence of line PN40024, scaffold_38.assembly12x; Flags: Fragment;"|EMBL:D7U4X1|Vitis vinifera|500aa
peapol_c1740	highly similar to "Bet v I allergen; Streptomyces cyclase/dehydrase chr07_pseudomolecule_IMGAG_V3 15412613-15413346 E EGN_Mt090430 20090702"|EMBL:|Medicago truncatula|187aa
peapol_c1741	similar to "SubName: Full=Whole genome shotgun sequence of line PN40024, scaffold_26.assembly12x; Flags: Fragment;"|EMBL:D7TND0|Vitis vinifera|578aa
peapol_c1742	highly similar to "SubName: Full=WRKY9; Flags: Fragment;"|EMBL:A7LHF8|Glycine max|289aa
peapol_c1743	highly similar to "SubName: Full=Whole genome shotgun sequence of line PN40024, scaffold_22.assembly12x; Flags: Fragment;"|EMBL:D7T1Z1|Vitis vinifera|838aa
peapol_c1744	highly similar to "SubName: Full=Whole genome shotgun sequence of line PN40024, scaffold_46.assembly12x; Flags: Fragment;"|EMBL:D7UCL6|Vitis vinifera|354aa
peapol_c1745	highly similar to "SubName: Full=Whole genome shotgun sequence of line PN40024, scaffold_23.assembly12x; Flags: Fragment;"|EMBL:D7SPA7|Vitis vinifera|498aa
peapol_c1746	highly similar to "SubName: Full=Putative ethylene insensitive transcription factor;"|EMBL:D2CPV0|Vicia faba|601aa
peapol_c1747	highly similar to "SubName: Full=Protein pecM, putative;"|EMBL:B9SX37|Ricinus communis|475aa
peapol_c1749	similar to "SubName: Full=Whole genome shotgun sequence of line PN40024, scaffold_0.assembly12x; Flags: Fragment;"|EMBL:D7SJ47|Vitis vinifera|378aa
peapol_c1750	highly similar to "SubName: Full=T25K16.17;"|EMBL:Q9MAL7|Arabidopsis thaliana|478aa
peapol_c1752	highly similar to "SubName: Full=Beta1,4 mannosyltransferase, putative; EC=2.4.1.142;"|EMBL:B9T1Q1|Ricinus communis|476aa
peapol_c1753	highly similar to "RecName: Full=Pentatricopeptide repeat-containing protein At2g15690;"|EMBL:Q9ZQE5|Arabidopsis thaliana|579aa
peapol_c1755	highly similar to "SubName: Full=Whole genome shotgun sequence of line PN40024, scaffold_31.assembly12x; Flags: Fragment;"|EMBL:D7SWA4|Vitis vinifera|282aa
peapol_c1756	highly similar to "SubName: Full=1-aminocyclopropane-1-carboxylate oxidase, putative; EC=1.14.11.11;"|EMBL:B9T297|Ricinus communis|333aa
peapol_c1758	highly similar to "SubName: Full=Whole genome shotgun sequence of line PN40024, scaffold_52.assembly12x; Flags: Fragment;"|EMBL:D7SQ88|Vitis vinifera|411aa
peapol_c1759	highly similar to "SubName: Full=DNA binding protein, putative;"|EMBL:B9S1G5|Ricinus communis|376aa
peapol_c1760	highly similar to "SubName: Full=Cdp-diacylglycerol--glycerol-3-phosphate 3-phosphatidyltransferase, putative;"|EMBL:B9RXN8|Ricinus communis|334aa
peapol_c1761	highly similar to "SubName: Full=Endoplasmic reticulum mannosyl-oligosaccharide 1,2-alpha-mannosidase, putative; EC=3.2.1.113;"|EMBL:B9S125|Ricinus communis|622aa
peapol_c1762	highly similar to "SubName: Full=Whole genome shotgun sequence of line PN40024, scaffold_4.assembly12x; Flags: Fragment;"|EMBL:D7SKR2|Vitis vinifera|478aa
peapol_c1763	highly similar to "SubName: Full=Iron-sulfur cluster assembly protein, putative;"|EMBL:B9SRX1|Ricinus communis|138aa
peapol_c1764	highly similar to "SubName: Full=PWWP;"|EMBL:A2Q337|Medicago truncatula|1114aa
peapol_c1767	highly similar to "SubName: Full=Putative potassium transporter;"|EMBL:Q8VX37|Vicia faba|837aa
peapol_c1768	similar to "RecName: Full=Thioredoxin-like 3-3; AltName: Full=Thioredoxin-like 1;"|EMBL:Q7XSQ7|Oryza sativa|129aa
peapol_c1769	similar to "SubName: Full=Whole genome shotgun sequence of line PN40024, scaffold_26.assembly12x; Flags: Fragment;"|EMBL:D7TNI9|Vitis vinifera|203aa
peapol_c1770	highly similar to "SubName: Full=Whole genome shotgun sequence of line PN40024, scaffold_16.assembly12x; Flags: Fragment;"|EMBL:D7TCN2|Vitis vinifera|535aa
peapol_c1771	highly similar to "RecName: Full=Probable methionyl-tRNA synthetase; EC=6.1.1.10; AltName: Full=Methionine--tRNA ligase; Short=MetRS;"|EMBL:Q9SVN5|Arabidopsis thaliana|797aa
peapol_c1772	highly similar to "SubName: Full=Whole genome shotgun sequence of line PN40024, scaffold_77.assembly12x; Flags: Fragment;"|EMBL:D7SY72|Vitis vinifera|427aa
peapol_c1773	highly similar to "SubName: Full=Whole genome shotgun sequence of line PN40024, scaffold_5.assembly12x; Flags: Fragment;"|EMBL:D7U3J4|Vitis vinifera|451aa
peapol_c1774	highly similar to "SubName: Full=Neutral amino acid transport protein;"|EMBL:B9GZX1|Populus trichocarpa|473aa
peapol_c1775	highly similar to "SubName: Full=Equilibrative nucleoside transporter;"|EMBL:B9H1Z9|Populus trichocarpa|423aa
peapol_c1776	highly similar to "SubName: Full=Vernalization 2-1 protein;"|EMBL:B5B0L7|Malus domestica|430aa
peapol_c1778	highly similar to "SubName: Full=Protein CYPRO4, putative;"|EMBL:B9R7C7|Ricinus communis|639aa
peapol_c1779	highly similar to "SubName: Full=Whole genome shotgun sequence of line PN40024, scaffold_3.assembly12x; Flags: Fragment;"|EMBL:D7TKC2|Vitis vinifera|486aa
peapol_c1780	highly similar to "SubName: Full=Mitotic spindle assembly checkpoint protein MAD2B, putative;"|EMBL:B9RI37|Ricinus communis|205aa
peapol_c1781	highly similar to "SubName: Full=Putative serine decarboxylase;"|EMBL:Q4H1G0|Beta vulgaris|487aa
peapol_c1782	similar to "SubName: Full=Whole genome shotgun sequence of line PN40024, scaffold_98.assembly12x; Flags: Fragment;"|EMBL:E0CV62|Vitis vinifera|380aa
peapol_c1783	highly similar to "SubName: Full=Whole genome shotgun sequence of line PN40024, scaffold_0.assembly12x; Flags: Fragment;"|EMBL:D7SHD4|Vitis vinifera|789aa
peapol_c1784	highly similar to "SubName: Full=Peptide chain release factor;"|EMBL:E9NZU4|Phaseolus vulgaris|498aa
peapol_c1785	similar to "SubName: Full=Whole genome shotgun sequence of line PN40024, scaffold_22.assembly12x; Flags: Fragment;"|EMBL:D7T263|Vitis vinifera|172aa
peapol_c1786	highly similar to "SubName: Full=C6.1a, putative;"|EMBL:B9RV18|Ricinus communis|413aa
peapol_c1787	highly similar to Ubiquitin-associated chr08_pseudomolecule_IMGAG_V3 10056327-10059243 F EGN_Mt090430 20090702|EMBL:|Medicago truncatula|625aa
peapol_c1788	highly similar to "SubName: Full=Xaa-pro aminopeptidase, putative; EC=3.4.11.9;"|EMBL:B9RF64|Ricinus communis|701aa
peapol_c1789	highly similar to "SubName: Full=Ascorbate oxidase; EC=1.10.3.3;"|EMBL:Q4VDN6|Solanum lycopersicum|578aa
peapol_c1790	highly similar to "SubName: Full=Phosphoinositide-specific phospholipase C P12;"|EMBL:Q43442|Glycine max|553aa
peapol_c1791	highly similar to "SubName: Full=Ribokinase, putative; EC=2.7.1.20;"|EMBL:B9S254|Ricinus communis|483aa
peapol_c1792	highly similar to "SubName: Full=WD40 repeat nucleoporin similar to SEH1;"|EMBL:D7UPM8|Lotus japonicus|326aa
peapol_c1793	highly similar to "SubName: Full=WRKY transcription factor 23;"|EMBL:C9DI12|(Populustomentosa x P. bolleana) x P. tomentosa|350aa
peapol_c1794	similar to "SubName: Full=F-box family protein;"|EMBL:B9H1M6|Populus trichocarpa|469aa
peapol_c1796	highly similar to "SubName: Full=mRNA, clone: RTFL01-06-G20;"|EMBL:E4MVP2|Thellungiella halophila|346aa
peapol_c1797	highly similar to "SubName: Full=Whole genome shotgun sequence of line PN40024, scaffold_19.assembly12x; Flags: Fragment;"|EMBL:D7TM36|Vitis vinifera|562aa
peapol_c1798	highly similar to "SubName: Full=Monoglyceride lipase, putative; EC=3.1.1.23;"|EMBL:B9S5F5|Ricinus communis|375aa
peapol_c1799	highly similar to "SubName: Full=Delta-1-pyrroline-5-carboxylate synthase;"|EMBL:Q43559|Medicago sativa|752aa
peapol_c1800	highly similar to Transferase chr02_pseudomolecule_IMGAG_V3 23769026-23770949 E EGN_Mt090430 20090702|EMBL:|Medicago truncatula|469aa
peapol_c1801	similar to "SubName: Full=Whole genome shotgun sequence of line PN40024, scaffold_38.assembly12x; Flags: Fragment;"|EMBL:D7U5H3|Vitis vinifera|260aa
peapol_c1803	highly similar to "SubName: Full=Whole genome shotgun sequence of line PN40024, scaffold_23.assembly12x; Flags: Fragment;"|EMBL:D7SP47|Vitis vinifera|696aa
peapol_c1804	highly similar to "SubName: Full=Tocopherol cyclase;"|EMBL:B7X941|Hevea brasiliensis|508aa
peapol_c1806	highly similar to "SubName: Full=Cyclin-like F-box; F-box protein interaction domain;"|EMBL:Q2HWB4|Medicago truncatula|394aa
peapol_c1807	highly similar to "SubName: Full=Cellulose synthase;"|EMBL:Q2HT12|Medicago truncatula|755aa
peapol_c1808	highly similar to "SubName: Full=PAD4;"|EMBL:D2DF32|Glycine max|633aa
peapol_c1809	highly similar to ZIM chr05_pseudomolecule_IMGAG_V3 4173198-4174592 E EGN_Mt090430 20090702|EMBL:|Medicago truncatula|174aa
peapol_c1810	highly similar to "SubName: Full=KH domain-containing protein;"|EMBL:D7MRZ8|Arabidopsis lyrata|643aa
peapol_c1811	highly similar to "SubName: Full=Whole genome shotgun sequence of line PN40024, scaffold_15.assembly12x; Flags: Fragment;"|EMBL:D7UAQ5|Vitis vinifera|1270aa
peapol_c1814	highly similar to "SubName: Full=Aconitate hydratase 3; EC=4.2.1.3;"|EMBL:D3GQL1|Citrus clementina|898aa
peapol_c1815	highly similar to "RecName: Full=Glucose-6-phosphate 1-dehydrogenase; EC=1.1.1.49;"|EMBL:B9SW52|Ricinus communis|593aa
peapol_c1816	highly similar to "SubName: Full=Vesicle transport protein SEC20, putative;"|EMBL:B9SQR6|Ricinus communis|299aa
peapol_c1817	highly similar to "SubName: Full=Whole genome shotgun sequence of line PN40024, scaffold_4.assembly12x; Flags: Fragment;"|EMBL:D7SJU7|Vitis vinifera|756aa
peapol_c1818	highly similar to Plant disease resistance response protein chr07_pseudomolecule_IMGAG_V3 15585654-15586437 E EGN_Mt090430 20090702|EMBL:|Medicago truncatula|193aa
peapol_c1819	highly similar to "SubName: Full=Rieske iron-sulfur protein Tic55; Flags: Precursor;"|EMBL:O49931|Pisum sativum|553aa
peapol_c1820	highly similar to "SubName: Full=Ser/Thr specific protein phosphatase 2A A regulatory subunit beta isoform;"|EMBL:Q9FVD6|Medicago sativa|587aa
peapol_c1821	highly similar to "SubName: Full=Whole genome shotgun sequence of line PN40024, scaffold_56.assembly12x; Flags: Fragment;"|EMBL:D7TL37|Vitis vinifera|419aa
peapol_c1822	highly similar to "SubName: Full=Whole genome shotgun sequence of line PN40024, scaffold_38.assembly12x; Flags: Fragment;"|EMBL:D7U5J4|Vitis vinifera|518aa
peapol_c1823	highly similar to "SubName: Full=Whole genome shotgun sequence of line PN40024, scaffold_90.assembly12x; Flags: Fragment;"|EMBL:D7T7Z7|Vitis vinifera|364aa
peapol_c1824	highly similar to "SubName: Full=Constitutively photomorphogenic 1 protein;"|EMBL:Q9M3Y1|Pisum sativum|675aa
peapol_c1825	highly similar to Heparan-alpha-glucosaminide N-acetyltransferase, related chr03_pseudomolecule_IMGAG_V3 42978237-42982066 E EGN_Mt090430 20090702|EMBL:|Medicago truncatula|422aa
peapol_c1826	highly similar to "SubName: Full=Glutamyl-tRNA synthetase, cytoplasmic, putative; EC=6.1.1.18;"|EMBL:B9RFS6|Ricinus communis|728aa
peapol_c1828	highly similar to "SubName: Full=Leucine-rich repeat-like protein;"|EMBL:A7Y7E3|Stylosanthes hamata|355aa
peapol_c1829	highly similar to "SubName: Full=WD-repeat protein, putative;"|EMBL:B9RGK0|Ricinus communis|578aa
peapol_c1831	highly similar to "RecName: Full=Sugar transport protein 7; AltName: Full=Hexose transporter 7;"|EMBL:O04249|Arabidopsis thaliana|513aa
peapol_c1832	similar to "SubName: Full=Whole genome shotgun sequence of line PN40024, scaffold_16.assembly12x; Flags: Fragment;"|EMBL:D7TBX2|Vitis vinifera|337aa
peapol_c1833	highly similar to "SubName: Full=Dead box ATP-dependent RNA helicase, putative;"|EMBL:B9S714|Ricinus communis|714aa
peapol_c1834	highly similar to "SubName: Full=Hemolysin A, putative;"|EMBL:B9SMR6|Ricinus communis|312aa
peapol_c1835	highly similar to "SubName: Full=Whole genome shotgun sequence of line PN40024, scaffold_7.assembly12x; Flags: Fragment;"|EMBL:D7TIA9|Vitis vinifera|158aa
peapol_c1837	highly similar to "SubName: Full=Beta-1,3-glucanase 1;"|EMBL:Q4ZGK1|Ziziphus jujuba|378aa
peapol_c1838	similar to "SubName: Full=Whole genome shotgun sequence of line PN40024, scaffold_95.assembly12x; Flags: Fragment;"|EMBL:D7SRQ5|Vitis vinifera|211aa
peapol_c1839	highly similar to "SubName: Full=Whole genome shotgun sequence of line PN40024, scaffold_25.assembly12x; Flags: Fragment;"|EMBL:D7TW43|Vitis vinifera|474aa
peapol_c1840	highly similar to "SubName: Full=Whole genome shotgun sequence of line PN40024, scaffold_93.assembly12x; Flags: Fragment;"|EMBL:D7TQZ4|Vitis vinifera|198aa
peapol_c1841	highly similar to "SubName: Full=Cleavage and polyadenylation specificity factor, putative;"|EMBL:B9SJ31|Ricinus communis|963aa
peapol_c1842	highly similar to "SubName: Full=Peptide transporter, putative;"|EMBL:B9S358|Ricinus communis|571aa
peapol_c1843	highly similar to "SubName: Full=Whole genome shotgun sequence of line PN40024, scaffold_1.assembly12x; Flags: Fragment;"|EMBL:E0CR82|Vitis vinifera|189aa
peapol_c1845	highly similar to "SubName: Full=Diphosphonucleotide phosphatase 1; Flags: Precursor;"|EMBL:Q8VX11|Lupinus luteus|615aa
peapol_c1846	highly similar to "SubName: Full=Whole genome shotgun sequence of line PN40024, scaffold_40.assembly12x; Flags: Fragment;"|EMBL:D7TQK3|Vitis vinifera|477aa
peapol_c1847	highly similar to "RecName: Full=UPF0392 protein RCOM_0530710;"|EMBL:B9S2H4|Ricinus communis|578aa
peapol_c1849	highly similar to "SubName: Full=Nucleic acid binding protein, putative;"|EMBL:B9RQI1|Ricinus communis|416aa
peapol_c1850	highly similar to "SubName: Full=Whole genome shotgun sequence of line PN40024, scaffold_9.assembly12x; Flags: Fragment;"|EMBL:D7T1E3|Vitis vinifera|529aa
peapol_c1851	highly similar to "SubName: Full=Whole genome shotgun sequence of line PN40024, scaffold_84.assembly12x; Flags: Fragment;"|EMBL:D7TX74|Vitis vinifera|520aa
peapol_c1852	highly similar to "SubName: Full=GAGA-binding transcriptional activator BBR/BPC4-like;"|EMBL:B2Z456|Vitis vinifera|307aa
peapol_c1853	highly similar to "SubName: Full=Whole genome shotgun sequence of line PN40024, scaffold_37.assembly12x; Flags: Fragment;"|EMBL:D7U1I7|Vitis vinifera|392aa
peapol_c1854	highly similar to "SubName: Full=Whole genome shotgun sequence of line PN40024, scaffold_1.assembly12x; Flags: Fragment;"|EMBL:E0CQH2|Vitis vinifera|623aa
peapol_c1855	highly similar to "SubName: Full=Putative ethylene insensitive transcription factor;"|EMBL:D2CPV1|Vicia faba|638aa
peapol_c1857	highly similar to "SubName: Full=Whole genome shotgun sequence of line PN40024, scaffold_68.assembly12x; Flags: Fragment;"|EMBL:D7SVQ5|Vitis vinifera|363aa
peapol_c1858	highly similar to "SubName: Full=Whole genome shotgun sequence of line PN40024, scaffold_16.assembly12x; Flags: Fragment;"|EMBL:D7TBN5|Vitis vinifera|484aa
peapol_c1859	highly similar to "SubName: Full=Whole genome shotgun sequence of line PN40024, scaffold_65.assembly12x; Flags: Fragment;"|EMBL:D7T0M4|Vitis vinifera|703aa
peapol_c1860	highly similar to "SubName: Full=Zinc finger protein, putative;"|EMBL:B9SNH3|Ricinus communis|249aa
peapol_c1861	highly similar to "RecName: Full=Lysyl-tRNA synthetase; EC=6.1.1.6;"|EMBL:A2Q1N3|Medicago truncatula|610aa
peapol_c1862	highly similar to "SubName: Full=Whole genome shotgun sequence of line PN40024, scaffold_558.assembly12x; Flags: Fragment;"|EMBL:D7TG96|Vitis vinifera|510aa
peapol_c1863	similar to "SubName: Full=Arginine/serine-rich-splicing factor, putative;"|EMBL:B9SXC4|Ricinus communis|248aa
peapol_c1864	highly similar to "SubName: Full=WD40-like; Flags: Fragment;"|EMBL:A2Q1R1|Medicago truncatula|318aa
peapol_c1865	similar to "RecName: Full=DNA-directed RNA polymerase subunit beta''; EC=2.7.7.6; AltName: Full=PEP; AltName: Full=Plastid-encoded RNA polymerase subunit beta''; Short=RNA polymerase subunit beta''; Flags: Fragment;"|EMBL:P12227|Pisum sativum|1163aa
peapol_c1866	highly similar to "SubName: Full=Whole genome shotgun sequence of line PN40024, scaffold_56.assembly12x; Flags: Fragment;"|EMBL:D7TL48|Vitis vinifera|224aa
peapol_c1867	similar to "SubName: Full=Class S F-box protein;"|EMBL:A9XI08|Nicotiana alata|394aa
peapol_c1868	highly similar to "SubName: Full=Whole genome shotgun sequence of line PN40024, scaffold_104.assembly12x; Flags: Fragment;"|EMBL:D7TP63|Vitis vinifera|155aa
peapol_c1869	highly similar to Sel1-like repeat chr03_pseudomolecule_IMGAG_V3 23147804-23143468 E EGN_Mt090430 20090702|EMBL:|Medicago truncatula|198aa
peapol_c1871	highly similar to "SubName: Full=Putative stress-induced protein;"|EMBL:Q0W9E8|Solanum commersonii|433aa
peapol_c1872	highly similar to "SubName: Full=Serine/threonine protein kinase, putative; EC=2.7.11.1;"|EMBL:B9SWQ3|Ricinus communis|612aa
peapol_c1873	similar to "SubName: Full=Whole genome shotgun sequence of line PN40024, scaffold_0.assembly12x; Flags: Fragment;"|EMBL:D7SI09|Vitis vinifera|163aa
peapol_c1874	highly similar to "SubName: Full=Whole genome shotgun sequence of line PN40024, scaffold_57.assembly12x; Flags: Fragment;"|EMBL:D7TD95|Vitis vinifera|719aa
peapol_c1875	highly similar to "SubName: Full=Helix-loop-helix DNA-binding;"|EMBL:A2Q626|Medicago truncatula|366aa
peapol_c1876	highly similar to "SubName: Full=Whole genome shotgun sequence of line PN40024, scaffold_80.assembly12x; Flags: Fragment;"|EMBL:D7TCR1|Vitis vinifera|315aa
peapol_c1878	similar to "SubName: Full=Whole genome shotgun sequence of line PN40024, scaffold_31.assembly12x; Flags: Fragment;"|EMBL:D7SWF2|Vitis vinifera|502aa
peapol_c1879	highly similar to "SubName: Full=DNA binding protein, putative; EC=1.3.1.74;"|EMBL:B9SBG3|Ricinus communis|615aa
peapol_c1880	highly similar to "SubName: Full=Srpk, putative; EC=2.7.12.1;"|EMBL:B9SRL4|Ricinus communis|558aa
peapol_c1882	highly similar to "SubName: Full=AMP dependent CoA ligase, putative; EC=1.13.12.7;"|EMBL:B9RAJ6|Ricinus communis|549aa
peapol_c1883	highly similar to "SubName: Full=UNC93 homolog A , related;"|EMBL:A2Q192|Medicago truncatula|343aa
peapol_c1884	highly similar to "SubName: Full=Whole genome shotgun sequence of line PN40024, scaffold_4.assembly12x; Flags: Fragment;"|EMBL:D7SKZ2|Vitis vinifera|790aa
peapol_c1885	highly similar to "SubName: Full=Mitochondrial carrier protein, putative;"|EMBL:B9SLZ3|Ricinus communis|372aa
peapol_c1886	highly similar to "SubName: Full=Upstream activation factor subunit UAF30, putative;"|EMBL:B9S8L0|Ricinus communis|322aa
peapol_c1887	highly similar to "SubName: Full=Alcohol dehydrogenase; EC=1.1.1.1;"|EMBL:B0ZS78|Prunus armeniaca|267aa
peapol_c1888	highly similar to "SubName: Full=Thioredoxin, putative;"|EMBL:B9RK57|Ricinus communis|227aa
peapol_c1889	highly similar to "SubName: Full=Whole genome shotgun sequence of line PN40024, scaffold_34.assembly12x; Flags: Fragment;"|EMBL:D7SZU7|Vitis vinifera|430aa
peapol_c1891	similar to "SubName: Full=Whole genome shotgun sequence of line PN40024, scaffold_151.assembly12x; Flags: Fragment;"|EMBL:D7TDY7|Vitis vinifera|293aa
peapol_c1892	highly similar to "RecName: Full=UPF0082 protein At2g25830;"|EMBL:O82314|Arabidopsis thaliana|331aa
peapol_c1893	highly similar to "SubName: Full=WD-repeat protein, putative;"|EMBL:B9S4H8|Ricinus communis|598aa
peapol_c1894	highly similar to "SubName: Full=Protein binding protein, putative;"|EMBL:B9STQ2|Ricinus communis|318aa
peapol_c1895	highly similar to "SubName: Full=Whole genome shotgun sequence of line PN40024, scaffold_20.assembly12x; Flags: Fragment;"|EMBL:D7T697|Vitis vinifera|465aa
peapol_c1896	highly similar to "SubName: Full=Leucine-rich repeat transmembrane protein kinase;"|EMBL:C6FF66|Glycine max|786aa
peapol_c1897	highly similar to "SubName: Full=Trehalose-6-phosphate synthase;"|EMBL:A9ZSX8|Solanum lycopersicum|876aa
peapol_c1899	highly similar to "SubName: Full=Cullin-1, putative;"|EMBL:B9RT30|Ricinus communis|744aa
peapol_c1900	highly similar to "SubName: Full=At1g63660; SubName: Full=GMP synthase; 61700-64653;"|EMBL:Q9CAD1|Arabidopsis thaliana|534aa
peapol_c1901	similar to "SubName: Full=Whole genome shotgun sequence of line PN40024, scaffold_40.assembly12x; Flags: Fragment;"|EMBL:D7TQL4|Vitis vinifera|114aa
peapol_c1902	similar to "SubName: Full=Whole genome shotgun sequence of line PN40024, scaffold_8.assembly12x; Flags: Fragment;"|EMBL:D7SU54|Vitis vinifera|250aa
peapol_c1903	highly similar to "SubName: Full=Cytochrome P450, putative; EC=1.14.13.89;"|EMBL:B9R746|Ricinus communis|514aa
peapol_c1904	similar to p-166-4_1, putative chr05_pseudomolecule_IMGAG_V3 7420890-7421631 E EGN_Mt090430 20090702|EMBL:|Medicago truncatula|127aa
peapol_c1905	similar to "SubName: Full=Whole genome shotgun sequence of line PN40024, scaffold_7.assembly12x; Flags: Fragment;"|EMBL:D7TIU9|Vitis vinifera|64aa
peapol_c1906	highly similar to "SubName: Full=Whole genome shotgun sequence of line PN40024, scaffold_127.assembly12x; Flags: Fragment;"|EMBL:D7TDJ7|Vitis vinifera|318aa
peapol_c1907	highly similar to "SubName: Full=Ubiquitin-protein ligase, putative;"|EMBL:B9T6A7|Ricinus communis|436aa
peapol_c1908	highly similar to "SubName: Full=Whole genome shotgun sequence of line PN40024, scaffold_46.assembly12x; Flags: Fragment;"|EMBL:D7UCE2|Vitis vinifera|348aa
peapol_c1909	highly similar to "SubName: Full=Orf protein;"|EMBL:O82020|Medicago sativa|313aa
peapol_c1910	highly similar to "SubName: Full=Whole genome shotgun sequence of line PN40024, scaffold_175.assembly12x; Flags: Fragment;"|EMBL:D7UDT7|Vitis vinifera|570aa
peapol_c1911	highly similar to "SubName: Full=Hydrolase, acting on ester bonds, putative;"|EMBL:B9SI13|Ricinus communis|537aa
peapol_c1912	highly similar to "SubName: Full=Whole genome shotgun sequence of line PN40024, scaffold_20.assembly12x; Flags: Fragment;"|EMBL:D7T6M9|Vitis vinifera|1648aa
peapol_c1913	highly similar to "RecName: Full=Alpha-amylase; EC=3.2.1.1; AltName: Full=1,4-alpha-D-glucan glucanohydrolase; Flags: Precursor;"|EMBL:P17859|Vigna mungo|421aa
peapol_c1914	similar to "SubName: Full=FUS-interacting serine-arginine-rich protein 1, putative;"|EMBL:B9S368|Ricinus communis|399aa
peapol_c1915	highly similar to "SubName: Full=Whole genome shotgun sequence of line PN40024, scaffold_68.assembly12x; Flags: Fragment;"|EMBL:D7SVJ7|Vitis vinifera|239aa
peapol_c1916	highly similar to "RecName: Full=Protein FAR1-RELATED SEQUENCE 5;"|EMBL:Q9SZL8|Arabidopsis thaliana|788aa
peapol_c1917	highly similar to "RecName: Full=Serine/threonine-protein phosphatase; EC=3.1.3.16;"|EMBL:A9NUQ6|Picea sitchensis|434aa
peapol_c1918	highly similar to "SubName: Full=Xyloglucan galactosyltransferase; EC=2.4.1.-;"|EMBL:D0V2A6|Eucalyptus grandis|617aa
peapol_c1919	highly similar to "SubName: Full=Whole genome shotgun sequence of line PN40024, scaffold_67.assembly12x; Flags: Fragment;"|EMBL:D7T4S9|Vitis vinifera|351aa
peapol_c1920	highly similar to "SubName: Full=Bystin, putative;"|EMBL:B9RQ30|Ricinus communis|448aa
peapol_c1921	highly similar to "SubName: Full=Dual specificity protein phosphatase;"|EMBL:Q2HSZ6|Medicago truncatula|360aa
peapol_c1922	highly similar to "SubName: Full=Whole genome shotgun sequence of line PN40024, scaffold_27.assembly12x; Flags: Fragment;"|EMBL:D7SWP3|Vitis vinifera|342aa
peapol_c1923	highly similar to "SubName: Full=Whole genome shotgun sequence of line PN40024, scaffold_7.assembly12x; Flags: Fragment;"|EMBL:D7TJ98|Vitis vinifera|331aa
peapol_c1924	highly similar to "SubName: Full=Whole genome shotgun sequence of line PN40024, scaffold_1.assembly12x; Flags: Fragment;"|EMBL:E0CPF7|Vitis vinifera|215aa
peapol_c1925	highly similar to "SubName: Full=Whole genome shotgun sequence of line PN40024, scaffold_48.assembly12x; Flags: Fragment;"|EMBL:D7U7Y0|Vitis vinifera|397aa
peapol_c1926	highly similar to "SubName: Full=ATP binding protein, putative; EC=2.7.12.2;"|EMBL:B9SKG0|Ricinus communis|447aa
peapol_c1927	highly similar to "SubName: Full=Nuclear protein skip, putative;"|EMBL:B9SX88|Ricinus communis|360aa
peapol_c1928	highly similar to "SubName: Full=Whole genome shotgun sequence of line PN40024, scaffold_2.assembly12x; Flags: Fragment;"|EMBL:D7U0L1|Vitis vinifera|784aa
peapol_c1929	highly similar to "SubName: Full=Whole genome shotgun sequence of line PN40024, scaffold_19.assembly12x; Flags: Fragment;"|EMBL:D7TMI7|Vitis vinifera|201aa
peapol_c1930	highly similar to "SubName: Full=HSF domain class transcription factor;"|EMBL:D9ZJ25|Malus domestica|414aa
peapol_c1931	highly similar to "SubName: Full=Whole genome shotgun sequence of line PN40024, scaffold_25.assembly12x; Flags: Fragment;"|EMBL:D7TWC0|Vitis vinifera|352aa
peapol_c1932	highly similar to "RecName: Full=Glucose-6-phosphate isomerase; EC=5.3.1.9;"|EMBL:B9RJU9|Ricinus communis|618aa
peapol_c1933	highly similar to "SubName: Full=Vacuolar sorting protein, putative;"|EMBL:B9SYU2|Ricinus communis|792aa
peapol_c1935	highly similar to "SubName: Full=Putative UDP-glucose pyrophosphorylase;"|EMBL:Q2PEV2|Trifolium pratense|628aa
peapol_c1936	highly similar to "SubName: Full=DNA binding protein, putative;"|EMBL:B9RJW1|Ricinus communis|310aa
peapol_c1937	highly similar to "SubName: Full=Metal transport protein;"|EMBL:Q6VM18|Medicago truncatula|372aa
peapol_c1939	highly similar to "SubName: Full=B-zip DNA binding protein;"|EMBL:E5GB68|Cucumis melo|335aa
peapol_c1940	highly similar to "SubName: Full=Whole genome shotgun sequence of line PN40024, scaffold_0.assembly12x; Flags: Fragment;"|EMBL:D7SHS2|Vitis vinifera|344aa
peapol_c1943	highly similar to "SubName: Full=Whole genome shotgun sequence of line PN40024, scaffold_23.assembly12x; Flags: Fragment;"|EMBL:D7SNW1|Vitis vinifera|312aa
peapol_c1944	highly similar to YT521-B-like protein chr04_pseudomolecule_IMGAG_V3 41361938-41371901 E EGN_Mt090430 20090702|EMBL:|Medicago truncatula|643aa
peapol_c1945	highly similar to "SubName: Full=Protein phosphatase, putative; EC=3.1.3.16;"|EMBL:B9SLZ1|Ricinus communis|428aa
peapol_c1946	highly similar to "SubName: Full=Acetyl-CoA carboxylase;"|EMBL:Q40326|Medicago sativa|2257aa
peapol_c1947	highly similar to "SubName: Full=Delta-8 lipid desaturase;"|EMBL:A7Y7E1|Stylosanthes hamata|455aa
peapol_c1948	highly similar to "SubName: Full=Whole genome shotgun sequence of line PN40024, scaffold_16.assembly12x; Flags: Fragment;"|EMBL:D7TBI7|Vitis vinifera|723aa
peapol_c1949	similar to "SubName: Full=Acylamino-acid-releasing enzyme, putative; EC=3.4.19.1;"|EMBL:B9R7H7|Ricinus communis|731aa
peapol_c1950	highly similar to "SubName: Full=Protease-like protein;"|EMBL:Q9FFC3|Arabidopsis thaliana|539aa
peapol_c1951	highly similar to "SubName: Full=ATP binding protein, putative; EC=2.7.10.2;"|EMBL:B9SVD1|Ricinus communis|419aa
peapol_c1952	highly similar to "SubName: Full=Whole genome shotgun sequence of line PN40024, scaffold_1.assembly12x; Flags: Fragment;"|EMBL:E0CQP0|Vitis vinifera|315aa
peapol_c1954	highly similar to "SubName: Full=Whole genome shotgun sequence of line PN40024, scaffold_0.assembly12x; Flags: Fragment;"|EMBL:D7SHN6|Vitis vinifera|343aa
peapol_c1955	highly similar to "SubName: Full=Whole genome shotgun sequence of line PN40024, scaffold_19.assembly12x; Flags: Fragment;"|EMBL:D7TM92|Vitis vinifera|321aa
peapol_c1956	highly similar to "SubName: Full=Serine-threonine protein kinase, plant-type, putative;"|EMBL:B9RYC6|Ricinus communis|418aa
peapol_c1957	highly similar to "SubName: Full=Ribosomal protein S12;"|EMBL:Q9MF67|Beta vulgaris|125aa
peapol_c1958	highly similar to "SubName: Full=Whole genome shotgun sequence of line PN40024, scaffold_7.assembly12x; Flags: Fragment;"|EMBL:D7TJ60|Vitis vinifera|377aa
peapol_c1960	highly similar to "SubName: Full=Cinnamoyl-CoA reductase, putative; EC=1.1.1.219;"|EMBL:B9S058|Ricinus communis|334aa
peapol_c1961	highly similar to "SubName: Full=Lysine/histidine transporter;"|EMBL:B9HWL0|Populus trichocarpa|423aa
peapol_c1962	highly similar to "SubName: Full=Casein kinase, putative;"|EMBL:B9T069|Ricinus communis|703aa
peapol_c1963	highly similar to "RecName: Full=Zeaxanthin epoxidase, chloroplastic; EC=1.14.13.90;"|EMBL:E2GK53|Glycine max|669aa
peapol_c1965	highly similar to "SubName: Full=Poly(RC)-binding protein, putative;"|EMBL:B9S7H6|Ricinus communis|548aa
peapol_c1966	highly similar to "SubName: Full=Enoyl-ACP reductase 1-2;"|EMBL:D8KXZ7|Arachis hypogaea|389aa
peapol_c1967	highly similar to "RecName: Full=Lipoxygenase; EC=1.13.11.12;"|EMBL:E3UIM5|Camellia sinensis|901aa
peapol_c1969	highly similar to "SubName: Full=Whole genome shotgun sequence of line PN40024, scaffold_26.assembly12x; Flags: Fragment;"|EMBL:D7TNJ2|Vitis vinifera|291aa
peapol_c1970	highly similar to "SubName: Full=Whole genome shotgun sequence of line PN40024, scaffold_91.assembly12x; Flags: Fragment;"|EMBL:D7SXS6|Vitis vinifera|250aa
peapol_c1971	highly similar to "SubName: Full=Whole genome shotgun sequence of line PN40024, scaffold_18.assembly12x; Flags: Fragment;"|EMBL:D7T425|Vitis vinifera|765aa
peapol_c1972	highly similar to "SubName: Full=Phosphatidylserine decarboxylase, putative; EC=4.1.1.65;"|EMBL:B9SKC6|Ricinus communis|633aa
peapol_c1973	highly similar to Zinc finger, RING-type chr02_pseudomolecule_IMGAG_V3 20060956-20059419 E EGN_Mt090430 20090702|EMBL:|Medicago truncatula|367aa
peapol_c1974	highly similar to "SubName: Full=Whole genome shotgun sequence of line PN40024, scaffold_0.assembly12x; Flags: Fragment;"|EMBL:D7SHF7|Vitis vinifera|286aa
peapol_c1975	highly similar to "SubName: Full=TLP domain class transcription factor;"|EMBL:D9ZJE2|Malus domestica|392aa
peapol_c1976	highly similar to "SubName: Full=Triacylglycerol lipase, putative;"|EMBL:B9RCU0|Ricinus communis|357aa
peapol_c1978	highly similar to "SubName: Full=Galactokinase, putative; EC=2.7.1.6;"|EMBL:B9SPS4|Ricinus communis|978aa
peapol_c1979	highly similar to "SubName: Full=Pyridoxal kinase;"|EMBL:Q4JR83|Glycine max|308aa
peapol_c1980	highly similar to "RecName: Full=Pectinesterase; EC=3.1.1.11;"|EMBL:B9IDR8|Populus trichocarpa|605aa
peapol_c1982	highly similar to "SubName: Full=Whole genome shotgun sequence of line PN40024, scaffold_16.assembly12x; Flags: Fragment;"|EMBL:D7TBM8|Vitis vinifera|636aa
peapol_c1983	highly similar to "SubName: Full=Whole genome shotgun sequence of line PN40024, scaffold_94.assembly12x; Flags: Fragment;"|EMBL:D7T2G9|Vitis vinifera|649aa
peapol_c1985	highly similar to "SubName: Full=Putative NADH dehydrogenase (Ubiquinone oxidoreductase);"|EMBL:O80874|Arabidopsis thaliana|508aa
peapol_c1986	highly similar to "SubName: Full=Whole genome shotgun sequence of line PN40024, scaffold_11.assembly12x; Flags: Fragment;"|EMBL:D7TA02|Vitis vinifera|620aa
peapol_c1987	highly similar to "SubName: Full=Whole genome shotgun sequence of line PN40024, scaffold_44.assembly12x; Flags: Fragment;"|EMBL:D7U4A9|Vitis vinifera|607aa
peapol_c1988	highly similar to "SubName: Full=Putative PHG1A protein;"|EMBL:Q5Z5T2|Oryza sativa|642aa
peapol_c1989	highly similar to "SubName: Full=Nucleobase ascorbate transporter;"|EMBL:B9I369|Populus trichocarpa|529aa
peapol_c1990	highly similar to "SubName: Full=Histone deacetylase; Flags: Fragment;"|EMBL:B9H4M1|Populus trichocarpa|352aa
peapol_c1991	similar to "SubName: Full=Small nuclear ribonucleoprotein f, putative;"|EMBL:B9T839|Ricinus communis|91aa
peapol_c1992	highly similar to "SubName: Full=Whole genome shotgun sequence of line PN40024, scaffold_2.assembly12x; Flags: Fragment;"|EMBL:D7TZI8|Vitis vinifera|708aa
peapol_c1993	highly similar to "SubName: Full=N-hydroxycinnamoyl/benzoyltransferase 5;"|EMBL:Q00M85|Glycine max|465aa
peapol_c1994	highly similar to "SubName: Full=GATA domain class transcription factor;"|EMBL:D9ZIZ3|Malus domestica|306aa
peapol_c1995	highly similar to "SubName: Full=Zinc finger protein, putative;"|EMBL:B9RNS4|Ricinus communis|495aa
peapol_c1996	highly similar to "SubName: Full=F-box family protein;"|EMBL:A9PAC1|Populus trichocarpa|345aa
peapol_c1997	highly similar to "SubName: Full=DDT; Homeodomain-related;"|EMBL:A2Q504|Medicago truncatula|1795aa
peapol_c1999	highly similar to Exostosin-like chr05_pseudomolecule_IMGAG_V3 34348748-34347721 E EGN_Mt090430 20090702|EMBL:|Medicago truncatula|260aa
peapol_c2000	highly similar to "SubName: Full=Auxin-induced protein 5NG4, putative;"|EMBL:B9SZG9|Ricinus communis|348aa
peapol_c2002	highly similar to "SubName: Full=Putative transporter-like protein;"|EMBL:Q2PF04|Trifolium pratense|493aa
peapol_c2006	highly similar to "SubName: Full=Whole genome shotgun sequence of line PN40024, scaffold_1.assembly12x; Flags: Fragment;"|EMBL:E0CQI4|Vitis vinifera|231aa
peapol_c2007	highly similar to "SubName: Full=Aldo-keto reductase, putative; EC=1.1.1.21;"|EMBL:B9SV48|Ricinus communis|315aa
peapol_c2008	highly similar to "SubName: Full=Putative gibberellin signaling DELLA protein LA;"|EMBL:B2BA72|Pisum sativum|592aa
peapol_c2009	similar to "SubName: Full=At1g74340; SubName: Full=Putative dolichyl-phosphate mannosyltransferase polypeptide 2; SubName: Full=Putative dolichyl-phosphate mannosyltransferase polypeptide 2; 4974-4608;"|EMBL:Q9CA79|Arabidopsis thaliana|80aa
peapol_c2010	highly similar to "SubName: Full=Tropinone reductase, putative; EC=1.1.1.206;"|EMBL:B9S3D8|Ricinus communis|268aa
peapol_c2011	highly similar to "SubName: Full=RNA splicing protein mrs2, mitochondrial, putative;"|EMBL:B9S4T3|Ricinus communis|392aa
peapol_c2012	highly similar to "SubName: Full=U-box protein;"|EMBL:Q3HLY8|Capsicum annuum|407aa
peapol_c2013	similar to Kelch related chr03_pseudomolecule_IMGAG_V3 40103586-40108091 E EGN_Mt090430 20090702|EMBL:|Medicago truncatula|488aa
peapol_c2014	highly similar to "RecName: Full=Glycylpeptide N-tetradecanoyltransferase; EC=2.3.1.97;"|EMBL:A2Q693|Medicago truncatula|422aa
peapol_c2015	highly similar to "SubName: Full=Phosphoserine phosphatase, putative; EC=3.1.3.3;"|EMBL:B9RLN8|Ricinus communis|295aa
peapol_c2016	highly similar to "SubName: Full=Whole genome shotgun sequence of line PN40024, scaffold_1.assembly12x; Flags: Fragment;"|EMBL:E0CPI5|Vitis vinifera|389aa
peapol_c2017	similar to "SubName: Full=Whole genome shotgun sequence of line PN40024, scaffold_9.assembly12x; Flags: Fragment;"|EMBL:D7T1A7|Vitis vinifera|97aa
peapol_c2018	highly similar to "SubName: Full=Whole genome shotgun sequence of line PN40024, scaffold_65.assembly12x; Flags: Fragment;"|EMBL:D7T0N7|Vitis vinifera|320aa
peapol_c2020	highly similar to "SubName: Full=Putative thaumatin-like protein; Flags: Fragment;"|EMBL:B0RZH7|Medicago truncatula|224aa
peapol_c2021	highly similar to "SubName: Full=Putative senescence-associated protein;"|EMBL:Q9AVI0|Pisum sativum|300aa
peapol_c2022	highly similar to "SubName: Full=At3g44160;"|EMBL:Q5PP51|Arabidopsis thaliana|362aa
peapol_c2023	highly similar to "SubName: Full=Whole genome shotgun sequence of line PN40024, scaffold_74.assembly12x; Flags: Fragment;"|EMBL:D7UBU1|Vitis vinifera|464aa
peapol_c2024	highly similar to holocarboxylase synthetase, related chr01_pseudomolecule_IMGAG_V3 27260564-27264112 E EGN_Mt090430 20090702|EMBL:|Medicago truncatula|208aa
peapol_c2025	highly similar to "SubName: Full=Phosphoric diester hydrolase, putative;"|EMBL:B9SE66|Ricinus communis|424aa
peapol_c2026	highly similar to "SubName: Full=GRAS family transcription factor;"|EMBL:B9I7E1|Populus trichocarpa|583aa
peapol_c2027	highly similar to "SubName: Full=Serine/threonine protein kinase, putative; EC=2.7.12.2;"|EMBL:B9S641|Ricinus communis|518aa
peapol_c2028	highly similar to "SubName: Full=Putative B-type response regulator 14;"|EMBL:D7GN50|Populus canadensis|594aa
peapol_c2030	highly similar to "SubName: Full=Eukaryotic peptide chain release factor GTP-binding subunit, putative; EC=2.7.7.4;"|EMBL:B9T2R0|Ricinus communis|497aa
peapol_c2032	highly similar to "SubName: Full=Whole genome shotgun sequence of line PN40024, scaffold_0.assembly12x; Flags: Fragment;"|EMBL:D7SIL4|Vitis vinifera|631aa
peapol_c2033	highly similar to SWIB/MDM2 chr05_pseudomolecule_IMGAG_V3 10226133-10224408 E EGN_Mt090430 20090702|EMBL:|Medicago truncatula|134aa
peapol_c2034	highly similar to "SubName: Full=Sur2 hydroxylase/desaturase, putative; EC=1.14.13.72;"|EMBL:B9SM94|Ricinus communis|257aa
peapol_c2035	highly similar to "SubName: Full=Whole genome shotgun sequence of line PN40024, scaffold_102.assembly12x; Flags: Fragment;"|EMBL:D7U1W3|Vitis vinifera|382aa
peapol_c2036	similar to "SubName: Full=Whole genome shotgun sequence of line PN40024, scaffold_19.assembly12x; Flags: Fragment;"|EMBL:D7TM63|Vitis vinifera|195aa
peapol_c2037	highly similar to "SubName: Full=Whole genome shotgun sequence of line PN40024, scaffold_147.assembly12x; Flags: Fragment;"|EMBL:D7SSF5|Vitis vinifera|260aa
peapol_c2038	highly similar to "SubName: Full=Whole genome shotgun sequence of line PN40024, scaffold_0.assembly12x; Flags: Fragment;"|EMBL:D7SIU0|Vitis vinifera|648aa
peapol_c2039	highly similar to "SubName: Full=Ubiquitin conjugating enzyme, putative; EC=6.3.2.19;"|EMBL:B9T0E4|Ricinus communis|647aa
peapol_c2041	highly similar to "SubName: Full=Cleavage and polyadenylation specificity factor, putative;"|EMBL:B9RC56|Ricinus communis|383aa
peapol_c2042	highly similar to "SubName: Full=Ethylene receptor;"|EMBL:Q949H5|Fragaria ananassa|765aa
peapol_c2043	highly similar to "SubName: Full=Glutathione transferase, putative;"|EMBL:B9SKN5|Ricinus communis|435aa
peapol_c2044	highly similar to "SubName: Full=Carboxyl-terminal-processing protease, putative; EC=3.4.21.102;"|EMBL:B9RWT1|Ricinus communis|407aa
peapol_c2045	highly similar to "SubName: Full=Rhamnose synthase;"|EMBL:D2D336|Gossypium hirsutum|667aa
peapol_c2048	highly similar to "SubName: Full=Whole genome shotgun sequence of line PN40024, scaffold_130.assembly12x; Flags: Fragment;"|EMBL:D7TB19|Vitis vinifera|397aa
peapol_c2049	highly similar to "SubName: Full=Auxin-induced protein 5NG4, putative;"|EMBL:B9S1R2|Ricinus communis|392aa
peapol_c2050	highly similar to "SubName: Full=Atrazine chlorohydrolase, putative; EC=3.8.1.8;"|EMBL:B9RMA1|Ricinus communis|471aa
peapol_c2052	similar to "SubName: Full=Whole genome shotgun sequence of line PN40024, scaffold_227.assembly12x; Flags: Fragment;"|EMBL:D7T591|Vitis vinifera|235aa
peapol_c2053	highly similar to "SubName: Full=Fyve finger-containing phosphoinositide kinase, fyv1, putative; EC=2.7.1.150;"|EMBL:B9RR30|Ricinus communis|1821aa
peapol_c2054	highly similar to "SubName: Full=Myosin heavy chain, embryonic smooth muscle isoform, putative;"|EMBL:B9S4G6|Ricinus communis|540aa
peapol_c2055	highly similar to Alpha/beta hydrolase fold chr05_pseudomolecule_IMGAG_V3 6704053-6706077 E EGN_Mt090430 20090702|EMBL:|Medicago truncatula|267aa
peapol_c2056	similar to "SubName: Full=Whole genome shotgun sequence of line PN40024, scaffold_992.assembly12x; Flags: Fragment;"|EMBL:D7TRZ0|Vitis vinifera|136aa
peapol_c2057	highly similar to "SubName: Full=Whole genome shotgun sequence of line PN40024, scaffold_1.assembly12x; Flags: Fragment;"|EMBL:E0CPL4|Vitis vinifera|446aa
peapol_c2059	highly similar to "SubName: Full=Cdc2MsD protein;"|EMBL:P93321|Medicago sativa|311aa
peapol_c2060	highly similar to "SubName: Full=Alpha-1,3-mannosyltransferase, putative;"|EMBL:B9SI01|Ricinus communis|408aa
peapol_c2062	highly similar to "SubName: Full=Nucleotide binding protein, putative; EC=2.7.11.7;"|EMBL:B9REV1|Ricinus communis|764aa
peapol_c2064	highly similar to "SubName: Full=UBX domain-containing protein, putative;"|EMBL:B9RYS0|Ricinus communis|471aa
peapol_c2065	highly similar to "SubName: Full=BZIP transcription factor 2;"|EMBL:Q94KA8|Phaseolus vulgaris|417aa
peapol_c2066	highly similar to "SubName: Full=Whole genome shotgun sequence of line PN40024, scaffold_8.assembly12x; Flags: Fragment;"|EMBL:D7SUE0|Vitis vinifera|391aa
peapol_c2067	highly similar to "SubName: Full=Heat shock protein, putative; EC=1.3.1.74;"|EMBL:B9RYP6|Ricinus communis|664aa
peapol_c2068	highly similar to "SubName: Full=Whole genome shotgun sequence of line PN40024, scaffold_11.assembly12x; Flags: Fragment;"|EMBL:D7T9Y2|Vitis vinifera|310aa
peapol_c2069	highly similar to "SubName: Full=Protein binding protein, putative;"|EMBL:B9R6W2|Ricinus communis|970aa
peapol_c2070	highly similar to "SubName: Full=Homeobox protein knotted-1, putative;"|EMBL:B9RFJ2|Ricinus communis|327aa
peapol_c2071	highly similar to "SubName: Full=Whole genome shotgun sequence of line PN40024, scaffold_85.assembly12x; Flags: Fragment;"|EMBL:D7T122|Vitis vinifera|387aa
peapol_c2072	highly similar to "SubName: Full=Acetylcholinesterase;"|EMBL:E5LMF9|Afgekia filipes|382aa
peapol_c2074	highly similar to "SubName: Full=Whole genome shotgun sequence of line PN40024, scaffold_155.assembly12x; Flags: Fragment;"|EMBL:D7U194|Vitis vinifera|340aa
peapol_c2075	highly similar to "SubName: Full=Putative basic helix-loop-helix protein BHLH2;"|EMBL:C0JP10|Lotus japonicus|342aa
peapol_c2076	highly similar to "RecName: Full=GDSL esterase/lipase At1g28590; EC=3.1.1.-; AltName: Full=Extracellular lipase At1g28590; Flags: Precursor;"|EMBL:Q8RXT9|Arabidopsis thaliana|403aa
peapol_c2077	highly similar to "SubName: Full=Acetylglucosaminyltransferase, putative; EC=2.4.2.26;"|EMBL:B9T5N1|Ricinus communis|417aa
peapol_c2078	highly similar to "SubName: Full=BZIP transcription factor;"|EMBL:Q0PN11|Caragana korshinskii|423aa
peapol_c2079	highly similar to "SubName: Full=Protein-serine/threonine kinase;"|EMBL:C6ZRN6|Glycine max|426aa
peapol_c2080	highly similar to "SubName: Full=Lecithin:cholesterol acyltransferase;"|EMBL:A2Q294|Medicago truncatula|538aa
peapol_c2081	highly similar to "SubName: Full=Phosphoenolpyruvate carboxykinase; EC=4.1.1.49;"|EMBL:Q94LX7|Flaveria pringlei|658aa
peapol_c2082	highly similar to "SubName: Full=MAP kinase PsMAPK2;"|EMBL:Q9M6R8|Pisum sativum|372aa
peapol_c2083	highly similar to "SubName: Full=Aminoacyl-tRNA synthetase;"|EMBL:Q2PF39|Trifolium pratense|745aa
peapol_c2084	similar to "SubName: Full=Dipeptidyl-peptidase, putative;"|EMBL:B9RNE4|Ricinus communis|926aa
peapol_c2085	highly similar to "SubName: Full=Catalytic, putative;"|EMBL:B9RTT3|Ricinus communis|351aa
peapol_c2086	highly similar to "SubName: Full=Leucine-rich repeat-containing protein, putative; EC=3.1.3.16;"|EMBL:B9RAU9|Ricinus communis|519aa
peapol_c2087	similar to Albumin I chr04_pseudomolecule_IMGAG_V3 6915722-6914519 F EGN_Mt090430 20090702|EMBL:|Medicago truncatula|146aa
peapol_c2088	highly similar to "SubName: Full=Prephenate dehydratase;"|EMBL:B7X943|Hevea brasiliensis|390aa
peapol_c2089	highly similar to "RecName: Full=BTB/POZ domain-containing protein At1g55760;"|EMBL:Q680K8|Arabidopsis thaliana|329aa
peapol_c2091	highly similar to "RecName: Full=Vesicle-associated protein 1-4; AltName: Full=Plant VAP homolog 14; Short=AtPVA14; AltName: Full=VAMP-associated protein 1-4;"|EMBL:Q9SYC9|Arabidopsis thaliana|571aa
peapol_c2092	highly similar to "SubName: Full=Aspartic proteinase nepenthesin-1, putative;"|EMBL:B9RPK3|Ricinus communis|492aa
peapol_c2093	highly similar to "RecName: Full=Potassium transporter 10; Short=AtPOT10;"|EMBL:Q9SA05|Arabidopsis thaliana|796aa
peapol_c2097	highly similar to "SubName: Full=Domains rearranged methyltransferase;"|EMBL:B1GYI2|Nicotiana sylvestris|608aa
peapol_c2099	highly similar to "SubName: Full=Whole genome shotgun sequence of line PN40024, scaffold_15.assembly12x; Flags: Fragment;"|EMBL:D7UAV2|Vitis vinifera|166aa
peapol_c2101	highly similar to "SubName: Full=LONG1;"|EMBL:C4N5V1|Pisum sativum|322aa
peapol_c2102	highly similar to "SubName: Full=Whole genome shotgun sequence of line PN40024, scaffold_20.assembly12x; Flags: Fragment;"|EMBL:D7T675|Vitis vinifera|293aa
peapol_c2103	highly similar to "SubName: Full=Whole genome shotgun sequence of line PN40024, scaffold_252.assembly12x; Flags: Fragment;"|EMBL:D7TSA6|Vitis vinifera|229aa
peapol_c2104	highly similar to "SubName: Full=At3g07080; SubName: Full=Putative integral membrane protein;"|EMBL:Q9SFT8|Arabidopsis thaliana|438aa
peapol_c2106	highly similar to "SubName: Full=Leucine-rich repeat protein;"|EMBL:C6ZRZ4|Glycine max|818aa
peapol_c2109	highly similar to "SubName: Full=Aldose-1-epimerase, putative; EC=5.1.3.3;"|EMBL:B9R970|Ricinus communis|364aa
peapol_c2110	highly similar to "SubName: Full=Whole genome shotgun sequence of line PN40024, scaffold_11.assembly12x; Flags: Fragment;"|EMBL:D7T9D3|Vitis vinifera|458aa
peapol_c2111	highly similar to "SubName: Full=Signal peptidase I, putative; EC=3.4.21.89;"|EMBL:B9R7J2|Ricinus communis|831aa
peapol_c2112	highly similar to "SubName: Full=Mannosyl-oligosaccharide 1,2-alpha-mannosidase; EC=3.2.1.113;"|EMBL:Q9SEH8|Glycine max|578aa
peapol_c2113	highly similar to "SubName: Full=Whole genome shotgun sequence of line PN40024, scaffold_181.assembly12x; Flags: Fragment;"|EMBL:E0CVZ3|Vitis vinifera|506aa
peapol_c2115	similar to "SubName: Full=Phosphomannose isomerase;"|EMBL:Q5BMC5|Cyamopsis tetragonoloba|428aa
peapol_c2116	highly similar to "SubName: Full=Whole genome shotgun sequence of line PN40024, scaffold_4.assembly12x; Flags: Fragment;"|EMBL:D7SKL3|Vitis vinifera|208aa
peapol_c2117	highly similar to "SubName: Full=Eukaryotic initiation factor iso4G;"|EMBL:E3V0I0|Carica papaya|801aa
peapol_c2119	similar to "SubName: Full=Transcription factor AP2-EREBP;"|EMBL:B3IX37|Lotus japonicus|422aa
peapol_c2120	highly similar to "SubName: Full=Ubiquitin-protein ligase, putative;"|EMBL:B9RJN1|Ricinus communis|329aa
peapol_c2121	highly similar to "SubName: Full=Serine-threonine protein kinase, plant-type, putative;"|EMBL:B9RBB1|Ricinus communis|629aa
peapol_c2122	highly similar to "SubName: Full=UDP-N-acetylglucosamine transferase subunit ALG14, related;"|EMBL:Q2HUA0|Medicago truncatula|233aa
peapol_c2123	highly similar to "SubName: Full=Whole genome shotgun sequence of line PN40024, scaffold_19.assembly12x; Flags: Fragment;"|EMBL:D7TM10|Vitis vinifera|681aa
peapol_c2124	highly similar to "SubName: Full=FAD linked oxidase, N-terminal;"|EMBL:Q2HTY4|Medicago truncatula|528aa
peapol_c2125	highly similar to "SubName: Full=NRAMP2;"|EMBL:D7KAQ2|Arabidopsis lyrata|532aa
peapol_c2127	highly similar to "SubName: Full=DNAJ heat shock N-terminal domain-containing protein;"|EMBL:D7LX90|Arabidopsis lyrata|247aa
peapol_c2129	highly similar to "SubName: Full=Iron-sulfur cluster assembly protein, putative;"|EMBL:B9SRX1|Ricinus communis|138aa
peapol_c2130	highly similar to "SubName: Full=Mitogen-activated protein kinase kinase MAPKK2;"|EMBL:Q5JCL0|Glycine max|356aa
peapol_c2131	highly similar to "SubName: Full=Calmodulin binding protein, putative;"|EMBL:B9SGQ6|Ricinus communis|466aa
peapol_c2132	similar to "SubName: Full=Dead box ATP-dependent RNA helicase, putative;"|EMBL:B9RFT3|Ricinus communis|772aa
peapol_c2133	highly similar to "RecName: Full=Protein translocase subunit secA; Flags: Fragment;"|EMBL:D7U2U1|Vitis vinifera|938aa
peapol_c2134	highly similar to "SubName: Full=Salt-tolerance protein;"|EMBL:Q308N9|Glycine max|238aa
peapol_c2135	highly similar to "SubName: Full=5-nucleotidase;"|EMBL:B6SV15|Zea mays|463aa
peapol_c2136	highly similar to "SubName: Full=Whole genome shotgun sequence of line PN40024, scaffold_14.assembly12x; Flags: Fragment;"|EMBL:E0CSM8|Vitis vinifera|584aa
peapol_c2137	highly similar to "SubName: Full=Whole genome shotgun sequence of line PN40024, scaffold_48.assembly12x; Flags: Fragment;"|EMBL:D7U7H1|Vitis vinifera|719aa
peapol_c2138	highly similar to "SubName: Full=Putative ERD6-like transporter;"|EMBL:E3VWY3|Vitis vinifera|490aa
peapol_c2139	highly similar to "SubName: Full=Acyl-CoA thioesterase, putative;"|EMBL:B9S362|Ricinus communis|159aa
peapol_c2140	highly similar to "SubName: Full=S-adenosylmethionine-dependent methyltransferase, putative;"|EMBL:B9T5F0|Ricinus communis|951aa
peapol_c2141	similar to "SubName: Full=Splicing factor, arginine/serine-rich, putative;"|EMBL:B9SC65|Ricinus communis|553aa
peapol_c2142	highly similar to "SubName: Full=Whole genome shotgun sequence of line PN40024, scaffold_5.assembly12x; Flags: Fragment;"|EMBL:D7U375|Vitis vinifera|625aa
peapol_c2143	highly similar to "SubName: Full=Whole genome shotgun sequence of line PN40024, scaffold_7.assembly12x; Flags: Fragment;"|EMBL:D7TIX5|Vitis vinifera|654aa
peapol_c2144	similar to "SubName: Full=Argonaute 1;"|EMBL:A1E5M3|Pisum sativum|1100aa
peapol_c2145	highly similar to "SubName: Full=Acyl-coenzyme A binding domain containing, putative;"|EMBL:B9SJT4|Ricinus communis|345aa
peapol_c2146	highly similar to "SubName: Full=Whole genome shotgun sequence of line PN40024, scaffold_50.assembly12x; Flags: Fragment;"|EMBL:E0CV37|Vitis vinifera|279aa
peapol_c2147	highly similar to "RecName: Full=Pectinesterase; EC=3.1.1.11;"|EMBL:B9RD90|Ricinus communis|514aa
peapol_c2148	similar to "SubName: Full=Whole genome shotgun sequence of line PN40024, scaffold_40.assembly12x; Flags: Fragment;"|EMBL:D7TQH4|Vitis vinifera|129aa
peapol_c2149	highly similar to "SubName: Full=Whole genome shotgun sequence of line PN40024, scaffold_11.assembly12x; Flags: Fragment;"|EMBL:D7T8P0|Vitis vinifera|328aa
peapol_c2150	similar to "SubName: Full=GAGA-binding transcriptional activator;"|EMBL:A1E2T9|Medicago truncatula|318aa
peapol_c2151	highly similar to "SubName: Full=Whole genome shotgun sequence of line PN40024, scaffold_87.assembly12x; Flags: Fragment;"|EMBL:D7TFC3|Vitis vinifera|306aa
peapol_c2152	highly similar to "SubName: Full=Whole genome shotgun sequence of line PN40024, scaffold_31.assembly12x; Flags: Fragment;"|EMBL:D7SW00|Vitis vinifera|641aa
peapol_c2153	highly similar to "SubName: Full=Whole genome shotgun sequence of line PN40024, scaffold_76.assembly12x; Flags: Fragment;"|EMBL:D7SSB0|Vitis vinifera|653aa
peapol_c2154	highly similar to "SubName: Full=Whole genome shotgun sequence of line PN40024, scaffold_219.assembly12x; Flags: Fragment;"|EMBL:D7SPW9|Vitis vinifera|409aa
peapol_c2155	highly similar to "SubName: Full=Ent-kaurenoic acid oxidase;"|EMBL:Q84ZW1|Pisum sativum|488aa
peapol_c2156	highly similar to "SubName: Full=Whole genome shotgun sequence of line PN40024, scaffold_19.assembly12x; Flags: Fragment;"|EMBL:D7TLU1|Vitis vinifera|336aa
peapol_c2157	highly similar to "SubName: Full=TatD DNase domain-containing deoxyribonuclease, putative;"|EMBL:B9SDK1|Ricinus communis|304aa
peapol_c2158	highly similar to "SubName: Full=Oxidoreductase, putative;"|EMBL:B9T5L5|Ricinus communis|361aa
peapol_c2159	highly similar to "SubName: Full=Pseudo response regulator 37;"|EMBL:D2DNJ9|Pisum sativum|780aa
peapol_c2160	highly similar to "SubName: Full=Whole genome shotgun sequence of line PN40024, scaffold_16.assembly12x; Flags: Fragment;"|EMBL:D7TCF4|Vitis vinifera|186aa
peapol_c2161	highly similar to "SubName: Full=Acetylornithine aminotransferase, putative; EC=2.6.1.11;"|EMBL:B9RI18|Ricinus communis|470aa
peapol_c2162	highly similar to "SubName: Full=Whole genome shotgun sequence of line PN40024, scaffold_28.assembly12x; Flags: Fragment;"|EMBL:E0CU13|Vitis vinifera|505aa
peapol_c2163	similar to "SubName: Full=Whole genome shotgun sequence of line PN40024, scaffold_20.assembly12x; Flags: Fragment;"|EMBL:D7T6Z8|Vitis vinifera|213aa
peapol_c2164	highly similar to "SubName: Full=Whole genome shotgun sequence of line PN40024, scaffold_27.assembly12x; Flags: Fragment;"|EMBL:D7SWP1|Vitis vinifera|633aa
peapol_c2165	highly similar to "SubName: Full=Fructose-1,6-bisphosphatase, putative; EC=3.1.3.11;"|EMBL:B9T3E7|Ricinus communis|403aa
peapol_c2166	highly similar to "SubName: Full=Pentatricopeptide repeat-containing protein, putative;"|EMBL:B9RXN7|Ricinus communis|397aa
peapol_c2167	highly similar to "RecName: Full=Uroporphyrinogen decarboxylase; EC=4.1.1.37; Flags: Fragment;"|EMBL:E0CS92|Vitis vinifera|1560aa
peapol_c2168	highly similar to "SubName: Full=Whole genome shotgun sequence of line PN40024, scaffold_90.assembly12x; Flags: Fragment;"|EMBL:D7T838|Vitis vinifera|536aa
peapol_c2170	highly similar to "SubName: Full=Whole genome shotgun sequence of line PN40024, scaffold_128.assembly12x; Flags: Fragment;"|EMBL:D7U1Z1|Vitis vinifera|433aa
peapol_c2171	highly similar to "SubName: Full=UDP-glucuronosyltransferase, putative; EC=2.4.1.115;"|EMBL:B9SWM9|Ricinus communis|457aa
peapol_c2172	similar to "SubName: Full=T17B22.17 protein;"|EMBL:Q9M9N3|Arabidopsis thaliana|769aa
peapol_c2174	highly similar to Clathrin light chain AC233659.1 45746-42471 F EGN_Mt090430 20090702|EMBL:|Medicago truncatula|307aa
peapol_c2175	highly similar to "SubName: Full=Whole genome shotgun sequence of line PN40024, scaffold_11.assembly12x; Flags: Fragment;"|EMBL:D7T9W1|Vitis vinifera|340aa
peapol_c2176	highly similar to "SubName: Full=Whole genome shotgun sequence of line PN40024, scaffold_38.assembly12x;"|EMBL:A5AQK6|Vitis vinifera|969aa
peapol_c2178	highly similar to "SubName: Full=Meiotic recombination protein spo11, putative; EC=5.99.1.3;"|EMBL:B9SGS8|Ricinus communis|421aa
peapol_c2179	highly similar to "SubName: Full=RNA-binding protein, putative;"|EMBL:B9SC73|Ricinus communis|359aa
peapol_c2180	highly similar to "RecName: Full=NADH-ubiquinone oxidoreductase chain 1; EC=1.6.5.3; AltName: Full=NADH dehydrogenase subunit 1;"|EMBL:P08834|Citrullus lanatus|316aa
peapol_c2181	highly similar to "SubName: Full=Glucuronosyl transferase-like protein;"|EMBL:Q9FI96|Arabidopsis thaliana|450aa
peapol_c2182	highly similar to "SubName: Full=Neutral alpha-glucosidase ab, putative; EC=3.2.1.20;"|EMBL:B9S1M1|Ricinus communis|991aa
peapol_c2184	highly similar to "SubName: Full=Whole genome shotgun sequence of line PN40024, scaffold_46.assembly12x; Flags: Fragment;"|EMBL:D7UC85|Vitis vinifera|339aa
peapol_c2185	highly similar to "SubName: Full=MON1;"|EMBL:B6TAX4|Zea mays|563aa
peapol_c2186	highly similar to Zinc finger, RING-type chr04_pseudomolecule_IMGAG_V3 26379218-26380592 F EGN_Mt090430 20090702|EMBL:|Medicago truncatula|294aa
peapol_c2187	highly similar to "SubName: Full=Mid1-complementing activity 1; SubName: Full=Os03g0157300 protein;"|EMBL:Q10RJ5|Oryza sativa|418aa
peapol_c2188	highly similar to "SubName: Full=Transcriptional factor B3; Auxin response factor;"|EMBL:A2Q532|Medicago truncatula|682aa
peapol_c2189	highly similar to "RecName: Full=Isocitrate dehydrogenase [NADP]; EC=1.1.1.42;"|EMBL:O82585|Glycine max|416aa
peapol_c2191	highly similar to "SubName: Full=Putative ribosomal-protein S6 kinase-like protein;"|EMBL:Q56R02|Solanum lycopersicum|466aa
peapol_c2193	highly similar to "SubName: Full=GPI-anchor transamidase, putative;"|EMBL:B9S506|Ricinus communis|672aa
peapol_c2194	highly similar to "SubName: Full=Whole genome shotgun sequence of line PN40024, scaffold_0.assembly12x; Flags: Fragment;"|EMBL:D7SIP0|Vitis vinifera|368aa
peapol_c2196	highly similar to "RecName: Full=Phytoene dehydrogenase, chloroplastic/chromoplastic; EC=1.14.99.-; AltName: Full=Phytoene desaturase; Flags: Precursor;"|EMBL:P28553|Glycine max|570aa
peapol_c2197	highly similar to "SubName: Full=Whole genome shotgun sequence of line PN40024, scaffold_221.assembly12x; Flags: Fragment;"|EMBL:D7T5M9|Vitis vinifera|213aa
peapol_c2198	highly similar to "SubName: Full=Whole genome shotgun sequence of line PN40024, scaffold_7.assembly12x; Flags: Fragment;"|EMBL:D7THG1|Vitis vinifera|336aa
peapol_c2199	highly similar to "SubName: Full=PLE, putative;"|EMBL:B9S7E4|Ricinus communis|600aa
peapol_c2201	highly similar to "SubName: Full=Whole genome shotgun sequence of line PN40024, scaffold_0.assembly12x; Flags: Fragment;"|EMBL:D7SI72|Vitis vinifera|167aa
peapol_c2202	highly similar to "SubName: Full=Whole genome shotgun sequence of line PN40024, scaffold_11.assembly12x; Flags: Fragment;"|EMBL:D7T8K7|Vitis vinifera|637aa
peapol_c2203	highly similar to "SubName: Full=Aspartic proteinase nepenthesin-1, putative;"|EMBL:B9RE23|Ricinus communis|495aa
peapol_c2204	highly similar to "SubName: Full=F-box/LRR-repeat protein, putative;"|EMBL:B9S647|Ricinus communis|484aa
peapol_c2205	similar to "SubName: Full=Whole genome shotgun sequence of line PN40024, scaffold_50.assembly12x; Flags: Fragment;"|EMBL:E0CUL9|Vitis vinifera|155aa
peapol_c2206	highly similar to "SubName: Full=Whole genome shotgun sequence of line PN40024, scaffold_7.assembly12x; Flags: Fragment;"|EMBL:D7TIS0|Vitis vinifera|514aa
peapol_c2207	highly similar to "SubName: Full=Whole genome shotgun sequence of line PN40024, scaffold_38.assembly12x; Flags: Fragment;"|EMBL:D7U4U0|Vitis vinifera|587aa
peapol_c2208	highly similar to "SubName: Full=Glutamate decarboxylase; EC=4.1.1.15;"|EMBL:A8C8H3|Glycine max|503aa
peapol_c2209	highly similar to "SubName: Full=Neutral alpha-glucosidase ab, putative; EC=3.2.1.84;"|EMBL:B9STU2|Ricinus communis|923aa
peapol_c2210	highly similar to "SubName: Full=Protein AFR, putative;"|EMBL:B9S0Z8|Ricinus communis|465aa
peapol_c2211	highly similar to "SubName: Full=Whole genome shotgun sequence of line PN40024, scaffold_23.assembly12x; Flags: Fragment;"|EMBL:D7SPF9|Vitis vinifera|378aa
peapol_c2212	highly similar to "SubName: Full=Aberrant large forked product, putative;"|EMBL:B9SXC5|Ricinus communis|446aa
peapol_c2213	highly similar to "SubName: Full=Rnf5, putative;"|EMBL:B9SXK6|Ricinus communis|427aa
peapol_c2214	highly similar to "SubName: Full=Ribosomal protein S6;"|EMBL:A2Q664|Medicago truncatula|294aa
peapol_c2216	highly similar to "SubName: Full=1-acyl-sn-glycerol-3-phosphate acyltransferase;"|EMBL:Q2Z1Y8|Prunus mume|386aa
peapol_c2218	highly similar to "SubName: Full=Phosphate transporter PHT2-1;"|EMBL:Q8GTR3|Medicago truncatula|574aa
peapol_c2219	highly similar to "SubName: Full=Whole genome shotgun sequence of line PN40024, scaffold_81.assembly12x; Flags: Fragment;"|EMBL:D7TXH2|Vitis vinifera|407aa
peapol_c2220	highly similar to "SubName: Full=Microtubule-associated protein TORTIFOLIA1, putative;"|EMBL:B9R900|Ricinus communis|613aa
peapol_c2221	highly similar to "SubName: Full=Whole genome shotgun sequence of line PN40024, scaffold_3.assembly12x; Flags: Fragment;"|EMBL:D7TJN5|Vitis vinifera|219aa
peapol_c2222	similar to "SubName: Full=Whole genome shotgun sequence of line PN40024, scaffold_40.assembly12x; Flags: Fragment;"|EMBL:D7TQH4|Vitis vinifera|129aa
peapol_c2224	highly similar to "SubName: Full=NAC domain class transcription factor;"|EMBL:D9ZJ91|Malus domestica|541aa
peapol_c2225	highly similar to "SubName: Full=DNA binding protein, putative;"|EMBL:B9RPF8|Ricinus communis|238aa
peapol_c2226	highly similar to "RecName: Full=Protein XRI1; AltName: Full=Protein X-RAY INDUCED 1;"|EMBL:Q6NLW5|Arabidopsis thaliana|300aa
peapol_c2227	highly similar to "SubName: Full=Whole genome shotgun sequence of line PN40024, scaffold_20.assembly12x; Flags: Fragment;"|EMBL:D7T698|Vitis vinifera|641aa
peapol_c2230	highly similar to "SubName: Full=Whole genome shotgun sequence of line PN40024, scaffold_8.assembly12x; Flags: Fragment;"|EMBL:D7SU07|Vitis vinifera|197aa
peapol_c2231	highly similar to "SubName: Full=NAC domain protein;"|EMBL:B2ZGR5|Glycine max|403aa
peapol_c2233	highly similar to "SubName: Full=Helicase, C-terminal; Zinc finger, CCHC-type; GUCT;"|EMBL:Q2HUZ8|Medicago truncatula|753aa
peapol_c2234	highly similar to "SubName: Full=Heat shock 70 protein;"|EMBL:O50047|Spinacia oleracea|675aa
peapol_c2235	similar to "SubName: Full=Whole genome shotgun sequence of line PN40024, scaffold_30.assembly12x; Flags: Fragment;"|EMBL:D7TUZ6|Vitis vinifera|613aa
peapol_c2236	highly similar to "SubName: Full=Whole genome shotgun sequence of line PN40024, scaffold_3.assembly12x; Flags: Fragment;"|EMBL:D7TKE5|Vitis vinifera|219aa
peapol_c2237	highly similar to "SubName: Full=F-box/kelch protein;"|EMBL:D0ENL6|Vitis vinifera|386aa
peapol_c2238	highly similar to "SubName: Full=Vav3, putative;"|EMBL:B9S187|Ricinus communis|347aa
peapol_c2239	highly similar to "SubName: Full=Whole genome shotgun sequence of line PN40024, scaffold_98.assembly12x; Flags: Fragment;"|EMBL:E0CVA3|Vitis vinifera|330aa
peapol_c2241	highly similar to "RecName: Full=Protein XRI1; AltName: Full=Protein X-RAY INDUCED 1;"|EMBL:Q6NLW5|Arabidopsis thaliana|300aa
peapol_c2242	highly similar to "SubName: Full=Whole genome shotgun sequence of line PN40024, scaffold_12.assembly12x; Flags: Fragment;"|EMBL:D7TTT7|Vitis vinifera|421aa
peapol_c2243	highly similar to "SubName: Full=Whole genome shotgun sequence of line PN40024, scaffold_64.assembly12x; Flags: Fragment;"|EMBL:D7T2V7|Vitis vinifera|536aa
peapol_c2244	highly similar to "SubName: Full=RNA polymerase-associated protein RTF1, putative;"|EMBL:B9RZ59|Ricinus communis|660aa
peapol_c2245	highly similar to "SubName: Full=Glucose-inhibited division A family protein;"|EMBL:Q1EP54|Musa balbisiana|730aa
peapol_c2246	highly similar to "SubName: Full=Beta-1,2-n-acetylglucosaminyltransferase II, putative; EC=2.4.1.143;"|EMBL:B9SW46|Ricinus communis|443aa
peapol_c2247	highly similar to "SubName: Full=At4g15770;"|EMBL:Q6NM52|Arabidopsis thaliana|187aa
peapol_c2248	highly similar to "SubName: Full=Whole genome shotgun sequence of line PN40024, scaffold_4.assembly12x; Flags: Fragment;"|EMBL:D7SLJ4|Vitis vinifera|586aa
peapol_c2250	highly similar to "SubName: Full=AT4g17070/dl4565c; SubName: Full=At4g17070/dl4565c;"|EMBL:Q93ZN3|Arabidopsis thaliana|343aa
peapol_c2251	highly similar to "SubName: Full=Whole genome shotgun sequence of line PN40024, scaffold_83.assembly12x; Flags: Fragment;"|EMBL:D7SMH5|Vitis vinifera|332aa
peapol_c2252	highly similar to "SubName: Full=Whole genome shotgun sequence of line PN40024, scaffold_0.assembly12x; Flags: Fragment;"|EMBL:D7SH03|Vitis vinifera|541aa
peapol_c2253	highly similar to "SubName: Full=Putative thioredoxin; Flags: Precursor;"|EMBL:Q257C6|Pisum sativum|181aa
peapol_c2254	highly similar to "SubName: Full=Whole genome shotgun sequence of line PN40024, scaffold_49.assembly12x; Flags: Fragment;"|EMBL:D7SZM6|Vitis vinifera|362aa
peapol_c2255	highly similar to "SubName: Full=Catalytic, putative;"|EMBL:B9SCQ5|Ricinus communis|223aa
peapol_c2256	highly similar to "SubName: Full=tRNA isopentenyltransferase;"|EMBL:A8W7I2|Lotus japonicus|477aa
peapol_c2257	highly similar to "SubName: Full=Catalytic, putative;"|EMBL:B9SE88|Ricinus communis|360aa
peapol_c2258	highly similar to "SubName: Full=Flavoprotein wrbA, putative;"|EMBL:B9SI05|Ricinus communis|203aa
[truncated: 38,136 more rows]
