# Supplementary material for: Transcriptome sequencing for high throughput SNP development and genetic mapping in Pea
Source: BMC Genomics. 2014 Feb 12;15:126. doi: 10.1186/1471-2164-15-126 (PMC3925251; doi:10.1186/1471-2164-15-126)
Supplement: Additional file 6: Table S2 — Original contig, 201 bp context sequence, and best blast hit annotation from the M. truncatula genome for the 35,544 robust SNPs called from 10,522 pea contigs. [file 1471-2164-15-126-S6.zip]

Archive with 1 entries (1 files):
- Additional file 6_tableS2.xlsx
