# Supplementary material for: Transcriptome sequencing for high throughput SNP development and genetic mapping in Pea
Source: BMC Genomics. 2014 Feb 12;15:126. doi: 10.1186/1471-2164-15-126 (PMC3925251; doi:10.1186/1471-2164-15-126)
Supplement: Additional file 6: Table S2 — Original contig, 201 bp context sequence, and best blast hit annotation from the M. truncatula genome for the 35,544 robust SNPs called from 10,522 pea contigs. [file 1471-2164-15-126-S6.zip › Additional file 6_tableS2.xlsx]

## Sheet: Peapol_all SNP
SNP_Code	SNP_ID	unigene	MT_ID	MT_short desc	MT_chr	MT_start	MT_end	Champagne	Cherokee	Hardy	Kayanne	Lumina	Panache	Rocket	Terese	100bp_context
Ps000001	snp_peapol_c10432_350	peapol_c10432	IMGA:AC235674_15.1	Protein phosphatase inhibitor AC235674.1 77056-79943 E EGN_Mt090430 20090702	0	0	0	G	G	MV	MV	A	A	MV	MV	TGTTTTGCCAATCATGGACAGACGCAGAGGCACCACCCGACAAGTAGCGTTGTCTTCCCCTTCTGTTACTGGCACCACCACCATAACAATTGAAAGCTCA[A/G]TTCCATCATCCTCTTCTTCTCAGCAGGAACAGCAGCAACCCGAAGTCCTTTTTCTCCCCCTCAATCGCAAGAAGAAGAAGGTCTCGTGGAAAGACGGCAC
Ps000002	snp_peapol_c1245_2424	peapol_c1245	IMGA:Medtr2g024510.1	Cullin; Winged helix repressor DNA-binding chr02_pseudomolecule_IMGAG_V3 6233217-6218707 F EGN_Mt090430 20090702	chr02	6233217	6218707	C	C	G	G	G	MV	G	G	AAAGAGTTTTCCAAGATCGTCAATATCAGGTTGATGCTGCTATTGTGAGGATAATGAAGACCAGAAAAGTACTTAGTCACACTCTTCTTATTACTGAACT[C/G]TTCCAACAGCTCAAATTTCCTATAAAACCAGCTGATTTGAAGAAAAGGATTGAAAGTCTGATTGACAGAGAGTATCTGGAGAGGGACAAGAGCAACCCTC
Ps000003	snp_peapol_c634_307	peapol_c634	IMGA:Medtr1g127020.1	Pectinacetylesterase chr01_pseudomolecule_IMGAG_V3 28457960-28467723 E EGN_Mt090430 20090702	chr01	28457960	28467723	G	G	A	A	A	A	MV	G	AAGTTATCTGAGCTTATGGTATTAAGTTATGACAAGTTTTATCATTATCACATGGATACGGACGGTCTATTTGCTTGCTTCTGTTTCTACTAAAATACCA[A/G]TCACCAACTGCTTCTGCAATAGTCTTTTTGTTTATTCTAGGAGAATCGTCTCCAAACCATGTTTCTTGCGATTCACTTTGGCAATGAGCAAAACATGAAT
Ps000004	snp_peapol_c1960_1164	peapol_c1960	IMGA:Medtr2g034190.1	NAD-dependent epimerase/dehydratase; Lipocalin chr02_pseudomolecule_IMGAG_V3 9505456-9501661 F EGN_Mt090430 20090702	chr02	9505456	9501661	A	G	A	A	A	A	A	G	GAGTGCAGGGGGATGCGACGTGGAAGACGCCGGAGCAGTTTTGRATGGCGKTWKAGACGGCGRTGGAGTCGAGGATGTTRACGGGGAAGATGGTGATGCG[A/G]GATTGTGCTTCRGGATGGAGTGTGAAGAGATGGGAAGGATCGGAACCAGGGAAGATTGTGGCGTGGATTGTGTAGTGCGGGTTTTGTTTGTGTAATAAGG
Ps000005	snp_peapol_rep_c23436_221	peapol_rep_c23436	IMGA:Medtr2g005400.1	Elongation factor 1, gamma chain; Glutathione S-transferase, C-terminal; Thioredoxin fold chr02_pseudomolecule_IMGAG_V3 210889-217599 E EGN_Mt090430 20090702	chr02	210889	217599	T	T	C	T	C	T	T	T	TCAACTAACCCATGGCTCTCATCCTGCATACTGGCCAAGGAAACAAAAATGCTTACAAAGCACTCATTGCTGCCGAATATGCTTCCGTTCAAGTTCAATA[C/T]GCCCCTAACTTTGAGTTTGGTGTCTCTAATAAAACTCCTCAATTTCTCGCCATGAATCCTCTTGGCAAAGTTCCTGTTTTGGAAACCCCACACGGTCCTG
Ps000006	snp_peapol_rep_c22513_1370	peapol_rep_c22513	IMGA:AC235671_7.1	Peptidoglycan-binding LysM AC235671.2 31615-27432 E EGN_Mt090430 20090702	0	0	0	T	T	C	C	C	C	T	T	ATACTTCACCAAACCGGCAAAACGAACCGTCGCTATTTCGCTTAACGTGTCACCTGGTTTTATTTTGTACCGTGGTAAATTGTTGGATTTACCGATTCCG[C/T]TGCCGCATTTGCAGGGAAACGGAACCTTAATGACTTGGCTGGCGTTTAGTTTGTAAGTGTTTTTGGTGTCGGTTGGGAGTTTGTTGRCTCCGAGGAGGTC
Ps000007	snp_peapol_rep_c22603_1877	peapol_rep_c22603	IMGA:Medtr1g073760.1	membrane protein-like protein, related chr01_pseudomolecule_IMGAG_V3 14792107-14788793 E EGN_Mt090430 20090702	chr01	14792107	14788793	C	C	T	C	C	C	C	C	AGCTTGTATAAATCTCAATTTGAAAGAAGGACAAAGTGAGCATTGATGAATGTTGGTCAATACTTAGTTGACCAACAAGAATAAATAAAGCTAGCTTGTC[C/T]TATCGTTTTTGAGTTAGTGTTAACTTCTGGTTAACACGTTTCTCATAATAGTGTGCAGCATTTATGTGTGATGAAAAGAAAATGTTTGTTGTGTAGTGAT
Ps000008	snp_peapol_c12976_255	peapol_c12976	IMGA:Medtr2g049880.1	ZIM chr02_pseudomolecule_IMGAG_V3 13730798-13733425 E EGN_Mt090430 20090702	chr02	13730798	13733425	A	G	G	G	G	G	A	G	AAAAGTATAGTTTCATTCAGATTTGAGTTGATTTTGCACCCATAAGCCATGACATGTTTTCACCTGGCTTGTTAATACTCTCCATTGGATTTGTTCTCTG[A/G]TATGGTGATTTGGAAGCAACTCTATCCTTTCTTTTCTCGAGGAACCGATGAAGAGAAGCTTTCCTCATAATTGGAAGATCGCAAACATTAGGTCTGGAAA
Ps000009	snp_peapol_c1804_409	peapol_c1804	IMGA:AC225517_3.1	Tocopherol cyclase, chloroplast precursor, putative AC225517.6 12507-17093 E EGN_Mt090430 20090702	0	0	0	A	T	A	A	A	A	T	T	ACAATTCCGGTTCTCCACACACCGATCCCGTTGAAGATAATCAACATTCTCAATCTTCCAAACCTATTTACTCCCCTACACCTCCCAATCGGCAGCTTCG[A/T]ACTCCTCACAGCGGGTATCACTTTGATGGAACTGCTCGGAAAGTTCTTTGAGGGTTGGTACTTCAAAGTTTCCATTCCGGAAAAAAGGCAAAGCTTTTGC
Ps000010	snp_peapol_rep_c23827_895	peapol_rep_c23827	IMGA:AC146557_15.1	Protein of unknown function DUF1279 AC146557.33 83480-81882 E EGN_Mt090430 20090702	0	0	0	C	C	G	G	G	G	G	G	TTGTTGGTGAGTAAAGAAGAACAAGAAGGTGATGGGAGATGAAGAAACGTTGCCATTGTTGGATGTGTGAGCTTAGTTGAGCCAACAAAGAGAGAAAAGA[C/G]AGTTGATCCTTAGATAATGATACAATAAAAATATCAGTGGTTGTGTCGTTCGTTTTACACGGTTGTCTGCTTNNNNNNNNNNNNNNNNNNNNNNNNNNNN
Ps000011	snp_peapol_c8851_1170	peapol_c8851	IMGA:AC233100_44.1	Leucine-rich repeat AC233100.6 145786-146760 E EGN_Mt090430 20090702	0	0	0	C	T	T	T	T	T	C	T	AGAAAGGTTTGTGTCGTTTGAGATACTTAAATAACCGACACGTTCGTTGATTAAGGCAGAACAACCAACGCCGTACCAGTTGAAGTTGCAACAATCAGTG[C/T]GTGGTTTCCATGAGGAGAGAAGCGATGGATTGTTGAATTCTTTTTTGATTTGGAGAAGGATCCTTTCATCTTCTGGATGGCATCTTTTAGAGAGAGAAGA
Ps000012	snp_peapol_c14664_566	peapol_c14664	IMGA:Medtr1g020630.1	Bet v I allergen chr01_pseudomolecule_IMGAG_V3 4555573-4556352 F EGN_Mt090430 20090702	chr01	4555573	4556352	G	A	A	G	G	A	G	A	CGTCACCGTTACGGTTCTTTCCTTCGGTGACAGACGCAAGCTTCTGAAGATTAAGCTTCACAACGGTATCAGCAAAAAGACGCGTATCCTCTTCRGTGTT[A/G]CCTTCAGGAACATCAACTATATAAGATTCCAGAACAACCGTCCGGATCTCGCCGTCACCGTCATCAAAACCGTGGACGGAGGTAACAGAACGGTAGTTTC
Ps000013	snp_peapol_rep_c22703_841	peapol_rep_c22703	IMGA:Medtr1g129430.1	RNA-binding region RNP-1 (RNA recognition motif) chr01_pseudomolecule_IMGAG_V3 28911793-28907203 E EGN_Mt090430 20090702	chr01	28911793	28907203	A	T	A	A	A	A	A	T	CCTTCTTCTGGACTAAGGTCAGATCCATGACCTTTTTGAGTCTCTCCTTCTTCGAGACTATGGGAGGGAGACCGGTTGGTTCTCCCCCGCTCTTTGTGAT[A/T]AGGACTGCGGCTGTTGACATGAACAGGCACAGAATCATCCCTCTCTCTTCTGTAGGGACTAATGCTTCGACGCCCGTAAACAGGGCTACCTCGCTCTCTT
Ps000014	snp_peapol_rep_c23931_533	peapol_rep_c23931	IMGA:Medtr1g124980.2	Translation factor chr01_pseudomolecule_IMGAG_V3 27413661-27410201 E EGN_Mt090430 20090702	chr01	27413661	27410201	C	C	T	T	T	C	C	C	AGGAGGACTATCTGATGATCAAGGGAGGGTGTGTTGGTCCCAARAAGAGGGTCATTACTTTGCGTCAATCCCTTCTTAAGCAGACTTCTCGTCTTGCACT[C/T]GAGGATATCAAACTCAAGTTTATCGATACCTCTTCCAAGTTTGGCCATGGTCGTTTCCAGACRACACAGGAGAAACARAAGTTCTATGGACGCCTSAAGG
Ps000015	snp_peapol_c3887_1407	peapol_c3887	IMGA:Medtr1g013740.1	ATP-requiring DNA helicase RecQ; chr01_pseudomolecule_IMGAG_V3 2641749-2633200 E EGN_Mt090430 20090702	chr01	2641749	2633200	MV	A	MV	A	A	A	G	G	CATTTGTTTCATGTTCATCCGATGTTGATGTTCTCAATAATGTTCAGTCCCGGTTTGAGGTGGATATAAAACAGCTTCCAGAGCAGATTGATACATCTAC[A/G]TACATGCCATCGTAATAATCTATTATGGTAATCCTTTAATCAATTGGAAGGGATGAAATAGCTTTTGCAGATCAATTCTATCTTACTGTCCAGTCCATGT
Ps000016	snp_peapol_c2487_1356	peapol_c2487	IMGA:AC147501_19.1	FAD linked oxidase, N-terminal; Berberine/berberine-like AC147501.9 68861-70819 E EGN_Mt090430 20090702	0	0	0	A	G	A	A	MV	MV	MV	A	TTCTCATCATAGAACCGTAAGCACCCCCAGTAATGTGGCCGCCGATACCTAAGGATGTACAAAGGCCTGCAGGGAAACCATGGACTGCACTTTTCTCCGA[A/G]ATTCTGTAATAGACTTCACCGATAGTCGCACCGGCTTGAATCCAAGCGGTGTTATGTGGAATATCAACWTTGATTTCGCGCAGTTTAACCAGGTCTAAGA
Ps000017	snp_peapol_rep_c23290_1212	peapol_rep_c23290	IMGA:AC234842_12.1	Haem peroxidase, plant/fungal/bacterial AC234842.1 48605-45952 E EGN_Mt090430 20090702	0	0	0	C	T	T	T	T	T	C	T	AAACTCTTTTCTTTGAAAAGTTTAAGGCCTCAATGATTAAAATGGGTAATATTGGAGTGTTGACTGGAGCTCAAGGTGAAATTAGAAAACAATGCAACTT[C/T]GTTAATGGGGCTTCTGTTGGACTTGATTCAATGGTCACTAGAGAATCTTCACAAGATGGTGTTAGCTCATACTAAGTAATTTTAATTAAGACAAGTTGGT
Ps000018	snp_peapol_rep_c25633_733	peapol_rep_c25633	IMGA:Medtr1g140780.1	hypothetical protein chr01_pseudomolecule_IMGAG_V3 31236428-31237407 F EGN_Mt090430 20090702	chr01	31236428	31237407	T	T	C	C	C	T	C	T	GCTTTTACTATTCGTAATCTCCGAAAGCGAGAACATATCCCCGATGCTACGACAACTACTTAGAAATCCCTCGTCGGAGCCTCTAAATCGGAAATACTCA[C/T]CCTGTATATTTTCTTCTTCTATCTCTTMTTCATCGCCGTCTTCAGACTCCGATGACGTGGACGATAACGAACATGTCTCATCGTCTTCGTCATCAGTGTA
Ps000019	snp_peapol_rep_c23620_1033	peapol_rep_c23620	IMGA:AC233663_8.1	Chaperonin Cpn60 AC233663.2 79149-81923 E EGN_Mt090430 20090702	0	0	0	C	C	T	T	T	T	C	T	AGACGACAGTTGAAGTTGAAGAAGGAATGGAGATTGACAGAGGATATATCTCCCCTCAGTTTGTAACAAATCCAGAGAAATCAATTGTTGAATTTGAGAA[C/T]GCYAGAGTCTTGATTACCGATCAGAAGATTTCAGCAATCAAAGATATCATTCCTCTGCTGGAGAAAACCACTCAATTGAGAGCCCCCTTGCTTATCATTT
Ps000020	snp_peapol_rep_c25221_583	peapol_rep_c25221	IMGA:Medtr2g005410.1	KH chr02_pseudomolecule_IMGAG_V3 223795-221052 F EGN_Mt090430 20090702	chr02	223795	221052	A	T	A	A	A	A	T	A	AACATCCAAATAGTAGGCCAATGGATATGGAGGGATGGCCTGCTGCACCTAGAGAGGACAATGGAAATCTCCAAAGAATGGGACCTTTTCAAGCACCACC[A/T]GTGGGTTGGCATGGGGCACAAGGAATTCCGACGACTCCTGTAGTGAAGAGAGTTATCAGGCTTGACGTYCCTGTCGACAAATATCCAAATCAGTATAATT
Ps000021	snp_peapol_c12186_1559	peapol_c12186	IMGA:Medtr1g023920.1	Granulin; Peptidase C1A, papain; chr01_pseudomolecule_IMGAG_V3 5457632-5452934 E EGN_Mt090430 20090702	chr01	5457632	5452934	A	A	A	A	A	T	A	A	CTCCATCACCACCTTCACCAGTGAAGCCACCATCTGTTTGTGATAGTTACTACAGCTGTGCTGAAGGATCAACCTGTTGCTGTATTTTCGACTATGGAGG[A/T]TCTTGCTTTGAGTGGGGATGTTGCCCTCTAGAGTCTGCTACTTGCTGTGACGATCATTACAGTTGCTGCCCTCACGAGTATCCCGTCTGTGACACTTATG
Ps000022	snp_peapol_rep_c22699_1008	peapol_rep_c22699	IMGA:AC233783_17.1	Purine and other phosphorylases, family 1 AC233783.1 75384-71893 E EGN_Mt090430 20090702	0	0	0	G	A	A	A	A	G	MV	A	TTGAACTGAATAGTTGTGTTAACGAAACTTGTTTGCCAAGAAAGCCAATGGTGGTGAGAGTAAAGAAAGGRGTAAGTGCCAATGTGTTTGTTGATAACAA[A/G]GCTTATAGAGATCATTTGAAGTCCAAATTTGATGCTACTCCAACTGACATGGAAAGTGCTGCTGTTGCTTTGGTTTGTTTCCAACACAAAATACCTTTCA
Ps000023	snp_peapol_c10371_534	peapol_c10371	IMGA:Medtr1g028510.1	Zinc finger, B-box chr01_pseudomolecule_IMGAG_V3 6937250-6935482 F EGN_Mt090430 20090702	chr01	6937250	6935482	A	G	G	G	G	A	G	G	ATTCATCTATTCATTCTGTTAACGAACTTACTCAGAAACATGATAGGTTTCTTCTCACTGGTGTTAAGCTTTCAACTACTAGTACTAACTCTCCATCTTC[A/G]TCATCAACAACAACAACTACTAATTCTAAGTCGAATCTTGTTCCTTCTTCTTTGATTGAAAAATCAAGTACTATATCACAAACTTCAACTCTCAAAAACG
Ps000024	snp_peapol_c5353_1069	peapol_c5353	IMGA:Medtr1g016760.1	Chorismate mutase chr01_pseudomolecule_IMGAG_V3 3312830-3316332 E EGN_Mt090430 20090702	chr01	3312830	3316332	A	G	G	G	G	A	G	A	CAGAGTCATAAGTTTCTTCATTGTAGCAGTATTGCGCTCGCTCCAAGAGGGAAAAGATAATGCTATCCTCTTGACGAATCAAAGAATGTCTTATATGATC[A/G]AGCGTCAAATTTTCACTCTCATCAATCCTTTTCTTTATTGGCACCGATCGAATAGAAGCAGCTTGTACCTTAAGAGAAAGATTGGATTTTTGGGGAAAAG
Ps000025	snp_peapol_c3064_173	peapol_c3064	IMGA:Medtr2g103820.1	hypothetical protein chr02_pseudomolecule_IMGAG_V3 24323306-24322117 E EGN_Mt090430 20090702	chr02	24323306	24322117	T	T	A	MV	A	A	A	A	TGTATATATTATTGTTTTTCTCTACCTATAAGCTTTACTTTTCTTTTTAATCAGACAAAATGGATCATTCTCTGAAATCATCAAGAGGCAAAGTACCACC[A/T]ACCACCACCACCACAACCACCGATAATAATCCAAATTCTCAAGAAGAAAGTGGATGGACAACTTACTTTGATGATTTCTCAAACGGCATAGAACCGAGTT
Ps000026	snp_peapol_rep_c23312_656	peapol_rep_c23312	IMGA:Medtr1g031160.1	Gibberellin regulated protein chr01_pseudomolecule_IMGAG_V3 7496899-7494887 E EGN_Mt090430 20090702	chr01	7496899	7494887	A	A	C	C	C	C	C	C	CCAGCTTGACTACTCGTGGTGGCAAACCCAAGTGCCCTTAAAAAAACAAAATTACCTTAAATGGAATTTGGAATCGGAATCTTTTAACACAAATATCCAA[A/C]ACATTACTACCATGCATTAACAATAAATAAATAAATATTTGCTCACTATAGGCTGARCCACATGGAAAATAAAATCCGTTCATGTTTTCAATACCTATTG
Ps000027	snp_peapol_rep_c22335_796	peapol_rep_c22335	IMGA:AC233070_1.1	Dihydrodipicolinate synthetase AC233070.4 1-347 E EGN_Mt090430 20090702	0	0	0	T	C	T	C	C	C	T	C	GTAGCTCCGTAACCCCATCTGGAATCATGGCATTCATCATCGTTCCCACTCCACACAACAATTTTATTATCAGTATACTCTTTGATCCGGTCATTTCCCA[C/T]ACATTCCTTGACACCAGCTAAGCAAGTACTTTGAGCTAAGTTTTGAATCACRTGTGGAGGAATGTCTTGACCAGTCCGTGAGGGCACATTGTATATGATY
Ps000028	snp_peapol_rep_c22349_276	peapol_rep_c22349	IMGA:Medtr1g024940.1	Mov34-1 chr01_pseudomolecule_IMGAG_V3 5993070-5989150 F EGN_Mt090430 20090702	chr01	5993070	5989150	T	C	C	C	C	T	C	C	TTCAAAGAATGTTCGCGGGTGCAGGTGGAGCACTAGGCGGCCATCCACCACCGGATTCCCCCACCCTAGATTCATCGGAGCAAGTTTACATCTCCTCTCT[C/T]GCTCTTCTCAAAATGCTCAAACACGGAAGAGCTGGTGTTCCTATGGAAGTTATGGGTTTGATGTTGGGGGAGTTTGTGGATGAGTATACTGTTCGCGTTG
Ps000029	snp_peapol_c3616_1876	peapol_c3616	IMGA:Medtr1g043340.1	Protein kinase, C-terminal; Tyrosine protein kinase chr01_pseudomolecule_IMGAG_V3 10199846-10204499 E EGN_Mt090430 20090702	chr01	10199846	10204499	C	C	C	G	C	C	MV	MV	AACAATACCAGCACCATTGGAAGAGGAAGAAGTCCGTTGAATCTTGACCTTGGAATCAAAATCCTTCTCCATTTCCAACATAGCTCGGTTAGTAATAACC[C/G]AAGAACAAACAACACCAGCACCCTACATTCATGTAACGGCTTTCTCTCTCCAGAAACCCTATGAAAAGGKGTGAATTGAAATTGAGATTGAAAAATGAAA
Ps000030	snp_peapol_c5775_693	peapol_c5775	IMGA:Medtr2g046410.1	hypothetical protein chr02_pseudomolecule_IMGAG_V3 12992064-12991368 H EGN_Mt090430 20090702	chr02	12992064	12991368	T	T	T	C	T	T	C	T	CCCCRAGCAAACCGCTTAGACGCCACCACATGTTGTTTGCTTTCTGAGCTTTTTTAGAAAGTTCCCTGTAGGAAGTCATGACTTCGGGATCTCTTAAGAA[C/T]CGCTGTCGACGTARGACGTTGACAATGAGGAAGTAAAGAACCTGCCACAGGGTGTAAACTACTAAGGGAACGAGAAACAGCCATGTACAGAGATAGGATT
Ps000031	snp_peapol_c6835_1635	peapol_c6835	IMGA:Medtr2g008350.1	UDP-glucuronosyl/UDP- glucosyltransferase chr02_pseudomolecule_IMGAG_V3 1528287-1530303 E EGN_Mt090430 20090702	chr02	1528287	1530303	T	MV	T	T	T	T	C	T	AATGCTTTGAGTYGAATCCATGTTGTTTGTGGGAGGGAGACCATCTGGTATGGTCTCAAATTTGAAATCTGACAAACCATTGAGAARATCATCAGAGGCT[C/T]TTGATTTGAGCAAACGTTTGTGGTTGAATTCAGTGTTGAGRAATGTTATGTAGAAGCCTTTGCTGTGAAGGATCTTTGCTAGTTTGAGAAATGGATTTAT
Ps000032	snp_peapol_c196_1563	peapol_c196	IMGA:Medtr1g023010.1	Cyclin-like F-box chr01_pseudomolecule_IMGAG_V3 4988750-4991113 E EGN_Mt090430 20090702	chr01	4988750	4991113	C	A	MV	A	A	C	MV	A	TCACATTCAGCAGTTCCATTTGTCAGAGAATGAAGTGGTAAATCGAATTCTTCTCATAAACGCAAGTTATGATTTAGTTATTCCTGACCTTGCTGCTGCA[A/C]CAATAAATCCAAGGAGTGCTGAGGGAAGGATTTGGCAGTACCGAGATGGTACTTTTGGATTTGGATTCGTTCGGGACAATTTTGTCATAGACATGAAAAA
Ps000033	snp_peapol_rep_c22197_440	peapol_rep_c22197	IMGA:Medtr2g095910.1	Calcium-binding EF-hand chr02_pseudomolecule_IMGAG_V3 22026702-22027554 F EGN_Mt090430 20090702	chr02	22026702	22027554	G	T	T	T	T	T	G	T	GAAGCGTTTCAAGTATTTCAATGTCATCAAATCTTGTSCRTTGAACAGAAAAATACACAATACAAGTAATAAAAATCAGATGAGTCTCCACTTGTTTCAT[G/T]TCATATCAATWAACATTTCTCATTTTCCTTGTTTTTATACAAATGTTAAAATTCCCCTAAACCAGAAGAAAAAAATTAGAAAAAATCTTTCATCTCTTGT
Ps000034	snp_peapol_rep_c22454_274	peapol_rep_c22454	IMGA:Medtr2g050010.1	Pathogenesis-related transcriptional factor and ERF; Ribosomal protein S12/S23 chr02_pseudomolecule_IMGAG_V3 13777985-13777031 F EGN_Mt090430 20090702	chr02	13777985	13777031	T	T	T	T	T	T	C	MV	TCTACAGTGTCAATATGGTGAAAACGAATGTGGAGAAACCTGCGGCGGAACGAAGTGATTCATTGTTCCGAGGAGTGAGGAAGAGGAAGTGGGGAAAATA[C/T]GTTTCGGAAATTAGATTACCAAACAGCCGTCAAAGAATATGGTTAGGYTCTTATGACTCCGCAGAAAAAGCGGCGCGTGCATTTGACGCGGCTATGTTCT
Ps000035	snp_peapol_c4146_238	peapol_c4146	IMGA:Medtr1g124900.1	Protein of unknown function UPF0108 chr01_pseudomolecule_IMGAG_V3 27364515-27365844 H EGN_Mt090430 20090702	chr01	27364515	27365844	A	A	T	A	A	A	T	A	CAACTAATAGTCATTTACAAACAATTTTCTAGCAAAACAAACTTAGTTTTCATTGYGCAAATCGTACACAACATGGTGGCCAAAATGACCACACAAGACT[A/T]TTAAWAGATGGAGCAAAATTGGAGTAAAACTCAGTCCTCAACTAGGGTTTCCATCACCTTTGTTGCTTTCTTTCATAGACTCCAAACATTCCTTCGCCCG
Ps000036	snp_peapol_rep_c23135_1188	peapol_rep_c23135	IMGA:AC235674_13.1	hypothetical protein AC235674.1 71786-63477 E EGN_Mt090430 20090702	0	0	0	G	A	G	G	G	G	G	A	ATTAAATCTTTGGCTACAAATCTCTCTGAGGAACTGTCCAAATGAAGAAAACTTTGGGTTGTGTAATCGTGTGAATCTATGTTCTTTGTTGTCATTTTGT[A/G]CTAATTAGAACTTTTTCCACTTTTGTTTGCGGAATTCTGCTTTTTAATTTATGGAATAATGTTAATCCTGTGAGACATGACCAAATTGACGACTGCTTTA
Ps000037	snp_peapol_c3977_1191	peapol_c3977	IMGA:Medtr1g121500.1	Peptidase S10, serine carboxypeptidase chr01_pseudomolecule_IMGAG_V3 26485134-26481445 F EGN_Mt090430 20090702	chr01	26485134	26481445	MV	A	A	MV	MV	MV	A	G	ATCCAGTTATCAATTTTAAGGGATTTATGGTTGGAAATGGTGTTACCGATGATTATCATGATTATGTTGGAACATTTGAGTACTGGTGGACGCATGGTTT[A/G]ATTTCCGATTCCACGTATAAAATTCTAAGAATTGCATGTGACTTTGGATCATCTCAGCATCCATCAGTGCAATGTATGCAGGCTCTTAGACTCGCAGTTG
Ps000038	snp_peapol_c2649_435	peapol_c2649	IMGA:Medtr1g146480.1	DnaJ-like zinc-finger protein, related chr01_pseudomolecule_IMGAG_V3 32400686-32399312 F EGN_Mt090430 20090702	chr01	32400686	32399312	T	C	C	C	MV	T	C	C	GATGTAGAAATTGTGGAGGAAGTGGCAACATCATCTGTGATATGTGTGGTGGTACAGGAAAATGGAAAGCTCTTAACAGGAAGCGAGCACAAGATGTTTA[C/T]GAGTTCACAGAATGTCCAAATTGCTATGGTCGAGGAAAGCTTGTCTGCCCTGTTTGCTTAGGAACYGGTGTGCCAAACAATAAAGGTCTTTTGAGAAGGC
Ps000039	snp_peapol_c8791_351	peapol_c8791	IMGA:Medtr1g024960.1	Patatin chr01_pseudomolecule_IMGAG_V3 5999076-5994862 F EGN_Mt090430 20090702	chr01	5999076	5994862	C	A	A	A	A	C	A	A	TAATAACCATTCTTAGCATTGAYGGTGGTGGCATTAGGGGTCTCATCCCTGCTGCAATTATTGAATTCCTTGAATCTCATCTTCAGGAATTGGATGGTGA[A/C]GATGCAAGACTTGCAGACTACTTTGATGTAATATCAGGAACAAGTACAGGTGGTCTTGTTACGGCCATGTTAGCTGCTCCGGATCAAAACAATCGTCCAC
Ps000040	snp_peapol_c134_394	peapol_c134	IMGA:Medtr1g020360.1	Glycine cleavage system P-protein chr01_pseudomolecule_IMGAG_V3 4427010-4435049 E EGN_Mt090430 20090702	chr01	4427010	4435049	G	A	A	A	A	G	A	G	AAATATAGGTAACAAAGGAATAACACTATTATGCAGTTGCAGCAGCTTGTTCTTCAACGGCCTGTGATGCTGGGAGAAGGGTGCAAACCAGGTTGCGGTC[A/G]CCRTACACATTATCAACACGTCCTGTGGTAGGCCAAAACTTTGCACCACGGAGCCATGCAGCTGGGAAGGCTGCATACTCCCTGGAGTATGGTTTGGTCC
Ps000041	snp_peapol_c165_318	peapol_c165	IMGA:Medtr2g097970.1	Protein kinase chr02_pseudomolecule_IMGAG_V3 23082134-23085354 E EGN_Mt090430 20090702	chr02	23082134	23085354	T	C	C	C	C	C	T	C	TACTTGCCTCCCTCGCTGTTTTTGCTTCTTTTGTTGCTTTTGCTTACTATTGCTACATCCGTAACCAAGTTTCCAAGCGCCGACGCAATAGTCATAAAGT[C/T]GAAGATGCTGCTAACCTTAATGAGAAAAGTGATTTTTCAAATCTGCAAGTTGTTGCTGAGGAAGGACTTAAGGTGTTCACTTTCAAGCAGCTGCATTCTG
Ps000042	snp_peapol_c11308_1418	peapol_c11308	IMGA:Medtr1g122060.1	Zinc finger, CCHC-type; ATP-requiring DNA helicase RecQ; ; chr01_pseudomolecule_IMGAG_V3 26740590-26738452 E EGN_Mt090430 20090702	chr01	26740590	26738452	A	MV	MV	A	A	T	MV	T	TCAAACAAGAGGCAAAAATAGTTTACCTCCTTGAGTGCCTACAGAAAACGCCACCTCCTGTTCTGATTTTTTGCGAGAACAAGGCTGATGTCGATGACAT[A/T]CATGAGTATCTTCTCTTGAAAGGAGTGGAAGGYGTGGCTATTCATGGAGGCAAGGATCAGGAAGAGAGAGAGTATGCCATTTCATCATTTAAGGCTGGAA
Ps000043	snp_peapol_rep_c29184_135	peapol_rep_c29184	IMGA:Medtr2g046570.1	Helicase, C-terminal; ; chr02_pseudomolecule_IMGAG_V3 13072954-13068845 E EGN_Mt090430 20090702	chr02	13072954	13068845	G	A	G	G	G	G	G	G	TACCCTGCTTTTCAACTTTCCATCTCTTTACATTCTCACTCACTGTTCTCCCTCAACTCCGCCGCGTAGATCCGGGGAGTTTTTGGGAAACCCTAGCTCC[A/G]TTCAACYAACGCCGTCGCATTTTCTTCTTCACCTCCGAATCTTCAAGCTATGGCAGGCCTTGCACCCGAGGGGTCACAATTTGATGCTGGGAAATTTGAT
Ps000044	snp_peapol_c1184_623	peapol_c1184	IMGA:Medtr2g046620.1	Myristoyl-CoA:protein N-myristoyltransferase chr02_pseudomolecule_IMGAG_V3 13090124-13088488 E EGN_Mt090430 20090702	chr02	13090124	13088488	T	T	C	C	C	C	C	C	AGATATACACCCTTCTTGCTAATAATTATGTTGAGGATGATGAGAACATGTTTAGGTTTAACTATTCGAAGGAGTTTCTGCGCTGGGCWTTGCAACCTCC[C/T]GGATACTTCACGAGTTGGCATATTGGTGTCCGTGTTAAAACTTCCAAGAAGATGGTTGCTTTTATAACTGGTGTCCCTGCTCGAATCCGAGTTCGTGATG
Ps000045	snp_peapol_c1231_1317	peapol_c1231	IMGA:Medtr2g104340.1	Multicopper oxidase, type 1 chr02_pseudomolecule_IMGAG_V3 24578204-24581338 E EGN_Mt090430 20090702	chr02	24578204	24581338	C	G	C	C	C	C	C	C	GATCATACCATTACGGCATGATAAACACAACGAGAACAATCGTACTTTCAAGTTCAGCTGGACAAGTSAAYGGAAAGCAAAGATACGCKATTAACAGTGT[C/G]TCTTATATTGCCCCCGACACTCCTCTTAAGCTAGCTGACTTCTTCAAGATATCAGGTGTTTACCGTCCGGGAAGCATCTCCGATAGACCAAGTGGCGGTG
Ps000046	snp_peapol_rep_c22667_873	peapol_rep_c22667	IMGA:Medtr1g023840.1	Cyclin-like F-box chr01_pseudomolecule_IMGAG_V3 5419157-5421369 E EGN_Mt090430 20090702	chr01	5419157	5421369	G	G	G	A	G	A	A	G	TTGTGTATAATAGTGATGTTATTGAGGAGCTTTCTGTTAAGAGGCTTCGAGGAGATAACGATGAGGATGGTGAATCGGTTTATGGTAATGGTTGTTCTTC[A/G]TTGAAATCGATTTGTTTGAAGGAGCTTGCTAACGGGCATAGTTTTATGCAGTTGATAATTGGTTCCAAGAAGCTTCAAACACTGAAGCTGATTGGGTGYG
Ps000047	snp_peapol_c3126_1990	peapol_c3126	IMGA:AC235094_15.1	Serine/threonine protein kinase, active site AC235094.1 73772-69130 E EGN_Mt090430 20090702	0	0	0	G	A	A	A	A	G	A	A	AGGCACAGGAGAAGAAATCAAGGAGGCAGTGCAGAAATTGAATCGCAGAGGGAATTTTCCGACACGGACAGGAGTGAGATTCAGGGCTCTAGAGAAGAGA[A/G]CAGAGGGTAGCACGGCCGCGTGTATCGCGGCCCGAAGTCGGAATCATATGGTTTATTGGGTTGTATAAAGTGGTAGTTTTTTGTTTTCCTTTTATCCAGT
Ps000048	snp_peapol_rep_c25635_49	peapol_rep_c25635	IMGA:Medtr2g008080.1	hypothetical protein chr02_pseudomolecule_IMGAG_V3 1391154-1390124 F EGN_Mt090430 20090702	chr02	1391154	1390124	G	C	C	C	C	C	G	C	NNNNNNNNNNNNNNNNNNNNNNNNNNNNNNNNNNNNNNNNNNNNNNNNNNNNNNNNACTTTCATATTAGAAAATGAAGGATGAAGTTGAATAACCDAAAA[C/G]TGAAAATGATGAAGAAGAATTCAGTGGTTTCTATGATGCTTTTAGTATTTCTTATAGTATTTTCTCAAATGGATAACGTTGTTCCAGATGCTTCTGATTG
Ps000049	snp_peapol_rep_c22032_1035	peapol_rep_c22032	IMGA:Medtr1g146050.1	Chalcone-flavanone isomerase chr01_pseudomolecule_IMGAG_V3 32195931-32194243 F EGN_Mt090430 20090702	chr01	32195931	32194243	T	C	C	C	C	T	C	C	AGGAAATAAGACTTGGTGGTGGCCGGAGAAGTCAASACTGCTGGGAATTCAACGAGCTCCACCGTCACTCCAGTGATAGATGATGCAGTCGACATAGCTA[C/T]ACYTTTGTTCTAGCGATGGTTTATTTTTGAAGTGTCTAAATTTAGCTTTTAGATTTCATACTGAATGAGAGTGTTTATATAGAATAATTATGTGAGATAA
Ps000050	snp_peapol_rep_c22116_1500	peapol_rep_c22116	IMGA:AC202568_1.1	NAD-dependent epimerase/dehydratase AC202568.9 6468-9775 E EGN_Mt090430 20090702	0	0	0	T	T	G	T	T	T	T	T	GGAAACAAAGAGAACACGTGTAGTAGTAGCCATACCTATCAGTTTAGTTCCATTACTGTTTTTTAAAGAGAGTGAAGAATGAAAGCTTTCTCTTCAACTA[G/T]MCTACTATGGTACTAGATAGCAATATGGCATCTTTTGTTATTGATATCAAAGACATTGTTTTTTCTGATTCTAGTACTTTGTATTGGTTTTTTATNNNNN
Ps000051	snp_peapol_rep_c29113_540	peapol_rep_c29113	IMGA:AC233100_3.1	Sin3 associated polypeptide p18 AC233100.6 16242-12510 E EGN_Mt090430 20090702	0	0	0	MV	A	A	A	C	A	C	A	GAAGAAGAAATGCAAAACTCTCCTTTTCTTTTGTGTTTCCTGATAAAAATGGTCGTTTCAAAGTTCAAGAGGTGGGTAAGACATTATCTTTTGGAAATGG[A/C]AGATTGGATGATAACAAGGCTTTAGCTGAGCTTGGTTTTGAGATTGGCGATTACTTGGATGTGGCTATTCTTTAGGTTATGTTTATGTAACATTGTTGTG
Ps000052	snp_peapol_c223_346	peapol_c223	IMGA:Medtr1g122290.1	AB-hydrolase YheT, putative chr01_pseudomolecule_IMGAG_V3 26857242-26851066 E EGN_Mt090430 20090702	chr01	26857242	26851066	MV	G	G	G	G	MV	MV	A	TAACTCACCATATCTGTTAAAGTATTCTCCTGTATTACTTGTTTTTCTTCTGGTTTTCTGTTGTTGGTTCATTGTTCAGTCCAGCCACCAATCCATCTTC[A/G]GTAACATTGATATAAGGGCTCTGATCGATTGAAGAGTCTAATGGTGCRTTTGGTTTAGAAATCTTCTTCTGTTGATGCATATAATGGCTAGAGTGTAGTA
Ps000053	snp_peapol_c1800_127	peapol_c1800	IMGA:Medtr2g102890.1	Transferase chr02_pseudomolecule_IMGAG_V3 23769026-23770949 E EGN_Mt090430 20090702	chr02	23769026	23770949	C	C	T	C	C	C	T	C	TATCATTCAATTTTTCACAAATGGCATATGCTACAAAACTTGAGCATAAGTTTATTGAGCARACTCTAATTATTCCATCATCAACAACGTCAATTTCTCT[C/T]CCTCTCACATTTCTTGATATCCCTTTRGCGGGTCCAATTTAYGTTAAACGTCAATTTTTCTATCRCTTTTYGCATTCRCCSGATTATTTTTACAAAACAA
Ps000054	snp_peapol_c7684_472	peapol_c7684	IMGA:Medtr1g108520.1	Zinc finger, RING-type; SPX, N-terminal chr01_pseudomolecule_IMGAG_V3 23175185-23179973 F EGN_Mt090430 20090702	chr01	23175185	23179973	C	C	C	C	A	A	C	C	ATTTGCTTAATCCTTTCTACCCTCTCAGATTGYAGCCTTTGTTCCCAGTATTCCTGGCAGCTTCGGCCTAACAGAATRTTTAGTTCTTCCAAATGCACAG[A/C]ACCTTCATAAGCCGCACGCTCGCGGCATAGAGGACATTTTTCTTTAGGATTCGCGGCCTTAAGTCCATCGACAATCGACACCGATGCAGCCGAGCAAGCA
Ps000055	snp_peapol_rep_c22900_119	peapol_rep_c22900	IMGA:Medtr1g121420.1	Transmembrane protein 115, related chr01_pseudomolecule_IMGAG_V3 26452492-26455494 E EGN_Mt090430 20090702	chr01	26452492	26455494	MV	C	C	C	MV	G	C	MV	ATATCGAAGTTAGTAACTTTATTGTAATGAACATTGCTACTATTTTGGTAATTTTATCTCGTCACTGCATAATTACAAACAGAACAAACTTCTCATCGTT[C/G]GTAGGGGTGGATTCAGATCTCGGCAAAGTCAAGTCAATCTGATAATCATCGTCATCAGAATCAGATTCAGATTCAGATTTGAGATTGAAATCGCAACAAC
Ps000056	snp_peapol_c1860_202	peapol_c1860	IMGA:CU633465_4.1	Zinc finger, C2H2-type CU633465.7 18485-19791 F EGN_Mt090430 20090702	0	0	0	MV	G	MV	A	A	A	G	G	TTCCCATAACTCTCTTTCTTTTTCTTCTCTAATCTTATCATCTCCTTTTTAAGTATCACCTCACTCATTCATTCATTCATTCTCCTCTTTTTCATACAAA[A/G]GCTTTTCCACCTTTTGTCTTTGCTTCTTCYCAATCACACTAYTACTTGCCTKCCCTTTATATTATATCCCTCCACAATCCTCCTACTATGCTAAYTGCTT
Ps000057	snp_peapol_c8299_353	peapol_c8299	IMGA:Medtr1g034970.1	Senescence-associated protein, putative chr01_pseudomolecule_IMGAG_V3 8462751-8464812 F EGN_Mt090430 20090702	chr01	8462751	8464812	C	MV	MV	MV	MV	C	T	T	GGGCGTAGTTTGTTGTTTGTGTTTTTTTGGTTTTGTGATTTGTAGTGTGGTAATATAAGGACGCGATGTTGTTGAGCAAGCATAAGAAGAATCACAACGC[C/T]AACAGCGGCAAGAGGCTGTTGGTTAGTATCAATGTGTTGGGAAGYGCTGGCCCGATTCGGTTTGTTGTGGATGAAGAGGAGCTTGTTGAGGCTGTTATTG
Ps000058	snp_peapol_rep_c25736_233	peapol_rep_c25736	IMGA:Medtr1g147180.1	Uncharacterized protein C3orf26 homolog, related chr01_pseudomolecule_IMGAG_V3 32729793-32727513 E EGN_Mt090430 20090702	chr01	32729793	32727513	T	G	G	G	G	T	G	G	AGGAAGTGATGAAAACGACGACGATAGAACCAAAAAGAAAAACAAAACGACGGAACCAAATGTAGAGCCACTTCGTTTCTTCGTGGATCAATTTCAAGCT[G/T]CCAACGGTTTCCACCTCTCTTCCATCGAACTCGAATCYCTGAAAGATACAACCATTTTGAAGCTATCGAATTCSCAAACCACAGATACTGATTTAGATGT
Ps000059	snp_peapol_rep_c23396_422	peapol_rep_c23396	IMGA:Medtr2g052780.1	CMP/dCMP deaminase, zinc-binding chr02_pseudomolecule_IMGAG_V3 14368599-14371479 E EGN_Mt090430 20090702	chr02	14368599	14371479	T	G	G	G	G	G	T	G	CCTTAGTTTTCTCAAACACTTCTTCAGCAAAWATGGCCTCTTTGCCATCAGCTCTTTTAATTTCCAAATGTGCTTTTTGATAAACGCCAGTACCTCGCAA[G/T]GCATCAGCTATAAAATCATCAAAACCAATCGCAATTGCTGCCTCTGCTTTTGCTCCATAAACCAACCTCTTAACACGTGAAAGGTGAATAGCACCAAAGC
Ps000060	snp_peapol_rep_c28805_1049	peapol_rep_c28805	IMGA:Medtr2g017530.1	Ribosomal protein S6e chr02_pseudomolecule_IMGAG_V3 4385254-4388559 E EGN_Mt090430 20090702	chr02	4385254	4388559	C	C	C	T	T	T	T	T	CTCCCTGCTTCATTGGAAATCCTTGTTTGTCACAACCACCRGTAATTTTAAAGACATAACCTTTGAATTCCTCACCAAGGGCATCTCCATTGACCTCTTG[C/T]GAAATCCTCTTGTCCCAAAATGCTCGCAGTTTCTGATCATCATCGATCTCAAGCTTCTTCTGGCATCCAGTGGTGGGATTTGCAACGTTGAACTTCATAT
Ps000061	snp_peapol_rep_c23414_1041	peapol_rep_c23414	IMGA:Medtr1g019780.1	MTD1, putative chr01_pseudomolecule_IMGAG_V3 4137113-4135031 E EGN_Mt090430 20090702	chr01	4137113	4135031	A	A	A	A	A	G	A	A	CATCGTCACTATTCCTTCCGATCGACGAAGACGACGTCGTACTGCAAACCTCATCAACCTCCTTTCTAACATCAAAATCCCCCGGCGCGTCGAATAACAC[A/G]GAAGTGCGTGACGCCACGCGCGGGAACGACACCGTTTCAATCCCCATGTTTAATGAACGCAACAAACACAGCAAAGAAAGAGAAGAAAAAAAGAGATAGA
Ps000062	snp_peapol_c98_333	peapol_c98	IMGA:Medtr2g091680.1	Translation factor chr02_pseudomolecule_IMGAG_V3 20717987-20724199 E EGN_Mt090430 20090702	chr02	20717987	20724199	A	MV	A	G	MV	G	G	MV	CCTAAATCCATCTCAGGTTTTTATAAAAGGTTGTAGCTGTCTCTTATCTGTCTTTCTTTCAACTCAGAATGGGTGCAGGAGGGACTTCAAGGGTGATTCC[A/G]GCTTGGATTTGGCCCCAGCCGATAAGACGCCAATGCTTCTCGACACGTCTACTTAGAGCAATCTTCTCACCCTTGCTGGTGCACACAGGGGAAGTAAGTT
Ps000063	snp_peapol_c11327_244	peapol_c11327	IMGA:Medtr2g091120.1	hypothetical protein chr02_pseudomolecule_IMGAG_V3 20473334-20465578 E EGN_Mt090430 20090702	chr02	20473334	20465578	T	T	A	MV	A	A	MV	A	GGCTCCAAGATACGATGAATTGAGCCAAACCATAAATATGTACCAATCTGACTAGATTTTCTATTCACAATAGTACCATTGCAAGCTTTGGTGAGTGTAA[A/T]GTTGTGGATGAACTAAACCAAACCTATGTACACTTCTCATGCAAAAATATAGAAAAGGTGGTACCACAAATTTGAAGGGTATCATCAAAATTCAATGCCA
Ps000064	snp_peapol_rep_c24032_130	peapol_rep_c24032	IMGA:Medtr2g080760.1	ATP-grasp fold, subdomain 2 chr02_pseudomolecule_IMGAG_V3 18725400-18721220 F EGN_Mt090430 20090702	chr02	18725400	18721220	T	G	G	G	MV	MV	T	G	AGTTTCATCTTAATTTCTTCTTTTCCGTAATCTCTATAAATGCAAATTCTCATTTCACAGAGTCACCAAACTCGCCATTGGATCTACCTATCCCTCACCT[G/T]CTTCTCCATTCATCCGTTTCTCTCTCTCGAACGGTTTTGAAGGAAATAATTTGTGTTGGAAAATTAAGAAAGATCTATGGCACGCAAGAAGATCAGAGAG
Ps000065	snp_peapol_rep_c24106_550	peapol_rep_c24106	IMGA:AC235674_2.2	Cytochrome b561 / ferric reductase transmembrane AC235674.1 14925-10160 F EGN_Mt090430 20090702	0	0	0	G	MV	G	MV	G	G	G	A	ACCTTGTTCTCCACGCGATTGCGTTAATACTTGGAATAATTGGAATTTGTGCTGCGTTCAAGAATCACAATGAAAGTGGGATTGCCAATCTGTACAGCTT[A/G]CATTCATGGCTTGGAATTGGGGTTATTTCCTTTTATGGCATTCAGTGGATATTTGGGTTTGTGGTATTTTTCTACCCTGGTGGGAGTTCAGAGATAAGAC
Ps000066	snp_peapol_c6932_770	peapol_c6932	IMGA:Medtr1g010720.1	Zinc finger, RING-type chr01_pseudomolecule_IMGAG_V3 1875709-1879855 E EGN_Mt090430 20090702	chr01	1875709	1879855	A	G	A	A	A	G	A	MV	ATGGCAAGATTCCAGCTCTTGCCAGAAACATCCTCAAAGCCACCGGGACTCACTCAGGAGGCCCTGGACTGTTTGCATCTTGAAGTTTTTAGCAGCAGCG[A/G]TATGGAATCCGAATCCAGGATACTGATAGATTGTGGGATATGCTTGGAATCTTTCACTGATGGAGATAAACTAATYCATTTGCAATGTGGACATAAATTT
Ps000067	snp_peapol_c1012_1173	peapol_c1012	IMGA:AC233680_22.1	Helicase, C-terminal AC233680.1 93008-94365 E EGN_Mt090430 20090702	0	0	0	A	A	A	G	A	G	A	G	TAGACAAGCATTTCTCTTTACTCTATGTTATTCTGAAGGAGCACATTGCTGATGATGTTGACTATAAGGTTCTTGTTTTCTGCACAACTGCTATGGTCAC[A/G]AGACTTGTTTCTGATCTCCTTGGGAGGTTGAACTTGAATGTGAGAGAAATCCATTCAAGAAAGCCTCAGAGTTACAGAACCAGAATTTCTGATGAATTCC
Ps000068	snp_peapol_c10192_368	peapol_c10192	IMGA:Medtr2g009890.1	Protein of unknown function DUF593 chr02_pseudomolecule_IMGAG_V3 2263678-2262412 E EGN_Mt090430 20090702	chr02	2263678	2262412	G	C	G	MV	G	G	MV	C	GATTTTCAATTTCGTTGGCCTTGTTTTGATCTTCGGAATCTGCGTCAAGTTTTCCGGTTTTCGGAGAAGACGCCTAGGTTTCGGAAGCTTGTGAAGCCGG[C/G]GAAGGTTAAGCGTTTGGATGTCCAGTTGAAATCGAAATCTATGGTGAAACGTGACGATGCAGGGATGAATTTGGAGGAGGAGAATTTGGAGGACGAGGTG
Ps000069	snp_peapol_c100_1119	peapol_c100	IMGA:AC235487_12.1	ABC transporter related AC235487.1 63491-67431 E EGN_Mt090430 20090702	0	0	0	T	T	C	MV	C	C	MV	C	TTTTGGTTGTGATATCACATTCCCAGGATTTCCTTAATGGTGTCTGCACAAATATTATCCACATGCAAAGTAAGAAACTGAAGATGTACACTGGTAATTA[C/T]GATCAATATGTTCAGACACGAGGTGATTTGGAAGAGAACCAGATGAAGCAGTACAAGTGGGAACAGGAGCAAATTGCCAACATGAAGGAATATATTGCTC
Ps000070	snp_peapol_c2379_227	peapol_c2379	IMGA:Medtr2g046610.1	Haem peroxidase, plant/fungal/bacterial chr02_pseudomolecule_IMGAG_V3 13085744-13081495 E EGN_Mt090430 20090702	chr02	13085744	13081495	G	G	G	G	G	G	T	G	AAACCTCACTGAGTCCAGATTTTTATAGGACAACATGCCCTGATCTTTGGACAATAGTTAGGCGCGAGGTTTTGAATGCAATGGAAGATGAGATTCGAAT[G/T]GCTGCTTCGTTGCTTCGCCTTCATTTCCATGATTGCTTTGTAAATGGTTGTGATGGTTCAATTCTGCTGGAYGGAGAYGARGAWRGYGAGAAATTTGCYA
Ps000071	snp_peapol_c9857_457	peapol_c9857	IMGA:Medtr1g118330.1	Peptidase T2, asparaginase 2 chr01_pseudomolecule_IMGAG_V3 25690540-25694086 E EGN_Mt090430 20090702	chr01	25690540	25694086	C	C	T	T	T	T	T	T	CACAATCCGCAGCTTCCTTTAAAGAAAGGCCTTTGAATTCCATTATCGCAGCCACATCTCTTGCTACGGTCGCGCGGATTATTGCTTCGCCTATTCCTGT[C/T]GCAGAAACTGCACAAAATTCATTGGCATATGTTCCAGCACCTATGACGGGCGTGTCACCAATTCGACCAGCCATTTTGTTCACCAATCCACCAGTTGATG
Ps000072	snp_peapol_c9693_585	peapol_c9693	IMGA:Medtr1g125430.1	Small GTP-binding protein domain; Translation factor chr01_pseudomolecule_IMGAG_V3 27668061-27675716 E EGN_Mt090430 20090702	chr01	27668061	27675716	T	C	T	T	T	T	T	C	AATTTACTGGTAAAAAGAAGTCCTCTAAAAAGAAAAGTGGTAGTGCTGCTGCCAAAGTGAGTAATGAAATTGAGTTTGGGAATGAAAGTGTAGATGCTGT[C/T]GAGAGTGAGAAACCTAGTGCTGGAATTAGTAGTACTAATGYTGACAATGGCAATATAAGTAAGAGTGAAGARATMGTTGGAACTTCCAAAAATAAGAAGA
Ps000073	snp_peapol_c2477_79	peapol_c2477	IMGA:AC231338_10.1	RNA-binding region RNP-1 (RNA recognition motif) AC231338.1 40539-47571 E EGN_Mt090430 20090702	0	0	0	T	T	G	MV	MV	MV	MV	MV	NNNNNNNNNNNNNNNNNNNNNNNNNNNNNNNNNNNNNNNNNNNNNNNNNNNNNNNNNNNNNNNNNNNNNNNNNNNNAAAGAAAAAAAATGCAAATAGAAT[G/T]CAAATAATAATACACAGCTAAAATGAAAATTTACTATTTGATCTCTGCCTGATAACAATTTGTGCATCTCAAGGGCTCAAATAAGGAATGTAGCCATTAG
Ps000074	snp_peapol_rep_c25530_1256	peapol_rep_c25530	IMGA:Medtr1g020210.1	cDNA-5-encoded protein, related chr01_pseudomolecule_IMGAG_V3 4371789-4368692 E EGN_Mt090430 20090702	chr01	4371789	4368692	C	MV	C	T	T	T	MV	T	GAAAAACACAAACATATAAGAGGACAACGTTGTCTTGTCCTCATGGGAAATTGTTTGTGTTTTGGYGTAGTAGTTTAGAGATTTGTTTTTGTTTTTGTAC[C/T]AAACAGTAAAACTGGAAAAATTGCTGCATGTGTTTATATGTTTATCTAGTTTATCCAGAAACGTTTTGGGTTTGATGCGATGAGTTATATTTGATGAAAT
Ps000075	snp_peapol_rep_c22323_1236	peapol_rep_c22323	IMGA:Medtr1g086550.1	Peptidase A1, pepsin chr01_pseudomolecule_IMGAG_V3 17165880-17164296 E EGN_Mt090430 20090702	chr01	17165880	17164296	G	G	G	G	G	G	G	A	TTGGTGCACATGAGAATAGGAAGCGTGAAAMGGAGACGGTTTGTCCTGGGTTGAAGCCGTTAGTGGATTGGATTGATAAAACRTCTTCSGCGAGTTCCCC[A/G]CTGGTGGCGGTGTGGGTGACGGTGTTGTCGGGAAGTAGGCCACATGTGTTGTTGTTGCAGCCGGGTTTAGGTGATGAGAAGCAATCGCCGCAGCCGTTTG
Ps000076	snp_peapol_rep_c22723_134	peapol_rep_c22723	IMGA:AC234702_10.1	Plant disease resistance response protein AC234702.1 70293-71741 E EGN_Mt090430 20090702	0	0	0	C	C	C	C	C	G	C	C	TTTGAATAATTTAAAATGTAAATTACTTTTTATATTAAGTATCAGAAAACTTTTTTCTCTATATTTGGCCAAACATAGGTTCCTTCATGAATCGACTACC[C/G]TCWKCAAAATCTTCYGAAGATGATGAAGTTGAAGGATAATGAAARACATAGACATTATATTCCACATGAGCATCACCTTYATGATAATCAACTGCATGAG
Ps000077	snp_peapol_rep_c22674_539	peapol_rep_c22674	IMGA:AC235662_15.1	TRAF-like AC235662.1 70113-67206 E EGN_Mt090430 20090702	0	0	0	T	T	C	C	C	C	C	C	GAATCAAAAGAAAGTTAGTTGTAGGAGCACAGCCATTATTGTCTTGAATAGTCTTCATAGAAGATTGCAATATTAATGTGCTCCCCTGAGACCTAGCCAA[C/T]ACATCATAATGAATATCTTTTACCGATTTCGGGCCAAGGCAACTAACATGGACCATATTTCCCAGATCAACAAGGTTATTGTGAACGATAAATAGTCTTG
Ps000078	snp_peapol_c10514_1467	peapol_c10514	IMGA:Medtr2g009150.1	DAHP synthetase, class II chr02_pseudomolecule_IMGAG_V3 1948320-1942930 E EGN_Mt090430 20090702	chr02	1948320	1942930	A	A	T	T	T	T	A	T	ATCCAGATCAGAATGAGGTTGATCAAGTTCTTCAAACGCTTTCGTCTTTTCCACCGATTGTGTTTGCCGGTGAGGCTAGACATCTTGAGGATAAACTCGC[A/T]CAAGCTTCTATGGGTAACGCTTTTCTTCTTATGGGTGGGGATTGTGCGGAGAGTTTCAAGGAGTTTAGTGCGAATAATATTCGGGATACTTTCCGTGTYA
Ps000079	snp_peapol_rep_c23323_1086	peapol_rep_c23323	IMGA:Medtr1g132580.1	HAD-superfamily hydrolase subfamily IA, variant 3 chr01_pseudomolecule_IMGAG_V3 29629381-29631409 E EGN_Mt090430 20090702	chr01	29629381	29631409	G	C	G	G	G	G	G	C	GATGCTTTGTTAAGCGCATATACTGCTGTTGGAGCTTGAAAAGGCATGATGTTGTATATACCGAACAACTAGTCATTCACCCAACCTAAAGACAAAGACA[C/G]TGAACAAATAATGTCGGGAACCTAATGTGTTTTGTTAATAATCATGTGAATAGTTTTAAACGTGTTAAGTGACAAATGAATAAATTAATGTATGSTAGAT
Ps000080	snp_peapol_c4553_550	peapol_c4553	IMGA:Medtr2g025920.1	hypothetical protein chr02_pseudomolecule_IMGAG_V3 6981351-6982815 E EGN_Mt090430 20090702	chr02	6981351	6982815	T	T	T	MV	MV	C	T	T	TATTCGGGTCGGGTACGAGTCTCTGTGTTCCAATGACAACCAAATCGTCACCTTCCTTCTTCAAACCCTCGTTGTTCATCTTCGAATCAAGAGATTCGCC[C/T]CTCCTGAGAATCATCACCTTCTCCATCATCATCTCACTACCTTTTGCCATCTTCAAATCATCGTAGCTAGGTCTTCTCTCCGTTGTCATTTTCAAATCAT
Ps000081	snp_peapol_rep_c22266_70	peapol_rep_c22266	IMGA:AC235022_17.1	Thioredoxin fold; Thioredoxin-like fold AC235022.1 105935-107691 E EGN_Mt090430 20090702	0	0	0	G	G	A	A	A	A	A	A	NNNNNNNNNNNNNNNNNNNNNNNNNNNNNNNNNNNNNNNNNNNNNNNNNNNNNNNNNNNNNNNNNNTTTGCTACATGGGTCGTGTATGTTGTGAGCAGAG[A/G]CTGCATTCTCATTCATCATATCAAATCAATGGCCACTACCACCGTTCGTCCTCCTCCGCTAACTTCAACTTCGGAGCCACCTCCTCTTTTCGACGGAACC
Ps000082	snp_peapol_c3015_292	peapol_c3015	IMGA:Medtr2g102840.1	Transferase chr02_pseudomolecule_IMGAG_V3 23751839-23750388 E EGN_Mt090430 20090702	chr02	23751839	23750388	C	T	C	MV	MV	T	MV	MV	ATACTATCAAGTTGCTGTTGAAAGATGTTGATGAAAGTAGCCATTCYAGACCTCTCAAGAGCCAAACCAACTTCAATTCCACCTCCACCATCTCTACAAT[C/T]AGAAAGAGAAAATCGAACCAAAAGCATCAATATGCACTGCATCAGATCTCACCGGCTTTCCCCACCCAAAATCAGTCTCATAAATAGCAAGTTTTGGTGA
Ps000083	snp_peapol_c3487_2376	peapol_c3487	IMGA:Medtr1g024150.1	Ribosomal protein S2; Polyadenylate binding protein, human types 1, 2, 3, 4 chr01_pseudomolecule_IMGAG_V3 5615321-5620543 F EGN_Mt090430 20090702	chr01	5615321	5620543	T	C	C	MV	C	T	MV	C	GTTCGAAGGTGCCGGAACGGCCTGCTGAACCTGAATCTGCGCCATCAAAACTTCACAAATCAACGGTAATAATAATTAAAGTTAAACCCTAACCACTTCT[C/T]AGYAGTTTCAATTTTTTTGGATTTTGTTTCTTTGAGAGTGTTAATGGAGTAGGGATAAACTCTCCGGTGATCGTAACGGCGGAGAAACTGAAATTTTTTT
Ps000084	snp_peapol_rep_c22119_274	peapol_rep_c22119	IMGA:Medtr2g077490.2	Phosphoglycerate kinase; ; chr02_pseudomolecule_IMGAG_V3 17870259-17866346 E EGN_Mt090430 20090702	chr02	17870259	17866346	T	T	C	C	C	C	T	C	GATCTCAACCATCCATTATTTGTGTRAAGTTGAAGAAAATGGCGACAAAGAGAAGCGTTGGAACATTGAAGGAAGCTGATTTGAAGGGAAAGAGGGTTTT[C/T]GTTAGGGTTGATCTAAACGTTCCTTTGGATGATAACTTGAACATCACCGATGATACCAGAATCCGTGCTGCTATTCCTACCATCAAGTACTTGACTGGTT
Ps000085	snp_peapol_c15752_368	peapol_c15752	IMGA:Medtr1g035040.1	Armadillo chr01_pseudomolecule_IMGAG_V3 8508090-8506199 E EGN_Mt090430 20090702	chr01	8508090	8506199	G	MV	G	MV	MV	MV	MV	A	GACTTGTAGAACAGATCAAAACTTCATCCTCTTTAGAAGCTCAGGAAAATGCTGTTGTCGAACTAAATAGAATAGTATCTGAAGGGGTGGTAGATTCCAC[A/G]GGAGCTATTATTTCTCTAGGGGCGGTGAATCCGTTGGTGAAGCTGATTGAAGAAGGAAGTGAAATAGGTGTTGAAGCAAGCTTGACAATACTGTATAATC
Ps000086	snp_peapol_c6088_340	peapol_c6088	IMGA:Medtr1g086930.1	Pre-mRNA-processing factor 17, related chr01_pseudomolecule_IMGAG_V3 17365366-17370451 E EGN_Mt090430 20090702	chr01	17365366	17370451	T	T	C	C	C	MV	MV	C	TATCTGACCATACTCCCACAACCTCATCAAAATCTTCAACTCTTTCGAGCCTCCATACACAAACTCTCGTTCCAGGTAGCTATGTTTCCAAAAGACAACG[C/T]GCTTCCATGGCTTCCATCTCTGCTGCATCTCTTACCCTTTCATCGTCTCCGTCTTTCACATTATATGGGAGTATCTTGGAGGCTGATATACCCCATAACA
Ps000087	snp_peapol_c16858_519	peapol_c16858	IMGA:Medtr1g132860.1	Tyrosine protein kinase; Haem peroxidase, plant/fungal/bacterial chr01_pseudomolecule_IMGAG_V3 29795201-29798717 E EGN_Mt090430 20090702	chr01	29795201	29798717	T	C	MV	T	MV	MV	MV	C	AACAAAAGAATGCCAAGACTGTGTTTCTGTAGCATCCAATCAAATCCTTCAAAAGTGTCCTACAGAAAAAGAATCYGTTATTTGGTTAGCTGAATGCATG[C/T]TACGTTACTCAAACCTTGCTTTCTTCGACGTAGCTGCAGAAGTTCCTGTAATTCCTCTCTGGAACACTGCAAGTGTGACGGAGGAAAGCCGGTTCATGCA
Ps000088	snp_peapol_c10071_621	peapol_c10071	IMGA:Medtr2g018780.1	Ribosomal protein L2 chr02_pseudomolecule_IMGAG_V3 5033227-5031310 E EGN_Mt090430 20090702	chr02	5033227	5031310	T	MV	T	T	T	MV	T	C	GCTCTTTCAAAATCTTTGCATTGGTCCCGGCTGCCCGAACAAGCTTTCCACCTTGTCCCGGGTTCAGCTCAATGTTGTGAATGATTGTTCCAATTCTCAT[C/T]GCAGAGAGAGGCATACAACTTCCAATCTGCGAGTTTATGTCAGAATACATCATTCTCTCACGSGCCTCATCAGGAATAGTGTTCCCAACCTGTGCAGAAG
Ps000089	snp_peapol_c4_1398	peapol_c4	IMGA:CU651566_7.1	Phosphoglycerate mutase 1 CU651566.9 30664-34534 E EGN_Mt090430 20090702	0	0	0	G	G	G	A	A	A	G	A	GRGAAGCCGAAGACYGAATTACAAAACAAYTCYTCCGRCCGAAGTGGCTACTTCTTCCCTTTGACAAGCCATTATTACTAGAGACAAAATCCTTTGTCGC[A/G]AATCTTAGCGAACCRCTCCTGAGATTTTGGCTATGATTCARAYTACTAAGATAAGAATGAGACTGCAAAGTCCCRATAGCATGGTTACATACTTCAGTAG
Ps000090	snp_peapol_rep_c22946_285	peapol_rep_c22946	IMGA:Medtr1g106070.1	Streptomyces cyclase/dehydrase chr01_pseudomolecule_IMGAG_V3 22009602-22014556 E EGN_Mt090430 20090702	chr01	22009602	22014556	T	T	T	T	T	T	T	G	TCATAGGCTCCTTTTCAACAACTCCAGCTTTGAATCGCACTCCTAGACCCACATTTTGCGCCAATTTTACTCCCAGAAGCTTCCTCGCAACTCCACTCTC[G/T]TCCAATCRCTTCTTCTCCAAACTTCCCCGCACTTATTCTAAGCGATCCCCAACTTCCCGTCACTTCAAGCGTTCTTCTCCTGTCATGCAGTGGCAGGATT
Ps000091	snp_peapol_rep_c23576_105	peapol_rep_c23576	IMGA:Medtr2g030130.1	Mo25-like chr02_pseudomolecule_IMGAG_V3 8281211-8287726 E EGN_Mt090430 20090702	chr02	8281211	8287726	A	C	A	A	MV	MV	MV	C	TTTCTAGATAATTATCACATAACCTCGTGCATTTTGTAATTTTACTATGGCACCTAGGAATATGTTTATTACTTTCTATCACCTTGAAAAGTCCATAAAC[A/C]ATATGTAACTCATTTAAACAATTTATTTAATATTTTACATGACGACTATAGAATTACAGAATGGAAGCAATCAAATATGTATAAAATGATAGTTGCATCT
Ps000092	snp_peapol_c3080_310	peapol_c3080	IMGA:Medtr1g102890.1	Tyrosine protein kinase chr01_pseudomolecule_IMGAG_V3 21230903-21227296 E EGN_Mt090430 20090702	chr01	21230903	21227296	T	T	G	T	G	G	MV	G	GTTGAAGGAGAGAATAACCAGTGACCCTTTTGATGCTTTGTCAAMWTGGGTTGATGATGAAGCTTCTCTTGATCCTTGTCATTGGTTTGGAGTTGAATGC[G/T]CAGATAGAGAAGTTGTTGTCTTGAATTTTGAAAGACCTTTGCCTTGAAGGAACTCTATCACCAGAGCTTATGAACCTTGTTCACATAAAATCTATTATTT
Ps000093	snp_peapol_rep_c24310_930	peapol_rep_c24310	IMGA:Medtr1g125640.1	RNA-binding region RNP-1 (RNA recognition motif) chr01_pseudomolecule_IMGAG_V3 27797582-27792369 E EGN_Mt090430 20090702	chr01	27797582	27792369	C	T	T	T	T	T	C	T	TTGTTTTGTAGATTTTGTGAACCCGGCTTGTGCAGCCACTGCCTTGAATGCATTGCAAGGTTATAAAGTTGATGAACATAATCCAGATTCAAGTTACTTG[C/T]GGCTTCAATTTGCTCGATCTCCCGGCCCAAGAAATGGGCCTGGACCTCRCGGTAAAAGGTGAACTGCGTCTTCTAGGGCTTTTAGGTCATATGCGCGCAT
Ps000094	snp_peapol_rep_c25280_1251	peapol_rep_c25280	IMGA:Medtr2g008770.1	Haem peroxidase, plant/fungal/bacterial chr02_pseudomolecule_IMGAG_V3 1766668-1762739 E EGN_Mt090430 20090702	chr02	1766668	1762739	C	C	T	T	T	T	T	T	CAGGAGCCAAAGAAGAATCAGAGTTAACATGGGATGTAACTGTGGACTTAACAATGGATTCAGCTTTAGGACATGTACTTGAATAGAATCCTACACTTGT[C/T]CCTTGCCCATGCACTAATGTGYTTACAATACTTAAAACAAACAAAAGAAACAAAACCTTAAACAAAGTACCCTCCATTTATATTATATTTTTGTAAAAGT
Ps000095	snp_peapol_c5709_409	peapol_c5709	IMGA:Medtr1g116810.1	Protein of unknown function DUF668 chr01_pseudomolecule_IMGAG_V3 24779213-24782193 E EGN_Mt090430 20090702	chr01	24779213	24782193	T	G	G	T	G	G	MV	G	CTGCTACTGCTGCTGAAAGCTGTCATGAGATTGGTGAAAAATTCTTTACGCATTCAACATAGAATATCCATTTTTGACTACACTATTGCCAATCTCTAAG[G/T]ACCTGTATTGAGCTCTTTAACATACCTCCACACATAATTCAACCCAACTAGAAGCTCGGTGATTATCTCTTCAGTTTTTTCTTGATTTGCAAAGTAAAGG
Ps000096	snp_peapol_rep_c22076_1039	peapol_rep_c22076	IMGA:Medtr2g056740.1	Mitochodrial transcription termination factor-related chr02_pseudomolecule_IMGAG_V3 15586592-15585567 E EGN_Mt090430 20090702	chr02	15586592	15585567	G	G	G	G	G	G	A	G	GTCATTGATGCTTAAAAGTACTGATGATGAGTTTAGGGAGTTGATAAAGAAAAGGAGTGGAGGTGGATGATTATTGTATTAGGAGCATTATGATGAATAT[A/G]TATGTATTTGTATGTGTGAATCCATAAATTTGACAAATTGTTTATATAGCAAACTATGACGTTTTTAACCGNNNNNNNNNNNNNNNNNNNNNNNNNNNNN
Ps000097	snp_peapol_c3986_259	peapol_c3986	IMGA:Medtr1g035030.1	hypothetical protein chr01_pseudomolecule_IMGAG_V3 8503134-8505780 F EGN_Mt090430 20090702	chr01	8503134	8505780	G	G	G	G	G	G	A	A	GCCACCCTTCCTCAAAACCCAGATCCTTCTTCTTCTTCTTCATCTTCACCTCAACAAACCAATCTTCCCCGAAGTAAAAAACCTTCACTAGGCCCCACAA[A/G]CTCCACTACTTCTKCACCACCAAACAAGCTTCCCCGTCGACCTCCACAGCCTTCAATTATGCAAATTGAACGTGCCCTCGGCGCCGGAAGCTTCMGAGAC
Ps000098	snp_peapol_c11665_1913	peapol_c11665	IMGA:AC225517_19.1	Tyrosine protein kinase AC225517.6 83754-89514 E EGN_Mt090430 20090702	0	0	0	MV	A	G	G	G	G	A	A	GGCTGGTTTATTATTTTCTTGGTCATTTGATTTTCTTTCACGCATTTAGAACAGAAATTCCACTGTCTCTTCACGTGTACAGTTAGGTTTGCTAGCATTC[A/G]ATTTGATTGTAACCGATCCCCAACAATTAAATTATTCACAGATCAATCCTATTCATAGTTTATTAAAACAGATATTGTGTTTATTCTAAGTCCTTACCAA
Ps000099	snp_peapol_c1115_544	peapol_c1115	IMGA:Medtr1g130360.1	Embryo-specific 3 chr01_pseudomolecule_IMGAG_V3 29358692-29356272 F EGN_Mt090430 20090702	chr01	29358692	29356272	C	T	T	T	T	C	MV	T	AGATAAATGCACCAAGACTAGATGATCCATCTTCTGGTACATTTGAGAGCTGTTCTTCCGATACGTTTCAGATAAATGGTCCATGTGCGTATCAGATATG[C/T]TATGTGTACCTCTATAGATCTGGCTCAGATGGTTGGAAACCCGACACTGTGAAAATCAATGGTAATAGTGGCAGTCCTGTTACTTTCTATTACAATACTT
Ps000100	snp_peapol_c13429_941	peapol_c13429	IMGA:AC234703_5.2	Heat shock protein Hsp70; Immunoglobulin-like AC234703.1 29300-35777 E EGN_Mt090430 20090702	0	0	0	C	C	C	C	C	C	C	A	GCTGGAACAGTTTTGTCCTTAGCACTAGCATCCTTCACTGCCTTCAAAACAATAAACTCCAGATCATGGCATGTCTTTTCATAGTAGTTTAAGCTCAGTG[A/C]TTTGCCTGTAGAAACAACTGAAAGCATGATAATTAAATTCAAGMATGTAGCCATGAAAGCCATGCTAACTAAGAGTACTTGATTATTGTTTAGATTTTAG
Ps000101	snp_peapol_rep_c38397_1051	peapol_rep_c38397	IMGA:Medtr2g026090.1	S-adenosylmethionine decarboxylase chr02_pseudomolecule_IMGAG_V3 7061157-7059737 E EGN_Mt090430 20090702	chr02	7061157	7059737	C	T	T	C	C	C	MV	C	CTGTCTATGGTCTTGAAATGTGCATGACTGGTTTAGATAAGGAAAAGGCATCTGTGTTTTTCAAGACAAGCACATCTTCAGCAGCTTTGATGACTAAGAA[C/T]TCTGGAATCAGGAAGATCCTTCCAAAATCTGACATATGTGACTTTGAATTTGATCCATGTGGATATTCTATGAATGGAATTGAAGGGAATGCAATATCAA
Ps000102	snp_peapol_c265_1691	peapol_c265	IMGA:Medtr2g039000.1	Importin alpha-like protein, beta-binding region chr02_pseudomolecule_IMGAG_V3 11033049-11037195 E EGN_Mt090430 20090702	chr02	11033049	11037195	G	A	MV	G	MV	G	MV	G	AATGGAAATGGCCCAAAGCTTGTAGAACAAGAAGATGGGATTGAAGCCATGGAAAGATTTCAGTTTCACGAAAATGAAGACTTGAGAACTATGGCAAACA[A/G]TCTAGTTGACAAGTATTTTGGAGAGGACTATGGGCTGGATGAGTAGGAATAAGAATAGCTGAGATCAGAATTGTATGTCCTTGTCTCTTGCCTCAGCTCC
Ps000103	snp_peapol_c4427_504	peapol_c4427	IMGA:Medtr1g031480.1	C2 chr01_pseudomolecule_IMGAG_V3 7638948-7634663 E EGN_Mt090430 20090702	chr01	7638948	7634663	A	A	T	MV	T	MV	MV	T	AGTATATGTGGCCTTATTTGAATAAGGCAATTTGTAAGACTGCAAGAACTATAGCAAAGCCAATTATTGCTGAACAAATTCCAAAGTATAAAATTGATTC[A/T]GTTGAATTTGAGGAACTTAACTTGGGTTCTTTACCACCAACTTTTCAAGGAATGAAAGTTTATAGTACTGATGAAAAGGAATTGATTATGGAATTATCAA
Ps000104	snp_peapol_c3597_1467	peapol_c3597	IMGA:Medtr1g135130.1	Zinc finger, RING-type chr01_pseudomolecule_IMGAG_V3 30117393-30111910 E EGN_Mt090430 20090702	chr01	30117393	30111910	T	C	T	T	T	T	T	C	TAATATTAATGATGAATAAACTGTGTATGGAGTGCTCTAATAGTCACGAGGTATTCAGCGGCTCCATTTTTTTTATATTGCTTGTTAGTGGTGCTGCAGC[C/T]ACTTGCTTATCTGCTTGGCTTCTTTATTTGGAATAGAGTAGCTGTTTTTGAAAAACATAGAAGTAGCTGGTTAGTAACTTGTTATTTGAATACCTATTTC
Ps000105	snp_peapol_c10076_332	peapol_c10076	IMGA:Medtr1g007380.1	Regulator of chromosome condensation, RCC1 chr01_pseudomolecule_IMGAG_V3 410034-408761 E EGN_Mt090430 20090702	chr01	410034	408761	T	T	MV	C	MV	C	MV	C	CAATGGTGTAATTTTTACTTTTATATACACTACTGATGAATATTTCTCATATGTTTTCTGTTACTCCTTCAGTTTTCTTCTTTCCCTTTTCTTGCTCGCG[C/T]GAACTCGACGGTTCCTCTTGTTTGAAATTAAAATCTTCCACCAATGGAGGCCATARCACTAAGGTAGAAGTGTAACAATCCATTACCTTACCGTTTCCAA
Ps000106	snp_peapol_c4093_680	peapol_c4093	IMGA:AC233109_22.1	hypothetical protein AC233109.4 87484-90323 E EGN_Mt090430 20090702	0	0	0	T	T	MV	MV	C	MV	C	MV	TGCTCCCGTGTTACACACTTATGGTTTTCGCCCCGAAATCCGAACTAACCAAAAAGTCTATGGAAAGTTATTTACCGTATGTAATCCTCGGCGTTCTATA[C/T]GCYTACTTGTTGTTCCTTTCTTGGACACCTGAAACGGTTCGATTGATTTTCGCGAGTAAATACTTACTACCTGAGCTTAGTAGCATAGGGAAAATGTTCT
Ps000107	snp_peapol_c1421_1128	peapol_c1421	IMGA:Medtr1g111680.1	Octicosapeptide/Phox/Bem1p; Tyrosine protein kinase chr01_pseudomolecule_IMGAG_V3 23863778-23858534 E EGN_Mt090430 20090702	chr01	23863778	23858534	A	A	G	MV	MV	G	G	G	CTGAAGACCGACCGGAGAAACAACTCTTCTTTATTCTTTTAATTGCAACATCTGATCCTCTCCATTTTCCATGATACACAGTCCCAAAAGTGCCAGAACC[A/G]AGTTCTCTCAGCTCTTCAAGATCCGCATTCATTATGATCTGCAAAGTACTAATGTCAAACTCATCAAAACTAATCTCTTGAGGAGCTACAACCACATCCC
Ps000108	snp_peapol_rep_c23712_139	peapol_rep_c23712	IMGA:Medtr1g146080.2	Chalcone-flavanone isomerase; chr01_pseudomolecule_IMGAG_V3 32202558-32201168 F EGN_Mt090430 20090702	chr01	32202558	32201168	C	T	C	C	C	C	C	T	AAAGTGCAGTCGTCAATTTTGGCATGTCTCACAGGATTAACATTATTCCATAAATTAAAAAGCAGAATTCCGCAAACAAAGTGGAAAAAGTTCTAATTAG[C/T]ACAAAATGACAACAAAGAACATAGATTCACACGATTACACAACCCAAAGTTTTCTTCATTTGGACAGTTCCTCAGAGAGATTTGTAGCCAAAGATTTAAT
Ps000109	snp_peapol_c2112_1500	peapol_c2112	IMGA:Medtr2g024730.1	Glycoside hydrolase, family 47 chr02_pseudomolecule_IMGAG_V3 6358264-6364041 F EGN_Mt090430 20090702	chr02	6358264	6364041	A	MV	MV	G	G	A	A	MV	TTGGATCTCCGGTCCTTTGAGATAGAGCAATGAACTCAAGCTGTTCGGTGCCAGAATCTGCCAAAATACTCGAACCCCCAGTCCATCCAGGATTGTGTGC[A/G]CGTCCATGTGACAGGTTGATGATGTTATAAGGAATTCCTGAAGGTGTGTTCCATGCCGGCAGTAATCTATCTGCAATGTCTCTAGCTTTGTCAAGGAAAA
Ps000110	snp_peapol_rep_c22480_1207	peapol_rep_c22480	IMGA:AC235662_4.1	Protein kinase AC235662.1 26217-19399 E EGN_Mt090430 20090702	0	0	0	G	G	G	G	G	G	T	G	CTTCTTTCTAGCATGCTTTGCTTGGACCCCAGCAAAAGAATCACTGCAAGGAGCGCCGTGGAACATGAATACTTCAAAGACATTAAATTTGTACCCTAAT[G/T]CCACATCTTAATGGTAAAGGTGTTTATAGCAATATGTGCAGAATTTATGAATTTTGATTTTGCATGAAATGCGTGTGCTATTTTTGTTATTTTCAACGAC
Ps000111	snp_peapol_c7872_742	peapol_c7872	IMGA:Medtr1g125370.1	Protein of unknown function DUF860, plant chr01_pseudomolecule_IMGAG_V3 27644110-27646020 E EGN_Mt090430 20090702	chr01	27644110	27646020	T	T	G	MV	MV	MV	MV	G	AAGAGGAGCACATGCAAGGTAAGATCTTGTCGAAGGCTCCATATAGCCCAAGTCTCCATTCAAGCCTCATTCATACATGCCATTTTTTTAATCACTCGTT[G/T]AGTGATATGAGAGATGATTAAGTTACTCGGGAGCAAATATACACATTGGATTATCAGTGCAAATTGTCAACTAAATGAACCAAGGTACCGCGAGGTTCAT
Ps000112	snp_peapol_rep_c24371_86	peapol_rep_c24371	IMGA:Medtr2g092250.1	Curculin-like (mannose-binding) lectin chr02_pseudomolecule_IMGAG_V3 21005095-21006544 E EGN_Mt090430 20090702	chr02	21005095	21006544	T	T	T	A	A	A	MV	A	NNNNNNNNNNNNNNNNNNNNNNNNNNNNNNNNNNNNNNNNNNNNNNNNNNNNNNNNNNNNNNNNNNNNNNNNNGTTACATACACTCTCTTTGATAGAGTA[A/T]TTCTCCACTTTCATAGCTCAAGCCATAGTTCCACAAAATGAAACCTTCAAATTCGTCAACTCAGGTGAACTAGGACCATTCATAGTAGAATATGGAGCTG
Ps000113	snp_peapol_c1307_1496	peapol_c1307	IMGA:AC146721_18.1	ATP-sulfurylase; AC146721.7 112689-108392 E EGN_Mt090430 20090702	0	0	0	A	A	MV	MV	MV	C	C	C	CATGGCTCCTGGTCTCGAGAAGCTTAACATTTTGCCATTCAGGGTTGCAGCTTATGACACTAAGGTAAACAAGATGGCATTTTTCGATCCTAGCCGATCT[A/C]AAGATTTCCTCTTTATATCTGGAACCAAGATGAGATCTTATGCAAAAAGTGGAGAGAATCCACCAGAAGGATTTATGTGTCCAAGTGGATGGAAAGTTCT
Ps000114	snp_peapol_rep_c23786_1164	peapol_rep_c23786	IMGA:Medtr2g103770.1	Syntaxin, N-terminal chr02_pseudomolecule_IMGAG_V3 24270596-24266920 E EGN_Mt090430 20090702	chr02	24270596	24266920	A	G	G	G	G	G	A	G	GGTCAACAATGCAGTAGATCATGTCCAGAGAGGGACAACTGCACTTCAAAGTGCTAAGAAACTCCAGAAGAACTCTCGAAAATGGATGTGCATTGCCATC[A/G]TGATCCTGTTAATAATAGTAGCTATCATAGTTGTCGGTGTTATCAAACCTTGGAAGAGTAACAAGGGCGCTTGAGTCCGAGTCCCTTTGTCTGTTGTCTA
Ps000115	snp_peapol_rep_c22004_1105	peapol_rep_c22004	IMGA:AC235668_15.1	Eukaryotic/archaeal ribosomal protein S3 AC235668.1 46796-45415 E EGN_Mt090430 20090702	0	0	0	G	G	T	T	T	T	T	T	GCAACAAACTTTCTCTTCTTACTCATTTGGGTGGCCATGGTGAAGATGGTAATGGAAACTGTGCCTTGTAAAACTAGCGCCGGCGCCGATAATGATCGGA[G/T]AAGTAGAAACCCTAATTTGTTGACACTAGAAGCGATAAGTGATGTTATTCGTCTTAAAAATGATTAAGTCCAGAACGAAAGAGAACAAGCCCAACATGAG
Ps000116	snp_peapol_c5992_875	peapol_c5992	IMGA:Medtr1g111180.1	U3 small nucleolar RNA-associated protein 15 homolog, related chr01_pseudomolecule_IMGAG_V3 23587570-23589365 E EGN_Mt090430 20090702	chr01	23587570	23589365	A	A	A	A	MV	MV	MV	G	TCAAGAGCTTATCATGTGCTGTCAACTTCACTTTCTTTGGCCTCATAACCAAGTAATCACCCTCAGATGGTTTCTCTCCTTGCCCTCTTTGAAAATACCT[A/G]TAGTAATTACTTGTCAAAACCCTCTTCTCATTACTCTCCACAGGCCTAATTCTCCAAAATGCACTATCCTCAGCCTTCTTTATCTTCCTCTTCTCAGTCC
Ps000117	snp_peapol_rep_c22340_173	peapol_rep_c22340	IMGA:AC146630_4.1	TB2/DP1 and HVA22 related protein AC146630.25 14266-11923 E EGN_Mt090430 20090702	0	0	0	MV	T	T	C	C	MV	MV	MV	CGCGGAATTATTAAACCATTTTTCCAAAATCCAAAGTTTCAAACTCTAATTTGAACTCGTCAATTTTCCTTATCAGTAGACAAAAAAGACGGTTTCAGTT[C/T]TTGACTCTGTCAAACAAAACAACAGGGATTTTCGAAATGTTAGGAGATTTCATTACTCGCTGTCTTATATTGCTTCTTGGATATGCATATCCTGGATTTG
Ps000118	snp_peapol_rep_c25497_1315	peapol_rep_c25497	IMGA:Medtr1g024370.1	Alpha amylase, catalytic subdomain; Alpha-amylase beta-sheet, C-terminal; chr01_pseudomolecule_IMGAG_V3 5777523-5780031 E EGN_Mt090430 20090702	chr01	5777523	5780031	G	G	G	G	G	A	MV	G	TAAAACCCGAAAAYGGTGTAACRTTTATTGATAACCATGATACAGGTTCAACTCAGAGACTTTGGCCATTTCCTTCTGATAAAGTCATTCAGGGTTATGC[A/G]TATATTCTAACACATCCYGGAACACCATCAATATTCTATGATCATTTCATTGATTGGGGTTTGAAGGATGAGATAACAAAATTGGCTGCAATAAGACAGA
Ps000119	snp_peapol_c4516_236	peapol_c4516	IMGA:AC235488_34.1	Serine/threonine-specific protein phosphatase and bis(5-nucleosyl)-tetraphosphatase AC235488.1 160871-167050 E EGN_Mt090430 20090702	0	0	0	G	T	G	G	G	G	T	T	TTTAAAAAAATGACATGGAAAACATACAAAAAATATCCACATTTTGCTGGATTAATACATCCTTGTAGAGTCATAATCGTGACGACTTCTTCCAGATAAG[G/T]TGTCCAGCAAATTCTTCAGTGWAACAGATTGGTGGAATATTACCTGCCTATTTTACATCAAAGCAGCCTTTGGACACCCAGAATATCAATGGATATAAAT
Ps000120	snp_peapol_c3913_128	peapol_c3913	IMGA:Medtr1g008390.1	Early nodulin 93 ENOD93 protein chr01_pseudomolecule_IMGAG_V3 716032-712341 E EGN_Mt090430 20090702	chr01	716032	712341	T	G	G	G	G	G	MV	T	GTAGTCATAGCCCAACACGTATGTATGAACAGAGACCAAAACATTCAATTTTGTTTTGTCAATCGTTCATCTTTTGACGGCTAATAGTTACAATTCCATT[G/T]TTACCAGCAACCTTCAAAAGTAAAGTTCCATCGATTCAAAGAAAAATGGGTATTCCTTCMGAACTTAGGGATGYTTGGGTCTCCAAAAGAAATTCTTTCA
Ps000121	snp_peapol_c3442_260	peapol_c3442	IMGA:Medtr1g117780.1	Ribosomal protein L3 chr01_pseudomolecule_IMGAG_V3 25382907-25386676 E EGN_Mt090430 20090702	chr01	25382907	25386676	C	C	C	C	C	C	C	T	TTTCTTCCATTCTTTCACAAATTATGACAAAACACAGTCAGTGAGCCACTGAGCCGCCGCCGACGGTCCGYACCTGCCAGCCGCACGTTCACCCTCTCCG[C/T]CATCTTCCTTCAAGATTTCCACTTCTCATCGTCCTATTCGTTCTTCTTCACAGGTTTCCKTTGCCATGTTGGCATTTTCAAGAGGCGTTGTTACTCGCTT
Ps000122	snp_peapol_c11172_186	peapol_c11172	IMGA:Medtr1g120530.1	Zinc finger, Zim17-type chr01_pseudomolecule_IMGAG_V3 25963063-25961122 E EGN_Mt090430 20090702	chr01	25963063	25961122	C	C	C	C	C	C	C	A	TGGCGAGGATTTTGCGGTTGCAGACGCGATTCGTTCCAACACAATCATTCCAATATCATCGCCACCCCATCGTCCAAGCTTCCTCTTGGCATTCTTCGAT[A/C]GATACAATAYTAAACAGATATGGATTTCTTAAAAGAGAGGTCTCGACMCAGACAAATCCAAATAAACCCGTTTGTGAAGATGTAGGGAATAATGAAGCCG
Ps000123	snp_peapol_rep_c25252_607	peapol_rep_c25252	IMGA:AC235488_9.1	Ribosomal protein L21e AC235488.1 32835-31436 E EGN_Mt090430 20090702	0	0	0	A	MV	A	A	A	A	A	G	AGGCCAAGGGAGAGGTTATCAGCACCAAGCGCAAACCTGAGGGCCCCAAACCTGGTTTCAAGGTGGAAGGTGCTACACTGGAGACTGTTACTCCAATACC[A/G]TATGATGTTGTTAAYGATCTCAAAGGAGGATATTAGAAGTTTATTGGCATTTTGTTTGACTGCACTTTGTTGTGCCTGAAAATTTATGGAACATCAGACT
Ps000124	snp_peapol_c3705_423	peapol_c3705	IMGA:Medtr2g085150.1	Uncharacterized protein C3orf32, related chr02_pseudomolecule_IMGAG_V3 19121576-19116666 F EGN_Mt090430 20090702	chr02	19121576	19116666	A	A	G	G	G	G	MV	G	CGTCTCTGTTATATCCTACAATATAGAAACTGAAGGATTGCCGGCGATGAGACATGGTGACGCGAGTTACCGGAACAACTGAGATTGTATGTCTCTCGCA[A/G]ATGACCCTTGCVGTGGTCGGCACTTGAGCTCTCTCAGCAATGACTTCCGAAGAGAACTTGTTGAGRAAAAAGAATCAGCAAAAAAGGCAGGAGTGCATTG
Ps000125	snp_peapol_c9623_569	peapol_c9623	IMGA:Medtr1g107930.1	Ribosomal protein L19e; chr01_pseudomolecule_IMGAG_V3 22886419-22884241 E EGN_Mt090430 20090702	chr01	22886419	22884241	G	G	G	A	A	A	A	A	GGATGAGGAGGATGCGAGTGCTGAGACGATTGCTTAGAAAGTACAGGGAGTCAAAGAAAATTGACAAACACATGTACCATGATATGTACATGAAGGTGAA[A/G]GGTAACGTTTTCAAGAACAAGAGAGTCTTGATGGAGAGCATTCACAAGTCCAAGGCCGAGAAGGCAAGAGAGAAGACTTTGTCTGATCAGTTCGAGGCAA
Ps000126	snp_peapol_rep_c31092_522	peapol_rep_c31092	IMGA:Medtr1g083800.1	80C09_19, related, putative chr01_pseudomolecule_IMGAG_V3 16652647-16651950 E EGN_Mt090430 20090702	chr01	16652647	16651950	A	MV	G	MV	MV	G	A	G	TTTTGCCAAWTCCTCTTGCTGCTGCAGCTGCCGAAGACGCCGCCGTTGATGCCRCAGAGCAATTGGTCACAACCCCCGTTGATGCCGGGTCCGTAATCGT[A/G]TCAGTTCTTTTCTTCCTCGCTTTCATTGGCTTATCCGTTATCAGTATCGGGGTTATCTATTTAGTAGTAACAGATTTCTTGACAAAAAGAGAGAAAGAGA
Ps000127	snp_peapol_c3037_1026	peapol_c3037	IMGA:CU651566_8.1	Cellular retinaldehyde binding/alpha-tocopherol transport; Cellular retinaldehyde-binding/triple function, N-terminal CU651566.9 36825-34547 E EGN_Mt090430 20090702	0	0	0	C	C	C	T	T	MV	C	MV	AACGACACGGAATTTGACATGAATAAATATGCTAAGAGAATGAAAGAGGAAGATAACAAGATGCACTCGTTATGGACACGGACAAACTCGCTATCATTGG[C/T]CTCRCKCAATATTCCTTCTTCTGATTCAACTGGGTCAGAAGCAGATTCTGATGCTTCCAACAATGAGAAAACACTCGGTTCCTCTATTCCTAACCCTGAG
Ps000128	snp_peapol_rep_c22414_151	peapol_rep_c22414	IMGA:Medtr1g126960.2	Ribosomal protein L36E chr01_pseudomolecule_IMGAG_V3 28410000-28412098 E EGN_Mt090430 20090702	chr01	28410000	28412098	MV	C	T	T	T	T	T	C	AAAAGCCATAAAAATAATCTTATATCTAATGATACACAGAAGACACAAGATTATACYAAGTTCAATTGCAAAAATGATTAACTCATATGTCTCGGTAAAA[C/T]AAAGAACAATCCTTCTAACAATAAACACTTGAGAAAAYTGAAGTAAATKAAAACAAAATASATAGTCTCCCATAAATTGAAACCATAACAAAAGTAAACA
Ps000129	snp_peapol_rep_c22890_1009	peapol_rep_c22890	IMGA:AC235487_7.2	AMP-dependent synthetase and ligase AC235487.1 32119-34637 E EGN_Mt090430 20090702	0	0	0	T	C	C	T	C	C	T	C	CTGAAACTACTGGGATTGTTTCTGTGGAGAATACAAGGATGGGGATTAGGCACACTGGTTCAACTGGAATGCTTGTTGCTGGAGTGGAAGCTCAAATTGT[C/T]AGTGTGGATACATTGAAGCCACTCCCTCCTGGACAGCTTGGGGAGATATGGGTACGGGGTCCGAATATGATGCGAGGTTATCATAACAATCCACAGGCCA
Ps000130	snp_peapol_c2768_1130	peapol_c2768	IMGA:Medtr1g060360.1	Protein of unknown function DUF266, plant chr01_pseudomolecule_IMGAG_V3 11989700-11990788 H EGN_Mt090430 20090702	chr01	11989700	11990788	C	MV	MV	C	MV	C	MV	T	TTTTGTCAATGGAGGATCCAAATGGCTGCACTGGTTTTACACTTACTAGAGTTAACTGGACTGATTGTTGGGATGGACATCCCCATCTTTATACTCCGGC[C/T]GAGGTTTCTCCGGAGCTTGTTCGTCAGCTGAGGCGATCCAATTCAAGCTACTCGTATTTCTTTGCGAGGAAATTCTCGCCGGAATGTCTTGAGCCGTTGA
Ps000131	snp_peapol_c16724_475	peapol_c16724	IMGA:Medtr2g033710.1	Peptidase aspartic, active site chr02_pseudomolecule_IMGAG_V3 9268117-9266108 F EGN_Mt090430 20090702	chr02	9268117	9266108	A	A	G	G	G	G	A	A	GCATCTTCTCTTGTGGAATTTGAAGATAGTTTGTTGACTCACAAGCATGGCGGCGTGCATCTCAAATTGTATCATGTCGCAAGTCTCAAGTCATCTCAGA[A/G]ATCCAAAYCATTTTTATTCTCTGACATGCTTGCGAAAGATCAGGAGCGTGTCAGGTACCTTCATTCGAGAATATCCACCAATTCTGATTCCAAAAGTAAA
Ps000132	snp_peapol_c21314_1760	peapol_c21314	IMGA:Medtr2g080320.1	Protein of unknown function DUF946, plant chr02_pseudomolecule_IMGAG_V3 18467611-18469855 E EGN_Mt090430 20090702	chr02	18467611	18469855	A	A	A	G	MV	G	A	G	AGATTGTATCAGGGGACTATTTGGGGGATGAAGTTGTTGAGCCTAGTTGGTTGAATTTTTTTAGGCAATGGGGTCCTAAAATTACTTATGATTTAGGTGA[A/G]GAGTTGAAAAAGTTGGATAAGRTTGTTCCTGGTTTGAAATTGCCCAATGAGCTGTTGGGTGAGGAAGGGCCCACTGGGCCAAAGCTCAAGAGAAATTGGA
Ps000133	snp_peapol_rep_c24045_121	peapol_rep_c24045	IMGA:AC233676_17.2	Caleosin related AC233676.2 74024-71162 F EGN_Mt090430 20090702	0	0	0	T	T	MV	T	T	T	A	MV	AGTTGTCATTTACCTATAAATATTCAGACATTAAAACCAAAAGCRGGACTTACTAAAATGCACATTCTTCTAAAACTCCTTTTTTGGTTAAGCATTCTCT[A/T]CATCAATATGGCMTCTTCTTCTTCTCTCTCATCAGATACCAAACAACAAGAATCTGTTGGTGGTATTGAGGATAAGAAACAAAATCCAGTTCATGAAAAT
Ps000134	snp_peapol_rep_c22064_1301	peapol_rep_c22064	IMGA:Medtr1g083540.1	37 kDa inner envelope membrane protein, chloroplast precursor, putative chr01_pseudomolecule_IMGAG_V3 16486769-16490181 F EGN_Mt090430 20090702	chr01	16486769	16490181	A	G	A	A	A	A	A	A	AAAACCAATACGCCTCTTTTTTGTGTTGTATAAACCTAGGTTGTGAGCTTGGCCTCGAAGACGATGATACACTAGAACTACTACACTTAGGTACTAAACT[A/G]GTCCTCGAATATGAAACCCTAGAAGTAGCAYTGATACTCGATTTGGGGAAACTTAAGCTCTTACCRTGRAAATCTGAAGTTGTGAAACCTAATCCATTTG
Ps000135	snp_peapol_c4237_908	peapol_c4237	IMGA:Medtr1g130320.1	Helix-loop-helix DNA-binding chr01_pseudomolecule_IMGAG_V3 29335942-29334992 E EGN_Mt090430 20090702	chr01	29335942	29334992	T	T	MV	MV	MV	A	T	T	ACAATTCCAAGAGTGTAGATCTATCTGAGATAAGAAGGAAATTTTCCAAAATTAATCCATCATTTAATTGTTCCGATCAAGGTTTTAAATAACGGTCGCG[A/T]AACTATCTTGAAGGCATGCCTATTTAAAGTAATTGATATATTCATGTTTTTGCCTTTTCTAACTGGCTGGTAATATATTCTATGTAGAGTGAGGTTGCTT
Ps000136	snp_peapol_c7653_679	peapol_c7653	IMGA:Medtr2g042690.1	Carbamoyl-phosphate synthase L chain, ATP-binding; ENTH/VHS; ANTH; chr02_pseudomolecule_IMGAG_V3 12036629-12031358 H EGN_Mt090430 20090702	chr02	12036629	12031358	C	T	C	MV	C	C	MV	MV	GGATTCTCCAACTTTCAAATTTTAAGGATGATTCTAGTCCAATTGCCTGGGATTGTTCTGCCTGGGTACGTACCTATGCATTATTTTTGGAAGAAAGACT[C/T]GAATGCTTTCGAATTCTTAAGTATGATATTGAAGCTGAGCGTCTACCCAAAGCTTCCCAAGGACAGGAGAAGGGACACAGCAAGACCAGGGATTTAGATA
Ps000137	snp_peapol_c8155_391	peapol_c8155	IMGA:AC233577_18.1	Eukaryotic initiation factor 1A (eIF-1A) AC233577.5 84946-84143 F EGN_Mt090430 20090702	0	0	0	A	MV	A	MV	G	MV	A	G	AGAAACGAGAGCTCGTCTTCAAAGAAGACGGCCAAGAATACGCTCAGGTCCTCCGCATGCTCGGTAACGGTCGATGCGAAGCCATGTGCATCGACGGAAC[A/G]AAGCGTCTCTGTCATATCCGTGGGAAGATGCACAAGAAAGTTTGGATCGCTGCCGGGGATATTATTCTCGTCGGACTTCGTGATTATCAGGACGATAAGG
Ps000138	snp_peapol_c10334_1983	peapol_c10334	IMGA:Medtr2g015240.1	GroEL-like chaperone, ATPase chr02_pseudomolecule_IMGAG_V3 4079848-4084629 E EGN_Mt090430 20090702	chr02	4079848	4084629	T	T	C	C	C	C	C	C	CATCATTTGTCACCACAATTCCTCCAGAAGCATCAAGAAGCATCTTTAGCATGGACCTGGGTCCCAAAGTTGTACGAATTATATCAGCAACAGCCTTCGA[C/T]GCCTGAATATTAGCATGATGCACCTTAGCTCCAGACTCACGTTTCAAAGAGTCCTTGAGAACTAAAACTGACGAGTGCATGATTTCTAGGTTTAAAAATC
Ps000139	snp_peapol_rep_c22597_1461	peapol_rep_c22597	IMGA:Medtr2g058890.1	SOUL heme-binding protein chr02_pseudomolecule_IMGAG_V3 15817964-15821554 E EGN_Mt090430 20090702	chr02	15817964	15821554	C	C	T	T	T	C	T	T	CATCRAAGAGGTGAGAAAGATCGTCGTAGAGAAAGGCTGCGAGTTGCTCCAAATTTACATTTGATTTTGGTGGACTCTGCTCTACTGAGCTCAGCTTAAT[C/T]GCCCACTTTGTGTGTTTTTTGGTTTTGGCTCTAACACATAGTTTATGGAGAGGAAKTGAAGGATAGTGGTGGAGGTTGACGGCGGAACTTGGTGACCGGA
Ps000140	snp_peapol_rep_c25075_339	peapol_rep_c25075	IMGA:AC233572_11.1	hypothetical protein AC233572.2 52137-58374 E EGN_Mt090430 20090702	0	0	0	A	A	A	A	A	A	G	G	CCGACGTCGTTTCGCACTTCAAACGCAAATTCTATCAACGCTATGTTGATTCAGATCTTGTGGTAGAACCGATGTCTTTTGGCAGTTCATCTCAGCCACC[A/G]CGGCCGACACCTACCCCCTCGTCATCATCAGCACCGCCCCGGTCAAATGATCAAGCTCGTGCAAGAAGCACTGGATCAACTAATAGAACTTCTGGGACAT
Ps000141	snp_peapol_rep_c23731_539	peapol_rep_c23731	IMGA:AC233680_8.1	coded for by A. thaliana cDNA T22670; coded for by A. thaliana cDNA T44720; coded for by A. thaliana cDNA T41991; coded for by A. thaliana cDNA AA042110, putative AC233680.1 46729-45900 E EGN_Mt090430 20090702	0	0	0	C	C	T	T	C	T	T	T	GGACTGAGTTTATTTCCGGAGCAGGTTCTGCTGCCGCTTGCACCGGAATTGATTCTGCCACAGTTTCAGTTTTTGGGACTGAGTTTATTTCCGGAGCAGG[C/T]TSTGYTGCTGCTTCTACTTTGGTCTCGGAGATAACGTCGGGAGGAGTAGCTTCTGCTTTCTGTACGGTCTCGACAATWTCGGGARTAACTTCTGCTTTCT
Ps000142	snp_peapol_rep_c22955_357	peapol_rep_c22955	IMGA:CU651566_3.1	Pollen Ole e 1 allergen and extensin CU651566.9 19800-21791 E EGN_Mt090430 20090702	0	0	0	A	G	A	G	G	G	A	G	TATGTGACCCTTGCCGTGCTGGTTATGAAACCTCCGCTATAACTCACATTGCTGGTGCTGAGGTTGCCTTGGAATGCAAGGATAGGATCAGCAACAAAGT[A/G]GTGTACACRAAGGCAGGGAGGACGGACCCATCTGGGGAATATACCATGTATGTTGACGAGGATCGCGCAGACAATGTTTGTGATGTGAAGCTAGTAAGGA
Ps000143	snp_peapol_c1571_131	peapol_c1571	IMGA:Medtr1g146370.1	Lissencephaly type-1-like homology motif; CTLH, C-terminal to LisH motif chr01_pseudomolecule_IMGAG_V3 32334889-32329655 E EGN_Mt090430 20090702	chr01	32334889	32329655	G	G	G	G	G	A	G	G	TCTGTGAGATTCCAATTTTTCGTTCCTTCCTTCCCCAATGGAAATGGATTCCACTCCGAACGGAAACAACACTGCCACCGGAACTCAAATCGGAGCCACC[A/G]CCGCCGTCAACCCTACGCCTGCTCCGTCCTCCAACCTTCCCCGACTGACGGAGTCTCTCAAGCTCGAACATCAGTTCCTCAGAGTCCCTTTCGAGCACTT
Ps000144	snp_peapol_c9299_746	peapol_c9299	IMGA:AC225517_21.1	Glyoxalase/bleomycin resistance protein/dioxygenase AC225517.6 96562-94314 E EGN_Mt090430 20090702	0	0	0	A	G	A	MV	MV	MV	G	G	GCTTAGACCCTGATGGTTGGAAATTGGTATTTGTTGATAATGTCGATTTTCTGAAGGAATTAGAGTGACAAAAGCATGGATTTTATAGATCCTACACTTC[A/G]CTGAACTTATAATAGGCCAACAATTTTTTCAGCGATATTTTATAATCGCGCTGTCAATTCAACATATCGATAAAGAAAAGTAAACATGTATTTACAGCAA
Ps000145	snp_peapol_rep_c35302_148	peapol_rep_c35302	IMGA:Medtr1g146040.1	Chalcone-flavanone isomerase chr01_pseudomolecule_IMGAG_V3 32192781-32189849 E EGN_Mt090430 20090702	chr01	32192781	32189849	G	G	G	MV	G	A	G	G	TTTTATTAAGCCAYTCAATTCAAATTATAAGGCACAAATCCACAAAATGCATAGACAAGACAATTTATTTTAAAAAACAACATTAAACCTATGACATATA[A/G]ATGTCACTTGGATTATTCAAAGATTACGAACTTTGTCTTAAAGATCATAGACAGCTGCCAACAATTCTCAGTTTCCAATTTTGAAGTTGTCATTCTTCAT
Ps000146	snp_peapol_c5997_330	peapol_c5997	IMGA:Medtr2g103170.1	UspA chr02_pseudomolecule_IMGAG_V3 23908382-23912716 E EGN_Mt090430 20090702	chr02	23908382	23912716	T	C	T	C	C	C	C	C	AATCACCGGTTCGGCCCGAACCGGATCATCCGGCTCGATTCGCCCTCCCACCCGGTTCTCATCGCAAAGTCGCGATCGCCGTTGATCTCAGCGACGAAAG[C/T]GCCTACGCCGTCCGATGGGCCGTTCAAAACTATCTCCGACCAGGCGACACCGTCATCCTCCTCCACGTCCGTCCAACTAGCGTCCTCTACGGCGCCGATT
Ps000147	snp_peapol_c2891_396	peapol_c2891	IMGA:Medtr1g024190.1	Zinc finger, RING-type chr01_pseudomolecule_IMGAG_V3 5647371-5653996 E EGN_Mt090430 20090702	chr01	5647371	5653996	T	MV	MV	C	C	C	T	C	AATTTTCCTGACTAATTGTGCCGGTTTTCTTGACCCCTATGTGTTCATCATCTTATCTTATAAGATAAAATAGAATATTCAGAGACACGAATATCTCTCA[C/T]GATGCTAAGCCTGTTGTCTTACAAATGGGACACAGATTCTTGTGCATTAGCCACTGTTTGATACAGTCGGTATGAAAATCGTGCCCGCAGTCCAACGATC
Ps000148	snp_peapol_rep_c22006_620	peapol_rep_c22006	IMGA:Medtr2g017370.1	Protein of unknown function DUF506, plant chr02_pseudomolecule_IMGAG_V3 4270115-4272225 E EGN_Mt090430 20090702	chr02	4270115	4272225	A	T	A	A	A	T	T	T	CTACATACACTTCTGGGATTTTTCTCACAAGATTGTTATAATCTTCACTTGCTTTTCCCATCTCAAATTGTGACCGAAAGTTTAGTTCTATGATTACCCT[A/T]ACATCTGGTTTCTGTTTGCTTGTRCTRTGTATCACATCCAAAAATGTATGTTCACCTGATGGAAGATTATGTGAGCTAGTCCATTTAGTATTACAAATGG
Ps000149	snp_peapol_rep_c22958_1310	peapol_rep_c22958	IMGA:AC147501_7.1	FAD linked oxidase, N-terminal; Berberine/berberine-like AC147501.9 20889-22593 E EGN_Mt090430 20090702	0	0	0	C	T	T	T	T	T	C	T	AAAAGTTTCCTCAGTTGGGTTTAAAGCAAAGTGATTGCATTGAAACAAGTTGGCTTCAATCGGTTTTGTTTTGGACTAATATCAACATTACGGAACCGGT[C/T]GAGATTTTGCTTGATCGTCAACCGCAATCGTTGAATTATTTGAAAAGAAAATCTGATTACGTAAAGAAGCCGATTTCGAAGGAGGGTTTGGAAGGGATTT
Ps000150	snp_peapol_rep_c22360_648	peapol_rep_c22360	IMGA:Medtr1g149790.1	RNA-binding region RNP-1 (RNA recognition motif); Calcium-binding EF-hand chr01_pseudomolecule_IMGAG_V3 33134581-33131894 E EGN_Mt090430 20090702	chr01	33134581	33131894	T	T	A	A	A	A	A	A	GAGAAGAAGGTTTCCTCTCTGCAGCCAAATTCAATCGCAGCGGCCGATCCTGAACCTCCACGCCGTTCATAGCCTTCAAAGCAGCCTGTAAATCCTCAGC[A/T]GTTTCAAAAGTAACGAATCCAAAACCTCGAGATCTTCCATTGTCCTTCTCATAGACGACTCGAGCACCCAGTAATCCCGGCTGTTCAGCAAAGGCATCTC
Ps000151	snp_peapol_c1758_1674	peapol_c1758	IMGA:Medtr2g008850.1	CD2-binding protein-related, putative chr02_pseudomolecule_IMGAG_V3 1803934-1809380 E EGN_Mt090430 20090702	chr02	1803934	1809380	G	G	G	G	G	G	A	G	TCACTTCAGCAGCCGATACCGAGATACCTCCATTCTCCTCACTCAGGAGCTCAGCAGTAATTTGATTCCTGCGTTTCACCCGCTCTTTGGCAGCAACAAC[A/G]GGGTTCGACAAGTCATTCACATTCTCCTCAACAATTACTTGCTCCACTACTACATCTACTTGACTCCCTTTCTTTTTCTTTGGAAACCTAAYCCTCTTTG
Ps000152	snp_peapol_c2025_948	peapol_c2025	IMGA:Medtr1g125200.1	Tubby; Cyclin-like F-box chr01_pseudomolecule_IMGAG_V3 27545376-27541451 F EGN_Mt090430 20090702	chr01	27545376	27541451	G	G	A	A	A	A	MV	G	GAGAAATGAGCTCTGGCTGGCCTGGGACAACGCCGCCGGGSTCGAGGGATGACGAAGGGATTGAGTACATAGTGCAATTCATCCTCCGTGGACCTCTTGT[A/G]CCGAGGACATTCAACTCGTAGGTRACCTGTGCCACGTTGTAGTTGCCACTAGGGACCTTTGGAGAAACTTTTTTCGAGTAGAATCTTCGGCTGCTGCGTC
Ps000153	snp_peapol_c7345_751	peapol_c7345	IMGA:Medtr1g019300.1	hypothetical protein chr01_pseudomolecule_IMGAG_V3 3840082-3841861 E EGN_Mt090430 20090702	chr01	3840082	3841861	T	T	T	T	T	C	T	T	CGGAGAGAGTCAAGAGGAAGAATTCGCGAAACATGTCGAATTCTGTAGTTTTTGCTGCTGCATGTAGTGAGAGTTTTGAAGAAGAGAGTAGCGAACGTGG[C/T]AATGAAACGACCGGTTCGAAATCGGGTGGTTCGCAGAGAAGGCTCTGGGTGAAGGATCGTTCGAAAGCATGGTGGGATGAATGCAACAAAGATGATTTTC
Ps000154	snp_peapol_c7847_1040	peapol_c7847	IMGA:Medtr1g031910.1	Proteasome component region PCI; chr01_pseudomolecule_IMGAG_V3 7844232-7838946 E EGN_Mt090430 20090702	chr01	7844232	7838946	T	T	G	G	G	T	G	G	CCAACAGTAAACGAACTATAATGGCCCACTTGTTACACTGAATTCGAAAACCCTGYGCTGCAACTGGTGCTTTACGAGCAGCCTGCAGGAGAGACTCCTT[G/T]GCATCGGTATACTCCAACTGAATAGTCCGAATTTTCCCAAGGTAGAAGAGATAGCGACAAAACTGCTGGTTTGAATGTGCCTCAAATCGCGGAGCCTTAG
Ps000155	snp_peapol_c8784_411	peapol_c8784	IMGA:Medtr1g137370.1	hypothetical protein chr01_pseudomolecule_IMGAG_V3 30452906-30454164 E EGN_Mt090430 20090702	chr01	30452906	30454164	G	A	G	MV	MV	MV	MV	A	ATATTGCAAATATTGTCAATACGGCCATCTATACCACTGCAAACGTGAATGTCACACAAGGTAATCCGGGTTTTTACAATCAGTCTGGGCCTTCAATGCC[A/G]CCACTATGCTATCCCTTTGACGATCAACTTCGAGAACGCCAATGTTCAAACCAAGAAGTTTCTTCTGACAATGCTTCAATGGTTTGGAAGAATTATGTAT
Ps000156	snp_peapol_c4488_1345	peapol_c4488	IMGA:AC233100_36.1	BolA-like protein; Fe-S metabolism associated SufE AC233100.6 121683-123592 E EGN_Mt090430 20090702	0	0	0	C	C	C	C	C	C	G	G	TGGGTTTGAAAGAGAAGAGGGTGTTTGTGGGTTTAATGAAGAAAGTAGAGTTGTTTTTGTTGAAGAGGGAAAGTGGGGATTTGGTTGTGAATAATCTTAA[C/G]GAACATGAAAAAAGGGATTTGGTTGACATCATTGTTGCTGGTATGCGCATTGCATTTGCAGSAGTTGGTTGTGAGATAGAGAAAGAGAAGGGCATTGTTC
Ps000157	snp_peapol_rep_c25745_1105	peapol_rep_c25745	IMGA:Medtr1g100290.1	Drought induced 19 chr01_pseudomolecule_IMGAG_V3 20758572-20757152 E EGN_Mt090430 20090702	chr01	20758572	20757152	C	C	A	A	A	C	C	C	GTTAGGCGACTAATAATGGAAACTGTAAGTTGATTAGAAATAATAATCAAAAACATAAGGTCCAACCTTAAGGATCTTGATGAAAGATGTGTCCAGTGGG[A/C]TAAGTTTGGTAATTGATGTTAGCCTAATTGTGATATTGTGGCAGCAGCACTTTATGCATGCATATATAGTGCTGAATCTGATGATAGTTACCATTTATTT
Ps000158	snp_peapol_rep_c24501_270	peapol_rep_c24501	IMGA:Medtr2g025300.1	hypothetical protein chr02_pseudomolecule_IMGAG_V3 6672932-6669494 E EGN_Mt090430 20090702	chr02	6672932	6669494	G	G	MV	MV	MV	A	MV	A	CTTAGGCTGTGATAATCATCCTTTATCCAGGCAAGAATTGATGGATCTAGTCGAAAAAAGTGGAAAATTTAGTAAAAAGTTCGAGAAATTCACAGGAACC[A/G]RTGATCCTCTTGGTAAGAGATTAAACAACTCAAAAACGCGGCAGGAAGTAGGGTGGGAGCCCAAGTATTCTAGCTTTGGTCATTTTCTCGAGACCTTATG
Ps000159	snp_peapol_rep_c23894_198	peapol_rep_c23894	IMGA:Medtr2g095440.1	Major sperm protein chr02_pseudomolecule_IMGAG_V3 21816263-21812590 F EGN_Mt090430 20090702	chr02	21816263	21812590	T	T	T	C	C	C	C	MV	AAATAAAACGCTACCTGAGAGAAACACGTTCTCCCAAAAGTCGTTGCGAAACACACACAGTACAACACTGCATTCTCTGTTTCATCTCTTCATCTTCAAC[C/T]ACTCTGAAATWCCAAACCATAAAACGCTGCGTTGCGTTTATTCTGTTTTGATTTTTCAACTCCTCTCTGACCTAACTCCACCATGGCCATCGCCGGCCAC
Ps000160	snp_peapol_c233_1817	peapol_c233	IMGA:Medtr1g037120.1	Aminotransferase, class-II; Rieske [2Fe-2S] region chr01_pseudomolecule_IMGAG_V3 8682004-8679905 E EGN_Mt090430 20090702	chr01	8682004	8679905	C	C	C	C	C	C	G	G	CAAACTTGGAGTAAGGTACAGGCTTTGGAGGGATGCATTGGAAAAAGGAGATAAGCAACTACCTTTCAGCACATATAATAATTAAAACACAGAAACCAAA[C/G]ACTGCATTTTGTCTCACTTAGTTATGCTTCTTGGATCCAAATAAGGATCTTCTTTTGTTTTTTGTCAAAACTCTTGGACAACCTTGGATTAGAACTTCAT
Ps000161	snp_peapol_rep_c22560_1019	peapol_rep_c22560	IMGA:Medtr2g104610.1	Beta-Ig-H3/fasciclin; Myristoyl-CoA:protein N-myristoyltransferase chr02_pseudomolecule_IMGAG_V3 24714919-24717551 E EGN_Mt090430 20090702	chr02	24714919	24717551	C	C	A	C	C	C	C	C	YCTCATTATCCCTCGCTCSGTACAAGARGATTTCAACCGGAGGAGAAATCTCGCTGATATATCAGCGATTCTCCCGGAAGGAGCACCGGTGGTAGATCCA[A/C]GAACTCACCGATTAAAAAAACCGGTATCCGTTCCAGCCGGAGCTCCACCGGTACTACCAATCTACGACGCWTTGGCACCGGGACCATCTCTAGCTCCGGC
Ps000162	snp_peapol_c5720_502	peapol_c5720	IMGA:Medtr1g125770.1	Glycoside hydrolase, chitinase active site chr01_pseudomolecule_IMGAG_V3 27882396-27883573 E EGN_Mt090430 20090702	chr01	27882396	27883573	C	G	C	C	C	G	C	G	CTTCTTAATCACAGGCAGAATCTCAGAACTCAACACATCTGCCGGAATAAAACCACTTCCGGCAGCYGCCGTAGCGGCCGGCAACCCCAAAAATATCTTC[C/G]TAACAGGAACATTCTTTGTCCATTGATTCCAAGAACTCACAAGATTAGTTATGTTCCCATTATATTGACAAGGAGGGTTGTTATAAAAYTGAACCCAAAC
Ps000163	snp_peapol_c9324_1362	peapol_c9324	IMGA:Medtr1g126980.1	Peptidase A22B, minor histocompatibility antigen H13 chr01_pseudomolecule_IMGAG_V3 28434159-28429473 E EGN_Mt090430 20090702	chr01	28434159	28429473	A	C	A	A	MV	A	A	C	CTACTTTGGGACCTGTAGTTGTGATCTCTTGGATGAAGAATGAGTTACTCGAGTTCTGGGAAGGAAACATTCCAAAGCTCAATGATAAGAACCGCGGAGT[A/C]GAAGTTTAGCWTGTTAACTGGTAGTTTATAGCCAAAAAGAAAGTTGTAAATTCACTTGAGAATCTTAACTGATGCGACTCACCGTGAAAATTGACATTTT
Ps000164	snp_peapol_c11430_1274	peapol_c11430	IMGA:CU651566_11.1	Uncharacterized WD repeat-containing protein C2A9.03, related CU651566.9 58826-64265 F EGN_Mt090430 20090702	0	0	0	A	A	MV	T	T	T	MV	T	GAACATGCAGGTTGTGGGACATAAGAAATCTTTCGCAGTCYTTAGCAGTATTAAAGGGAAGAATAGGTGCAATAAGGGGCTTAAGATTCACATCAGATGG[A/T]MGGTTTTTGGCCATGGCTGAGCCAGCAGACTTCGTCCATATTTTTGATTCACAATCTGGTTATGCACATAGTCAAGAGATAGATATATTTGGCGAGATTG
Ps000165	snp_peapol_c7997_1561	peapol_c7997	IMGA:Medtr2g018910.1	Protein of unknown function DUF250 chr02_pseudomolecule_IMGAG_V3 5080065-5078311 E EGN_Mt090430 20090702	chr02	5080065	5078311	T	T	T	A	A	A	T	A	TAATTGACTCGGTCATTATTTGATCCGGAAAGCTATTTTCCTCCGACGAAAATGTTTCTCTGGCTTCATTAGCATCTATTATGTGAAGTTGCAGTTCTTG[A/T]GCTTCTTCTGCCATATGTAGAAGTGAAAGAGAGTTAAGACCCCGACGTATAGTTGCAAAATTCTAAGGCTNNNNNNNNNNNNNNNNNNNNNNNNNNNNNN
Ps000166	snp_peapol_rep_c22307_117	peapol_rep_c22307	IMGA:Medtr1g076700.1	Carbohydrate kinase, PfkB chr01_pseudomolecule_IMGAG_V3 15378848-15375435 F EGN_Mt090430 20090702	chr01	15378848	15375435	MV	C	T	T	T	T	T	T	TTAACAAATTAGTCAACATTATAACCTGATAGGATTTCAAATAAGATAGAACATGTAAAAGCAACATTAGCTATTTTCTCAGTATCATCATATAGCAACA[C/T]TAGCTATAGTAACCATAAAAGACAAACACTTGAAATGACAAACAGCAAAAGATTATAAATGATGCCAGATAGGACTTCAAATAACATGAACTTATTTCAG
Ps000167	snp_peapol_c863_1048	peapol_c863	IMGA:AC233655_10.1	Transferase AC233655.2 86615-83679 E EGN_Mt090430 20090702	0	0	0	G	A	G	G	G	G	G	A	TCCACTACAGTTCTTACGAGATGTTAGCTGGTCATGTTTGGAGAAGCGTGTGCAAAGCAAGATCGTTGCCTGATGATCAAGAAACCAAATTGTATATCGC[A/G]ACYGACGGAAGRGCGAGATTGCAGCCTCCTCCTCCACCGGGTTACTTTGGGAATGTGATATTCACAACAACACCTATAGCTATTGCAGGTGATCTCATGT
Ps000168	snp_peapol_rep_c23326_1057	peapol_rep_c23326	IMGA:Medtr2g043000.1	Ribosomal protein L30 chr02_pseudomolecule_IMGAG_V3 12206019-12203295 E EGN_Mt090430 20090702	chr02	12206019	12203295	T	C	T	T	T	C	C	C	TCTCAGCTCTTTTCTTCTTGGCGGCTTCAAATTCTTGRGTTTTGGCCAAAGCCCATTCTTCTGCTCTCTTCTGTTTCTTCAGAAAAGACTCTGGGGCAGT[C/T]GTCTTCACCTCTTTACTCATCTCGAGGGAGGAAATGAATCTCTCTGAAAATGCGAATTAGGGTTTCTCGGCGAGTGGAGAGATGAGTTAGCTAGCCMGTA
Ps000169	snp_peapol_c7030_571	peapol_c7030	IMGA:Medtr1g143990.1	Isopenicillin N synthetase; GRAM chr01_pseudomolecule_IMGAG_V3 32004369-32005386 E EGN_Mt090430 20090702	chr01	32004369	32005386	G	G	G	MV	T	G	G	T	TTGCYGGARTTCTCTATATCTCTACAGAAAAAGTTGCATTTTGCAGTGAAAGACCAATTACTTTCTCTTCTGCAGCAACAGGRGAGTGGCGGAAAGTACC[G/T]TATAAGGTTTTGATTCCGGTTGGGAAGATAAAAGAAGTTAAYGAAGGACAGAATGTGGATCAAGAGGAACAAAAGTATATAGAAATTGTAACTCAAGAGG
Ps000170	snp_peapol_c3263_256	peapol_c3263	IMGA:AC147501_9.1	FAD linked oxidase, N-terminal; Berberine/berberine-like AC147501.9 35988-34289 E EGN_Mt090430 20090702	0	0	0	C	C	T	T	T	C	C	C	CTGTTGGCCATGTTGCCTAAGCCTTGTTTGGCAGTGTCGGGATACTTTGTTCATTCCAGAAAAAGTTTTGAGGATCAACTTGAGTCTTAACCTTAACCAA[C/T]CTCTCAAAATTTTCACCAAAGTACTTCTTTCCATAAACCACTCCTTCATTGTATTCATCCTTACCATGACTATTGATACCAATATCAAGGTCTCTATART
Ps000171	snp_peapol_rep_c22186_1159	peapol_rep_c22186	IMGA:Medtr2g088240.1	Kelch-type beta propeller chr02_pseudomolecule_IMGAG_V3 19910945-19907270 E EGN_Mt090430 20090702	chr02	19910945	19907270	T	C	C	T	T	T	T	T	GGTCATCGGCTGTCACGGAATGGTAACTCCGGTGAGGAGGCCCAATATCTCCTCTTGAAATCAAGGCCCAAGTGTTGGTCTTAGTATCAAAAGAATAGAG[C/T]TCATTGAGTTCTGTGTGTTCAACATCTCTTCCACCAAATACATAGATGGTTTCTCCAACTGCAGCCATTGTGACACCAACACGTGGCGGCGGGATGCTGC
Ps000172	snp_peapol_rep_c22512_1540	peapol_rep_c22512	IMGA:AC233660_47.1	Chalcone and stilbene synthases, C-terminal; Very-long-chain 3-ketoacyl-CoA synthase AC233660.2 190599-188614 E EGN_Mt090430 20090702	0	0	0	G	G	C	C	C	G	C	G	TCGAGCATTTCTGTATCCACGCCGGTGGCCGTGCTGTCATCGACGAGTTACAGAAGAATCTTCAATTATCAACGGAACACGTGGAAGCGTCGAGGATGAC[C/G]CTACATAGGTTCGGTAACACATCGTCTTCGTCGCTATGGTACGAACTCAACTACATCGAATCGAAAGGAAGGATGAAGAAAGGAGATAGAGTTTGGCAGA
Ps000173	snp_peapol_rep_c26540_632	peapol_rep_c26540	IMGA:Medtr1g008960.3	hypothetical protein chr01_pseudomolecule_IMGAG_V3 1000214-1002176 E EGN_Mt090430 20090702	chr01	1000214	1002176	G	G	G	G	G	G	MV	A	CCGGAGATTGATAATCAGAAGGGGACATACTGAAATCTCGTGTGAAACAACGATTAACTGCATAACCAGCTCTAGCTTCTGCAGATGCCATTACTTCTCG[A/G]TCAGATTATGAGCTTTTTATKGAGAATTCATCTTATTCGATTTCTTTAACTTTCAAGATACCATCAAATTCAAAGGTACTATAAATTATAGGTTGTTTTG
Ps000174	snp_peapol_rep_c38278_232	peapol_rep_c38278	IMGA:AC233685_63.1	Ribulose bisphosphate carboxylase, small chain AC233685.2 269264-267394 E EGN_Mt090430 20090702	0	0	0	G	G	MV	MV	MV	C	C	C	AATTCAACCACAAGAACTAACAAAGTGAGAMAAAATGGCTTCTATGATATCCTCTTCCGCTGTGACAACAGTCAGCCGTGCCTCTACGGTGCAATCCGCC[C/G]CAGTGGCTCCATTCGGCGGCCTCAAATCCATGACTGGATTCCCAGTGAAGAAGGTCAACACTGACATTACTTCCATTACAAGCAATGGTGGAAGAGTAAA
Ps000175	snp_peapol_c3686_547	peapol_c3686	IMGA:Medtr1g083530.1	AGG2, putative chr01_pseudomolecule_IMGAG_V3 16482728-16479736 F EGN_Mt090430 20090702	chr01	16482728	16479736	T	MV	G	G	G	G	T	G	ATTGATTTGGTTATTGAGATTAGATATGGAAGCTTGTAACCTATGTTTACCATAGAAGCCAGGGAAAGAAACAGTTCCAACTTGTGTAAAAGGATGATGA[G/T]GAGGAGGAACTTTTTCTTTCTTTTCTATGAATTCTTCTGATTCTCTTCCATTTTCTGCATCTGATAGCACCTCTATTGATTGTTGCCTATCCATGCCTTC
Ps000176	snp_peapol_rep_c23421_118	peapol_rep_c23421	IMGA:Medtr2g045390.1	Glycoside hydrolase, family 16; Xyloglucan endo-transglycosylase, C-terminal chr02_pseudomolecule_IMGAG_V3 12547856-12549660 E EGN_Mt090430 20090702	chr02	12547856	12549660	C	A	A	A	A	A	C	A	ATCAATCTATACTCTATATATACCTTCAAAACTCTGCATGCATTCATCAAATACAWCATTTGGGCATCTAGTGTCCTCCTCTTWACATATCTCTCTCTTT[A/C]TATAGCATTTGGTTGGAATAGTATTCTAAGCATAAAAATGAGAGCTAAAGTTCTTATTCGATTTCTTCCCCTTATTGTGGCCACTCTTTTTGTGGTTACA
Ps000177	snp_peapol_rep_c29897_466	peapol_rep_c29897	IMGA:AC233651_10.1	Ribonuclease T2 AC233651.1 24866-22504 F EGN_Mt090430 20090702	0	0	0	C	C	MV	C	T	C	MV	C	TAGAGCCTCTGCAACAAGCATTAGAGGAACAACAATAKCGCGTGCGTTKACAAAAAGTACCAGGCCATTGTAACGCCAAAGCGAAATAGTCAAATTCTCT[C/T]TGTTGGTGGCCTCCGCCTCCTCCACGCTCCAGCTCATCSGCGGCAATTGCCGGAGAAGATTYTCCGGCAAAGACGRCGAGAGCCAGGAATAGGCATAGAA
Ps000178	snp_peapol_rep_c22206_1353	peapol_rep_c22206	IMGA:Medtr1g125110.1	Protein of unknown function DUF793 chr01_pseudomolecule_IMGAG_V3 27504823-27503041 E EGN_Mt090430 20090702	chr01	27504823	27503041	G	C	G	G	G	G	G	C	CTTGTCAAGACCGTGGATTGCACGTGCATTTCACCATTCCAAGGAGCTACACTTGGGCTATTCCGTTGCTCGCGCTGCACGATAGGATCTTGGAGGAGTC[C/G]AAGAAGCGYGAAAGGAAGAATGCTTGTGGCTTGCTTAGAGAGATTCAGCAGATTGAGAAATGTGTTAGACAGATGAGTGAATTGGCTGATTCTGCGCAGT
Ps000179	snp_peapol_rep_c23800_1355	peapol_rep_c23800	IMGA:AC235092_10.1	Male sterility protein AC235092.1 44793-34419 E EGN_Mt090430 20090702	0	0	0	C	T	C	T	T	MV	T	T	TACCTGCTGACATGGTGGTGAATGCRATGCTAGTAGCKATGGTGGCTCATGCAAATCAACCTAGTGATGATCATGCCATATACCATGTAGGTTCCTCCGT[C/T]AGAAACCCATTGAGATACCTCAATCTAAAGGATTATGGATTCAGATATTTCACAGCAAAACCATGGATAAACAAAGATGGAACCGCGGTYAAGGTTGGAA
Ps000180	snp_peapol_rep_c58918_582	peapol_rep_c58918	IMGA:Medtr1g117030.1	Histone core; Histone-fold chr01_pseudomolecule_IMGAG_V3 24930037-24929499 E EGN_Mt090430 20090702	chr01	24930037	24929499	C	C	MV	G	MV	MV	G	G	CACCACCGTCCTTAGGCAGCTTCTTTCCGGCCTTTGGCTTCTTCTCGGCAGGAGCCTTCTCTGCTATGGTGGACTTCTTCTCCTCCACGGGTTTCTTCTC[C/G]GCKGGCTTCTTCTCTCCTTTTGGTGCCATTTCTGTTTGGKAATTTGAAAACTGAAAAYTGAAATAAGATGTAAAGATGCAGATCGAAAAACTGTGAATAN
Ps000181	snp_peapol_rep_c22713_385	peapol_rep_c22713	IMGA:Medtr1g146230.1	Haem peroxidase, plant/fungal/bacterial chr01_pseudomolecule_IMGAG_V3 32251120-32249261 E EGN_Mt090430 20090702	chr01	32251120	32249261	T	C	C	C	C	T	C	C	TTCGACTCCATTTTCATGACTGCTTTGTTCWAGGTTGTGATGCATCGGTGTTGTTAGACGACACGGYGAATYTCACGGGYGAAAAGAAATCGTTCCCCAA[C/T]GCGAACTCGCTAAGAGGYTTTGAGGTGATTGACRATATCAAATCTCARTTGGAGAAAATGTGTCCTAAAGTTGTTTCTTGTGCTGATATYTTAACCCTAG
Ps000182	snp_peapol_c8271_55	peapol_c8271	IMGA:Medtr1g020720.1	Protein phosphatase 2C-like; chr01_pseudomolecule_IMGAG_V3 4624407-4628642 F EGN_Mt090430 20090702	chr01	4624407	4628642	G	MV	MV	MV	MV	G	G	A	NNNNNNNNNNNNNNNNNNNNNNNNNNNNNNNNNNNNNNNNNNNNNNNNNNNNNACTGAAATAGCTTAACAGCTTAACGAGACAATATGTATAAAGTTTAT[A/G]GAATCCCTCAAGTTCATGATGAGAATGTCATGATATTTGAGGCAAATAAGGTTCAATATGAGACTAAGAGACTTTGTTCTGTTTACTCCAAACAAGGTAC
Ps000183	snp_peapol_rep_c44072_289	peapol_rep_c44072	IMGA:Medtr1g121450.1	Ubiquitin-conjugating enzyme, E2 chr01_pseudomolecule_IMGAG_V3 26466327-26464360 F EGN_Mt090430 20090702	chr01	26466327	26464360	G	G	MV	G	G	T	MV	T	CTCCACTCATCATGAGAGCCATTAACTCCTTCTGTAATCTCTGAGAAACGGATGATGTGTCAACAGGAAGAGGAGAAGCGAGAGACTTCTTGGAAGAGGC[G/T]GCGGATGGTCGACGGTTGCGACCGGGCGGCGATTGGTCAGAGGAATTTTCGGCGGTGGGGTTTGATCGGACCTCCATGATAGCGACGAAGATCAAAACGG
Ps000184	snp_peapol_rep_c23401_670	peapol_rep_c23401	IMGA:Medtr1g137740.1	hypothetical protein chr01_pseudomolecule_IMGAG_V3 30581926-30580062 E EGN_Mt090430 20090702	chr01	30581926	30580062	A	G	A	A	A	G	A	G	AAGCCGCGGAGCTTATGTTAGAGAATCCAAACTATTTCTTAGTCAATTCTCGTTCTCTTCGCATTTCTACAAGATTCTCTCCTCTTGTTGCAGACGAAGA[A/G]CTGGAACTCGGAAGTGTTTACATATTTTTTCCWATGAGAAGACTCAACTCTGTCGTTACGGGGGCTGACATGGCGGTGCTCTTTCTGGCGGCGAATTCTG
Ps000185	snp_peapol_rep_c24339_752	peapol_rep_c24339	IMGA:Medtr1g121460.1	CD9/CD37/CD63 antigen chr01_pseudomolecule_IMGAG_V3 26472631-26470719 F EGN_Mt090430 20090702	chr01	26472631	26470719	T	C	C	C	C	T	C	T	TTTTCTTCAACCATGGTGAATAATCCATGAGATGATACTCACTATAAGATCTACCAGGAACTTCAACACCACCACCTTTACTAGTCACACCAAAGCCAAA[C/T]ACAGTTACACCCAATAGTGCTGCTATTAGCAACAACATAATCACCAAATACAACCATAGTGCACATGCTACATGAAAACAAGCACCAATGAAACCAGCTA
Ps000186	snp_peapol_c9082_211	peapol_c9082	IMGA:AC235749_26.1	Ham1-like protein AC235749.1 82849-86143 E EGN_Mt090430 20090702	0	0	0	A	G	MV	G	G	G	A	G	AATGCATTTAAATGTGTTGGAGCAAATTCATTTCTAACCAAGCTTAAATTTGTTATCTAGTATAGAACTTCTGACTTATAGTCTCTCTCTACCATTTTAG[A/G]TCTGAAAGGTATATCCAGCTTCAGCAAAATGTGATTTCACCAGTGCCAGAGATTTGAAGCGGTGAGAAATTTTGTTCTTTTCTTCTTTGGACATCTCTGC
Ps000187	snp_peapol_rep_c25039_691	peapol_rep_c25039	IMGA:Medtr2g008900.1	Protein phosphatase 2C-like; chr02_pseudomolecule_IMGAG_V3 1842008-1845587 E EGN_Mt090430 20090702	chr02	1842008	1845587	C	C	T	T	T	C	C	C	GACAAGAGCTAGGACTATTTGCCATATACGATGGACACCTCGGAGACAGTGTACCGTCATATCTGCAAAAGTATCTCTTTTCTAATATCTTGAAGGAAGA[C/T]GACTTCTGGAACGATCCATTCATGTCGATTTCTAAAGCTTACGAGTCAACAGATCAGGCGATTCTTTCTCACAGTCCTGATTTGGGGCGAGGAGGATCAA
Ps000188	snp_peapol_rep_c22497_524	peapol_rep_c22497	IMGA:Medtr2g105010.1	U box chr02_pseudomolecule_IMGAG_V3 24927807-24929145 E EGN_Mt090430 20090702	chr02	24927807	24929145	A	A	C	A	A	A	A	A	CTTCCACAATCAACTTGAAGAACCAAACACAGTTTAGCAACAACACCAAGCTTAAGCATTTCTTGAACAACATTATGAGTTGCAGAGAATCTTGAAACAG[A/C]CAACAGAATCCGAACAGCTCTATCGTTCGCGACCGACGAAACCCTAAGAATCTTCTTCGAAACAACAGCCATTCCTGCTCCATGTCTCAGAAGTTCAGCT
Ps000189	snp_peapol_rep_c26273_89	peapol_rep_c26273	IMGA:Medtr2g097200.1	Blue (type 1) copper domain chr02_pseudomolecule_IMGAG_V3 22744099-22746157 F EGN_Mt090430 20090702	chr02	22744099	22746157	A	C	C	C	C	C	A	C	NNNNNNNNNNNNNNNNNNNNNNNNNNNNNNNNNNNNNNNNNNNNNNNNNNNNNNNNNNNNNNNNNNNNNNNNNNTCCTTCTGTTCCTGTATCTCCTTCTC[A/C]TAATTTCAAATGGCTACCATAATTCATGCATTGGTTATGTTCTGTTTCATGGTTTTGATGCATAAGGGTGATTCCTATGAGTTTGTAGTTGGAGGCCAAA
Ps000190	snp_peapol_rep_c23430_827	peapol_rep_c23430	IMGA:Medtr1g081230.1	Inorganic pyrophosphatase chr01_pseudomolecule_IMGAG_V3 16083291-16088479 E EGN_Mt090430 20090702	chr01	16083291	16088479	G	T	G	G	G	G	G	G	TTCCATGACCTTGTATGCGGACTAYGTGGTGGAGAGCTTGAGGCGGTAGCTTTGATGGATATGGGATTTTGTTTGGTCGTGAAGATATATTTTGAAGGCT[G/T]CCATGCCATGCCATTTTATAACTAAGATTACGACTGAAAAAGATATTTTGTATCGTATTACTGTCATATTCCTATAGCATGTACATTTGTCTCACAAAGG
Ps000191	snp_peapol_c11527_189	peapol_c11527	IMGA:Medtr1g108620.1	Heat shock factor binding 1 chr01_pseudomolecule_IMGAG_V3 23254689-23256907 E EGN_Mt090430 20090702	chr01	23254689	23256907	T	C	MV	MV	T	MV	C	C	ACCTAAAGCCAAAGAGTCCTTTATTGGTACCAAGTTCCRATTTTGAARTTTGTTGAAAGAGTTCCASTTGAAGCGTTGTTCAAATCATGGATGGACATGA[C/T]TCAGAAGATCCAAAACAAAGCACYGCTGATATGACTGTTTTTGTGCAAAATCTTCTTCAGCAGATGCAAACTAGGTTCCAGACAATGTCCAACTCCATCA
Ps000192	snp_peapol_c13981_118	peapol_c13981	IMGA:Medtr1g125450.1	Protein of unknown function DUF125, transmembrane chr01_pseudomolecule_IMGAG_V3 27680624-27679907 E EGN_Mt090430 20090702	chr01	27680624	27679907	G	C	C	C	C	C	G	C	ACACTCTCTAATGGAATCCAATAATTCACCTCTCAACCAAACAAAACTTGTGCATCCAAACAATAACCATGATCATGAACAAAATGCAACACTCGAGATC[C/G]AAAGCGACGAGTTCGATTACTCGAAAAGATCACAATGGCTTCGCGCCGCGGTATTAGGAGCYAACGACGGATTAGTTTCAACAGCGTCGCTAATGATGGG
Ps000193	snp_peapol_c3634_977	peapol_c3634	IMGA:Medtr1g118030.1	Zinc finger, RING-type chr01_pseudomolecule_IMGAG_V3 25550477-25543710 E EGN_Mt090430 20090702	chr01	25550477	25543710	C	C	C	MV	C	T	MV	T	ATGGAGTAGAGAAGGCATAGTTATTTCTACCGATGAAGATGTGCAGCAAAATCTGTTTTGCAGTCTGCAAGACATAGGCGGACATATCATGAAAATTCCG[C/T]TAATTGGTTTCCAAATACTTCTTTTTATGCATTTAGAGGGAACACCATTGGGTGCAAAAAATATACCGATTTGGGGAATTTTTTCTCCCCTTTTTCTGTT
Ps000194	snp_peapol_c1101_464	peapol_c1101	IMGA:Medtr1g008510.1	hypothetical protein chr01_pseudomolecule_IMGAG_V3 792575-786573 E EGN_Mt090430 20090702	chr01	792575	786573	G	A	A	A	A	G	A	MV	TTCTTTTCCATCCTCATTTTCACCCTTTCGCCAATTCCCARCATTATTCCCAACACTTTCACGCGATTCCCACGGTTAGGGTTTCAATTTTCAATTTTCA[A/G]TTTTCAATTTTCATCTCTCTTAAGATCCAATCCATGGAAAGCGAAGACAATTTCAGCGACACGGTTATCAAAACCCGCTCCGCTCTCACRGACATGACCA
Ps000195	snp_peapol_c11670_1071	peapol_c11670	IMGA:Medtr2g024600.1	2OG-Fe(II) oxygenase chr02_pseudomolecule_IMGAG_V3 6294498-6292023 E EGN_Mt090430 20090702	chr02	6294498	6292023	A	G	MV	A	MV	MV	MV	G	TACAAGAGYTCAACTTATGGTTCAAGGTTGGCTGATAATAGGCTTGGAAATTATGAAAGGATTGCTGCCACTTAATATTGGAGGATCATAGTGTTGTTCA[A/G]TTGTCAATAGAAATGGGGATACAATATATATCTATAATTCAATCAAAATCAACTTCAAAATACAATATTTGTTAAGATAGAGTTGTATGTAGTATAACTA
Ps000196	snp_peapol_rep_c22689_824	peapol_rep_c22689	IMGA:AC235665_45.1	Amino acid transporter, transmembrane AC235665.2 256495-252290 E EGN_Mt090430 20090702	0	0	0	A	C	A	A	A	A	MV	C	ACATTTCAAGCAATCCATATATGATAAGTTTTGGAGTAATCCAAATTTTCTTTTCTCAAATTCCAGATTTTCATAAAATGTGGTGGCTCTCCATTGTTGC[A/C]GCWATCATGTCTTTCACCTACTCCTTGATTGGCCTTGGTCTCGCAATCGCCAAAGTTGCAGAAAATGGTTCCTTCAAAGGTAGTCTCACAGGAGTAACCA
Ps000197	snp_peapol_rep_c22696_689	peapol_rep_c22696	IMGA:Medtr1g028260.1	Ribosomal protein L13, archea and eukaryotic form chr01_pseudomolecule_IMGAG_V3 6811426-6807741 E EGN_Mt090430 20090702	chr01	6811426	6807741	G	G	A	G	G	G	A	A	AAACCTTCAATCGGGCAAGMGCCGCCTCTCCCCTCTTTGTCTTGTGTGGTATCATTCCACGAACAGTTCGCCAGAAGATCTTCGAAGGAGCACGAAAATG[A/G]ATAGGACCATGAGAAGGTTTAGTATTCATCCTCTTCCTTAGAAACCTCATRTATTTCATTTTCTGCCGAACCAATCCACCGGAAATGCAAATTTCTTCAC
Ps000198	snp_peapol_c6717_1691	peapol_c6717	IMGA:Medtr2g005450.1	Protein kinase chr02_pseudomolecule_IMGAG_V3 241138-247350 E EGN_Mt090430 20090702	chr02	241138	247350	G	A	G	MV	G	G	A	G	TCAACCACCACTCACCCAGTGTTGTGTTTCGAAATTCAACCGAAAACACTTGAATACTAGTAAATTAGCTACTGCAAGTGGAAGTTGAAGGAATTGGGAT[A/G]ATGAGAATGGGAGGAACGGAGTTGCATTTCAATTTGAGTTTGTGATTCCGACGATCGATCGGAGATCGGAGTTGGGAGACAGTGAAGTGAAGATGATCGG
Ps000199	snp_peapol_c11008_361	peapol_c11008	IMGA:Medtr1g118100.1	hypothetical protein chr01_pseudomolecule_IMGAG_V3 25588408-25586489 F EGN_Mt090430 20090702	chr01	25588408	25586489	T	C	C	C	C	T	C	C	AAAGCTGTCTTCGGTTCTTCAATGGCTTCCATGCTACAAAAACTTCTGAAAAAACAACTGCCGTCAAGACTCGCCGCCACTTTTCACCCTTTGCAAACAG[C/T]AAACTCCATAATTCCCGATAATCAAGAACTCAGCCTGCCCACTGAACCCTTCCCAATAAGCCCAATACTAACGCATCGATYTGTTGGATCCTCTAGTTCA
Ps000200	snp_peapol_c8013_207	peapol_c8013	IMGA:Medtr1g076510.1	Tyrosine protein kinase chr01_pseudomolecule_IMGAG_V3 15285569-15281101 E EGN_Mt090430 20090702	chr01	15285569	15281101	G	C	G	G	G	G	MV	G	TTCCAGTTTTCACATAGCAACACCAATTGCATTTTCTTCTTCCTTTCATTCTAGGAACTTTCAATTAAGATCACCGAACCGATCTATGCAGTTTGGTCTG[C/G]TATTATGAAGTGTTTTTCATTCCAGTCTGGTAATAAGAAAGATGAACCCAAAGGCTTACAATCGGTGTCGGGCCGGTCGGACAGTTCCGCCTATGTTGAT
Ps000201	snp_peapol_c957_224	peapol_c957	IMGA:Medtr1g025230.1	Transcriptional factor B3; TonB box, N-terminal chr01_pseudomolecule_IMGAG_V3 6207765-6212041 E EGN_Mt090430 20090702	chr01	6207765	6212041	T	A	A	MV	MV	T	A	MV	GGTTTTGCGATGAGGCGAAAAATCAAGATTGGGGAAAATAATATTTAGATTCCAAGTTAGAACTCATCGACATTACTCAAAAATCTGAATTAAATTTGTG[A/T]TTGAGGTTGAATTTGATTGATTGATGGCTTGTAAGTGTAAGGGAAGCTTAAATGTGAGAAAACCTCACTTCTATGAGGTGTATTCATCTTCTTCTAGCTT
Ps000202	snp_peapol_rep_c38275_833	peapol_rep_c38275	IMGA:Medtr2g097890.1	Protein kinase; chr02_pseudomolecule_IMGAG_V3 23032900-23027804 F EGN_Mt090430 20090702	chr02	23032900	23027804	C	C	C	C	MV	C	C	T	GGAGACTTGGGGAGTACTGCAAAAGCCGTGAAGCAAGATCGATAGCTTCTGGAGGCATCTTTTTGTGGAAGATCTTGTGCCATGGGTGTGCTTTTATTTG[C/T]GGAAACCTAAAGTCATTGTAATTGGGATTCATGCAACGAACTTCCTCCCGGGTGGGTGTTCCAAGCACCTTTATAATATGTACGAGCTGGTCCACCGCAT
Ps000203	snp_peapol_rep_c57770_353	peapol_rep_c57770	IMGA:AC202489_15.1	Alcohol dehydrogenase superfamily, zinc-containing AC202489.10 93691-90625 E EGN_Mt090430 20090702	0	0	0	A	T	MV	MV	MV	T	A	T	CAAGAATTCCAGTATAGTAGGAAAGAGGAACATCTGTATGCTCAATCTTGAAAATTATTTGAGCTGCAGGGATCAAGCTGTACTCTTCCCAATTAGTAAC[A/T]CCATAGACCAAATCACCTTCCTTATAATCTTYGTGTCCAGATTCCAGAACTTTAGACACACCATAACCAGCTAACGGAGACTGAGGAGTAAAGGCACGAG
Ps000204	snp_peapol_c1209_321	peapol_c1209	IMGA:Medtr2g104140.1	Glycosyl transferase, family 31 chr02_pseudomolecule_IMGAG_V3 24481631-24485895 E EGN_Mt090430 20090702	chr02	24481631	24485895	T	MV	C	C	MV	C	T	C	AAAAAAATTCTATATTTTCTAAAACATATGAAAAAAAAATCTATTGCAGCCTAAGAAGYTCATTGCTATAGTCATAATCTTCATGAGTTAGGAAGAACTT[C/T]CAAGATCTCTCCTAGAAAGAAGCATTCCACAAAGCCTTTTCACCTTCTCCACATTTTTTGTGCACTTCTTTAATCCTTTCATGAGACCTACAAATTCCAC
Ps000205	snp_peapol_c715_1050	peapol_c715	IMGA:AC151525_17.1	Protein of unknown function DUF1298 AC151525.18 75832-72871 F EGN_Mt090430 20090702	0	0	0	C	G	C	G	G	G	C	G	ACTRTCCAATTTGATGAAAAGCAACTCAGGGGCAAAGTGGGGCAACAAATTTGGTATGATCCTCCTGCCTATATATTATCACAGAAGCAAGAGTTCAAAT[C/G]CTGTAGAATATTTGAAGAGAGCTAAAGTAATGATTGACAGAAAGAAAAAATCTTTGGAGGCCCATATGTCATACAAAATTGGAGATTTTGTAATGTCCAC
Ps000206	snp_peapol_c10653_782	peapol_c10653	IMGA:Medtr1g031940.1	Complex 1 LYR protein chr01_pseudomolecule_IMGAG_V3 7858061-7855058 E EGN_Mt090430 20090702	chr01	7858061	7855058	G	G	A	A	A	A	A	A	GTTCTTCATGGAGAGCCAAAAGTTGAGCATTGTGGAATACATCTGGCCAAGTAAGCGGCTGCAATACTACCTAGTAGAAGTTTTGTTAGAAAATTGTGAT[A/G]TCAAATCTATTATGTATCTCCAACAAAGCTATATTTGTACTAAAATGAGTTGTCAYRTGGGTTAGTACACTGATATTAATGTTTGGAATAACAGCTGAAA
Ps000207	snp_peapol_c687_351	peapol_c687	IMGA:AC146550_1.1	Polyprenyl synthetase AC146550.40 4-1850 E EGN_Mt090430 20090702	0	0	0	A	G	A	A	A	A	G	G	TCCGAAAGCCTTGTAATCGTATTCTTCCAATTCGCTGCTCCACGGCTGCTTCTCCTTCCTCGGTTYCTATCCGATCAAAAGCTGTTGACTTTGATTTGAA[A/G]ACATATTGGACTTCTCTAATGGTGCAGATCAATCAGAAGCTCGATGAAGCYATTCCAGTTAAGTTTCCTCAACAGATATATGAAGCTATGAGGTATTCTT
Ps000208	snp_peapol_c7637_432	peapol_c7637	IMGA:AC233669_3.1	Rossmann-like alpha/beta/alpha sandwich fold AC233669.2 11169-12907 E EGN_Mt090430 20090702	0	0	0	A	A	MV	T	T	T	MV	T	TAGACTTAAATAACCAAAACTGACTTGGCATGAAACGCTTGATTGGAACAAAACCATCCATTTCATCCTGCTGTGATGAASTGCATCCATTCATCATCTC[A/T]WCCACCACTTCTCTTCCTTCACATATGATTTTAACATCACATCTTTCTTCTACATTTTTTAACACCATCTCTGCAGTAGAATTCTCCCTTCTTGACACAT
Ps000209	snp_peapol_c5091_321	peapol_c5091	IMGA:Medtr1g039890.1	Cytochrome P450 chr01_pseudomolecule_IMGAG_V3 9239566-9254592 E EGN_Mt090430 20090702	chr01	9239566	9254592	G	MV	A	G	G	MV	A	G	AGTCATGTCCAGTTCTTCACTTTTGGTTCCACTGGGAAGCTTCCAGTCAAAATGATACAACAACATTGCAAGGGCTAGTTCAATATTTCTCAAACCAAAT[A/G]TGATCCCTGGGCATATTCTTCTTCCAGAACCAAAAGGAATGTACTCAAAATTACTCCCTTTATGGTCAATAGTACTGTCAATGAATCTCTCCGGATAAAA
Ps000210	snp_peapol_c888_215	peapol_c888	IMGA:Medtr2g074230.1	hypothetical protein chr02_pseudomolecule_IMGAG_V3 16987012-16991470 F EGN_Mt090430 20090702	chr02	16987012	16991470	T	T	MV	C	C	T	C	MV	AACTTGAATACGGCGAGCGCGCCTTCTTCACCTCGACGCACAACCGCTCTCTCCGCCACTGAATCGACAAACTCCACCCCTCACGTCTCAACGAACCCGG[C/T]GGAGGAGGGTGATGCTGTAAAAAATGGGGGTTTATTGTATCCCGATGAAGTAAAACCTGACGACAATGATGAYGGAMTTGATCACCTGGACAGCAAGCAG
Ps000211	snp_peapol_rep_c38487_868	peapol_rep_c38487	IMGA:Medtr2g014110.1	Protein of unknown function chr02_pseudomolecule_IMGAG_V3 3484984-3481700 E EGN_Mt090430 20090702	chr02	3484984	3481700	T	MV	MV	T	T	T	MV	C	CAGCTGGCGTGATTCAATCTCGTCATTTGAAATTAGACGTGGAGCACATCGAGGAAGCAATGCAGAATATTTTGGTTTGTGTAGAAATGGTGGTATTTTC[C/T]GTTCTTCAACAGTATGCTTATCATGCTTCACCATATAGCGGAGAAGTTGAAAAAATGACTTAAAACAAAACAAGAAAGATAGAATGATATGGTAAAAAAT
Ps000212	snp_peapol_c1288_559	peapol_c1288	IMGA:Medtr1g074300.1	ATP-requiring DNA helicase RecQ; ; chr01_pseudomolecule_IMGAG_V3 15032263-15041752 E EGN_Mt090430 20090702	chr01	15032263	15041752	C	C	T	T	T	T	T	T	ACATTGAGGAGACCAACACAAAGCTATAAAGATCAGTCAACTTTGGGAGATTCAAATCAGTAAACCAGCTTCCTTAAGAGCAGCTTTATAGTCTTCGACA[C/T]TTCTTTCTCGCACCTCTGTTACATGGGTTCCAAAATGCTTTTCAATCTTTGACATCAGCTTTTCATCCCTTTCGTCACATATCAAGTTAAATACAGCACC
Ps000213	snp_peapol_rep_c25729_1272	peapol_rep_c25729	IMGA:Medtr1g012800.1	Ubiquitin system component Cue chr01_pseudomolecule_IMGAG_V3 2076364-2079087 E EGN_Mt090430 20090702	chr01	2076364	2079087	A	A	A	A	MV	A	G	MV	YTTGGTGAGCAACTTTGGGGCTTTTACAATAGATACTATTATACATTAGTTTCATTTGTCTCTCTTCTCAGTTTTGTTTAGTGATGTGTTGATGCTAATG[A/G]TTATGGCGAAATGATATATATCACAATTTTCAATCTTAACGGTTCTAATGGTAATGATAATGATAATGGCATGTGTGTGTAGTTTTTNNNNNNNNNNNNN
Ps000214	snp_peapol_rep_c22601_669	peapol_rep_c22601	IMGA:Medtr1g086630.1	Phenazine biosynthesis PhzC/PhzF protein chr01_pseudomolecule_IMGAG_V3 17195896-17192825 E EGN_Mt090430 20090702	chr01	17195896	17192825	A	A	A	A	A	A	A	T	ACAATTAAATTATTTCCGATTTGTGTCTTCTTGATATCAATGATTGAAGCACCATTCAATGCATCAGAAATGAGTGAAGTGTCATCAGAGTTGGATTCTG[A/T]GGTRGGATCTGCAGGAAAATCCAATTCAATATAAAATCCATTCAGAGCTTCACCATTCTGCAAATTCGGCRCATCAGTGGCGTCGACCGAAGGGATCTTT
Ps000215	snp_peapol_rep_c28874_1000	peapol_rep_c28874	IMGA:AC235753_6.1	Peptidase C1A, papain; AC235753.1 34826-37135 E EGN_Mt090430 20090702	0	0	0	C	C	C	C	T	C	C	MV	ACCGCCACAATAGTCGAAAACGCCCAACAACTACCRCATTGGCCTTGATCTTTTACGTCCGTGACWGCGCCTTTCTTTCTCCAATCAATTGAAGAAGGAA[C/T]ATTTTTCACATTCTCRTACATGAATGTTCCATTCTCGTTTGACATACCACGAAACATTCTATGGTGACTAACCTTAGAATCAGCATAGATCCTTCTAAAT
Ps000216	snp_peapol_c815_701	peapol_c815	IMGA:AC234023_1.1	hypothetical protein AC234023.1 47-1836 E EGN_Mt090430 20090702	0	0	0	C	T	C	MV	MV	T	MV	T	TAGTGGGAAGAATGAGTTGAATGTTCGTGGTGGATTGAGAAAGAATGGGAATGGAAGGAGGTATTCGTTAGGGGATGTTGATCTGCCAGATAATGAAGAG[C/T]ATTCTTCTTCTTTGAATTCTGGGAGAAATGAATTGGATGTTGGTGCTAGAATGTGGAAGCACAGGAATGGAAGGAAGTTTATTTCTAAGGGTGTTGATGG
Ps000217	snp_peapol_rep_c25811_144	peapol_rep_c25811	IMGA:Medtr1g146080.1	Chalcone-flavanone isomerase chr01_pseudomolecule_IMGAG_V3 32202558-32201168 F EGN_Mt090430 20090702	chr01	32202558	32201168	A	A	A	A	A	C	A	A	AACAATAAGTAATATATAAAATGTCTGCAGCATCCTCCATCACCGCAATCCACGTCGAGAACATTGAGTTCCCAGCGGTGGTTACCTCTCCGGTCACCGG[A/C]AAATCATATTTCCTCGGCGGGGCAGGTGAGAGAGGGTTAACTATCAATGGAACTTTCATCAAGTTCACTTGYATAGGAGTMTATTTGGAGGACAAAGCAG
Ps000218	snp_peapol_rep_c28943_1325	peapol_rep_c28943	IMGA:Medtr1g120820.1	Major intrinsic protein chr01_pseudomolecule_IMGAG_V3 26133532-26129937 E EGN_Mt090430 20090702	chr01	26133532	26129937	G	G	G	G	G	T	G	G	GTTCAGCAACTTCAACGTCTTTTGCCATTGGGATTACCCTTTTGAAACAACACAGTCAAACAAGAATGAAAGTAGTTAGAGAAGACAGAGAAGAGAGAAA[G/T]GAAGAAACTTTGATGATGGGGAAGTGTGGAGGAGGGGGGTATATATGGACTATGGTTGAGGTNNNNNNNNNNNNNNNNNNNNNNNNNNNNNNNNNNNNNN
Ps000219	snp_peapol_c6200_820	peapol_c6200	IMGA:Medtr2g009620.1	HAD-superfamily phosphatase subfamily IIIC; TonB box, N-terminal chr02_pseudomolecule_IMGAG_V3 2154662-2158334 E EGN_Mt090430 20090702	chr02	2154662	2158334	A	MV	A	MV	A	A	G	G	AATCTTGATGAATTTGAATATATGTTGTAATTGTTATTACTTGAATGATAGTCTAAATCAAATTACTCAACCAATACAAAAGCTAGGTAGCTTTGAAGGC[A/G]CTGCCTTCATTTTTTCATGTAACATTATTTCGGCCAAGGCCAAATATGTTATCTTTGTCGTGTATGATATTGCTGTACTCGGCATTAAAGTTACTTTGCG
Ps000220	snp_peapol_rep_c23794_610	peapol_rep_c23794	IMGA:Medtr2g009030.1	Peptidase C14, caspase catalytic subunit p20 chr02_pseudomolecule_IMGAG_V3 1892822-1890490 F EGN_Mt090430 20090702	chr02	1892822	1890490	A	A	MV	G	G	G	MV	MV	CTGATTGCGTTCGCATGCTCACAGATGAACCTGGGGAGAGAAACCCGATGAGAATTCCAACAAAATATAACATGCGAATGGCAATGAAGTGGTTGGTTGA[A/G]GGCTGCCAAGCAGGGGACTCRTTGGTGCTTCACTTCTCAGGCCACGGATCAAGGCAAGTGGACCACGGCATGGATGAGGTTGATGGCTACGATGAAGCTA
Ps000221	snp_peapol_rep_c23896_1448	peapol_rep_c23896	IMGA:Medtr2g033600.1	WD40-like chr02_pseudomolecule_IMGAG_V3 9202291-9208823 E EGN_Mt090430 20090702	chr02	9202291	9208823	C	C	T	T	T	T	C	C	GTCGCATTTGGGATGTTCGGAATCTATCAAAGTCTGTTGCTGTTCTTAAGGGAAACCTCGGAGCTATACGCTCAATACGCTTCACATCTGATGGACGATA[C/T]ATGGCAATGGCTGAGCCAGCTGACTTCGTGCATGTCTATGATGCAAAGCAGGGGTTTGAAAAGGAACAACAAATAGATTTTTTTGGAGAGGTCTCAGGTG
Ps000222	snp_peapol_rep_c22508_506	peapol_rep_c22508	IMGA:AC233672_2.1	Alpha/beta hydrolase fold AC233672.2 10326-8010 E EGN_Mt090430 20090702	0	0	0	C	C	G	C	C	C	C	C	AGCAATAGTCTTCCTCACCCATTACCARCAATGCAGGAACGTTGACTTTAGGATCAATTAGGCCACTTTCCACTGTCAGAGATCTGTATGGAACCTGCAA[C/G]GCAAATCTGAAGCCAGATTTTTCGTATAAAGATGCGTAAAYGTTCAAGTCTTCCTCAGAGAACCATGGCGGGAGAGGAGTTGATGGGTTAAACAAGTCCA
Ps000223	snp_peapol_rep_c23590_535	peapol_rep_c23590	IMGA:Medtr1g032050.1	Uncharacterized protein At1g76070, related chr01_pseudomolecule_IMGAG_V3 7890853-7891883 F EGN_Mt090430 20090702	chr01	7890853	7891883	G	A	A	A	A	G	A	A	CAACTTCACCGAAGATTTCTTGTATGGGACAGATCAAGCATCACAAGAAGAAACATATTCCGAAAAACAAAACTACGGATGCAAATACTCCAAAGGATGC[A/G]GATGAGAAGAAATCGAAATCGAAGTTTCAGAGAATATTTTCACAGAGATCGAAATCGAAGTTTGTGGAAAGGAAATTTGACGAGTCTGGATCTGTTGGTG
Ps000224	snp_peapol_c6079_583	peapol_c6079	IMGA:Medtr1g083940.1	KIP1-like chr01_pseudomolecule_IMGAG_V3 16728444-16721846 E EGN_Mt090430 20090702	chr01	16728444	16721846	C	T	C	C	C	C	T	MV	CCGTATCATACTCGGCACCTTTCCTTTTTGTGCTCTTCTCCGTAGTTTCCACTTTCTTCATCAAATCTTGTATGGTTATTTGAAGGTTTGATAACTTCTG[C/T]GCATCAGAATCAAGTCTTTCCAAAACTTTGCTCTTGTTTCTATCCTCACGTGGCCGTGACAATCTTCTTGAGATCTCTAACTTGTCCACACTCAATTCCT
Ps000225	snp_peapol_rep_c23510_319	peapol_rep_c23510	IMGA:Medtr2g005660.1	Nitrogen-fixing NifU, C-terminal chr02_pseudomolecule_IMGAG_V3 388032-386683 E EGN_Mt090430 20090702	chr02	388032	386683	T	T	G	G	G	G	T	G	TCCCTTCAATCTTCTCCTTCTTCTTCCTCCAACACCGAAAAGGGTACAAGGTTTTTCGGTAAGCATGTTCCTTTTAGGAGGACGAACAATAACTCTCTGC[G/T]TCCTTGCGTTTGGTTTCATTCACCGCACTCTACACGTCCATTTGCTATAAAGGCCGTTGCCGCTCCAGATCCAGCTGTGGAATTGCCATTAACYGCCGAA
Ps000226	snp_peapol_c3235_150	peapol_c3235	IMGA:Medtr2g104320.1	Prephenate dehydratase with ACT region chr02_pseudomolecule_IMGAG_V3 24553380-24558285 E EGN_Mt090430 20090702	chr02	24553380	24558285	T	C	MV	C	C	C	T	C	CTTAATGTYAGAATAAAGGGTTTGTGAGTTTCAAAGAGCACACATTCTGAAAGTCTTTGATTCCCAAAACAACCGAAGTTTCCATTGTTGTGTTTTACCC[C/T]TTTCCATTTCTCACACATCAARCTTTTGTAATGCATTTGCGTATTCCCGAAAACACTGCAACAGGTTAGAAGAATCATTGACCTTAATCTCCATGGCTAT
Ps000227	snp_peapol_rep_c23420_394	peapol_rep_c23420	IMGA:Medtr2g018930.1	Lipolytic enzyme, G-D-S-L; chr02_pseudomolecule_IMGAG_V3 5093088-5090212 F EGN_Mt090430 20090702	chr02	5093088	5090212	A	A	T	T	A	A	MV	A	CAGCAGAAAGTCCAGCCTCATTRAACACCTTGATCAGTTCTTGATATACTACTGCATTTCCATCTACTGTGAGGTGCAACCCATCCCATAAAAATTTCTT[A/T]TTCCAGCCATCGGTTTCTTGCATTTTGGACCATAAATCRATAKAAGGCACACCSATTTCCTTAGCTGTCTCAACACATGCTTTTGCATATTCACCCGTAA
Ps000228	snp_peapol_rep_c27575_115	peapol_rep_c27575	IMGA:Medtr1g024220.1	Zinc finger, RING-type chr01_pseudomolecule_IMGAG_V3 5667149-5669812 E EGN_Mt090430 20090702	chr01	5667149	5669812	T	T	T	T	T	C	C	T	GKSAACTGTGGAAATCATCACACCAAACTTTGTGCATAGTCATCTTCGCCATTCACATTAACCATTCCCTCGAGAGACTTCTCTTCTCTCCTCCTCCTTC[C/T]TCTTCCTCCATGGCTTTCCTTCAAGAACAGTTTCAACGCCACTACCAAGCCCAACCACAATCACAACCACAACCACAAACCAATTCTTTCAGAAATTTAA
Ps000229	snp_peapol_rep_c23861_150	peapol_rep_c23861	IMGA:Medtr1g108140.1	Protein of unknown function DUF538 chr01_pseudomolecule_IMGAG_V3 22981382-22980553 F EGN_Mt090430 20090702	chr01	22981382	22980553	C	G	G	MV	G	C	G	G	TAGATCATAGAATCATACCCATTACATCCCTCACTTTTATTATTTATTTCCACCTTCTCTCATAAAAAGTGAGGAATATTTAATTTGCATGACATTTTAA[C/G]TTAGGAAAGTCAAGTCACACTACTATTGCATCATATACAAATGACAACATAGAATACCAAATAAAATACGTTCAGAGTGCTCTTATTAGAGTCCAATGAG
Ps000230	snp_peapol_c2536_1068	peapol_c2536	IMGA:Medtr1g073690.1	Homeodomain-like, identical chr01_pseudomolecule_IMGAG_V3 14753080-14751391 E EGN_Mt090430 20090702	chr01	14753080	14751391	T	T	MV	MV	MV	A	A	A	ATCAAAGCTTGTTGGATAGTATGGATTTGTCTACCAAACTTAAAGATGAAGCTAGAAAGCTTTTGAATTCTAAGCATCTTTTCTTTAGAGAAATGTGCGC[A/T]TATCATAATAGTTGTGGCCATGGGAACAATACTTTGCAGCAGCAACAGTCTTCGAACGAGACTCAACCACAGCAGCAGCATCCACCACAGCAGCAACAAC
Ps000231	snp_peapol_rep_c38463_528	peapol_rep_c38463	IMGA:AC235094_22.2	Ribosomal protein L13e AC235094.1 123915-120635 E EGN_Mt090430 20090702	0	0	0	G	A	A	A	A	G	A	A	CACCAGCCTTGGTCTTGCGTCCACGTCTTGGGAAAACAACCAAYTTGGCCTTGTATGTCTTCAGCCTCTGCACATTAGCTTGAAGACCCTCCAAAGAACG[A/G]TTCCTGCGGCGATGATCTATGGCAATGCCAATGGTTGGWGCAAGCTTCTTTGGGATACCAGCAGCCTTCAACTCTTCAAGAGAAAATCCTTTACCAGCTC
Ps000232	snp_peapol_c1975_336	peapol_c1975	IMGA:Medtr2g025370.1	Tubby; Cyclin-like F-box chr02_pseudomolecule_IMGAG_V3 6717605-6712248 E EGN_Mt090430 20090702	chr02	6717605	6712248	T	C	C	C	C	C	C	T	TAATCAGGAACMTAATAGAAGACATGAGATCGAGATCTCAAAGGGTAGTTGTTGTAGTGGAGAAGGAAGTGGTGGTTGGCGACGGTTTAAGACAGAGTTG[C/T]TGGGCCAACATGCCACAAGAGCTTCTCCGTGAAGTTCTCCTYCGAATTGAAGCGTCCGAGGACACGTGGCCGCCGAGGAAGAACGTTGTCGCATGTGCCG
Ps000233	snp_peapol_rep_c22105_342	peapol_rep_c22105	IMGA:Medtr2g025880.1	Metridin-like ShK toxin; 2OG-Fe(II) oxygenase chr02_pseudomolecule_IMGAG_V3 6963392-6958403 E EGN_Mt090430 20090702	chr02	6963392	6958403	G	G	G	G	G	G	G	A	ATTCACTACATTCACAACAGTAACAAAAACATAATACATATTGAGAATCAATGGACCTGGAAAGTAAGCAAAATCACCACCTGGATTCTGGAAAGTATTC[A/G]GTAACACTTTTAACATGTCTTGCAACTTTTCCTACAGTAACCAGGAAGGCCAGCAGATCCAACCATGTATTCAGGATTCTTAGTGCATTCTCCAAGGGCA
Ps000234	snp_peapol_c1117_595	peapol_c1117	IMGA:Medtr2g033540.1	Phosphoglycerate mutase chr02_pseudomolecule_IMGAG_V3 9170673-9166611 E EGN_Mt090430 20090702	chr02	9170673	9166611	C	T	C	C	C	C	T	T	CAATGCTTTGCGGGGCATCTGTAGAATTAAAGACGTGCAATGCTGCACTGCTCGAGACTGCTGGGAAATCTTGGAACGAGGCATTTGCCGCAGCAGGATT[C/T]GGTGGGTGGAAGCTTCAAGGCATATTAAAACCAAGTAGCTAGCTAGTCAAGATTTTCCATACTTGGTAATTTTGCTAATGTTTGCTCAAAAGATAAAGTT
Ps000235	snp_peapol_rep_c28956_168	peapol_rep_c28956	IMGA:AC233674_1.1	Stem-specific protein TSJT1, related AC233674.1 2329-1 E EGN_Mt090430 20090702	0	0	0	C	T	T	T	T	T	C	T	TTTTAAAAATAAAAACTACAAAAACCAAAAACTCTCTCCTCTCTGCTTTCACTTCTTCTGTTCTTTCAGAATCCATTTTTGATCCAGAGAAAAAGAAAAA[C/T]TAAAAATGTTAGCGGTTTTCAACAAATCTGTGGCCAAAAGTCCCGAGGGTTTACAGAGTCCTGAATCAAACCCAGTTTCATCACTCAAAGATGGTTTTTT
Ps000236	snp_peapol_c3540_1095	peapol_c3540	IMGA:Medtr1g009450.1	Mpv17/PMP22 chr01_pseudomolecule_IMGAG_V3 1271724-1276316 E EGN_Mt090430 20090702	chr01	1271724	1276316	A	A	A	MV	A	A	A	C	TAACCTGTGTCTTAACAGGATGAACAGCTAAACACTTTTGGTACCATCTCCACAACTTCAACATACTCAAAAAATATTCAAAACAGGCTATTCAAATGAA[A/C]TAAGAAATTGGGTATTTCTGTTCTTGATCATGGAAAATCACAAAACCCCTATTTCTTGATTCACTCAAACGAGCATAAATTCGCCGCTAAAGGGGGGTAA
Ps000237	snp_peapol_c3933_437	peapol_c3933	IMGA:Medtr2g006980.1	Protein kinase chr02_pseudomolecule_IMGAG_V3 895563-898395 E EGN_Mt090430 20090702	chr02	895563	898395	C	T	C	C	C	C	T	C	ATCGAAAACACCTTCCACCGTTCTACATTTTAAGCSATATATAAGCRATTAAGGTAACTAACTAACTAACTTGWTATTAATTACCTGAGCATGTCTCCCG[C/T]GGGCAATTTGAGGCCGCTTAACGCCGGAGAAATGCTAAAAGTGTTGCCRTTGCAGTCGTTATTATAAAATGAAGGATGTCCAAGAGGCATAGGCCTGTCT
Ps000238	snp_peapol_rep_c22205_705	peapol_rep_c22205	IMGA:Medtr1g076830.1	RNA-binding region RNP-1 (RNA recognition motif) chr01_pseudomolecule_IMGAG_V3 15462280-15464789 F EGN_Mt090430 20090702	chr01	15462280	15464789	G	A	G	G	G	G	G	G	GAATAGCCCTGTTGACCTCTTCAGCACTACTGAAAGTCACAAATCCAAAGCCTCTAGATCTTCCACTGTCCCTATCATAGATTACCTTTGCTTCTATAAC[A/G]CTTCCTTGTTCTTGGAACAATGACTCAAGTGACGCGTTGTCAACACCCCACGCAAGATTACCCACGTGAACACGGTGTTCGCTATCTGAACCAGCTCTTG
Ps000239	snp_peapol_c1160_347	peapol_c1160	IMGA:Medtr1g129750.1	ABR017Cp, putative chr01_pseudomolecule_IMGAG_V3 29031168-29029875 E EGN_Mt090430 20090702	chr01	29031168	29029875	C	G	C	C	C	G	MV	MV	TTTACAACATTGAAGATCTAAACAATACAAAAAATTATGTGATAAGCTAAAAAAGAGAAAGCCTTCAGAAGAACAACGTACCAGATTATCTCATACAAGA[C/G]ACGAACCATTCTTCAAGCAAATACAACATCCGAACGAAACACATATTTGACACCCTTTGTAACGTTTCTGGCTTCATGCAACAAGCATTTATCTCCATGA
Ps000240	snp_peapol_c7066_919	peapol_c7066	IMGA:AC235662_11.1	FAD linked oxidase, N-terminal; Berberine/berberine-like AC235662.1 52001-50364 E EGN_Mt090430 20090702	0	0	0	MV	MV	T	MV	T	MV	G	MV	CTTCTCTAACCAAACCAAGTTCTGGAAACTTCTCTTGCATCAAGGGAATGAGTTTATCTACACCTCCAAGAAACAAGGATTGAAATAAAGCTTGTACTGT[G/T]GTCTTTGACTCACCTTTTTTACTTGAATTTACCCTTTGCAAGATAACACCAATATACATGTTTTCATCAATTTTACTTGCTACATGTTGCCACTTATGAA
Ps000241	snp_peapol_rep_c25204_172	peapol_rep_c25204	IMGA:AC233100_61.1	Germin AC233100.6 255865-256938 F EGN_Mt090430 20090702	0	0	0	T	T	G	G	G	G	G	G	AATCCTCAAAACAATCTATTATTGAACCAAATGAAACTCAAAATAAAATAACCACATGTTCAAATAAAAGACAATACATTTTATTTATTAACAATAATAA[G/T]AAGAAGAAAGTAGGGAAGGTTGATTGCAGGATGTGATTGAAGACCATAAATCAATTATCCATACTGAATAAATTGATTTATTATGTTCTCGAATTAGTTG
Ps000242	snp_peapol_rep_c22444_1129	peapol_rep_c22444	IMGA:Medtr2g104630.1	Strictosidine synthase; TolB, C-terminal chr02_pseudomolecule_IMGAG_V3 24725955-24723932 E EGN_Mt090430 20090702	chr02	24725955	24723932	A	A	C	C	C	C	C	C	AGATGGTTCCTTCTTTATYTTTTGTGAAGCGGATATTGGCAGGTTACGTAAATATTGGCTAAAAGGAGAAAAGGCTGGAACTTCAGAGATCATTGCAATC[A/C]TACCTGGACCTCCCGACAATGTGAGGGTGAATGAAGATGGTGATTTTTGGGTGGCAATTCACTGTAGAAGAACTATGTATTCATACATTACTGGTTTATA
Ps000243	snp_peapol_c6428_687	peapol_c6428	IMGA:AC233669_19.1	Calcium-binding EF-hand AC233669.2 87020-91830 F EGN_Mt090430 20090702	0	0	0	A	A	A	G	G	G	MV	G	TAAAACAAATGGTGGTGGCTACTCTAGCTGAATCTGGTATGAATCTTTCAGATGACGTGATCGAAAGTATTATTGACAAGACATTTGAGGAAGCTGATAC[A/G]AAACATGATGGGAAGATTGACAAGGAAGAATGGCGAAACCTAGTTTTGCGGCATCCATCCCTTCTGAAAAATATGACTCTTCAGTATTTGAAAGATATAA
Ps000244	snp_peapol_rep_c25346_325	peapol_rep_c25346	IMGA:Medtr2g009920.1	Alcohol dehydrogenase superfamily, zinc-containing; D-isomer specific 2-hydroxyacid dehydrogenase, NAD-binding; ; chr02_pseudomolecule_IMGAG_V3 2277061-2273887 E EGN_Mt090430 20090702	chr02	2277061	2273887	C	T	T	T	T	T	C	C	CTTGGGCGGCAAGAGACGCATCTGGAGTTTTGTCGCCTTACAAATTCAATCGCAGGGCTCTTGGGAGTGAAGATGTTTATGTCAAAATTACACACTGTGG[C/T]GTTTGTTATGCTGATGTAATTTGGACAAGGAATAAACACAGGGATTCAAAGTATCCTGTTGTGCCGGGACATGAAATTGCTGGGGTTGTGGCAAAGGTTG
Ps000245	snp_peapol_c2017_150	peapol_c2017	IMGA:AC225518_13.1	GroES-like AC225518.12 38278-37581 E EGN_Mt090430 20090702	0	0	0	C	C	T	T	T	MV	T	T	TTCTCAGAATCTTATTTGCAGTAAAACCCTAATCTTCSAACTCCAACACAATGGCAAAGCGTTTGATTCCAACCTTCAACCGCATCCTCGTCGAGAAAAT[C/T]GTCCCTCCTTCCAAAACCTCCGCCGGAATTCTCCTCCCGGAGAAAACCTCCCAGCTTAATTCGGGAAAGGTTGTTGCTGTTGGACCTGGATCCAGAGACA
Ps000246	snp_peapol_c8168_228	peapol_c8168	IMGA:AC233783_18.2	Helix-loop-helix DNA-binding AC233783.1 82495-77637 E EGN_Mt090430 20090702	0	0	0	A	A	T	T	T	A	T	T	AAAACATTGATTACACATGAATCAATCAAGAAGTCTTAATAAGGGCTTTCAAATACACTAGTTCATCATGGCTAGCTAGCACACATTTTATTCAGGAATT[A/T]TATATGAAGTATAGCATCATGAGCAATCAGCCCTAATTTTTTTGAGCAGATTGACTGCTCATGATGTTATATCAATTTCCATGAATTTAATTACCTATAG
Ps000247	snp_peapol_c8042_1709	peapol_c8042	IMGA:Medtr2g041460.1	Pentatricopeptide repeat chr02_pseudomolecule_IMGAG_V3 11377236-11374342 E EGN_Mt090430 20090702	chr02	11377236	11374342	C	C	MV	MV	MV	MV	MV	G	TTAAAACATCATCCCATGCATCAAGAGAAGGTGGAAGCTTGTCYAATGAACTCCAAATTCTCTCGGTATCGCCTTCCTTTTGAAGATAATCCAAAATCTG[C/G]AGTGCGGTTGGACTCAAAACTGGGAAAATTCCATCAACAAATCCAGAACCAAATTTCCATCCTTTTCCTCTCAAAGAACCACAGCTTCTCCTTGAAAGTT
Ps000248	snp_peapol_rep_c22683_1577	peapol_rep_c22683	IMGA:AC235664_2.3	Malate dehydrogenase, active site AC235664.1 6223-3733 E EGN_Mt090430 20090702	0	0	0	G	T	T	T	T	G	T	T	CTGGTGTATATACCAAYGGAAATCCTTACGGAATAGCTGAAGATATCGTGTTCAGCATGCCATGTAGATCAAAGGGAGATGGTGATTACGAGCTTGTCAA[G/T]GATGTTATATTTGATGACTACCTAAGACAGAAATTAGCCAAAACAGAAGCTGAGTTATTGGCCGAGAAAAAATGTGTGGCTCACCTAACAGGCGAGGGAA
Ps000249	snp_peapol_rep_c22464_576	peapol_rep_c22464	IMGA:Medtr2g085500.1	Methyladenine glycosylase chr02_pseudomolecule_IMGAG_V3 19275372-19271902 E EGN_Mt090430 20090702	chr02	19275372	19271902	G	G	G	T	T	T	MV	T	AGAGAAAGAAATCAAAGAGTTTCAAAGAAGGGTCTTATGGTGTTGAAGCTTCTTTGAGTTATTCTTCTTCTTCGATCACTGATTCTCCAGGAAGTATAGC[G/T]GCAGGGAGAAGGGAACAGATGGCACTTCAACAGGCACAAAGGAAAATGAAGATTGCTCATTATGGAAGATCRAAGTCTGCGAAATTTGAAAGAGTTTTTC
Ps000250	snp_peapol_rep_c24516_342	peapol_rep_c24516	IMGA:Medtr2g024500.1	Cupin region chr02_pseudomolecule_IMGAG_V3 6215518-6214340 F EGN_Mt090430 20090702	chr02	6215518	6214340	T	T	A	A	A	A	MV	A	ACCCAAGCCCTCTCCAAGACTTTTGTGTTGCAATCAAAGACCCTAAAGATGGTGTATTTGTGAACGGAAAGTTCTGTAAAGATCCTGCGCTAGTTAAAGC[A/T]GAAGATTTCTTCAAACATATTGATCCTGGGAATCCCGTAAATGCATTGGGCTCTCAAGTGACTCCAGTATTTGTAGATCAACTGTTTGGACTTAACACAC
Ps000251	snp_peapol_c8848_1827	peapol_c8848	IMGA:Medtr1g146810.1	Alpha- isopropylmalate/homocitrate synthase; chr01_pseudomolecule_IMGAG_V3 32578362-32586181 F EGN_Mt090430 20090702	chr01	32578362	32586181	A	G	G	G	MV	A	MV	G	CAATGAAAGTGTGAACCCTTGGTCTCTTAGCATGTTTAACTGCATCCCAAGCCCTTTGAATATCCTTCTCATTACATCTGGAGAGACCACAAATGACAGG[A/G]ACATAACCGTTTTCGTCGACAGCGTTTCCGACTTCAGTGGCAATCATTTTAACRGCTTCGAAGTCGTCTTTAGAGGCRGCGGGAAATCCAGCCTCAATGA
Ps000252	snp_peapol_rep_c25088_1077	peapol_rep_c25088	IMGA:Medtr2g104500.1	Cytochrome P450 chr02_pseudomolecule_IMGAG_V3 24669771-24664862 E EGN_Mt090430 20090702	chr02	24669771	24664862	G	A	A	A	A	A	G	A	GTTCTTCAAGGGGTTGCACTTTGCCAATACTGATCGTAGGTAAAAGCTGAAGTGCAAGCCATTTGTTGAGCATGGAGTAGCCGGATTCTGCGATTTTCGG[A/G]TCGAGGGAAGTGTCGGCTTTAGCAAGGACTTTGAAGAGGAACTTGAACAAAAATTGTTGTAGCGGGAACATGTAACTTGCGGATGAAGATGTGGACAACG
Ps000253	snp_peapol_rep_c24118_963	peapol_rep_c24118	IMGA:Medtr2g030480.1	hypothetical protein chr02_pseudomolecule_IMGAG_V3 8498891-8497230 E EGN_Mt090430 20090702	chr02	8498891	8497230	G	A	G	A	G	A	A	A	AACGGATAACAAATGGGGTACCCCTTTCCTGACAAGGGAATTCTTTCACGAGATGGGATCAAAAATGGGAGATCAGGTACTACTTATTGTTGCTGAAGAT[A/G]GGGGTGAACTAGTTGGGGGTGCCCTAAACCTTATCGGAGGAGATACTTTGTTTGGGCGTCTATGGGGGTGTCAGCCGGAAACTTACTATCCATTTTTGCA
Ps000254	snp_peapol_c7687_410	peapol_c7687	IMGA:Medtr1g129330.1	Cyclin-like F-box chr01_pseudomolecule_IMGAG_V3 28853479-28856946 E EGN_Mt090430 20090702	chr01	28853479	28856946	C	G	C	G	C	G	C	G	TAGTTGAATCCATATTCTGGGTTTGCGAAATTTTAGAGTTTTAAACTGTGGGTATGAAGTAGTTTGGTTTGGTATGTGATGAGTTTGACAAATTGAGGTT[C/G]AAGATCAAGTTTTTACTTGAATTCATATTCTGGGTTTGTGGAATTTTAGAGTTTTAAACTGTGGGGATGAAGTAGTTTGGTTTGTATGTGATGAAATTGA
Ps000255	snp_peapol_rep_c24279_555	peapol_rep_c24279	IMGA:Medtr1g129580.1	Peptidoglycan-binding LysM chr01_pseudomolecule_IMGAG_V3 28979184-28979913 F EGN_Mt090430 20090702	chr01	28979184	28979913	G	A	G	G	G	G	G	A	GTATAATATTATTGGGATCAATAAGAGAAAGTACTGTGGCGGAAGGTGAATCGTCAGAAGTGAGAGGGAACCAGTTTGGAGATAACAAAGTGTGTGATGA[A/G]ATATATGTTGTCGGAGAAGGAGAAACACTTCATACAATAAGTGAAAAGTGCGGTGACCCGTTTATTGTGGAGCGGAATCCACATATCCATGACCCGGATG
Ps000256	snp_peapol_c1000_746	peapol_c1000	IMGA:Medtr1g143450.1	4Fe-4S ferredoxin, iron-sulfur binding; AAA ATPase; Possible metal-binding region in RNase L inhibitor, RLI chr01_pseudomolecule_IMGAG_V3 31672547-31678969 E EGN_Mt090430 20090702	chr01	31672547	31678969	A	A	G	G	MV	A	G	A	TATCAAGATGGGATAAGAAAAGATTCATCCCAGTCAGCAGTGATTGYGGACAATTTGCCTGACAATCAATTGAAGGTTGACCCTCATAGACAATAACTCT[A/G]TCAGCAAGATAAGTTGCCATGATRAAATCATGCTCGACCACAAAGGCTGTTTTCTTTGCATGAAGAATAAACCTTTTGATGACTTTCGCAGCAACAATAC
Ps000257	snp_peapol_rep_c22033_1620	peapol_rep_c22033	IMGA:AC234842_20.1	Haem peroxidase, plant/fungal/bacterial AC234842.1 83734-81139 F EGN_Mt090430 20090702	0	0	0	A	T	T	T	T	T	A	T	GCTTACTACCAATTCAAATGTGTAGGAGGAAGTCTTTCTTTGAGTTGTGTTTATAACCAATTTTCTGTTGCTTSTTTTGAACTTGCTATCGCATGAATTA[A/T]TGAGTTAGATATGTAATTATGTACGTGCGAATTCATAAACGTTAAGAGCAATTTAACAGAATTTTACTTTACTACTTAAAGTTNNNNNNNNNNNNNNNNN
Ps000258	snp_peapol_c5292_541	peapol_c5292	IMGA:Medtr1g129280.1	IQ calmodulin-binding region chr01_pseudomolecule_IMGAG_V3 28828392-28823043 E EGN_Mt090430 20090702	chr01	28828392	28823043	G	MV	A	MV	A	G	MV	G	ATCCCTCWAACTCATGCCKTTGTCTTGGTGCACTTTGCGATCGAACTTTAGCCCTTGAGGATTCGGTGTTCGCCATGAAATTAGGGTAACCGGAGTAACC[A/G]CCTAAGAAACTCCATGAACATTCACTTCTTGTAGGTGTAAAAGGAGTRCCTCTTCTTACACTGTTTCCGGTTTTTGAAGACGCGGAGAATGTTTGTGGAC
Ps000259	snp_peapol_c3864_1021	peapol_c3864	IMGA:Medtr2g030530.1	Protein of unknown function DUF588 chr02_pseudomolecule_IMGAG_V3 8511168-8513670 F EGN_Mt090430 20090702	chr02	8511168	8513670	G	G	A	A	A	A	G	G	TGTATGGAAAATTCTGCAACCAAGTTGGAGAAGGGTTAGCTAGTGCATTTTTGGTTAGCCTAAGTATGGTTATACTATCATGTATTTCAGCTTTCAGTCT[A/G]TTCCGTTTGTATGGTGGTAGCAAAACTAAAAATGCATATTGGTAGGTTAGAATATAAGTTAAAATATAATAGTTTGAAAGTGAATAAATAAAACCTACCA
Ps000260	snp_peapol_c10415_110	peapol_c10415	IMGA:Medtr1g019910.1	Protein of unknown function DUF6, transmembrane chr01_pseudomolecule_IMGAG_V3 4227228-4233080 F EGN_Mt090430 20090702	chr01	4227228	4233080	G	A	A	A	A	G	A	A	AACTTTACCAGCAACAAGCAACAGATCGTAGAATCAAAGAAGACGAAAATTTTTCAACATTTTCAGACTGTATCATGTGGGAATCGATTCTATTAACCGTR[A/G]GCTGCTACCGCCGGCAACAACATCGGAAAAATCCTTCAAAAGAAGGGTACCATCATTCTCCCCCCTCTCTCCTTCAAGTTCAAGGTTATTAGGGCTTATG
Ps000261	snp_peapol_rep_c24119_1165	peapol_rep_c24119	IMGA:Medtr2g092120.1	Mitochodrial transcription termination factor-related chr02_pseudomolecule_IMGAG_V3 20942983-20946750 E EGN_Mt090430 20090702	chr02	20942983	20946750	G	G	T	MV	MV	G	MV	G	GTACATTTGGAGCCTGAATTGCAGAAGCAATAATGTCCTGGTCTGATCGCAGGAATGTATAAAGCAATTCATAGGTTGGGGCTATATGATTCTCCAAGCT[G/T]GGACGCAAGATTCTAGGGTTCTCGCTGACAAGATTAACAACGTCAGAGATAGAAGCRCCTTTGGAGAGAAAAAATAGAAACTTTGGCAAGACCCTTTTGG
Ps000262	snp_peapol_c2167_802	peapol_c2167	IMGA:Medtr2g092140.1	Uroporphyrinogen decarboxylase (URO-D) chr02_pseudomolecule_IMGAG_V3 20955925-20962019 F EGN_Mt090430 20090702	chr02	20955925	20962019	A	G	A	A	A	A	A	A	TTAAAACCCTGCGGAAAGAGGTTGGTGGTGATGCTGCTGTTTTAGGTTTTGTGGGAGCGCCTTGGACATTGGCAACATATATAGTTGAAGGCGGTACAAC[A/G]CGCACGTATACTAACATTAAAAGCATGTGCCATACGGCACCACACATATTGAGGACTCTACTTTCTCATTTGACAAAGGCAATAGCAGATTACATCGTTT
Ps000263	snp_peapol_rep_c24025_316	peapol_rep_c24025	IMGA:AC233783_4.1	hypothetical protein AC233783.1 31436-29959 E EGN_Mt090430 20090702	0	0	0	T	T	A	A	A	A	A	A	TTTTTCCACATGCATATTACCATTATTGTTTCCATTAACCACACCTCCATTGTCAATCACGCTTTGCGAATACTTTTTACCATGATAAACATGTAATGGT[A/T]GAGAGTCATCGGAATCTTCACTCTCTGAATCACAACGATCCCTCACCATACTAGCACAATGAGRGCATTTTGTGAGCTTCCAAATCCCTGTTTTCATCAC
Ps000264	snp_peapol_c2251_291	peapol_c2251	IMGA:AC174330_4.1	Kinesin, motor region AC174330.20 43610-34964 E EGN_Mt090430 20090702	0	0	0	T	T	C	C	C	T	T	C	TAGGAGGAGCAGGAGGATCAGAATCAGGCACCGAAGATTCAATCCCAATCCTTTTCACCGATTCTCAGAAAACCTACGTTCGTGAACTCGATCACAAATT[C/T]AATTCYCTCCAACGTTCGATCCAAGATCTACGCCTTCGATTACCTCCTCCTGATATCTCACAGCGTCTTCCTCATCTTCACGCTCACTCTTTAGCTTCCA
Ps000265	snp_peapol_rep_c23667_187	peapol_rep_c23667	IMGA:Medtr1g146830.1	TMPIT-like chr01_pseudomolecule_IMGAG_V3 32593588-32598536 F EGN_Mt090430 20090702	chr01	32593588	32598536	C	C	C	C	C	T	MV	C	TTTGAAGCGTGCGTATGCATTCGTATCGGTGACAGAAGAAGAAGAAGAAGAGAAAGAGAGTGAAAATGGGAGAATCAAGGGAAGAGAAAATTGAAGAATC[C/T]GTGGCTTCCGTTTTGGAAGAAGCTAAAGAGCTTCAAGATTCCGTCGCCGGTCACATCTCYAAATCGTTAAGCGACGAACATCCTCTCCGGCAACGAGCTC
Ps000266	snp_peapol_rep_c22389_930	peapol_rep_c22389	IMGA:Medtr2g033440.1	Myb, DNA-binding; Homeodomain-related chr02_pseudomolecule_IMGAG_V3 9106456-9110543 E EGN_Mt090430 20090702	chr02	9106456	9110543	A	A	T	T	T	T	A	A	TGAAAAAGATAATCGAAGAGCAACAGCGACTCAGTGGGGTTCTTTCAGAAGCACCTGGCTCTGGTATTGCAGCACCAACTCCAGGAGATATGTGCCAACA[A/T]GAACTCGACAATAAGACTGAACCGGCAACCCCTGACCCAGAAAAAGCTGCTAAAGATCACGCACCAGCAAAGAGTCTTTCAGTTGAATCTTTTTCATCTC
Ps000267	snp_peapol_c9485_1843	peapol_c9485	IMGA:AC235674_13.2	hypothetical protein AC235674.1 71786-63477 E EGN_Mt090430 20090702	0	0	0	T	T	T	T	T	C	T	T	AAACTCTCCCTCGTGAAAACGATGAAGTTTATAACCTCGGTAATGATGGAACTAGSACTGGTACTGGTAGTAATACTAATGATGGAACTGAAACAAAGAC[C/T]GGRGACAAAGGRGCTGCTGTGAGGGACTATTTCAATGAGAAGTCAAGGCCTGGTGAAGAAGATAAGGCACTTGCTGAGGTGATATCAGAAGCTTTACATA
Ps000268	snp_peapol_c1779_1536	peapol_c1779	IMGA:Medtr2g056730.1	Heat shock protein DnaJ, N-terminal chr02_pseudomolecule_IMGAG_V3 15581132-15584745 E EGN_Mt090430 20090702	chr02	15581132	15584745	MV	A	G	G	G	G	A	G	ATATGAGCCTAATAGAAAGCTCACAAGTGAAGAAAGCCTATCAGAAAGCAAGATTATGCCTCCACCCYGACAAACTTCAGCAAAGAGGAGCGACTCTCTT[A/G]CAAAAGTACATAGCAGAGAAGGCTTTCTCCATTCTTCAGGATGCATGGACAGCATTTATTTCTGAAGAATTTTCCTTCTAAACAGAAAATCACTCTTAAA
Ps000269	snp_peapol_c8231_1269	peapol_c8231	IMGA:AC147501_23.1	Fatty acid hydroxylase AC147501.9 90999-82625 E EGN_Mt090430 20090702	0	0	0	A	MV	T	MV	T	T	A	T	TTGTCTAGTTATTTATTCTTCTCCATGATTAATGTTTGTGGGGTTAGCTTGCCATTTTTCTGATAATTTTATAGTGCCAAAGTTCTCCAATTGTGAACAC[A/T]CTGTAAAAATTGATATATTTGATCAGGTTTATGGTGGAAATCTAATCTACTTGTAGTNNNNNNNNNNNNNNNNNNNNNNNNNNNNNNNNNNNNNNNNNNN
Ps000270	snp_peapol_c918_1742	peapol_c918	IMGA:Medtr1g146470.1	Formate-tetrahydrofolate ligase, FTHFS chr01_pseudomolecule_IMGAG_V3 32386595-32382177 E EGN_Mt090430 20090702	chr01	32386595	32382177	T	T	T	MV	T	C	T	T	CTTGTGAGAATGCGACACAGCCATTGAAGTTCTTATATCCTTTGGATATAGGTATAAAAGAGAAAATAGAGACAATAGCAAAGTCATATGGAGCCAGTGG[C/T]GTTGAGTAYTCAGAGCAGGCCGAGAAGAAGATTGAGATGTATACCAAGCAAGGATTTTCAGGACTTCCAATCTGTATGGCTAAGACTCAGTATTCTTTCT
Ps000271	snp_peapol_rep_c38359_1089	peapol_rep_c38359	IMGA:Medtr1g024460.1	UDP-glucuronosyl/UDP- glucosyltransferase chr01_pseudomolecule_IMGAG_V3 5808500-5810415 E EGN_Mt090430 20090702	chr01	5808500	5810415	T	A	T	T	T	T	A	A	CAATAGCAACATGGCCTATGCATTCTGACCAACCAAGGAACAGAGTTTTGGTGACTGAAATCCTTAAAGTTGGGTTGGTTGTGAGGGATTGGGCTCATAG[A/T]GATGAGTTGGTGATGGCTTGTGTTGTGGAGAATGTGGTGAGGAAGTTGATGGCAACAAAAGAAGGTGATGAAATGAGGCAAAATGCAATGAATTTGAAAA
Ps000272	snp_peapol_c2644_1328	peapol_c2644	IMGA:Medtr1g129850.1	ACI13, putative chr01_pseudomolecule_IMGAG_V3 29083200-29079595 E EGN_Mt090430 20090702	chr01	29083200	29079595	T	MV	C	MV	MV	T	MV	C	TTCCCTCAATTAGCCAATTGTATTATTTTTCGCCGCAGTTGGTTGACATAGTGATTGACCTTGTGGCTTGGGTTTGATAAATTTGTGAAATCCTCTGCTA[C/T]AACTTTCAGGCAAGAAAATATCAATATGTTGAGTTGGATTTGCCTTTTAGTTATGCAAGCTAACACACATATGTTTTAACCCGATAAGTCTTCTGTTATC
Ps000273	snp_peapol_c796_125	peapol_c796	IMGA:Medtr2g056750.1	Protein kinase; NAF; chr02_pseudomolecule_IMGAG_V3 15620116-15587587 E EGN_Mt090430 20090702	chr02	15620116	15587587	T	T	C	C	C	C	T	MV	CCTTTTCTTTCTTTCTTCCTTCCTTCAACCCCAAAAATATCATACACCCTCCCAGAGCCAGAAACACTTTAAACCCAAAACCATTCAAAATTTACTAATC[C/T]CTCTGATTCTTCTACAATCACATCATTATGAGATTCTCTTCCGATCGAACGGTCAACAACCTAACAACCACGAGCTTTGAATAGAGACCATTTTTTTTCC
Ps000274	snp_peapol_c7116_1122	peapol_c7116	IMGA:AC146721_14.1	Zinc finger, RING-type AC146721.7 82004-80669 E EGN_Mt090430 20090702	0	0	0	C	C	T	T	T	C	T	MV	GTCCACCGGCGGCCAAGAGTTTTGTGGAGAATCTCCCTTTGGTGGAATTGACTGAGGAGGAGTTGAAAAAGAAGGATGTCACGTGTGCCATTTGTAGAGA[C/T]GAGGTAATTGCGGAAGAGAAGGTGAGGAAGCTACCTTGCTCACATTGTTATCAYGGMGATTGTATTTTGCCGTGGTTGAATATTCGCAACACGTGTCCTG
Ps000275	snp_peapol_c5089_1303	peapol_c5089	IMGA:AC235671_3.1	Reticulon AC235671.2 18499-13273 F EGN_Mt090430 20090702	0	0	0	MV	A	G	G	MV	MV	MV	A	AGTGCTTGATCCAAAGTATAATGACCCCATTTGGAAATTGCAGGGTTTGAAGTAAAAAAGAGTTTTTGGGGCATTCCTAGCCATGGGGAGAAAACACCCA[A/G]CACCACAATGAGAGACAACAGGGAAAGAAGAACTGTGGGGCTTAGAATTGAAAGGGATTTCTTGGAATTTGTTGARGATGAAGGTGAAGTGTAGAATTGA
Ps000276	snp_peapol_rep_c23383_1115	peapol_rep_c23383	IMGA:Medtr2g014130.1	Alcohol dehydrogenase superfamily, zinc-containing; ; chr02_pseudomolecule_IMGAG_V3 3492844-3489489 F EGN_Mt090430 20090702	chr02	3492844	3489489	T	T	C	C	C	C	C	C	GTGTTGAAGTCGTCTATGATTCTGTGGGAAAGGATACCTTTGAGGGATCTCTGGCATCCTTGAAGCTTAGAGGCTACATGGTCAGTTTCGGACAGTCTTC[C/T]GGTTCACCTGATCCAGTTCCATTGTCGTCTTTGGCTGCCAAAGCTCTGTTCTTAACAAGGCCTTCCTTGTTTCAATATGTTATCACTCGCGATGAGCTAT
Ps000277	snp_peapol_c3338_1160	peapol_c3338	IMGA:Medtr1g102810.1	AAA ATPase chr01_pseudomolecule_IMGAG_V3 21192028-21195457 E EGN_Mt090430 20090702	chr01	21192028	21195457	T	C	T	T	T	MV	T	C	CCAAAATCTTGAGCAAAGTCGTCTTCCCGGATCCGTTAGCACCGACGAGGAGGCATCGAGATCCAGGAGAGACGTGGAGGTTGAAGTCGAGGAAAAGCGG[C/T]GGTAGTTGTTGTAGTCCGTCGTATGAGAACTGCATGCCTTGGACTCGGATTCCTCCGGAGTTTTCATTCTCTTGTTGTTTTTCTTTCGCCATTGTGATTT
Ps000278	snp_peapol_rep_c22852_1732	peapol_rep_c22852	IMGA:Medtr1g016620.1	Tyrosine protein kinase; NAF chr01_pseudomolecule_IMGAG_V3 3243855-3245742 F EGN_Mt090430 20090702	chr01	3243855	3245742	T	T	T	T	T	C	T	T	TTGTTTGAAGATGAGGTAAGGCCTGCTCTCAAGGACATTGTTTGGTCGTGGCAAGGGGAGTGATGCCACGTGTAAGGGTAACATGGTCCAATCAATGTCA[C/T]GCCTAAGATTCTTTGAATTTTRGGTGTATAAAATATATTAATCATATGTGAAATTTGTGTATAATATTAATRTGGTGTATAATATATATGAGAGAGTTTG
Ps000279	snp_peapol_rep_c28915_326	peapol_rep_c28915	IMGA:AC233668_47.1	hypothetical protein AC233668.2 205970-206382 E EGN_Mt090430 20090702	0	0	0	T	MV	T	C	C	C	C	C	AGGATTCCAGATCAAACAACAACCAGAGGTGATGGTTTCTGGAAGGGATGTTGTGCTGCTTTATGTTGCTGTTGTGCCATCGATATATGCTTTTAACTTC[C/T]CATTCAATCATACAACATACATATATAATATTATTTGTAGTTTGTACAAGAATAAGGATTTTTATTTTCTTGGATATTATGTATTTATTTGTCCATTATT
Ps000280	snp_peapol_c4924_929	peapol_c4924	IMGA:Medtr2g010510.1	Protein kinase chr02_pseudomolecule_IMGAG_V3 2576161-2579615 E EGN_Mt090430 20090702	chr02	2576161	2579615	G	C	C	C	C	G	C	G	TATGAATCACAGGYCTTTCACAYCCATGATGCAAATACTCCAACCCTTTAGCAGCACCAACCGCAATTTCATATCTTGTTTCCCAATCAAGCTCCATCTT[C/G]CCATTAGTATGAAGCCTATCCCACAAACTTCCATTCGGCAAATACTCATACACCAATAAACTCGAGTCCTCGCTCGTTATACTGCAGTAAAGTTTCACCA
Ps000281	snp_peapol_rep_c22408_750	peapol_rep_c22408	IMGA:AC233662_56.1	Actin-binding, cofilin/tropomyosin type AC233662.1 257418-259371 F EGN_Mt090430 20090702	0	0	0	A	A	G	G	G	G	G	G	CCGTGACAAAATCGAAATCAAAAACAGCATATCTACAATCATCGTTAGGCAAAGAAGCAGCAAGATCATCATAGTTTTCTCCAGGACCACCAACCTTATC[A/G]ACGGTCACAAGCCTCGACCTTTCATCGATCTTGAAAACTATGTATCTATGTACCTTTTTCCACTTCATCTCCATGAAAGAGCTCTTGCACTCTTCAGTTA
Ps000282	snp_peapol_c3169_485	peapol_c3169	IMGA:Medtr2g008800.1	hypothetical protein chr02_pseudomolecule_IMGAG_V3 1779658-1775174 E EGN_Mt090430 20090702	chr02	1779658	1775174	C	C	T	T	T	T	C	C	AATCTTCCTGAAAGACCTGATTCTCAGCCTTTACTGGATTGATAGCTGATTCATGTATCACGGCACTAGATTTGAAAGGTGCAATATTGTTTTGAAGCAT[C/T]GTTGATTGATCGGTGGGCCTGTGAAACAATAAATGTGCTATAGACCTATCAATCGGATTTGTGTTGGTTTCWATATCCATGAACCCTGTACACCTGCTTG
Ps000283	snp_peapol_c2280_1124	peapol_c2280	IMGA:Medtr2g030270.1	Nucleotide-binding, alpha-beta plait chr02_pseudomolecule_IMGAG_V3 8352616-8348567 E EGN_Mt090430 20090702	chr02	8352616	8348567	C	MV	C	MV	MV	C	T	MV	AAAACTTGTCTAACTTTGTCATGGGACGTGCATTGAGCTCTCCCTACAGTGCAAGTCCGAGCCGGTACAATAATGCCATGGGGTATGTTGGTTCAAATGT[C/T]GGCAACAATTCAAACATAGGTTCAACAAATCAGAGTTTGTGGAGTAACGGAAATCTTAACTATGCTAATAACCCTGCAAACCCCGACTCTTTCCTAGGCT
Ps000284	snp_peapol_c4031_898	peapol_c4031	IMGA:AC235488_22.2	Phosphoesterase, PA-phosphatase related AC235488.1 98822-95448 F EGN_Mt090430 20090702	0	0	0	C	T	C	C	MV	C	MV	T	TGGAATCCTTGGACTTTGGCTTACAGTTGATGAGTACATAGACAGTTTTGTTGTCTCGGGACAAAATGTTACAACTTTTTGGGCTGCTTTGAGCTTCCTC[C/T]TGCTTTTTGCTTATCCAACTCCTGAATTTCCAACTCCAAGTTTCGAGTTTCACACYGCTTTCAATGGTGTTGCGTTGGGAATYGTGTCWGGGGTGCAGCA
Ps000285	snp_peapol_c9860_1060	peapol_c9860	IMGA:Medtr1g130050.1	Probable gibberellin receptor GID1L2, related chr01_pseudomolecule_IMGAG_V3 29244491-29243508 E EGN_Mt090430 20090702	chr01	29244491	29243508	G	G	G	A	G	G	G	G	GGTAGACGTTTGTTGTTTTGGTTTGAAATTGTTGCTTTTTTAGGTAGGAATAGTCGAAGCCAAGTTTGGTTTGAATTATTGATGGTGAGATCTTTGGTTA[A/G]AACAGAAATTGCGAGAGTAGTRTCGGATGAAGGTGAAGTGTGTGGATCTTCAAGATTTCGAGTTAGTGTGTCGTTGGGATTATGGTGGATTTTGAGAAAT
Ps000286	snp_peapol_rep_c24972_1373	peapol_rep_c24972	IMGA:Medtr2g008160.1	Inositol phosphatase/fructose-1,6-bisphosphatase chr02_pseudomolecule_IMGAG_V3 1433291-1429596 F EGN_Mt090430 20090702	chr02	1433291	1429596	A	G	G	G	G	G	A	G	CTGCCTTGTTAACAGAAGAGCAAACGAATTTGCAGCCAAGAACAATGTGACTAATAAGGATGGTGAAATCTCCGCGTGATTCAGGAAACTTTGATTGTTC[A/G]TTGAGAACAAAGCGAGTAATTGTCATCAAATCAGTTCTGTTAGCTTCTGCTTGATGATCCATTTTCGAAACTAGCAACAAAGTGTGTGAAGTAATTGAAT
Ps000287	snp_peapol_rep_c23776_205	peapol_rep_c23776	IMGA:Medtr2g104190.1	Light chain 3 (LC3) chr02_pseudomolecule_IMGAG_V3 24505007-24508014 E EGN_Mt090430 20090702	chr02	24505007	24508014	MV	G	G	G	G	G	T	G	GCAKATTAGATAAGGATTGTCAAGATCAGATAGCTCAGAAGCCTGACTATTTCACAATAGGATGCTTTTATGTTCTATTTACATGGTTGCCCCTTGTGAA[G/T]RTTTCACATTTACATCCCAAAAGTGTTCTCTCCGCTGTAAGTCATATACAGGAATCCATCTTCATCCTTGTTTTCCTCATATATTGCAGACATCATAGCA
Ps000288	snp_peapol_rep_c22788_1091	peapol_rep_c22788	IMGA:Medtr1g130060.1	Chain A, Carboxylesterase Aecxe1 From Actinidia Eriantha Covalently Inhibited By Paraoxon, putative chr01_pseudomolecule_IMGAG_V3 29247646-29245214 E EGN_Mt090430 20090702	chr01	29247646	29245214	G	G	G	G	G	T	G	G	GGTTGATATTGATCCAACCGTTTTTCGGTGGGACCAAGAGGACTCCGTCTGAGATAAGGCTTGAGAAGGATTTGAATCTGCCTTTGATTTTTACTGATGC[G/T]TTGTGGGAATTATCGTTACCCGTAGGCGTTGATCGTGATTACGTGTATTCTAATCCAACGGTGAATGGTGGTGATAAGGTTTTGGAGAAGATTAAGTTGT
Ps000289	snp_peapol_c8090_1490	peapol_c8090	IMGA:AC225507_7.1	Eukaryotic translation initiation factor 3 subunit E-interactingprotein, related AC225507.11 33253-27252 E EGN_Mt090430 20090702	0	0	0	C	C	T	C	C	C	C	T	TCCAAGCCTGATCGAACTGTCTYAAGAGAGCAATTTCCTGTTCACTTTTGTTCTTCATTTTAGCCCGATACTGACAAAAGCTTTGAAACTGATAAACAAA[C/T]TCATCAACCATATCCCAAAGCCACTGATTCGGCAGCTGCATATTAACTACGCCATGAAGAACAACCTGGAACAGATTACAGTAATTATCCCACGAATCRA
Ps000290	snp_peapol_c4550_490	peapol_c4550	IMGA:Medtr1g081140.1	Protein of unknown function DUF6, transmembrane chr01_pseudomolecule_IMGAG_V3 16010395-16004991 F EGN_Mt090430 20090702	chr01	16010395	16004991	A	G	A	A	A	A	A	A	CCCACACAACAAGGTATAAACCCAAACAAATGATAAATGCACCTATTGCCCTTCCGAGAAACATTTGTTCYGCGAGAAGAAAATATCCAAAGATAGCTAC[A/G]ATCACCATACTAAAAGGATTAAATGTSGTGACAAAAACCGGACCTCTTGTTTTCATCACGACTCCTTGCAGATAATAACTTAGRCCCGAGCAGAATAGAC
Ps000291	snp_peapol_c1235_717	peapol_c1235	IMGA:AC233660_5.1	Nodulin-like; Major facilitator superfamily MFS_1 AC233660.2 23536-25326 F EGN_Mt090430 20090702	0	0	0	G	MV	MV	A	A	G	MV	MV	TTATCTCTTGCATTGGACATCTTCTGATAGCATTCGATGTTCCGAGTGGTCTCTACGCAGCATCGGTTATCATCGGTTTTTGTTTCGGTGCGCAATGGCC[A/G]TTACTCTTCGCCATAATTTCTGAACTTTTCGGACTTAAATATTATGCAACTTTGTAYAATTTCGGAAGTGTAGCGAGTCCATTAGGGYTATATGTTCTTA
Ps000292	snp_peapol_c1507_1753	peapol_c1507	IMGA:Medtr1g125800.1	Pyruvate kinase; ; ; chr01_pseudomolecule_IMGAG_V3 27899704-27895086 E EGN_Mt090430 20090702	chr01	27899704	27895086	G	G	C	C	MV	C	C	MV	TTGTTCATCCAACTCCAACTAGAGCTGAGGTATCRGATATAGCTATCGCTGTTCGAGAAGGCTCTGATGGCATAATGCTCTCCGGAGAAACTGCACACGG[C/G]AAGTTCCCACTAAAAGCTGTGAAAGTGATGCACACGGTAGCATTACGGACAGAAGCCACTATACAAGGCGGCCAAATGCCACCTAACATTGGTCAAGTGT
Ps000293	snp_peapol_rep_c22091_908	peapol_rep_c22091	IMGA:Medtr1g032070.1	Thioredoxin fold; chr01_pseudomolecule_IMGAG_V3 7898114-7897032 E EGN_Mt090430 20090702	chr01	7898114	7897032	G	C	C	C	C	G	C	C	CAGGTTCGACTGAGGTCGACTAAGAAAGGGTATATCTCGGTGCTTTCTGGATTTTCTTTGGTGGCGTATTCGACTACTACGAGTTTGTCTTTTGCTGATA[C/G]AAGTGCYTGGTCGAATTCTTCTATGCTGTGGACTTTTTGAACTCGTTCATCTTTTTTCTTTGCACCTGGAGCTGCTGTGGCTTTTGTGATGACAACACGA
Ps000294	snp_peapol_c10153_250	peapol_c10153	IMGA:Medtr2g104680.1	YABBY protein chr02_pseudomolecule_IMGAG_V3 24749728-24755861 E EGN_Mt090430 20090702	chr02	24749728	24755861	T	C	MV	C	C	C	T	C	ACAAAAAAATGTCAATGGATGTGATGGCAAATGAACGTGTTTGTTATGTTCACTGCAACTTCTGCAACACTACTCTTGCGGTTAGTGTTCCATGCAGTAG[C/T]TTGCTGACTATAGTGACAGTTAGATGTGGGCATTGTGCCAATTTGCTTTCGGTTAACATGGGAGCATCACTTCAATCTTTTCCACCTCAACAAGACCCTC
Ps000295	snp_peapol_c6135_366	peapol_c6135	IMGA:AC229695_5.1	EMB1923, putative AC229695.5 25446-23176 E EGN_Mt090430 20090702	0	0	0	G	G	A	A	A	A	A	A	TTTCCAACCTTCCAAGCCTCAATTCACGCGTAACCTTATTGGGTTTTCTCCTAAACCCCTCAGATTCACCTCGCTGAAGCATTTTGCCGTAAATGAGGAT[A/G]CAAGTGTTGTCTCTGGGTTTGATGAGGCTCGAAAGTCCAGCACTATGCCGGGACGGTTTAGGGATCACATTAAAGAAGCTCCGGAYCCTCCTCTCAAGTG
Ps000296	snp_peapol_c14291_902	peapol_c14291	IMGA:Medtr1g028710.1	POX; Homeodomain-related chr01_pseudomolecule_IMGAG_V3 7082004-7085625 E EGN_Mt090430 20090702	chr01	7082004	7085625	T	A	T	A	A	A	MV	A	CAAATTTCAGCTCATTGCTTGCCTCATTGTGTTTCACATCAATGAAACTATTAGGAGTATGCATGAGTTCATGGTTCCTYGGTTTTTTAGGACTTGTTTG[A/T]GGTATACCTTCTAGTTCCGACGATCCWATGAAACTGAAACCTGAATTGTTCCGAACATTTCCAACAAGTGGTGATGTTTGTGGTCTAGAAACAGAAACTA
Ps000297	snp_peapol_rep_c23516_1208	peapol_rep_c23516	IMGA:Medtr2g104760.1	WD40-like chr02_pseudomolecule_IMGAG_V3 24803177-24798036 E EGN_Mt090430 20090702	chr02	24803177	24798036	T	T	T	T	MV	A	T	MV	CTGGCAAATTTGAAGCCAAGTTCTATGATAAGATTCTTCAAGAAGAAATTGGGGGCGTGAAAGGGCACTTTGGACCAATCAATGCTCTAGCCTTTAACCC[A/T]GACGGGAAAAGTTTTTCAAGTGGAGGTGAAGATGGATATGTACGTTTGCATCATTTTGACGCAGATTATTTCAATATCAAAATTTAGTTACTGAGAGAAT
Ps000298	snp_peapol_c2328_2012	peapol_c2328	IMGA:Medtr1g132560.1	Copper amine oxidase; ; ; ; chr01_pseudomolecule_IMGAG_V3 29615628-29612795 E EGN_Mt090430 20090702	chr01	29615628	29612795	G	T	G	G	G	G	MV	MV	GGTAACCGTGTCCTTTGTGGAGTTTTGTTGAGACTATGGARCGAGATGAAAGATCTAGTGTGATTTCGAGGGAGTGTTTTTGGAACCTGGCTATGACGAA[G/T]GCTCGACGAGGTGGAAGTGGAAGAGTTTTGGTTTTGGTGTTTGAGGATAGCCATGATTGGATAACTGCTTTGTCTGGTTCCTCTAATCCTACGTATTGGA
Ps000299	snp_peapol_c13360_496	peapol_c13360	IMGA:Medtr2g017710.1	Ribosomal L23 and L15e, core chr02_pseudomolecule_IMGAG_V3 4475274-4476726 E EGN_Mt090430 20090702	chr02	4475274	4476726	G	G	G	G	A	A	G	A	GAACAGGGTTGACGAGCCAGTTAATTCTTGGGTCATTTCTGATAGCAGAGTGGGCGACATCAACCAAAATGACCTCAAAATATTTGAAGGTGGAATCCTC[A/G]TTGACCCAGTAGGAATTGAGAACCCTGAGACCTCCAAGCTTTCGTCCAGCACGCTCCTCAGCAAGTGACCTCTTGCTTCTCTGAAACTTCAACTGGGTAA
Ps000300	snp_peapol_c9188_1803	peapol_c9188	IMGA:Medtr2g077510.1	Phosphoglycerate kinase; ; chr02_pseudomolecule_IMGAG_V3 17878258-17873114 E EGN_Mt090430 20090702	chr02	17878258	17873114	C	C	T	C	C	C	C	C	AGAAAGTAGGAGTCGCTGAAGTCATGAGCCACATATCCACTGGTGGTGGTGCAAGTTTGGAGTTATTGGAAGGCAAAGAGCTTCCAGGTGTCCTTGCTCT[C/T]GACGAAGCCACACCAGTTGCTGTGTAAGACAGTTTTCAGTTTGTAATTTTTTTCCCACCCTCGGTGTCGAGTGTTCTTGCAACCTTGTAAAAGAGCTTAT
Ps000301	snp_peapol_c8466_1639	peapol_c8466	IMGA:Medtr1g046810.1	Peptidase A1, pepsin chr01_pseudomolecule_IMGAG_V3 11057607-11053836 E EGN_Mt090430 20090702	chr01	11057607	11053836	G	T	G	G	MV	G	G	G	TGGGATTTTCTCCTAATAAGTGCTAAATTTTTAGTTAGTTGGTTAGTTAATCCCAAATCTTGATTATAATTATGATATTATCATAATAGTTAATTGTAAG[G/T]TTGATTTTGTTACACTCGACAAAATACAATTGTGCACTTAATAGGGTTTAGATTTTTATTATTGTTATGATAATGGGTTTGTAATGTAAGTTTASTGAAA
Ps000302	snp_peapol_c2209_258	peapol_c2209	IMGA:AC235665_50.1	Glycoside hydrolase, family 31 AC235665.2 273864-279659 E EGN_Mt090430 20090702	0	0	0	A	G	MV	A	MV	MV	MV	G	TTCTTCAAGACTTTTTTTTCCTTACCCTAACTTTTGCAGTTCAACTCAACTAAATAACCAGATTATTTTGCACTACCAATTACAAAATTTTGATGGACCA[A/G]TCTTCTGCAACACGGACATTTGGTTTTCGTATGGTCATGAAAACTGGCGAACGTTCCCTTTGAACCCAAAGCGACCCAAGTTCTATATCAACTTTCTGAT
Ps000303	snp_peapol_rep_c22198_225	peapol_rep_c22198	IMGA:Medtr1g122040.1	ATP synthase D chain, mitochondrial, putative chr01_pseudomolecule_IMGAG_V3 26730979-26734562 E EGN_Mt090430 20090702	chr01	26730979	26734562	C	C	C	C	C	A	A	C	CAACTGAAACCATAATAAAACAGCAGTTTCTAAACTACAACAGCAACTCCATAAAATTTTGACAACTTTGAAAATGGAAATGTGAAGAACCTTTTAAACC[A/C]AAGAGGAGAACCAAGTTACAAAAAATCAATGTAGTTATTATTTATTAAACCAGCAAGGAAAACATCAACTTCGAATGTTTTGCTACACTTTGAAGTTYTG
Ps000304	snp_peapol_rep_c25215_512	peapol_rep_c25215	IMGA:Medtr2g018940.1	Lipolytic enzyme, G-D-S-L; chr02_pseudomolecule_IMGAG_V3 5098168-5093896 E EGN_Mt090430 20090702	chr02	5098168	5093896	A	A	A	A	A	G	A	A	CATATACTACTTCATTTCCATCTACTGTCAAGTGCAACCCATCTCTTAAAAGTTTCTTTTGCCAGCCATCTGTTTCTTGCATTTTGGACCATAAATCGAT[A/G]TAMGCCACACCCATTTCCTTAGCTGTCTCAACACATACTTTTGCATATTGACCGGTAACTTCATTTGTTCTTTCAGACAATTTACGAGCATTATCACCGT
Ps000305	snp_peapol_c4854_589	peapol_c4854	IMGA:Medtr2g104660.1	hypothetical protein chr02_pseudomolecule_IMGAG_V3 24739162-24736590 F EGN_Mt090430 20090702	chr02	24739162	24736590	T	T	C	C	C	C	C	C	ATGCTCGTCTGAAGCAAATTGCGCGCCTCCAAGGAAAGAGAYTGCCTCCAAACCCATATCCTTGTCCTATCAAGGAGATCCAAGCCGAGGAGAAGAAATA[C/T]GTTCGYGATCGTTTCTTCAATCCCAAGATACTCGAAATTGTGAAACAAAAGAAAGAGGAATCCATGCAGAGATTTGGAAGAGGCGATTGGTGATTTTTAT
Ps000306	snp_peapol_c4024_4692	peapol_c4024	IMGA:AC202489_30.1	RNA-binding region RNP-1 (RNA recognition motif) AC202489.10 129376-123921 E EGN_Mt090430 20090702	0	0	0	A	T	T	A	T	T	T	MV	TTCAATCTTCTCTTYTGAATGGTATGCAACAAAGTGGAAGATCAACACCTTTYACTTCATTTTATTCTTCAACTATGAGTACAATTAGTAGAAATTGAAA[A/T]ATCAGTTTGATTTGTTTGTTTGTTWGTGCAGTGTAGTGTCTAGTTTAGATTAATTAGGATTTTTCAGAAATTATTTGAAGGTTCAAATGAACCTTCCAAG
Ps000307	snp_peapol_rep_c44549_742	peapol_rep_c44549	IMGA:Medtr2g103700.1	Haem peroxidase, plant/fungal/bacterial chr02_pseudomolecule_IMGAG_V3 24236208-24234291 F EGN_Mt090430 20090702	chr02	24236208	24234291	T	T	MV	MV	MV	MV	T	C	GATCAATTGTTGCACAACATCTTCAATCAAATGAAAAATTCTTTACTGAATTTGCCAAGTCTATGGAGAAAATGGGTAGAATTAATGTTAAGATTGGGAC[C/T]GAAGGTGAGATAAGAAAACATTGTACATTTGTAAATTAATAATTTAGTATCTTGTTTATTTGTCATTTGCTTTGAAAGTCTTGTTATCTATTTCATGTCA
Ps000308	snp_peapol_c1042_797	peapol_c1042	IMGA:Medtr1g146030.1	Chalcone-flavanone isomerase chr01_pseudomolecule_IMGAG_V3 32179536-32178552 F EGN_Mt090430 20090702	chr01	32179536	32178552	G	A	MV	A	A	G	A	A	ARGAAGAAGGCAAAGCAATCGACAAATTTGTTTCTATTTTCAAAGATGAAACATTCCCACCAGGCTCCTCTATTCTCTTCACAGTATCACCCAAAGGATC[A/G]GGATCATTATCGATAAGTTTCTCTAAAGATGGATCCATTCCAGAAGTTGAGTCTGCAGTTATAGAGAATAAACTACTTTCACAAGCCGTGCTTGAGTCGA
Ps000309	snp_peapol_c601_1155	peapol_c601	IMGA:Medtr1g083310.1	Protein of unknown function DUF506, plant chr01_pseudomolecule_IMGAG_V3 16324994-16323110 F EGN_Mt090430 20090702	chr01	16324994	16323110	A	A	A	C	A	A	C	A	ACGATGCTTCAATTTGCAAATCTCGCTGGGAAAAATCAACTTTCTGTATMGCCGGGGAATATGAATATATTGATGTTGTAATGGGAAAGGAGAGGGTGAT[A/C]ATTGATGTTGATTTCAGATCAGAATTTGAGATTGCTCGATCAACCAAGTCTTACAAAGCGATTCTCCAAACGCTTCCTTATGTTTTTGTAGGGAAGAGTG
Ps000310	snp_peapol_c11341_1191	peapol_c11341	IMGA:Medtr1g047300.1	3-Dehydroquinate synthase chr01_pseudomolecule_IMGAG_V3 11377107-11381728 E EGN_Mt090430 20090702	chr01	11377107	11381728	T	C	C	MV	C	MV	MV	T	GAGATGAAGTTCTGTTGAGAATACAAGGAGGGGCTCGACATACCGGAATAGAGATTCAAGAATTTATAGTTGAGAAATGAACAAGTAGTAATAATGTATA[C/T]TAAAATTGTTGTAATTTTCATTCAATTCTGTGTGCTCATATTCTCTTTTTCTTCCAGCTTTGATGCTTGAATGGTTGTGAATTTTTGGCTAGTAGAGACA
Ps000311	snp_peapol_c8019_131	peapol_c8019	IMGA:Medtr1g086640.1	hypothetical protein chr01_pseudomolecule_IMGAG_V3 17200201-17196927 F EGN_Mt090430 20090702	chr01	17200201	17196927	A	G	G	G	G	G	G	A	CACAAGAATATTCTCCGCCCCAGAAAAAAATACCTAGTTCATTTATCATCTTCAAATCAAAGTGTTTTGCATTCGTCATTTTTGTGTTATACCAAATTCC[A/G]YTCCTTTCARTTTCAATCCTCTCATACTTTCTTCCTCAATCATCATCATGGTTCTTCACAGAGATCTCGACCTYCTCCTTTCCTCCCATTTAATCAACAA
Ps000312	snp_peapol_c5139_1389	peapol_c5139	IMGA:Medtr2g026120.1	Mo25-like chr02_pseudomolecule_IMGAG_V3 7086939-7093208 E EGN_Mt090430 20090702	chr02	7086939	7093208	G	G	G	G	G	G	G	C	CTTCCTGCGGCGTTTTAGGCCTGGAAACCTTAAAGAACGAGAACGACATGATGGTGTACGATGATGATCGCCTCTTGAATGGTTGTTCTTGGTTTGATTT[C/G]AATTACTCTGTCATCGTAATTATGATCTAAGAGGTTACCATTATCATCATCAACAATAATAATGAACCAGATAGCAATAGCATCGAAGTGCAAGAAAGGA
Ps000313	snp_peapol_c2291_858	peapol_c2291	IMGA:Medtr1g105840.1	Aminotransferase, class V; chr01_pseudomolecule_IMGAG_V3 21912173-21913552 E EGN_Mt090430 20090702	chr01	21912173	21913552	T	MV	T	MV	T	MV	T	A	GAGCGGGGACAGCTTCCGAAGCTGCCGTTGTTGATTCTGGCGACGGCGGTTTGGTGGTGGGAGAATTCGTGGCGGATCTCGTGTTCTGTTATGGGGTGAG[A/T]GAGCTTTAGTTTCTTTCCGTCACGGTGGTTTTGTTCGGTGCCGTTACGAGGGTCGTCGTTATCCATAGCTGGAAGTTGGAAGTGAGTGTTCTAGGGTTTT
Ps000314	snp_peapol_rep_c22778_188	peapol_rep_c22778	IMGA:AC229695_7.1	hypothetical protein AC229695.5 30108-33175 E EGN_Mt090430 20090702	0	0	0	T	T	C	C	C	C	C	C	AACCCTTTAGGTCATTTCTGTTCCAGCAGCATCCTGTCCCGACTACAACACTGCCCTTTCTCTCCGTGTCAAGCTCGATAGCCATGGCCTTTCTCGCGCG[C/T]GGAGCCGCATCCCTAACCCGTATTTCTACATCCGCTTCCAAATCTCCGATTCAACTTGTCCACCGCCGCGGCCTTGCCGGAGCTGCAGATCCTCATGCTA
Ps000315	snp_peapol_rep_c23715_1466	peapol_rep_c23715	IMGA:Medtr2g085570.1	Peptidase C14, caspase catalytic subunit p20 chr02_pseudomolecule_IMGAG_V3 19307280-19309220 E EGN_Mt090430 20090702	chr02	19307280	19309220	T	T	C	C	C	C	T	C	TCTCCTTCCTCCGCCGATCGGATCAACTCCGACAGCACACGGCGTATGTTCTTTCCCGTCGGCTCCGTATACGACGAATCGGTGTCGATCAAAACGGTGA[C/T]GTCGTCTTCGGAAAATCCGTATCGTTCGATCAAGCATTTGTGCATCCTCCATACGTCGTTTACGCATCCTCTTAACTCTGCTTTTGTTCCGGGATAGTTG
Ps000316	snp_peapol_c12755_669	peapol_c12755	IMGA:Medtr1g025600.1	Tyrosine protein kinase chr01_pseudomolecule_IMGAG_V3 6384233-6380676 E EGN_Mt090430 20090702	chr01	6384233	6380676	A	T	T	T	T	A	MV	T	GATAAATGCATGTTGCGTTWCTCAAACCGTTCAATCTTTGGGTTAATGGAAATTGGACCTGCTTACTTTGGATGGAATTTGAATAATGCAACAAATGAAG[A/T]CSAGTTTAACGAAAAGGTGAAGAAACTGTTGGATGGTTTAAGAAACAAAGCTTCATCAGGGGACAGTAACCTTAAATATGCTGTTGGAAGTGACAAGATT
Ps000317	snp_peapol_c14056_147	peapol_c14056	IMGA:AC235567_1.1	SOUL heme-binding protein, related AC235567.1 138-3392 E EGN_Mt090430 20090702	0	0	0	T	C	C	C	T	C	C	C	GCTTCCTCCATGTGAAGYWCKKCBTCTGACAGCATTCTAACGTTTGTTCTCTTGTATTGTCTACTTTCATGGCAATGGCTGCTTTTGCTATTGCTTCCAT[C/T]ACCTCAATCAACACTACTCAYAATCACCACACTTCTTTAATCTTTCAACCAAAACAACACCATCATCAAAATAAAACCAGAATCCATAGATTTCGATGCA
Ps000318	snp_peapol_c11126_731	peapol_c11126	IMGA:Medtr1g083360.1	hypothetical protein chr01_pseudomolecule_IMGAG_V3 16361135-16370268 E EGN_Mt090430 20090702	chr01	16361135	16370268	A	A	MV	MV	MV	MV	G	A	CCTTGTGAATTTACATGGTGGTAGCAGTTTCCTTATCAATAAAAATACTGACTCAGGAAAGAGTCTATTCAGAGCTTGAATGATAACCTCTTGCTGCTGA[A/G]TAGAATTAAATTTCTGTTTCGCCATAATAGCSGCCTCAACAAGACTCTCATAGCCACTTTCATCGTTTCTAATTCCTGTGGCAGCTTGAACACTTTTTGA
Ps000319	snp_peapol_rep_c29058_494	peapol_rep_c29058	IMGA:AC235009_36.1	Protein of unknown function DUF26 AC235009.1 147490-145316 F EGN_Mt090430 20090702	0	0	0	T	T	C	C	C	C	C	MV	ATTCAATCTCACACAAGCGTGTCCAAACAAAAAAGAAGCAATTGGTTGGTACGAGGACGAGAAATGCATGTTACGTTATTCAGACCGTTCGATTTTAGGC[C/T]TAAACGAAATCGGACCGGCTTATTTTGCATGGAACTTGAACAACGCAACGCTGGCAGATCAATTTAATGTTGTTGTGAAACAGTTGTTGAATGATTTAAA
Ps000320	snp_peapol_c13050_180	peapol_c13050	IMGA:AC229727_23.1	Alcohol dehydrogenase superfamily, zinc-containing; AC229727.6 129240-119234 E EGN_Mt090430 20090702	0	0	0	C	C	G	G	G	G	MV	G	ACAAATAAATATTATGGATGAGAAATCAACCAAATAAAGAAAAAGGATTATGGATGACAAGTGAGAASAACCCAATATTTTATATCACACACAAAACCTC[C/G]TGTATTTGATATTTACGTTAAAAATTAGATTTTGAATTTGAGTTTTCAGAGAGTGATTAAGAAAAATGGGTAAAGGGGGAATGTCAATTGATGATCATGT
Ps000321	snp_peapol_c6628_1149	peapol_c6628	IMGA:AC235677_19.1	2OG-Fe(II) oxygenase AC235677.1 84535-88047 E EGN_Mt090430 20090702	0	0	0	C	C	C	G	G	G	C	G	CCTGCTTTTTGTGCCCATCTTGTTTTCTCTTGTAAAGGAAGTTCAAAAAATCTCTTAACTTCATTCCCCATATTATTAACAGATGAAACTCCATGATTTA[C/G]CATCTGAAAAACACCCCAGTGTTTACAAGCAAGGTGAAGCTTGTGAAGTTCATCTTGTTGTGTATCTGTGTTGACCAACTTAGCCTTATCAATCAAGGGT
Ps000322	snp_peapol_rep_c25548_952	peapol_rep_c25548	IMGA:Medtr1g125080.1	ABA/WDS induced protein chr01_pseudomolecule_IMGAG_V3 27489636-27491989 F EGN_Mt090430 20090702	chr01	27489636	27491989	A	T	A	A	A	T	T	T	CTGTAGCTGCCGGTGGTTATGCTTTGTATGAGAAGCACAAATCAGGGAAGGATCCTGAGAACGCTCACAGGCACAAGATAGAAGAAGAGGTTGCAGCAGC[A/T]GCTGCAGTGGGATCTGGTGGATTTGCCTTTCATGAACATCATGAGAAAAAAGAATCCAAGGAGGAAGATGAAGAAGCCCATGGAAAGAAAAAACACCATT
Ps000323	snp_peapol_c409_257	peapol_c409	IMGA:AC146568_12.1	Major sperm protein AC146568.11 67273-69443 E EGN_Mt090430 20090702	0	0	0	T	T	C	MV	C	C	MV	C	TGAACAACTTTATTTAATAAGCAACTTTTATGGTTGATGACAAAAAGTAGTACTATAATTTTAAGCTAAAAGCAAGAGAAAGAGTAGACAACGCTCCTCT[C/T]CCAAYAAGCAACTCACAAACATCCTCATRTCCCCAAACTCTAGCCAARTACAAAGGTGTAACACCCTTCTTATTCATAGCATTAACATTCACACCCTTTT
Ps000324	snp_peapol_rep_c24099_253	peapol_rep_c24099	IMGA:Medtr1g112130.1	Thioredoxin fold chr01_pseudomolecule_IMGAG_V3 24056527-24057636 E EGN_Mt090430 20090702	chr01	24056527	24057636	MV	G	MV	MV	MV	G	A	MV	ACAAGAGAAAGAGAAACCTCCTCAAACACCRCCACCACCGTCTCCTCCTGTCGTCACAACCACCACCTCCACGCAAGGTTGCTTCCTTCCGAACACTCGA[A/G]GAACTAGATGCGAAACAAAGCCCGAAGAATAACAACAACAACGAGTCACAAGCTCAATCAACTACGGATGGTGATCGATTGAGAACAATAAAACCTACGT
Ps000325	snp_peapol_rep_c26209_377	peapol_rep_c26209	IMGA:AC225507_5.1	Signal recognition particle, 14 kDa protein AC225507.11 23841-19422 E EGN_Mt090430 20090702	0	0	0	MV	T	MV	MV	MV	C	MV	C	CRCCGCAGGGGCGGAAGGAAAATTTTAACCAATTGCCAATTCAATAACAGTTTTACATATCCTTGTTGTCTTTTTCCCTCCCTTCGGTTCAATTCCTCCC[C/T]TGCAACTCAAAAAGGTATGTGGAGCCGACCAGTCCTTCAGATGAAAAAAAAGTCAGACAGAAACTAAGTTTGAGCAGAATACCAAACAGCAAAAGCATRT
Ps000326	snp_peapol_c2174_237	peapol_c2174	IMGA:AC233659_11.2	Clathrin light chain AC233659.1 45746-42471 F EGN_Mt090430 20090702	0	0	0	C	T	C	C	C	T	T	T	CAAACCGTTTTATTATTATAGAAACTGAGACACCGCAAATCACAGCCATGTCATTCACCGTCGACGAACACCACTTCGCTGCCGGTGACGACACTTACTC[C/T]GAATACGGCGGATTCTCCAGCTTCTCCGGCGAAGAAGTCCCCGTAGATCACACACCAGCAGCAGCGGCGGAGTCGCCTGAAATATTCGGATTCAGCGATC
Ps000327	snp_peapol_c58_2402	peapol_c58	IMGA:Medtr2g007450.1	Protein of unknown function DUF639 chr02_pseudomolecule_IMGAG_V3 1129155-1131885 E EGN_Mt090430 20090702	chr02	1129155	1131885	A	A	T	T	T	T	T	T	CATTACGCAGAAAGTGAATGTCTCGCTTCTCAAAATACGTTCAATTTTACTTTCTGGCAATCCACAGATAACTACCGAGGTTCGCTGTTCTGATGTTAAC[A/T]TGGTCAGCCATTCTCTTCATTGTCCCATTCAAGTACATTCTTTCCTTTCTTCTMTTCGATATGTTCACGCGGGAGCTCGAGTTTCGGAAAGAAATGGTTA
Ps000328	snp_peapol_rep_c23777_1248	peapol_rep_c23777	IMGA:Medtr2g014170.1	Alcohol dehydrogenase superfamily, zinc-containing; ; chr02_pseudomolecule_IMGAG_V3 3505635-3500978 E EGN_Mt090430 20090702	chr02	3505635	3500978	G	A	G	G	G	G	G	MV	ACCTTGCCTTCTCAGCCATCAAAGAAAGGAAAGTTATCGGGAAAGTGATGCTTGTATTTGATGAGAAAACTACAAGATCTAAGCTATGATCTTTGCTAAA[A/G]CTATGCTATTTAGTTGATGAAATACTTCTGGGCACTCAAAACATCARAGGTTYAAATTGGAGACCAAGGAGATGCTAGAATTAAAAGAAACCAAATAAGG
Ps000329	snp_peapol_rep_c24201_322	peapol_rep_c24201	IMGA:Medtr1g108120.1	Late embryogenesis abundant protein 3 chr01_pseudomolecule_IMGAG_V3 22967351-22968423 E EGN_Mt090430 20090702	chr01	22967351	22968423	MV	A	A	A	G	G	A	A	TCTCTTTCGCTGACGTTAAGGTTGTCTCTACTATCATCCTTGACGGTTTTTCCAACACTCTTACAAGACGAGGTTACGCTGCGGCAACRGAGAGAGSAAC[A/G]AGGGGAGGAGTTGGGTCTATTGGAAACAAGATGGGACCCACAAAGTTAGGAGAAGAGAAAATGGTTTCRGTTTATAAGGTTTCATGGGTTCCAGATCCTG
Ps000330	snp_peapol_rep_c25274_1466	peapol_rep_c25274	IMGA:Medtr2g046750.1	Phospholipase A2, active site chr02_pseudomolecule_IMGAG_V3 13137075-13139143 E EGN_Mt090430 20090702	chr02	13137075	13139143	G	A	G	G	G	G	G	G	GTAGGTGGTCATGTTTGCAGAAGAGAACAGAGGTGAAGATTGAGGATTTGCCTGGTGTTCTTGGTGCTTGTTGTGTTTTGCATAATATTTGCGAAATGAG[A/G]AATGAGAAGATGGACCCTGAGTGGAGTTTTGATCTGTTCGACGATGAGATGGTGGCGGAGAATGGTGTTCGATCTGCTGCTGCTGTTCTGGCTAGAGACA
Ps000331	snp_peapol_c7776_375	peapol_c7776	IMGA:Medtr1g065760.1	Cis-homoaconitase; ; ; chr01_pseudomolecule_IMGAG_V3 13193763-13202569 E EGN_Mt090430 20090702	chr01	13193763	13202569	C	T	T	T	C	T	T	T	GAATCTCTTGTTCAGTTACCGCGCCTCAGCAAACACAGCGCCAGCCTTCTACCACTGGATCAGTGAAGACAGCCATGACCATGACTGAGAAGATATTGGC[C/T]AGAGCTGCTGAGAAGGAGAAGGCCATACCTGGGGATAATATTTGGGTCAATGTTGATGTTTTGATGACACATGATGTCTGTGGTCCTGGTTCTATTGGGA
Ps000332	snp_peapol_c6702_1064	peapol_c6702	IMGA:Medtr1g129530.1	Tyrosine protein kinase chr01_pseudomolecule_IMGAG_V3 28961405-28959289 E EGN_Mt090430 20090702	chr01	28961405	28959289	A	T	A	A	A	T	A	T	AATGATGCAGAGAATGAGCCRCCGTCGTGCCACTCTCCRCAACTTTCGACTCTATTTTCACTTAGTTGTTCCAGATTTGTTGGATCGCTTTCCATCCAGC[A/T]ATGATCCAAAACCTCTTGAGCAGTGAGCCTTTGAGAAGGTTCTATGCAAAGCATTCGTCTWATTAAATCCTTAGCAGATACCGAGATCCGATTCCAAGGT
Ps000333	snp_peapol_c11053_1532	peapol_c11053	IMGA:Medtr2g080810.1	Peptidase S10, serine carboxypeptidase chr02_pseudomolecule_IMGAG_V3 18738946-18745962 E EGN_Mt090430 20090702	chr02	18738946	18745962	G	A	A	A	A	A	G	A	ACCACTTCAATAGAAATATGAGATTATCCTCAGCTGTCCTCTTATCTCCATTGTTGAGAAAATCAGATGAATTATTTGAATAAGAAAATCCAACTCCAGT[A/G]GGAGAATCAATATAAAGAATATTGGCAACTTGATTCCAAGAATAAGGATTAAGATAAAGCGTTTTTCCATCTGAATTAATATGAAAAGGACCAATTTCCT
Ps000334	snp_peapol_rep_c24538_146	peapol_rep_c24538	IMGA:AC235665_6.2	Ribosomal protein S3Ae AC235665.2 19092-23960 E EGN_Mt090430 20090702	0	0	0	T	T	C	C	C	C	C	T	AAGTTTAAATTTAATAATACAACTCAAAAACATAAGCAACAAGGAAAACCTAAATACAAACAAAAAGAACAACTTTAACAGTAAATCAAGCTCCAACAAT[C/T]TCAGTAGGTTCCTCTGCAACTGCTTCTTCAGCAGGTCTGTCTACCTTTGTGCCAATGTCATCAGAGTAATCTCCATGAACCTCCATCAATTTTCCAAGAT
Ps000335	snp_peapol_c10765_920	peapol_c10765	IMGA:Medtr1g028570.1	Protein of unknown function DUF6, transmembrane chr01_pseudomolecule_IMGAG_V3 7015774-7018941 E EGN_Mt090430 20090702	chr01	7015774	7018941	A	T	T	T	MV	A	T	T	GTTTCTTCGGTCTCTTGCAATTTCTTGTTATTGCTTTGGTTTGYGAAAGAAATGCTCAAGCTTGGTTATTTCACTCTGGTGGTGAAGCTTTCACTATTCT[A/T]TACGCCGGAGTGGTGGCATCTGGAATTGCTTTTGCAGTACAAATATGGTGCATTGATAGAGGAGGTCCAGTGTTTGTTGCTGTGTATCAACCTGTTCAAA
Ps000336	snp_peapol_rep_c22300_1129	peapol_rep_c22300	IMGA:Medtr1g009580.1	BURP chr01_pseudomolecule_IMGAG_V3 1345108-1347713 E EGN_Mt090430 20090702	chr01	1345108	1347713	G	G	G	G	G	G	G	A	GAAGTGAAAAACGAAAGTAGTGAGTTACAGCAATATGTAATAGCTAAAGGAGTGAAGAGATTGGGAGAGAAGAACAAAGCTGTGGTGTGTCACAAAGAGA[A/G]TTAYCCTTATGCAGTTTTCTACTGTCATAAAACAGACACAACTAAAGTTTACTCGGTGCCATTGGAAGGTGTTRATGGAAATAGAGTTAAAGCTGTTGCT
Ps000337	snp_peapol_c1207_288	peapol_c1207	IMGA:Medtr2g034350.1	Protein of unknown function DUF343 chr02_pseudomolecule_IMGAG_V3 9547373-9545478 F EGN_Mt090430 20090702	chr02	9547373	9545478	G	G	MV	MV	G	G	A	G	GGGGTGTGGTGAATGGATTTCCATTGCGYATAGAAGCSGAGAARGTGCTGGAAAAGAATGTTGAAATGAATAGTGACTTTTTGAAAAAGATGTTTGAGAA[A/G]ATTGAGTGGAAGGCTTTTGTGGAAGCATCACGGGGAATGGGATACACTGAACTACCCGAGGAGGCTGATTCTTCCATGCTGGATTCAGATGAATTTCTTA
Ps000338	snp_peapol_c555_1461	peapol_c555	IMGA:Medtr1g008410.1	amino acid permease 6, putative chr01_pseudomolecule_IMGAG_V3 726731-722646 E EGN_Mt090430 20090702	chr01	726731	722646	T	C	T	T	T	T	T	T	TGACACTTGTCTTGATGTCCATGCTTGTGAAAACAGTTTGATCTTTTCACAGCCACCATACTAATTGACGCAGTTATCGTGTAGCCAATTGTSACACCTA[C/T]AAGGTTTATATACTGAGCCAATCCACACAGCTTATATTTCATGCCTCCTAAGTTAGCTCKGACAACTTGAGAATAAGTGTAGTTCCTCTTGCCATGAACA
Ps000339	snp_peapol_c8084_348	peapol_c8084	IMGA:Medtr1g146320.1	hypothetical protein chr01_pseudomolecule_IMGAG_V3 32307914-32307153 E EGN_Mt090430 20090702	chr01	32307914	32307153	C	T	MV	T	MV	C	T	MV	TCCGTTATCATATCTACCATCTCGAAGCCCTAGCCACTCTCACATCCACTCTCATGGAAGCGCGTCACGTATGGCACGAGTCTCGAGACAACGCCGTCTA[C/T]CTCCTCCGCGTCAGATCACTCTTTTTCCTTCTCTGTTTCCCGCTCTCACTCGCCGCCGTTCTCTCCTCCGTCCACACAACAATCTCCTCCCTCCAAGGCA
Ps000340	snp_peapol_rep_c25948_814	peapol_rep_c25948	IMGA:Medtr2g009020.1	hypothetical protein chr02_pseudomolecule_IMGAG_V3 1887451-1890393 F EGN_Mt090430 20090702	chr02	1887451	1890393	A	G	G	G	G	G	A	G	TGAAACGAAGGAGAAAAAGGTAAAAAGTGAGGATTATGAAACGAAGGGTTTGGAGTAGTTTGAAGCTAAGAGGGGGTAAGAAGGAGGAATTTTCAGAGGC[A/G]GTGGTGAATAGGGAAGATATTAGGGTTCGGAGGAGCGRCGGAAGTGAAAGCGGCATGGCGGCGCCGCCGTCTGAATTTGCCGCGTTCTTCCTCTTACCCA
Ps000341	snp_peapol_rep_c23545_158	peapol_rep_c23545	IMGA:AC234842_18.1	Haem peroxidase, plant/fungal/bacterial AC234842.1 74419-72794 F EGN_Mt090430 20090702	0	0	0	C	C	C	C	C	C	T	C	CTCTTGCAACAACCTCTTTGTTCACTCTTCTACTTCTCTTTGGAGTCTTACCTTTCTCCTCAAATGCACAACTCGATCCATCCTTTTACAAAAACACTTG[C/T]CCAAATGTTAGTTCCATTGTTCGTGAAGTCATAAGAAATGTTTCCAAGACAGATACTCGCATGCTYGCTAGTCTCGTCAGGCTTCACTTCCATGACTGCT
Ps000342	snp_peapol_c4328_570	peapol_c4328	IMGA:Medtr2g037290.1	Protein phosphatase 2C; chr02_pseudomolecule_IMGAG_V3 10075117-10077268 E EGN_Mt090430 20090702	chr02	10075117	10077268	C	C	MV	MV	C	T	MV	MV	CAATCTTAATGTTTTTTCTTCGTCCAACCATCTCTAAAACCATCATTCCATAGCTGTAGACATCCGATTTATGTGACACCTCACCAAAATTTCTTGAAAA[C/T]AACTCTGGAGCAATATAACCTGGTGTTCCTCTCGCGCCAAATACGGAAACAATGCTTTCTTTTTTTGGACATATTTTAGAAAGTCCAAAATCAGATATTT
Ps000343	snp_peapol_rep_c29319_486	peapol_rep_c29319	IMGA:Medtr1g034940.1	C2 chr01_pseudomolecule_IMGAG_V3 8452619-8450361 F EGN_Mt090430 20090702	chr01	8452619	8450361	A	MV	A	A	A	A	MV	C	TCATTTCTTGGATTATCTTTCCATTTTTCCAAATACAACTACTCTCTTCAGCAAGACAATTAGTCCTATTTGCTTGAACCCTTTTGATTGCACAACCATC[A/C]GGAAGAGTGGTCAACTTCATTTGTACAGCTTGAGCATATGGTTTCAAGTCTACATCTGCATCACCCATTTTGTCATCTATGGAGAATGTGTCTTTGTCAA
Ps000344	snp_peapol_c7365_604	peapol_c7365	IMGA:Medtr2g009040.1	Peptidase C14, caspase catalytic subunit p20 chr02_pseudomolecule_IMGAG_V3 1896151-1894410 F EGN_Mt090430 20090702	chr02	1896151	1894410	A	A	G	MV	G	G	MV	MV	ATGATAAGTCGAGAATCGTCCCGCTAAAGGATGCATCAACAAGGGCATGAAGTTTGGCTCCATGAGGTAGAGGCCTAACAATTGTAGCATTGATTTCGTC[A/G]TCGAGTATCATCCCCTCGTGCTCGTAATCAACTGGACATATCGCTTCATCGTACCCGTCAGCCTCATCTCGGTTACGATCTTTAACCCTTGATCCGTGTC
Ps000345	snp_peapol_c21152_779	peapol_c21152	IMGA:Medtr1g008960.1	hypothetical protein chr01_pseudomolecule_IMGAG_V3 1000214-1002981 E EGN_Mt090430 20090702	chr01	1000214	1002981	T	T	G	G	G	G	T	G	TGTCAAAACTAACTTGGGCAGTGATGCAAATTATTCCTGGGAGTCTAASTTCGATGCTTTTAATGTCGATATYGGGAGCGATCAATCGGTCAAAAACCTT[G/T]ATTCGCTTTCGTGTGTTGGAAGTGTTACTAATACTATAGCTTTAGAGCAGCAATGGAATGTGTATCCAAAATGTATACAGAAAATCAATGATACTAAAAC
Ps000346	snp_peapol_rep_c25017_234	peapol_rep_c25017	IMGA:Medtr2g097820.1	Sigma-54 factor, interaction region; Ras small GTPase, Rab type; chr02_pseudomolecule_IMGAG_V3 22987161-22993145 E EGN_Mt090430 20090702	chr02	22987161	22993145	T	C	C	C	C	C	T	C	AATTCCCTCTAACGTTCTTCTTTTCCGTTACATAACAACATCAACATCAACATCAAATCCAATACTTGAAACAAACCACTCAAATCAAATTTTTACAGTT[C/T]AATCATGGCTGGCTACAGAGCAGATGACGAGTACGATTACCTCTTCAAACTCGTCCTCATCGGTGATTCCGGAGTTGGAAAATCCAACTTGCTTTCTAGG
Ps000347	snp_peapol_c4177_137	peapol_c4177	IMGA:Medtr2g080680.1	Acid phosphatase/vanadium-dependent haloperoxidase related chr02_pseudomolecule_IMGAG_V3 18664145-18659995 F EGN_Mt090430 20090702	chr02	18664145	18659995	A	A	MV	MV	MV	MV	A	G	CTAAGACATCATGTTTGGTTATTTTATTTTCAGTTGATAAAATTAAATACTTTATGATACTTATAATATTTGTTCAAAGAACCCAACCATAAATTCAGCT[A/G]TACTTGAACTCTTTTTTTACTTTCATTTCTATAACCTATTCAATATAAGGATCCCTTTCTAAAATACTTCATCAAAAATCAAGACTACTTTAAATTAAAC
Ps000348	snp_peapol_c4313_785	peapol_c4313	IMGA:Medtr2g096040.1	Flavodoxin/nitric oxide synthase chr02_pseudomolecule_IMGAG_V3 22125815-22129914 E EGN_Mt090430 20090702	chr02	22125815	22129914	MV	G	G	G	G	G	A	G	GACGGCTCAAGGCAGCCGAGTGAGCTTGAATTGGAACAAGCATTCCATCAAGGGAAATATCTTGCCACCATCACAAAGAAACTCAAGGAAGCTGCATAAT[A/G]TTGATTTCATATATAGACAATATACTATATYTTAAACTACACCAAAATATTGCTTGAAAACCGTTACCTTTTACATTTTTTAGACTTGGAATATTTTTTT
Ps000349	snp_peapol_c8052_146	peapol_c8052	IMGA:AC233668_12.1	Chalcone and stilbene synthases, C-terminal; Very-long-chain 3-ketoacyl-CoA synthase AC233668.2 25806-29562 E EGN_Mt090430 20090702	0	0	0	A	A	C	MV	C	MV	MV	C	TATTCTCTCACACACAATATATCTCTATCTATCCATAATCCATCCTTTTCAACAAGCACACAAAAAGTAACAAAATGTTGAAGCATTTCTATGTGATATC[A/C]AACATTATGAACATTTTGTTCGTGTCACTTTTAGTGGTAATATCAACATCATGTGTAAGTTGTTTTTATATAAGTGATGAATATTGCAATCCTCAAGCAT
Ps000350	snp_peapol_c523_63	peapol_c523	IMGA:AC146568_4.1	Armadillo-like helical AC146568.11 28240-21578 F EGN_Mt090430 20090702	0	0	0	T	T	C	C	C	C	MV	MV	NNNNNNNNNNNNNNNNNNNNNNNNNNNNNNNNNNNNNNNNNNNNNNNNNNNNNNNNNNTAAGGAAATTTATCATGATTGCTTGAAGAATTAAAAAGCACG[C/T]AAACTAGTTGCGGCGACAGTCGAAACAAAGCCGACGAAAAAAGCAGTGAAGGAAGTGAACCATGGCGACGGAACTCGAAGAACTCGTGAGCTTCCTATCT
Ps000351	snp_peapol_rep_c23820_202	peapol_rep_c23820	IMGA:Medtr2g098060.1	Haem peroxidase, plant/fungal/bacterial chr02_pseudomolecule_IMGAG_V3 23132451-23137421 E EGN_Mt090430 20090702	chr02	23132451	23137421	C	A	A	A	A	MV	C	A	TATAAAAACTTTCTTGTATTTGTGAAACTAGAAACATTGAAATTATCAACGAAGCACTAACAATTACTAGAATTGCCATTGTGTCCAAGATCTAGTCAAC[A/C]ATTATGACTAGTTCGACCCTATAATATTAATCAATCTTTCAAAAATCTCCAAACACAACATTTATTCAATTTCTAATATACCCTCCAATTCATGATCAAC
Ps000352	snp_peapol_c1626_293	peapol_c1626	IMGA:Medtr1g083450.2	Helix-loop-helix DNA-binding chr01_pseudomolecule_IMGAG_V3 16409366-16405373 E EGN_Mt090430 20090702	chr01	16409366	16405373	C	MV	C	C	C	C	C	T	TGTCTACTTCATCTAGTAGTAGATTACTAAAACTCTATTTTCTCTCTATACCAAAAGTAAAGTACCATTATCTCAACTCGTTTTCCAAACTCAACCGAGT[C/T]GAACCGAGTCATGTCGAATCATCCTTCCGATACTCCCGCCGATGATTTCCTGGAGCAAATTCTCGGCCTCCCGAATTTCACCTCCGCCGACGGAACCGAC
Ps000353	snp_peapol_rep_c22653_1217	peapol_rep_c22653	IMGA:AC235756_22.1	Zinc finger, FYVE/PHD-type AC235756.1 164740-161152 E EGN_Mt090430 20090702	0	0	0	C	C	G	G	G	G	G	G	ACGAGGGCTAGAAGCCATTTCCATAACCCGAGATCTGAGAAAAAGGGAATTGAATTTGGGGAAACTAGACGGAATTGAAAGGATAAAGAGACGAAACCAT[C/G]AGAATGGATCAAAAGGAACGTGGAGTAGAGAGAAGAGAAGAGGGTGTGTTTGTTTGTGTGTACTGGTGTAGTAGTGTGTGTTTGTTGATGAGGTGATGAT
Ps000354	snp_peapol_c11717_783	peapol_c11717	IMGA:Medtr2g006780.1	Protein phosphatase 2C-like chr02_pseudomolecule_IMGAG_V3 809905-813834 F EGN_Mt090430 20090702	chr02	809905	813834	A	T	A	MV	A	MV	MV	MV	TGACTGGAATTGCAATGATTGGTACAAATTGGACCAAAGCATACGGACGGAGGTCATCAAAGAACCTCCAATACAYGATACTAATAACACCCGCCAAAAC[A/T]AGAGGTATAATTGAAATCATTCCTTTCCTCTCATCAATCCTCTCAATGATGAATATCGCAATGATCGACGTAAAAGCAACAGTCATAGGTAACCTGTCCC
Ps000355	snp_peapol_rep_c24180_116	peapol_rep_c24180	IMGA:Medtr1g009380.2	Peptidase A22B, minor histocompatibility antigen H13 chr01_pseudomolecule_IMGAG_V3 1252905-1247053 E EGN_Mt090430 20090702	chr01	1252905	1247053	C	T	C	MV	C	C	C	T	AAATTACAAACAATAAAAAAATACTGAATATGGCAGAAAACTTTAAACCCTAACTCTTTAAATTCCCCAAAAATCATCCCAATTTCTTCATTGCCTTCTC[C/T]GATCTGCAACAAACGTTTCGCCATTTTTCTTTTGCTAAGAGGTTTAAGATGAAAAACACTGAGAGAATTGCGAATTTGGCATTAGCAGGTTTAACCTTAG
Ps000356	snp_peapol_c66_429	peapol_c66	IMGA:Medtr2g017440.1	Eukaryotic translation initiation factor 3, subunit 7 chr02_pseudomolecule_IMGAG_V3 4326022-4328026 E EGN_Mt090430 20090702	chr02	4326022	4328026	T	A	A	A	A	T	A	A	GGGAGTAGTTCTGCTACCAAGTGACCTTTTAAGCTTGATCTTCAACCTTCTTATCTTCCCCATCATTGGTACTAGCCGCAGCTGCCTCTACRCCATCAGC[A/T]TCATCAGCACCATCTGCATGTGGTTGRACTTGCTCCTCTTCRGGTATTGGCTCCTCCACATAGTCATTCTCAAATGCATCMGCTGGAACCTCATAAATCC
Ps000357	snp_peapol_c8871_582	peapol_c8871	IMGA:Medtr2g088480.1	Translation factor; Elongation factor G, III and V chr02_pseudomolecule_IMGAG_V3 20022926-20027058 E EGN_Mt090430 20090702	chr02	20022926	20027058	A	A	A	MV	MV	T	T	T	CTGATGCTATTCACAGAGGTGGTGGTCAGGTCATTCCTACTGCTAGGAGAGTCATCTACGCGTCACAGCTGACAGCCAAACCCAGGCTTCTTGAGCCTGT[A/T]TACATGGTTGAAATCCAAGCTCCTGAGCAAGCTCTTGGTGGTATCTACAGTGTTCTTAACCAGAAACGTGGTCACGTGTTTGAAGAAATGCAGAGGCCTG
Ps000358	snp_peapol_c3299_640	peapol_c3299	IMGA:AC233560_16.1	Sec1-like protein AC233560.2 38842-41210 E EGN_Mt090430 20090702	0	0	0	C	C	T	MV	MV	MV	MV	T	AAGTGGAAGCTGTGGAAACGGTGCTGAGAGAGTCTGAGGTCGATACTGCTGCTTTTCAGTATGTGAAAAAGATTAAGTCTCTGAATGTTTCAATGGCATC[C/T]GCRAATTCTGCTAGTAGAAGTAATATTGTTGACTGGGCTGAGAAACTGTATGGACAGTCAATAAGTGCAGTGACTGCCGGTGTCAAAAATCTCTTATCTA
Ps000359	snp_peapol_c2111_1392	peapol_c2111	IMGA:Medtr1g025140.1	hypothetical protein chr01_pseudomolecule_IMGAG_V3 6171045-6169995 E EGN_Mt090430 20090702	chr01	6171045	6169995	C	C	C	C	C	T	C	MV	TTGTTATACACAACACTTCCATTCATGTGCAGATCAAGATCYGGCCGATAATAAAAAGAGATTTCCCGTGCTCTTCTTACTTCGACCGTAATACCTTCAC[C/T]AACAATTATGTGTTTCAAACCAATATGTGAAACATTCATAGGCAAAGAGAGTGAAAGGTGATGAAGTTGATCAACCCGCAACTCAAAGGGACCTTCCAAT
Ps000360	snp_peapol_rep_c25996_828	peapol_rep_c25996	IMGA:Medtr2g007210.1	Arginine and glutamate-rich protein 1, related chr02_pseudomolecule_IMGAG_V3 1028749-1022811 E EGN_Mt090430 20090702	chr02	1028749	1022811	C	MV	C	C	C	C	T	T	GACAGAAAGAAGAGTCTGCTCGGAGAAAGAAACTCGAGGAGGAAGAGCATGCTTATCAAAACAATTCTATGGGCAGGAACAAATCTAGGGCTAACTCTTA[C/T]GGTTTGTAATTACTATTAGGCAATGTCATTCTATACCCCCAAACTTATCTTTACGAATGTACCTTTGTTAGGAAACCGTGATATTGAATGAAAAATTTGA
Ps000361	snp_peapol_rep_c23441_374	peapol_rep_c23441	IMGA:Medtr1g023710.1	hypothetical protein chr01_pseudomolecule_IMGAG_V3 5349755-5346159 H EGN_Mt090430 20090702	chr01	5349755	5346159	G	G	G	G	G	A	G	G	GTATTTTTGAGGCTGCAAGTTTTGGAGGAAGTAATATTGATCCAACAGCTTGGGAGGATAAGAAATGTCCCGGCGAATCTCGTTTCCCTGCTCAGGTACA[A/G]GTGATCAATAGAAAAGTTTGTGAGCCACTAGAAGAGGATTCCTTTAGACCAATTCTTCACCACTACGACGGTCCTAAGTTTCGTCTTGAACTGAGTGTGT
Ps000362	snp_peapol_c12057_343	peapol_c12057	IMGA:AC235753_15.1	HAD-superfamily hydrolase subfamily IA, variant 3 AC235753.1 88087-84841 F EGN_Mt090430 20090702	0	0	0	G	A	MV	MV	G	MV	G	A	TGTAACCGTTTCCCATCAATTTTCCTCTTTCGGGTTTCCCGGTAAATCTCCGCGCGACACCACTGCCATCATCGCCGCTTCATCCACTGACGACAGCGGC[A/G]TCACTTCTCAAGATCTCGCAGTTTTYCTCGAAGTCCACGGGGTTCTTGTGGATGCATACGGTGTAGGGAATCGCATAGCCTTCAATAAAGCATTTGAGAA
Ps000363	snp_peapol_c185_676	peapol_c185	IMGA:Medtr2g029250.1	Pentaxin chr02_pseudomolecule_IMGAG_V3 7763718-7757950 E EGN_Mt090430 20090702	chr02	7763718	7757950	T	T	A	A	A	T	MV	MV	TGCGGTCGTCGCTTGACAAATTTCTCTCTCCCAACCACCGGAGGAATTCTGGAGATAACTCTTCTTTGGTTGGATTTACATTGAAGAGATTTGAGTCATC[A/T]ACATATGGGGTCACTCTAGCACCATGACCAGTCTTAACTAATGCCCTTAAACCAGACTGGAAATCGGAGATGTAAAAGTCAACCACACGCCTTTCGAGCA
Ps000364	snp_peapol_c1213_760	peapol_c1213	IMGA:Medtr1g010610.1	NAD-dependent epimerase/dehydratase chr01_pseudomolecule_IMGAG_V3 1813470-1815842 E EGN_Mt090430 20090702	chr01	1813470	1815842	G	A	G	G	A	A	A	A	CAGGATTTGTGAAGTTCCAGATACCTCTTAGGTTCCTCTTAGCCATCTCAATTGAAATAGGAAGAAGTTCATCCAAAATTGTCATGCTGTTTGGAATGTT[A/G]ACGACTTTGTTGTAACGCGAAATCTTGGTAATGAAATTGCGTGGATTGCTTAGGTCGGATGAAATCGGCATGCGGACTCTGAGAGTGCATACATTGTCAT
Ps000365	snp_peapol_rep_c23354_1097	peapol_rep_c23354	IMGA:Medtr2g103330.1	Glycoside hydrolase, family 16; DNA topoisomerase II; Xyloglucan endo-transglycosylase, C-terminal chr02_pseudomolecule_IMGAG_V3 24029077-24027045 F EGN_Mt090430 20090702	chr02	24029077	24027045	G	G	A	G	G	G	G	G	TACCGCTAGGTTYCCCGTCATCCCCGCCGAATGTGTCCGCCACCACCATTGAAAAAAATGSAGAGTTCCATTAGGATAGATGTTTTGGTGCATAATGCAT[A/G]AAAATTTGAAGTAGTTTCCAAGGGAAGAATTTGTGAACATGTTCTTCATGTTTYGCATCACATTGTAATATATTAATTTGTTTTGCTATGGTTTTATGTG
Ps000366	snp_peapol_c4625_2024	peapol_c4625	IMGA:Medtr2g056050.1	Sugar transporter; Major facilitator superfamily chr02_pseudomolecule_IMGAG_V3 15193740-15188726 E EGN_Mt090430 20090702	chr02	15193740	15188726	T	G	T	T	T	MV	MV	G	TCCATGACAGAGATAAACATTCTCTGAAAGCTGAGATATCAGCCTCTGGTACTCCACCTTCCATATCAAAGTGATGGTGGATAATATAAAGATTTGGTTT[G/T]GTTGATTKAGAAACCACCGTCTGGAGAGAGCATGTGTATAGATAGARTCAGAGAAATATATGAAGACGAAAAAAATGAGAAAACTATGAACGTTTTTCTT
Ps000367	snp_peapol_rep_c25276_1714	peapol_rep_c25276	IMGA:Medtr2g052930.1	Protein kinase; NAF chr02_pseudomolecule_IMGAG_V3 14435526-14441976 E EGN_Mt090430 20090702	chr02	14435526	14441976	C	C	T	C	C	C	T	C	AAATGATAAGCGTGTATGAAGAAAATAAGTTAGAAACCAGATAATGTAAATTTTTCCTTTTTGTTTTCTGGTGGGTTAGTTACGGTAGATGTCATGGATT[C/T]GAATTCAGAGCTTTGATTAGTCTCTGCAGTTATATATTCATATTCATGCATTCTTATTCATATGTATATTCTATAATGAACACTATATATATTATATGTT
Ps000368	snp_peapol_rep_c22923_270	peapol_rep_c22923	IMGA:Medtr1g140360.1	Protein of unknown function DUF1218 chr01_pseudomolecule_IMGAG_V3 31025520-31026333 E EGN_Mt090430 20090702	chr01	31025520	31026333	C	C	MV	MV	C	T	C	C	TTATAGTAGCCATCATTTCTCTGCATCTCTTTGCTTTCGTTTTCGCTATCGGCGCCGAACGACGTCGTAGTCTGGCAAAAGTGGTTCCCGATGAGTACGA[C/T]GACCGATCTTTCTGCGTTTACACCACCGACGCTTCCACTGTYTACGGTCTCGCCGCCTGCTCTCTCCTGCTCCTCAGTCAAGCTATCCTTTACGCCGTTA
Ps000369	snp_peapol_c5976_404	peapol_c5976	IMGA:AC235488_1.1	Haem peroxidase, plant/fungal/bacterial AC235488.1 90-1843 F EGN_Mt090430 20090702	0	0	0	A	A	G	MV	A	MV	A	A	CTGAGCTTCCAGCCAAGTTGCTAAGATTGCATTTTCATGACTGTTTTGTTAGGGGATGCGATGCTTCTGTTTTGATAGAGTCTACTGCAAGTAACACTGC[A/G]GAGAAGGATGCTATTCCGAATTTATCATTATCGGGTTTTGATGTGGTAAAGGATATCAAAGATGCTGTGGAAGCAAAATGTCCTGGAGTTGTTTCATGTG
Ps000370	snp_peapol_c8900_191	peapol_c8900	IMGA:AC233660_29.1	Alpha/beta hydrolase fold-3 AC233660.2 106938-105877 H EGN_Mt090430 20090702	0	0	0	T	A	T	T	T	T	MV	A	TCCCTCGTAGCGTCTCTATTGATCATTTCGAATTTRCATTTGCAATTCAAACACTCACAAAGCAATTATCATTTATAATGAGTTCYCTTCCACACGTMGT[A/T]GAAGACTGCATGGGCTTCCTCAAACTCTAYAGCGACGGTTCCGTTCACCGTTCAAACAACTTCAAATTTCATGTTTCCACCGTCCAAGACAACACCGTAA
Ps000371	snp_peapol_rep_c25306_1088	peapol_rep_c25306	IMGA:AC235753_7.1	Methionine sulfoxide reductase A AC235753.1 37949-37160 F EGN_Mt090430 20090702	0	0	0	T	MV	C	MV	MV	T	C	T	GGTTGTGGCTCCCGTCGCCGCTTTCGCTCGTAGCCATTGTAGTTTCCACTACTCGTATGTGACACGCTGAGGGTATTAGTAACTGTTAACCATTGAAATG[C/T]ACGTTGATATTAATATTGAATTAAATTATTAGTTGCCTTAAAAGANNNNNNNNNNNNNNNNNNNNNNNNNNNNNNNNNNNNNNNNNNNNNNNNNNNNNNN
Ps000372	snp_peapol_c2352_340	peapol_c2352	IMGA:Medtr2g034520.1	BTB/POZ; chr02_pseudomolecule_IMGAG_V3 9665833-9660630 E EGN_Mt090430 20090702	chr02	9665833	9660630	G	C	G	G	G	G	MV	C	ATCCCAGAGCGACTAATTTCAGCCTTGTCCTTGTTGAAAGCATTGTTCACATCATCCTTGAGCTCCACGAATCGCGTCCTCTTGATTCTTTGCTCTTCTT[C/G]GGTACCCTTCTCAAGGTAAAACAGATCAGGTAGGTCGTCCTCCATGAACTTATCCAGCACTTCCGAGCAATGAGGAAAGTAGCGTCGCCCCATTTCGACT
Ps000373	snp_peapol_c4337_1090	peapol_c4337	IMGA:Medtr1g129740.1	Haem peroxidase, plant/fungal/bacterial chr01_pseudomolecule_IMGAG_V3 29027318-29029114 F EGN_Mt090430 20090702	chr01	29027318	29029114	C	T	C	C	C	T	C	T	GACCRTCTTTCTCTGCTTGGTTAGTGGCAGTTGAGTCCAGCAATATTGATGCATCACATCCCCTTATAAAACAGTCATGGAAGAACATCCTCAAAATACG[C/T]GCCGGGACTTTTGGATCATGGATAGAAGCATTGAGAACTGTCTCTGAAATTATTTTGTCCAGTTGTGGACATGTTTGGTCATAGTAATGAGCATGAAGTT
Ps000374	snp_peapol_rep_c22521_57	peapol_rep_c22521	IMGA:Medtr1g146620.1	PAP fibrillin chr01_pseudomolecule_IMGAG_V3 32465114-32462020 F EGN_Mt090430 20090702	chr01	32465114	32462020	C	T	C	MV	C	C	MV	MV	NNNNNNNNNNNNNNNNNNNNNNNNNNNNNNNNNNNNNNNNNNNNNNNNNNNNNNNGTTGAAAGAGTTGAAAGAATGTTTAGAGTTCTCCTTAATTTAACC[C/T]ACAGGTTTTATTGGTTCATGGATCATCAAGACACTCCTTGAAGATGGTTACACTGTTAATACCACTGTTAGAGCTGATCCAGGGAAAAAAAGAGATATAA
Ps000375	snp_peapol_rep_c22826_1461	peapol_rep_c22826	IMGA:AC235756_5.1	Heat shock protein DnaJ AC235756.1 49207-45302 F EGN_Mt090430 20090702	0	0	0	G	A	A	A	A	G	A	G	AAGTTTGCGATAAGCTTTCTTGAGATCATCCTCTTTGGCATTACGATCTACCTGAAGGACTTTATAGTAATCAACACCCATATCTTGTTTCTCCGATTTG[A/G]TTTTGTTACCGGAGAGAAGGAACAATGTGAGTCACCGGTGGAAAAAGAATGAAGTGAAAGAAAAACAATATCCAAATGTTGAAATGGATANNNNNNNNNN
Ps000376	snp_peapol_rep_c24073_774	peapol_rep_c24073	IMGA:AC235678_17.1	hypothetical protein AC235678.1 90359-87597 E EGN_Mt090430 20090702	0	0	0	G	A	G	G	G	A	G	A	ACACAAACAACTCGTCGTCRTCATCATCATCATCATCRAGACACACGATGTTGGGCTGAACGCGAGTGTAATCAAACAAGGGTTCGAGTTCTTCGGTTTC[A/G]TCCGCCATTGTCGASCTTTCTCGCTAGCTGAATGTTGGTTGAGGTTTTACAAMTCACAAGTCACTCTCCCGCTTCCAAATTGAAATCGATTTATCTTCTC
Ps000377	snp_peapol_c6485_1469	peapol_c6485	IMGA:Medtr1g129980.1	2OG-Fe(II) oxygenase chr01_pseudomolecule_IMGAG_V3 29207518-29209747 F EGN_Mt090430 20090702	chr01	29207518	29209747	G	G	MV	G	MV	C	G	C	ATTTTCATTTTTATCACTCTTTTGAGTCATGAGTTTTGCACTACTTGTTATGCATTCTATAGCCATTGCCTTAACTATAATAAAAAGTGTGTGTGTGAGA[C/G]AGATGTAAGAAAAGCAAAGGCTAGTTATTGGTANNNNNNNNNNNNNNNNNNNNNNNNNNNNNNNNNNNNNNNNNNNNNNNNNNNNNNNNNNNNNNNNNNN
Ps000378	snp_peapol_c6887_605	peapol_c6887	IMGA:Medtr1g076720.1	Phenylalanine/histidine ammonia-lyase chr01_pseudomolecule_IMGAG_V3 15395552-15390975 F EGN_Mt090430 20090702	chr01	15395552	15390975	C	T	C	MV	MV	C	C	C	TCCTCTCTSACAAACTTGTACAATGGATAAGACCTGCATTCCTTGATCTTGTTTGGGATTCCACTTTGTCCGTTTTCGTATGCAGCTCGTACATTTTCAA[C/T]TTCTTTCGGTAAGAGAGCCTTCAACTCGTCTTCRAAAGTTGCAATCTTCTGAAAAATCGATGTGTTCGAATTCTTCTCACCTTCCACATTCACCAAYGCA
Ps000379	snp_peapol_c2530_422	peapol_c2530	IMGA:Medtr2g050040.1	Like-Sm ribonucleoprotein-related, core chr02_pseudomolecule_IMGAG_V3 13789972-13794402 F EGN_Mt090430 20090702	chr02	13789972	13794402	A	G	G	G	G	G	A	MV	AAAAACTTCTTGTWCTGTTGCGAGATGGTCGAAAACTTTTGGGATTATTACGGTCGTTTGATCAATTTGCTAATGTTGTTCTAGAAGGTGCGTGTGAACG[A/G]GTAATTGTCGGAGATCTTTATTGTGATGTCCCTTTAGGCCTTTATGTAATTCGTGGGGAGAATGTTGTCTTAATTGGAGAGCTGGACTTGGGAAAGGAAG
Ps000380	snp_peapol_rep_c57722_107	peapol_rep_c57722	IMGA:AC233109_18.1	Ribulose bisphosphate carboxylase, small chain AC233109.4 68239-70681 E EGN_Mt090430 20090702	0	0	0	A	A	MV	MV	MV	MV	MV	G	CGTAGAAAAAAGGTTTATTTTTTATGATAAGAGAGCTTCATCAAGTCAATTACAAATATGATTCGAAAATTACATAAAGGAAAGTTCATAAATGTCTAAA[A/G]CACAAGAGGACATACTYGTGTTCAGAAGGACCATATCATTGATTAACTCTTATCCATCCATTTGCATTTTACAGTCCGAATAAAAAACACAGTAAATTAC
Ps000381	snp_peapol_c10024_1436	peapol_c10024	IMGA:Medtr1g031360.1	ATP-binding region, ATPase-like chr01_pseudomolecule_IMGAG_V3 7592788-7587438 F EGN_Mt090430 20090702	chr01	7592788	7587438	C	C	T	T	T	C	T	T	AAAAGCAAGCTTACATGCGTGGCAAGAGGGTTCTTGAGATCAATCCTAGACACCCSATCATCAAGGAACTCCGGGAGAGAGTAGTTAAGAACCCTGAGGA[C/T]GAGAGTGTGAAGCAAACAGCACAGCTAATATACCAGACTGCACTCTTGGAGAGTGGTTTCTTGTTGAAGGATCCTAAGGAATTTGCTTCCAGAATTTATG
Ps000382	snp_peapol_c136_995	peapol_c136	IMGA:Medtr2g055950.1	Ankyrin chr02_pseudomolecule_IMGAG_V3 15102819-15107720 E EGN_Mt090430 20090702	chr02	15102819	15107720	C	C	MV	MV	T	T	MV	MV	CCATGCTATAAATTTGAAGTGATAAGGCAAGAGAGTGCAGTGGACTCCATTTTTCAGATGATATTTTTTCAAAGTTAGGAGTTACATTTTGTTGCAATAT[C/T]TTTCTTTCTTCTGGTTCCAAAAGCTGTTCAACCTCTTTTTTAATACGCTCCTCATACTCGGCCTGTGAGGTGATATTAACACCGGCAGTTTGTGAAGTCT
Ps000383	snp_peapol_rep_c30024_434	peapol_rep_c30024	IMGA:Medtr1g012860.1	Zinc finger, RING-type chr01_pseudomolecule_IMGAG_V3 2133005-2128206 E EGN_Mt090430 20090702	chr01	2133005	2128206	G	G	G	G	G	G	C	G	ACTATCGTTGAAGGTCACGGGCCGTTCCATCATVGTCGGGGAAGCTTCAATTAAACCTAACCTAATTTCTTCACACCACTTGATTAATCATGAAACAGTA[C/G]CAATCAAAATCTAAGAGAGTGACGAAAGAAAAAAGSTACGAATCGATGAAACGACAGAGAAAAAGGCGAAAAAGCGTTGACTAGGGACGGTGAAGCGAGA
Ps000384	snp_peapol_rep_c25720_221	peapol_rep_c25720	IMGA:Medtr1g125070.1	Thioredoxin-related; Thioredoxin domain 2; chr01_pseudomolecule_IMGAG_V3 27476780-27480007 E EGN_Mt090430 20090702	chr01	27476780	27480007	C	C	G	G	G	C	C	C	AAATAGCCTTTTATTTTTCTGATTATCCAATCCATTCTGTTGCTCGCTCACATTTGACTTTACCATGGCGGTTTCAATTTCAGCCTCCTCCACCATAACC[C/G]TCTCTTCTTTGAACTCTTGCACTCGTGTGGGAGCTTCGTCTTCTTCGCTGCAACTCCAATTTCCTCTTCGAACTCGCTTTCTTCCRATTGGTACTCGCCG
Ps000385	snp_peapol_c2470_1780	peapol_c2470	IMGA:Medtr2g110450.1	Disulphide isomerase; Thioredoxin-related; Thioredoxin-like fold chr02_pseudomolecule_IMGAG_V3 25958849-25962960 E EGN_Mt090430 20090702	chr02	25958849	25962960	A	G	G	G	G	G	A	G	CTTTCAATTCAGTAGCAGCAGCGGCATACTCAGGAGCCAAAGCCTGACAATGACCACACCACGGCGCGTAGAATTCAACCAACACGAACCGATTATTATT[A/G]ACCACGTCAGTGAAGTTGGTATCCTTCAAAACGACGACGTCCTTTTCGTCAATTTCCGGAGCTTGGTAAGACTCCGGATGCTCGTAGCCGGAGAAGTCTT
Ps000386	snp_peapol_rep_c23405_721	peapol_rep_c23405	IMGA:Medtr3g163970.1	Glycoside hydrolase, family 19; Chitin-binding, type 1 chr03_pseudomolecule_IMGAG_V3 43177235-43178952 F EGN_Mt090430 20090702	chr03	43177235	43178952	T	T	C	T	C	C	T	C	CGGTCTTGAAGGATATAACAGGATCAGTAGCGACGAGGTCTGGATTATTGAGCAAGTCAACACCAATCGCTCTTCCACACTGTCCGTAGTTGTAATTCCA[C/T]GAGATCTGAATGGGACCTCTACCGTAGTATTGTTTTCCAGAAGCACATGGAAATTCAGAGCTTGCTTGGCAGTAGGTGCTGGGATTCTGTTCTCTGAGAA
Ps000387	snp_peapol_c1146_303	peapol_c1146	IMGA:Medtr2g110110.1	Zinc finger, GATA-type chr02_pseudomolecule_IMGAG_V3 25747391-25753007 E EGN_Mt090430 20090702	chr02	25747391	25753007	G	T	MV	MV	MV	T	G	MV	CATCCACTACTACGCCTGAGGATATTCCTAACATGAAGGACTCTTGGTTTTTCGACAAGAATTTTAATGGATTGTCGGATGAGATTTTCGATGAACTTCA[G/T]TTTTTCGATTTTCCGTTAGAAGATGTTGAAACTAATCCYGTYGAAGATGATTGGAGTGCTCAATTTCAAAGCATTGATGAGCCGTGYTTTGATGCTTTTT
Ps000388	snp_peapol_rep_c23543_73	peapol_rep_c23543	IMGA:Medtr3g093070.1	Transport protein particle (TRAPP) component, Bet3 chr03_pseudomolecule_IMGAG_V3 22036655-22041838 F EGN_Mt090430 20090702	chr03	22036655	22041838	MV	G	G	MV	MV	MV	G	T	NNNNNNNNNNNNNNNNNNNNNNNNNNNNNNNNNNNNNNNNNNNNNNNNNNNNNNNNNNNNNNNNAGTATTTCTTAATTTTTTTTCTTAAAACCCCCCCGT[G/T]AAAATTCAGGACATTAAGAACAATTACCAGCTTCAAAGCACAACATACAATAGAATGAAAAATGATTTTGAAGTACATATCAAAAGGATAGGCTGGTCAG
Ps000389	snp_peapol_c2319_1261	peapol_c2319	IMGA:Medtr3g162340.1	Helix-loop-helix DNA-binding chr03_pseudomolecule_IMGAG_V3 42378704-42382158 E EGN_Mt090430 20090702	chr03	42378704	42382158	T	MV	MV	T	MV	A	T	A	CTTTCTCGATCGGGGAGTCAACGAATTTGGCATCGACGAGAACAGGTGGAGAGCTGAAAGTTCTTGAAATTGCCGATGGAATTTGAAGAGCCACTAAATC[A/T]TGAGAATTCTGAACTTGTTGAACAGAAGAACAAAACATAGYRGTGYTGAAGTAACCTTGATCTTGTTGTTGTTGCCACTTCATCCTTTCGGTTTGTCTTT
Ps000390	snp_peapol_c968_1663	peapol_c968	IMGA:Medtr3g110300.1	Protein phosphatase 2A, regulatory B subunit, B56 chr03_pseudomolecule_IMGAG_V3 27771052-27776770 E EGN_Mt090430 20090702	chr03	27771052	27776770	G	G	C	C	MV	MV	C	C	CAACAAATCTGAAGCTTCCGGAGAAACAAATTCTGCCTCTCAGAAACCGGTACATCACGGAACAACGGAAGCGGTTCGATTTTGCCAGACGGCGGAGGTA[C/G]GACCACAACCGCTGATTGATTGACGTCGTTCGCCGGAGGACCGTATCCATCGTTAGAATCCGATTTGGAGGGCTTCTTTTGCCCTCCCTTCATCATTCTC
Ps000391	snp_peapol_rep_c23773_707	peapol_rep_c23773	IMGA:Medtr2g107350.1	Harpin-induced 1 chr02_pseudomolecule_IMGAG_V3 25228427-25229610 F EGN_Mt090430 20090702	chr02	25228427	25229610	G	T	G	T	T	T	T	T	ACGCCACCGTTCCAAATTTCCTCACCTCAAATTTCCAAGTCACCGTCTCTTCTCGTAACCCAAACGACAAAATCGGTGTCTACTACGATCGTCTAGACGC[G/T]TACGTCACCTACCGGAGCCAGCARATCACTTACAGAACCGCCATACCTCCGTCGTACCAGGGYCACAAAGACGTTGACGTTTGGTCGCCGTTTGTTTACG
Ps000392	snp_peapol_c11489_330	peapol_c11489	IMGA:Medtr4g018920.1	hypothetical protein chr04_pseudomolecule_IMGAG_V3 3742327-3743017 E EGN_Mt090430 20090702	chr04	3742327	3743017	A	G	A	A	A	A	A	A	ACACTTGAACATGCAAATCACAACRCAAACATGAACACTTAAACATTATAAGAAGAAAAATCAATAATCAAACAAACCACATTCATTCAAGCACCACAAT[A/G]CAAGAAGTCATGTTCATGTCGAAACCCTATGCGAATTGATMGAACGGCGACGCGGTGARCGGACATCATCGCCCGAAGAAGATWTYACGACTTTGGTAGG
Ps000393	snp_peapol_c8197_279	peapol_c8197	IMGA:Medtr4g005550.1	Protein of unknown function DUF567 chr04_pseudomolecule_IMGAG_V3 300252-297952 F EGN_Mt090430 20090702	chr04	300252	297952	C	A	A	A	A	C	C	A	CATTAAACTTTTAAGTGAGTAATATTTTTGGTTTAAAATAAAAATCTTAAAATAAAACAGAAGAACAACCAATTCCTCAATCTTCTGCAGTAGGGTGCAC[A/C]GAAGTCTCGACCATCCCATTATCAAAGAAATTCTCACCGTTGATTTGATCAAGTACCAAAACCAATCCCATGGCAAAGGACACATCAAAATCAGGTTGAA
Ps000394	snp_peapol_c1328_227	peapol_c1328	IMGA:Medtr3g130360.1	Lachrymatory-factor synthase precursor, related chr03_pseudomolecule_IMGAG_V3 33060577-33061337 E EGN_Mt090430 20090702	chr03	33060577	33061337	MV	C	A	A	A	MV	C	C	GGCCACTCGTCAAAGACTTCTTCAACCTCCACAAACGTTACCCTRACCTCRCCACGTGTTACGGGATCCACGGATCCAACGGTGAGCCTGGATGTATACG[A/C]TACTGTGCKGGATTCTCCCTCCCATCGGACGGCTCTCAAGAAGTGAGCTGGTCGAAGGAGAGATTGGTAGCCGTTGATGATGTTGAAMGGTGTCTTACKT
Ps000395	snp_peapol_rep_c29122_180	peapol_rep_c29122	IMGA:Medtr3g030040.1	hypothetical protein chr03_pseudomolecule_IMGAG_V3 8059737-8060327 E EGN_Mt090430 20090702	chr03	8059737	8060327	C	C	C	T	T	T	C	T	TCAATTCAGCTTTTTCTTCTTCTCTGTTAAGAAATTCTACAATGGCATCATCAGCTACCACTGTCAACATCTTTTCCTTCCTATTCGTCGTTGTTTTTGC[C/T]GCCGTTGCCTCCGCTCAAGATCTCAGTCCCTCGTTGGCYCCAGCACCCGGCCCTGATGCCGGAGCTGCCGGATCTGTSACAAATTCTGTGGCTATGATMG
Ps000396	snp_peapol_rep_c25422_1315	peapol_rep_c25422	IMGA:Medtr2g107710.1	Calcium-binding EF-hand chr02_pseudomolecule_IMGAG_V3 25402011-25406122 E EGN_Mt090430 20090702	chr02	25402011	25406122	C	C	T	C	C	C	T	C	ACCGTATGAAGAAGACATGGTTGGRAGATAAACTACTAGATAGCTTCGATTTCGATTTGATTGAAAAATTGAAAGAGAAAAACKCAAAACCAGAGCGATA[C/T]GAAGACAAGTTTATTTTGTTTTGAGTTACTCGGTTACGTGTTCAATATAAGCAAAATTAACTTAACGTTTTTAAATGCACTTTTTTTWGGTCTAGCAATT
Ps000397	snp_peapol_c432_1568	peapol_c432	IMGA:Medtr2g118050.1	Bacterial glucose-fructose oxidoreductase chr02_pseudomolecule_IMGAG_V3 27906513-27901575 E EGN_Mt090430 20090702	chr02	27906513	27901575	G	T	T	T	T	T	G	T	CACTAGTCGCAGATTTCTCGGTGCGGCTCCAAATAGCTTTGAGATGGAAGAGATTGGAGATCTCTGAGAGTCTTGGAAGATACTGACTCTTCACGAACGT[G/T]CCTGCTCCGAGAATGGCGATCTGTATGGGKTGATTCGTCGCCATTTTGTATCGGTTCGGATCCAGATTTCAATTTTTACAATGTTTATCGTTCAGCTGAA
Ps000398	snp_peapol_c39_1900	peapol_c39	IMGA:Medtr3g110840.1	Glycoside hydrolase, family 3, N-terminal; Glycoside hydrolase, family 3, C-terminal chr03_pseudomolecule_IMGAG_V3 27996951-27991893 E EGN_Mt090430 20090702	chr03	27996951	27991893	T	A	A	A	MV	T	A	MV	CATTATTGTGACCATGAACAGCATCTATCCCATAAATCATCGGTATCCCAAGGGGAGTAGATAAAGCTGCATTTTGGATCTGATTCACCATTTTCACCCA[A/T]GTCTCYGCWGAYGCTTTTGGAGCTGGAACACTCCCTCCCCCACTCAGCACACTCCCAATGAAGTACTTGCTTATGGCATCAGGAGTAGCAACACTCCTTT
Ps000399	snp_peapol_rep_c55564_219	peapol_rep_c55564	IMGA:Medtr3g030970.1	Concanavalin A-like lectin/glucanase chr03_pseudomolecule_IMGAG_V3 8574459-8575567 E EGN_Mt090430 20090702	chr03	8574459	8575567	C	MV	MV	C	A	C	A	A	CCTATATGAGACATATTGGAATCGACATCAACTCTTTAATTTCTACCAAGACCGTCAGATATAACTTTGTGAGTGGTTCTTTGACTAAAGTAACTATAAT[A/C]TATGACTCTCCTTCTAACACCTTAACTGCTGTTATCACTTATGAGAATGGTCAAATTTCTACCATTTCACAAAACGTTGATTTGAAAGCTGTGCTCCCCA
Ps000400	snp_peapol_c1071_396	peapol_c1071	IMGA:Medtr2g117200.2	Heat shock protein DnaJ, N-terminal chr02_pseudomolecule_IMGAG_V3 27496010-27500921 E EGN_Mt090430 20090702	chr02	27496010	27500921	MV	C	C	MV	MV	C	A	C	ACCAAAACCAAACCACTTGTTCAATTTCCATACCTAGATGCAGAATCCACCATAGAATCTACACCAAYAGAAATCAGCATGAGGGCAAAGGAAGAGGTAG[A/C]AATAGAATAACTGTAATTGTAAAGGCAAGGCGTGGCGAGTCTCCGTATGAGGTTTTGGGATTGTCTCCTTCCGCATCTGTGGTTGATATCAAGAAAGCCT
Ps000401	snp_peapol_c1316_1292	peapol_c1316	IMGA:Medtr3g092910.1	Amino acid transporter, transmembrane chr03_pseudomolecule_IMGAG_V3 21982686-21986231 F EGN_Mt090430 20090702	chr03	21982686	21986231	A	G	G	MV	MV	A	MV	MV	TTGCAAGTCCAATGTATGAGTATTTGGATACTAGACATGGGATCAAAGGAAGCGCAATGAATATTAAGAACTTGTCGTATAGAATAACAGTAAGAGGCGG[A/G]TACCTGGTATTTAACACATTCATAGCRGCTCTCCTGCCTTTTCTCGGAGATTTCATGAGCCTCACGGGAGCGATCAGCACATTTCCCCTTACATTTATTC
Ps000402	snp_peapol_c1290_340	peapol_c1290	IMGA:Medtr3g064270.1	Pyridoxal-5-phosphate- dependent enzyme, beta subunit chr03_pseudomolecule_IMGAG_V3 14514672-14518997 E EGN_Mt090430 20090702	chr03	14514672	14518997	A	A	G	G	G	A	G	MV	CAAATGGCTGCATAGTTAGAGCAACTTTGAATACTAACACTAWATCAATTGACATTCCTCATCAATGGTACAATCTAGTAGCAGATCTTTCAATTAAACC[A/G]CCACCACCATTGAATCCCAAGACTTTTGAACCAATCAAACCAGAAGATTTGTCACCTCTTTTTCCTGATGAGTTAATYAGACAAGAAGTGACAACGGATA
Ps000403	snp_peapol_c7853_150	peapol_c7853	IMGA:Medtr3g034410.1	Gamma-interferon-inducible lysosomal thiol reductase precursor, related chr03_pseudomolecule_IMGAG_V3 9459482-9462866 E EGN_Mt090430 20090702	chr03	9459482	9462866	G	A	G	A	A	A	A	A	ACTTCGAGATTCACCAACCATGGTTTCTTCTAACACCTTGTCTCTTTCTCTAATCTTATTCCTTTCTTTCTCTTCCTTCTTCTCTCCCTCACAATCTCAC[A/G]ACAAGGTTTCTCTAGAATTATACTATGAAAGTTTGTGCCCTTACTGCGCCAATTTCATCGTTAATTATCTTCCTCAAATCTTCCAACAGGAGGACCTTTT
Ps000404	snp_peapol_rep_c22143_1059	peapol_rep_c22143	IMGA:Medtr3g005000.1	Choline kinase, N-terminal; Protein kinase-like chr03_pseudomolecule_IMGAG_V3 73682-77870 H EGN_Mt090430 20090702	chr03	73682	77870	A	G	A	A	A	A	A	G	TTTTTGCATCCTTTGGGGAGCATAAACTTTTGGCTTCGCCGAGCCACTTTCTCATTCKCTGCCAAATATGAGCCTTCTTTGTACCAGGCATATGAAGCTT[A/G]TGGAATTCTCTCATCTTAGATGCTATCAGAGACGATATWTCGGGATCACGAAGGTCACAAGCCGAAAGAGTTCTGGCATGAATAAACTCTTCAACACGAC
Ps000405	snp_peapol_c3170_1167	peapol_c3170	IMGA:Medtr4g023530.1	Zinc finger, ZZ-type; Zinc finger, RING-type chr04_pseudomolecule_IMGAG_V3 5152068-5157289 H EGN_Mt090430 20090702	chr04	5152068	5157289	C	C	T	T	T	T	MV	T	TCAACTTGGCCAAATSAAAGTCCAACCCGAGACCATATCTTCTTGTTCATTGCCTAAGGACAGTGGAGAAAAGATATCTTGGTGGTCTAATCCTGAATTG[C/T]TGGTTCACAGAGGAGCTGGTTGTGATTTTTGCGGGATGTACCCAATAATCGGKGACAGATATAGATGCGTTGACTGTGAAGAGMGTATCGGCTTTGATCT
Ps000406	snp_peapol_c4918_152	peapol_c4918	IMGA:Medtr3g037120.1	Cytochrome P450 chr03_pseudomolecule_IMGAG_V3 9975286-9970366 E EGN_Mt090430 20090702	chr03	9975286	9970366	T	A	A	T	T	T	A	T	TTCTTGTCCTTTATCATCATCATCCCCATTTTCATAATCACAACATAGAAACCATGTCTCTATGGCTTATTGCATTCTCCACTCTCATATTATCTATCTT[A/T]ATATACCGTTTTCTAAAATTTGCWACAAAATCTTCTTCTTCTTCTTCATCACTCCCACTTCCACCAGGACCAAAACCATGGCCTATAATAGGTAACATTC
Ps000407	snp_peapol_rep_c25566_1114	peapol_rep_c25566	IMGA:Medtr3g013150.1	GDSL-lipase 1, putative chr03_pseudomolecule_IMGAG_V3 2403948-2401969 E EGN_Mt090430 20090702	chr03	2403948	2401969	T	T	C	C	T	T	T	T	ACTTGGATTTTTATCAAAGTAGTGAAGATCTAGCTGCAAATGGAAAATCATATGGATTTGATGTTGTAGACAAAGGATGCTGTGGTGTTGGTAAAAACAA[C/T]GGACAAATCACTTGTCTTCCATTGCAACAACCATGTGAAGAACGTGGCAAGTATTTGTTTTGGGATGCTTTTCACCCTACTGAGATGGCTAATATTTTAC
Ps000408	snp_peapol_rep_c22527_1191	peapol_rep_c22527	IMGA:Medtr3g080680.1	CCAAT-binding transcription factor, subunit B chr03_pseudomolecule_IMGAG_V3 19095233-19091402 E EGN_Mt090430 20090702	chr03	19095233	19091402	G	G	A	A	A	A	G	A	TCAGAATTCCTTGRTATTGCTTGGCATTCACATAAACAGGTTCCTGAGTCATCTCGAGGGGCAAAGGCATTCTGGGATGAGGCATTCCTATAAAAGGATG[A/G]TATGCCAACTGCTGGTGACCATAAGCTGCCATCATCCCCCCATAATATGGATCCTGATAGGGATTCGTAGCACATGCAATTGAATGACCAACAAGCTCCA
Ps000409	snp_peapol_c6309_2174	peapol_c6309	IMGA:Medtr3g076770.1	beta 1,2 xylosyltransferase, putative chr03_pseudomolecule_IMGAG_V3 17818367-17824762 E EGN_Mt090430 20090702	chr03	17818367	17824762	G	G	G	A	MV	A	G	MV	AGCCAGTAACTCTAGAAGAAACATATGCACTGTACCAGTCTGTAACAGTGTGAAAAAGATTTGCATATTCAAAGCGTGTCACCAGAAGTGTCGGTTCCTC[A/G]ATCCACTGATCACAAGCAAATTCTTTCCTTCCAACAACCCGAATCTTGCTAATCAAATCACGCATAGTATGTCTCATAATCTCCCCTCTAGGAACATACC
Ps000410	snp_peapol_rep_c25144_1224	peapol_rep_c25144	IMGA:Medtr3g105610.1	O-methyltransferase, family 2; Dimerisation chr03_pseudomolecule_IMGAG_V3 26457000-26459910 F EGN_Mt090430 20090702	chr03	26457000	26459910	A	A	G	G	G	G	G	G	GTGCTACCATAACAGGACTGCTTTCTAGTAAAAGAAGAGCAGCTATGCTTTGCTCGCCGTTTMGAATAAAACGGCGAGAAAGTGGGGTTTGAACATAACT[A/G]GGATAGTTGTCATGGTTGGTAGATATGTTTTTGAATATTTTCCTATGTACTAGGAATCTCATGATGCGGTTAAGATAGGAAGGGTCGCATTTTAGAGTTG
Ps000411	snp_peapol_rep_c23961_357	peapol_rep_c23961	IMGA:Medtr3g163000.1	2OG-Fe(II) oxygenase chr03_pseudomolecule_IMGAG_V3 42725218-42727525 F EGN_Mt090430 20090702	chr03	42725218	42727525	G	A	G	A	A	A	A	A	CACTMTCTTCTTGGGGCTTCTTTCAGGTTATAAACCATGGTATGACGAGTTTGTTTCTWGACAAAGTGAGGGAGGTTTCAAAGCAATTTTTTCAACTTCC[A/G]AAGGATGARAAGCTTAAATGTGCTAGGGAACCAAATGGTTTGGAAGGATATGGAAATGATGTAAAATTTTCGGAAAAGCAAAGGCTTGATTGGACTGATA
Ps000412	snp_peapol_rep_c22654_178	peapol_rep_c22654	IMGA:Medtr3g033800.1	DNA-binding WRKY chr03_pseudomolecule_IMGAG_V3 9179341-9175004 E EGN_Mt090430 20090702	chr03	9179341	9175004	A	G	A	G	G	G	A	G	CAAAACAATGCAAAAAAAGGAATATTCCTTTCAAGATAGCAAAGAGTCAAAAAACGAGTCATCTTCTACTACAGGCTCCTCCTTGGCTCTACCTCTAACA[A/G]CATTATCCACACGTTGCTGATTCATATTCACATAWGAATCCATTGGAAATCCATTATTCTGCAACATCTCATGGTTGAAGAATCCATTGTTAACACCTAT
Ps000413	snp_peapol_rep_c26067_595	peapol_rep_c26067	IMGA:Medtr2g126150.1	Alba, DNA/RNA-binding protein chr02_pseudomolecule_IMGAG_V3 30499152-30501662 E EGN_Mt090430 20090702	chr02	30499152	30501662	T	T	C	C	C	T	T	C	CAAACTTCGACGAGTTGATGGCTGCTGCTGCAGCAGCTGCCGAAAATGGTGAACATGGAGATAATGAAGAGCACACTGCTTGAAGTTCAYCCATATCACC[C/T]GTCTTGGGTTGAGTTATGTCCTCTTGAATGAATTATTTGATTGTTGTTGGTAGATAGTGGACAAACTTATAATTTGTTATAAACTCTCACTTGCAATGTT
Ps000414	snp_peapol_rep_c24358_800	peapol_rep_c24358	IMGA:Medtr3g163760.1	Mlo-related protein chr03_pseudomolecule_IMGAG_V3 43084408-43088859 E EGN_Mt090430 20090702	chr03	43084408	43088859	G	T	G	T	G	G	MV	G	TAAAAGCTGAAAGCCAAGGAAGTTCTCATGATCAAGAGGGTAGTAGTACTAGTGCAGGAATTCAGCTTGGGTCAGTTTTCCAGAAGAAGGCATCAACTCC[G/T]GAAGACAATGYGTCGGTTCCCAAAGCTGAGGGGTCCAACTGATTATGGGTGTCTAGGTTAAGGTTATGTGATTAGAYGTTTTGTAGGGCTTGCCTTACTT
Ps000415	snp_peapol_c5179_316	peapol_c5179	IMGA:Medtr3g162820.1	AAA ATPase; 26S proteasome subunit P45 chr03_pseudomolecule_IMGAG_V3 42608502-42605088 E EGN_Mt090430 20090702	chr03	42608502	42605088	MV	C	T	MV	MV	C	T	MV	AATTGCGGAATGCGAAGAAGGATTTCAATAAAACAGAGGATGATTTGAAGTCTTTTCAGAGTGTTGGACAAATTGTTGGCGAGGTTCTCAGACCTCTTGA[C/T]GATCAACGCATGATYGTTAAAGCGAGCAGTGGACCAAGGTATGTTGTGGGCTGTCGTAGTAAGGTGGACAAGGAGAAGCTGGCTTCAGGAACTCGAGTTG
Ps000416	snp_peapol_c180_2546	peapol_c180	IMGA:Medtr3g137100.1	Protein kinase; Curculin-like (mannose-binding) lectin chr03_pseudomolecule_IMGAG_V3 34714971-34717513 E EGN_Mt090430 20090702	chr03	34714971	34717513	T	T	C	C	C	C	C	C	ATCAYGGAACCTAAAAAACCAACTGTTTTCTTCCTTGGAGAAGAGTAGATTGATTGTTTCATCATGTTACATGTGTAATAGTCCAGTGTAGCATCGACAC[C/T]TCAGATCGCAGCGTGTTCRGTGTCAGAAACATGTTAATGTCTAACACCAAYACGACACTAACACATGTAGTTACATTTTCGATTACTTTTACTTTCTTAA
Ps000417	snp_peapol_rep_c22938_531	peapol_rep_c22938	IMGA:Medtr3g139240.1	hypothetical protein chr03_pseudomolecule_IMGAG_V3 35784904-35787071 E EGN_Mt090430 20090702	chr03	35784904	35787071	C	C	C	C	C	G	C	C	GCTCRGTTGGAGCATAAGCTATTACATAMGGAAACTTTCCCACAGGAAGTTTTGGATACCAAGACATGACTATTCTYGCGATAAAGAGAAAACCAAAGGC[C/G]GAGAGRAACGGACCTAGAAATCCAATAGCGAATTTCGCAGTAGCAGGATCAAGATCAGCGAGAATCATCAACCTTGTCATGAAATCCGTGGAAGCATGTA
Ps000418	snp_peapol_c711_1262	peapol_c711	IMGA:Medtr3g114440.1	Short-chain dehydrogenase/reductase SDR chr03_pseudomolecule_IMGAG_V3 28965789-28962690 E EGN_Mt090430 20090702	chr03	28965789	28962690	C	C	MV	C	MV	G	C	G	AAAGTTATGGAACAACACTCATGCATTGCTTCAAAAACGACTGCATCAAGCAACAATTTGAAGCAACAATATTCTATATATAAGAGTTCAAGGGGCTTTA[C/G]TGTTTTAGTATCCCCTTCATATGTATAGTTGGCCACATTGGTTTTGTTGTACAAATAAGATATCAACATGTATAAATAAAGTATATAACCATTACTATAA
Ps000419	snp_peapol_rep_c25381_841	peapol_rep_c25381	IMGA:Medtr3g098410.1	Protein kinase chr03_pseudomolecule_IMGAG_V3 23820781-23812604 E EGN_Mt090430 20090702	chr03	23820781	23812604	G	G	A	G	A	G	G	A	GGAAAGGATAGGGTTCAGATTAGGGGTTTTGATGAGGCTAGCAATTGCTATACCGGCGGCGAAAATAGGGTTCCGATTAGGGGATGTTGATGAGACGAGT[A/G]STTGTTTAAATACTGGCGGTGGAGGTATTAAAGGATTTAGACCTCCGATGCTTAAGCCGCCACCAGGAGTTAGGGTTTCTGTTTTGGACAGCACGTGTTC
Ps000420	snp_peapol_c11091_1095	peapol_c11091	IMGA:Medtr3g124000.1	EF-Hand type chr03_pseudomolecule_IMGAG_V3 31309635-31311535 E EGN_Mt090430 20090702	chr03	31309635	31311535	A	T	T	A	A	T	A	A	TCTCTAAAGCAAGTATGGAAGATTGTTCGTGCTTAACTTTTGATCGGCTTCTGGTGATGCAAAAACARCTCATGGACATGGACATATAATAATCAGTTGA[A/T]TTCCAAGACAATAGGATAGAAATGGGGAGAAGTTGTGACTCACTGCAACTTCTTACATTTATAKGTTTGATTCAATTCAACGTTGCCCTCTCGCTATACT
Ps000421	snp_peapol_c915_539	peapol_c915	IMGA:Medtr4g031680.1	cytoplasmic membrane protein, related chr04_pseudomolecule_IMGAG_V3 7344191-7339584 E EGN_Mt090430 20090702	chr04	7344191	7339584	T	T	G	MV	G	G	G	G	ATTTCACTCTATCATCYGATGTTTTAAAGAAAGTTCTTACYGGTCAAGCTTCAAAGCAGGTCCTACTAAGCATTGCCAATGCGTTATTAGGGTGGCTAGC[G/T]GCATCGCCTTTAATTTTGGCAAGTCTTTACATATCACTGCTACCGTGCTTTAAATTTCTAATTCGAAAACTCAGCAGTCCTCCTTCGAGTCCAAGGATGC
Ps000422	snp_peapol_c14018_524	peapol_c14018	IMGA:Medtr3g092670.1	UDP-glucuronosyl/UDP- glucosyltransferase chr03_pseudomolecule_IMGAG_V3 21870676-21873873 E EGN_Mt090430 20090702	chr03	21870676	21873873	G	C	C	C	C	G	C	C	TGGTTGCGATGGAAGAAGGAGAGTCTCTCCCATTTAACSCTAACTGAAGCGATTTCTGAAGATTGAAAGGCTCTAACTGAGAGGGGTTGGAGAAGGAATT[C/G]ACGAGGAGATTTTCGATGCCGTAGAATCGGGACTCGATGATGAGGTCRTGGAGGTCGAAGGATTTGGCTTTGGAGGGAAGGTTACCGGTGCGGAGGAGAG
Ps000423	snp_peapol_rep_c28916_253	peapol_rep_c28916	IMGA:Medtr3g149020.1	14-3-3 protein chr03_pseudomolecule_IMGAG_V3 38902170-38899541 E EGN_Mt090430 20090702	chr03	38902170	38899541	C	C	C	C	C	C	MV	G	TCATTCATTCATCCATATCGGTATCGTCTCAAACACAGTCACACACACCTTAGAAAAACACCACACACAACACAAAAAACCGAACCAGAAAAATGGGTGT[C/G]ACGGTTCCACAAAACCTAACCAGAAAAATGGATGTCACGGTTCCAGAAAACCTAACCAGAGAACAGTACGTGTACCTCGCAAAACTCGCAGAACAAGCAG
Ps000424	snp_peapol_rep_c38291_389	peapol_rep_c38291	IMGA:Medtr3g030480.1	Leucine-rich repeat, N-terminal chr03_pseudomolecule_IMGAG_V3 8261509-8259968 E EGN_Mt090430 20090702	chr03	8261509	8259968	A	A	A	C	C	C	A	C	GCGAGTCAGAGGATCCAATGTTCGTGAAATCCGGCCGTTCAGGCTACATGACAGGGAATATCTCACCTGAGATCTGCAAGATCGATCGTCTCACTACTCT[A/C]GTTGTCGCCGACTGGAAAGCCATCACCGGAGAGATTCCTCAGTGTGTCACTTCTCTCTCTAACCTTCGAATCCTTGACGTGATTGGAAACAAACTCACCG
Ps000425	snp_peapol_c7703_1215	peapol_c7703	IMGA:Medtr4g062240.1	Multi antimicrobial extrusion protein MatE chr04_pseudomolecule_IMGAG_V3 12001829-11989500 E EGN_Mt090430 20090702	chr04	12001829	11989500	C	C	C	C	C	C	T	C	GGTATTTTCAAATATTGGTTTTGCTTGCTGGACTACTTCCTCATCCTGAATTGGCGCTTGATTCTCTCTCTATTTGTACCTCAATATCTGGATGGATGCT[C/T]ATGACCTCAGTTGGATTTAATGCAGCTGCAAGTGTGAGAGTGAGCAATGAATTAGGAGCAGGAAATCCAAAATCAGCCTCATTTTCTGTTTTGGTGGTGA
Ps000426	snp_peapol_c4849_2217	peapol_c4849	IMGA:Medtr3g114690.1	Copper amine oxidase; ; ; chr03_pseudomolecule_IMGAG_V3 29102867-29095885 E EGN_Mt090430 20090702	chr03	29102867	29095885	T	G	MV	MV	MV	T	MV	T	AATTAACAGGCTACAAGCTGGTACCAGGCTCAAACTGCTTGCCATTGGCAGGTTCTGAGGCCAAATTTTTAAGAAGAGCTGCTTTCTTGAAGCATAATAT[G/T]TGGGTAACATCATATTCACGTGATGAAATGTTTCCTGGGGGAGAATTTCCCAATCAAAATCCGCGAGCGGGTGAAGGACTAGCTACATGGATTAAGCAAA
Ps000427	snp_peapol_rep_c25347_951	peapol_rep_c25347	IMGA:Medtr3g101680.1	hypothetical protein chr03_pseudomolecule_IMGAG_V3 24652762-24656598 F EGN_Mt090430 20090702	chr03	24652762	24656598	C	C	C	T	T	T	C	T	ACCTGAAATCAAACCTCGGCCAATAACTGCTCGCACACTCGAGTTGAAAGGGAGCATAGACATCGGAGATAGCCATGGTGATGGAGATGAAGGCGCCACT[C/T]CAGGCGAGCCRGTTCTGAARACAGCAAAGAAGATTCTTAACCAGAAATTTGCAGAACTGTCGGGAAACAACATATTTAAGGGCGACGCTCCACCCTTGTC
Ps000428	snp_peapol_rep_c26378_564	peapol_rep_c26378	IMGA:Medtr2g107840.1	bZIP transcription factor, bZIP_1 chr02_pseudomolecule_IMGAG_V3 25466837-25460077 F EGN_Mt090430 20090702	chr02	25466837	25460077	G	A	G	MV	A	G	G	MV	AAAGTTGGTGAAGAGTTTGTTGYCTCAAATAATCAGCCTGACGAAGAAATCCTTCGAGGTTAGAGAGCTTGCCCATGGCGACGACCATTTGTTGAACACC[A/G]TCAACAAGTGGTCCTCCAGCAATGGTGTCAACAAGAGATTGTTGCAACTGATCAAGTCCTTGAGAGAGAGCTTCCTCTGCTTGCTGTGTAGAATGTCTCA
Ps000429	snp_peapol_rep_c23586_1007	peapol_rep_c23586	IMGA:Medtr3g094730.1	RNA binding S1; Eukaryotic translation initiation factor 2, alpha subunit chr03_pseudomolecule_IMGAG_V3 22774321-22769429 E EGN_Mt090430 20090702	chr03	22774321	22769429	G	G	G	G	A	A	G	A	TGCGGAAGGCTGAAGCTGCTGGAAATGAGGACTGTCCTGTGAAAATTAAACTTGTTGCTCCCCCACTTTATGTGCTTACCACTCAGACTCTTGACAAGGA[A/G]CAAGGAATATTGGTTCTCAACAATGCCATTACCTGYTGCACTGAATCAATAGAAAAACACAAGGGTAAACTTCTGGTGAAGGAGGCAGCCAGAGCGGTGA
Ps000430	snp_peapol_rep_c23297_544	peapol_rep_c23297	IMGA:Medtr3g097160.1	Wound-induced WI12 chr03_pseudomolecule_IMGAG_V3 23155740-23154715 F EGN_Mt090430 20090702	chr03	23155740	23154715	G	C	C	G	C	C	C	C	CGCGCTGACCGTAGCGGATGGGATAATCACCCAAGTTAGGGAGTATTTCAACACTTCCCTCACCGTCACTCGCTTCGCCGAGAAAGACTCCGAGGAGATT[C/G]TCCCGGCGACGTTCGATTCCGGCCGCTTCCCTTGCGTCTGGGAGAGTAGCGTTTCTGATCGGGTCGGTAAATCCGTACCCGGTTTGGTTCTCGCAATATA
Ps000431	snp_peapol_c1911_1348	peapol_c1911	IMGA:Medtr3g150680.1	Phosphoesterase chr03_pseudomolecule_IMGAG_V3 39748785-39745733 F EGN_Mt090430 20090702	chr03	39748785	39745733	A	A	G	G	G	G	MV	G	TAGCCACATCATGAGAAGGGTGATCATCGTTCGCCGGAGAAACCTTCACGTCGAAGTAACGCTGCTCAACCACCACATAATTCGGTAACTTCCCCTTCAT[A/G]GCATGCCTCTTAAACTTCAAACCATAGCTATGAAACTTGACAGTGTTCTTCAACTTTCTCAAACTCTTGAAAAATAGCGTTGCGGGGATGTTTTGGTAAT
Ps000432	snp_peapol_rep_c22682_792	peapol_rep_c22682	IMGA:Medtr4g038950.1	Phosphate-induced protein 1 conserved region chr04_pseudomolecule_IMGAG_V3 9316835-9315459 E EGN_Mt090430 20090702	chr04	9316835	9315459	C	C	T	T	T	T	C	T	TTCTCACCGCAGATGACGTGTACGTTCAGGATTTCTGCACGTCAGCATGTGGTTTTCATTATTTCACTTTCCCTTCACTTGTTGGTTATACTTTACCTTA[C/T]GCTTGGGTTGGGAATAGTGAGAGATTCTGTGCGGGACAGTGTGCTTATCCCTTCGCTGTTCCGCAGTTTATACCTAACGTGAAACCGTTTAAATCACCGA
Ps000433	snp_peapol_rep_c25081_1477	peapol_rep_c25081	IMGA:Medtr2g118370.1	Carbohydrate kinase, PfkB chr02_pseudomolecule_IMGAG_V3 28140520-28143921 F EGN_Mt090430 20090702	chr02	28140520	28143921	G	T	T	T	T	T	G	T	TGGCTACGTTAGCTGGTGCACCGCCGGGGGCTTTGAGGAAACCCGGTGCCTCGGCGAGTGATACGCCGGAAACTGTTGGGACGAAGTCGATCAGCATCTC[G/T]CCGAAGCTTACGATGAGGCCGGTGCCGGTGGCTGCGAGGACATTGTTTGACGCCATTGGAATTTGGAAGAGAGAAAGTGTTTTGATTTTTCAGAGAATTT
Ps000434	snp_peapol_c2424_1078	peapol_c2424	IMGA:Medtr3g104000.1	Cyclin-like F-box; F-box protein interaction domain; Galactose oxidase, central chr03_pseudomolecule_IMGAG_V3 25726366-25731666 E EGN_Mt090430 20090702	chr03	25726366	25731666	A	MV	MV	T	MV	MV	A	T	GTGTGGTGGGAGTGTTTGTGTTTGGGAGATGAGTGAAGAGGATGATGATAAATGGTGTTTGGTTGATGAGATGCCATTTGAATTAGGGTTGAGATTGTTA[A/T]GTGGGAAGAGAAATTGGGAAGGTGTTAAGTGTGTGAGTGGTGATGATGCTATTTGTTTGTATAGGGAACTTGGAAATGGAATGGTGATTTGTAGAAAAGT
Ps000435	snp_peapol_c4272_238	peapol_c4272	IMGA:Medtr3g030260.1	Zinc finger, CCCH-type; Zinc finger, RING-type chr03_pseudomolecule_IMGAG_V3 8165031-8158613 E EGN_Mt090430 20090702	chr03	8165031	8158613	G	A	A	G	G	G	A	G	TGTGATTTTTCTCATCAGAGAAAGGATACTCATCAAAGAAAGGATAATCCAGTTGATAAACAGATTTGCTCCTATTATCAGAAAGGTTCTTGTGCTTATG[A/G]TAGTCGGTGCAGATATAAGCATGTCAAAGCTTCTCAAGCATCATCTTCGGCRTCTTTGRTTCCAAATTGTGCTGTGRCTCACGGTGTTAAACTAGCACCG
Ps000436	snp_peapol_rep_c25151_1180	peapol_rep_c25151	IMGA:Medtr2g129900.1	Stress up-regulated Nod 19 chr02_pseudomolecule_IMGAG_V3 31530327-31532700 E EGN_Mt090430 20090702	chr02	31530327	31532700	T	C	C	C	C	T	MV	MV	GAAGGAAGGATTTGAGGGAYCAAAGAGAAGCCTTTACTTAAGATACACAATAAAATGGGTTGATTGGGATRATTCTGTAGTGCCTGTTAAGATATACATA[C/T]TTGATGTGACTGATAGTTTGAAACTATCARATAATTCARAAGGAATCAACTCAGATCATAATTGTAAGATTGAGTATCGAGTTGATTCTTGCAGCACGGA
Ps000437	snp_peapol_c5236_838	peapol_c5236	IMGA:Medtr4g062020.1	Transmembrane protein 97, related chr04_pseudomolecule_IMGAG_V3 11883449-11879588 E EGN_Mt090430 20090702	chr04	11883449	11879588	T	T	C	C	MV	C	MV	C	CAACAACAAGATAATCACCATACTCATTGGTGTACCATGTTTTAACATTGACAAGAAAATCAGGGAAGTAAGAGAGAGGAAGACACGTTTGTGCATCTAT[C/T]AATGGTGCCGCGATTGCTATCAAGAGGAAGAACAGGAACAAGATGGCATCTACGAGCTTTAACACAAAACCCATTTTTTGATTTTGTTTGTTTGTCAGAT
Ps000438	snp_peapol_rep_c25581_1211	peapol_rep_c25581	IMGA:Medtr3g005860.1	Peptidase A1, pepsin chr03_pseudomolecule_IMGAG_V3 512226-507781 E EGN_Mt090430 20090702	chr03	512226	507781	G	A	G	G	G	G	A	G	AGTTTCGTCGAAGAGTTGGGCCGAACCTAACTGTGACAACCCTAGGAGGGTTTGACACATGYTACAATGTGCCAATAGTTGTACCCACAATAACRTTCAT[A/G]TTCACGGGCATGAACGTGACACTACCVGAAGACAACATYCTTATCCATAGCACGGCCGGAAGCACCACKTGCTTGGCCATGGCGTCCGCACCCGATAACG
Ps000439	snp_peapol_c3506_607	peapol_c3506	IMGA:Medtr3g151410.1	Rubredoxin-type Fe(Cys)4 protein chr03_pseudomolecule_IMGAG_V3 40141639-40143033 F EGN_Mt090430 20090702	chr03	40141639	40143033	MV	MV	G	MV	G	MV	A	A	GTGCAAATGAAAAAGATGTTAGAAAGGCAAGAAAAGCTGAACTTCAAAGAGATGAAGCAATTGGGAAAGCACTTCCTATTGCAGTTGCCGTGGGAGTTGT[A/G]GCTCTTGCAGGATTATACTTCTATCTCAACAGCACATTTTAGCTGAATGTTTAGCTCATTATGCTTTAAGTATTCGTGTTCTTTTGTTTATTTGGTTCAT
Ps000440	snp_peapol_rep_c29064_85	peapol_rep_c29064	IMGA:Medtr4g039080.1	Ribosomal protein S10, eukaryotic and archaeal form chr04_pseudomolecule_IMGAG_V3 9398013-9395013 E EGN_Mt090430 20090702	chr04	9398013	9395013	A	A	G	G	G	G	G	G	NNNNNNNNNNNNNNNNNNNNNNNNNNNNNNNNNNNNNNNNNNNNNNNNNNNNNNNNNNNNNNNNNNNNNNNNNNNNATATCTTTCATATTAAAAAAAAAG[A/G]CCAGCCGCATTTCTCAAGTAACAAGGGGAAACAAAATGGCTTACGCTGCACCGAAATCCACTAAACCTGGATTGGAAGAATCTCAAGAGCAGATCCATAA
Ps000441	snp_peapol_c8319_1158	peapol_c8319	IMGA:Medtr3g127660.1	Glutamyl-tRNA reductase; Shikimate/quinate 5-dehydrogenase; chr03_pseudomolecule_IMGAG_V3 32436376-32433730 E EGN_Mt090430 20090702	chr03	32436376	32433730	G	G	A	A	A	A	G	A	TTTCTGATGCTGTACTGGTGAATACTACATCTGCTTCACCGGCACAAGAGAGCATTTCTGAAAGAGGTTTGTAAATTATTTCAATATCCTTCAGTTCTTC[A/G]CGTATTGCTGCAACTCTTTCCTCAGTTCTATTGACAACAACCACACTTGGGCAACCTTTTGAAGCCAAATGTTTGATCACTAGCTTTCCCATCTTCCCAG
Ps000442	snp_peapol_c11112_104	peapol_c11112	IMGA:Medtr4g013030.1	SelT/selW/selH selenoprotein chr04_pseudomolecule_IMGAG_V3 2455614-2451802 E EGN_Mt090430 20090702	chr04	2455614	2451802	MV	MV	MV	MV	C	MV	C	T	CTGAGCTTCAAATTCTGAAAAACTCGCTCATCAGRTTCTTCAGCAAAAACTCTCTCTTTCTGCAAATTGTTGTAGCAATGGATCGCACGCAAATTCTTCT[C/T]GTTGGTTTACCAATCTTCCTTTTCTTCACTGACATTATCAACCTTTTCTCTCCTTCACCGCCTCCCAAATCATCTCATCACAATCACAATCACCCTATTC
Ps000443	snp_peapol_rep_c26108_232	peapol_rep_c26108	IMGA:Medtr3g123420.1	Cyclin-like F-box chr03_pseudomolecule_IMGAG_V3 30969807-30967314 F EGN_Mt090430 20090702	chr03	30969807	30967314	A	C	C	C	C	C	A	C	TTCTATTATTTCCATAACAGAATCCAAAGAAACCACTACTACCTTTCTTGAATCAAAACCAGTTACTGTTTCTCTTTGCATGAATGAATTGAATTCTATC[A/C]TCTAATCCTCAAAATGGAGACTTTACCTTTGGAAATCTGTATGAAGATATTCTGTTTCTTAGATCAYCACCATCTTGCTGTTTCTCAACAAGTTAGTAGG
Ps000444	snp_peapol_c3389_540	peapol_c3389	IMGA:Medtr4g011830.1	Protein of unknown function DUF231, plant chr04_pseudomolecule_IMGAG_V3 1825177-1822380 E EGN_Mt090430 20090702	chr04	1825177	1822380	T	T	MV	MV	MV	MV	MV	G	AATGGGAGCACCATTGGACAAATCCATGAAAGCCCAGATCACATTCACCAAGAAGAAGCTTCTTTAGCTACCTATGTTAAACCTAATCTCTCTAACCACC[G/T]CAACAAATCTCAAGAGGTTTTGGATAGATTCAGTAGATGCAACTCCACTACAAAGTATACTGGTAGAAGAATTGCTAGGCGTGGTGATTYGAAGAGTTCC
Ps000445	snp_peapol_c6181_70	peapol_c6181	IMGA:Medtr4g075990.1	Cyclin-dependent kinase, regulatory subunit chr04_pseudomolecule_IMGAG_V3 14975770-14978405 E EGN_Mt090430 20090702	chr04	14975770	14978405	A	A	T	T	T	T	T	T	NNNNNNNNNNNNNNNNNNNNNNNNNNNNNNNNNNNNNNNNNNNNNNNNNNNNNNNNNNNNNNNNNNNNAGTTCCTATTCTTAAAAACAAAATTTTTAAAS[A/T]CAAACCCTAGTTTCTGAAGCATGGGTCAGATCCAGTACTCTGARAAGTATTTTGATGATAATTATGAGTATAGGCATGTTGTTCTGCCTCCTGAAGTTGC
Ps000446	snp_peapol_rep_c38625_296	peapol_rep_c38625	IMGA:Medtr2g116710.1	Glycosyl transferase, family 2 chr02_pseudomolecule_IMGAG_V3 27284905-27280488 E EGN_Mt090430 20090702	chr02	27284905	27280488	C	C	C	T	C	C	T	C	TCGTTCCTACGTATAATGAACGACTCAACATCAGTCTCATTCTTTACCTTATATTCAAACACCTTTCAGATGTTGATTTTGAAGTTATTGTTGTGGACGA[C/T]GGAAGTCCYGATGGTACTCAGGAGGTTGTAAAACAACTGCAGCAGGTTTATGGAGAAGATCGGATTTTGTTAAGAGCCAGACCTAGGAAGATGGGTTTAG
Ps000447	snp_peapol_rep_c22747_1326	peapol_rep_c22747	IMGA:Medtr3g030690.1	Helix-loop-helix DNA-binding chr03_pseudomolecule_IMGAG_V3 8372057-8375380 F EGN_Mt090430 20090702	chr03	8372057	8375380	G	G	G	A	A	A	G	A	GTTCTTCAACTAAGATAACAACATCCATAGAAAAGTTTCTTCAAATTCAAGATTCCGTTCCTTGTAAAATTCGAGCGAAGAGAGGGTTTGCAACTCATCC[A/G]AGAAGCATTGCAGAGAGGGTAAGAAGAACGCGAATTAGTGATAGAATCAAGAAACTGCAAGGTCTTTTTCCGAAGTCGGATAAGCAAACGAGTACAGCAG
Ps000448	snp_peapol_rep_c23382_569	peapol_rep_c23382	IMGA:Medtr3g159890.1	Peptidase C1A, papain; chr03_pseudomolecule_IMGAG_V3 41963468-41961914 F EGN_Mt090430 20090702	chr03	41963468	41961914	T	C	C	T	T	T	C	T	GTCCACCATTTTGAACTATGAAGGAGAATGCATAGTCCATTAGACCCCCATTGCAACCATTGTTGTAACTTGTGTCACAATCAATTAATTCTTGCTCAGA[C/T]AAWGATGTCAAATTTCCTGTCACAATTTGGTTTATACCTTCCACGGCCGCAACCGTCGAAAATGCCCAACAACTACCGCATTGACCTTGATTCTTGACGG
Ps000449	snp_peapol_rep_c25560_353	peapol_rep_c25560	IMGA:Medtr3g150810.1	Heavy metal transport/detoxification protein chr03_pseudomolecule_IMGAG_V3 39798953-39800275 E EGN_Mt090430 20090702	chr03	39798953	39800275	C	T	T	T	T	T	C	C	AGAAGAAAGAAGATGAAAAAGCCACAGAGGAGAAAAAGCCGGAGGAATCTAAGGAACCGGTTGCCCCGCCGGAAATTGTGCTTAAAGTTTTCATGCATTG[C/T]GAAGGCTGYGCTCGTAAAGTTCGTCGTTCACTCAAAGGATTTCCAGGTGTTGAAGATGTTGTAACTGATTGCAAATCTCACAAGGTTGTTGTGAAAGGAG
Ps000450	snp_peapol_c995_247	peapol_c995	IMGA:Medtr3g144000.1	Protein kinase chr03_pseudomolecule_IMGAG_V3 37256801-37250212 E EGN_Mt090430 20090702	chr03	37256801	37250212	C	G	MV	G	G	C	G	G	ATTACTGCAAACACTGCGGTTCCCATGTCCTCATCACTGACACCCAATTGCAGAAAATGCCTAGAAGAAACACCGACAGAGCTTACGTTTTAGACAAGAC[C/G]AAACATCTTGCYAGGTTCAACATTGACGAAGCTGGCAACGTTCTCTTAAAGCGAGGGGAAGGAAAAGTCGAGAAACAGTTCCGTATGAATTGTATCGGTT
Ps000451	snp_peapol_rep_c23746_381	peapol_rep_c23746	IMGA:Medtr3g122290.1	Ribosomal protein L6, signature 2 chr03_pseudomolecule_IMGAG_V3 30397226-30395768 F EGN_Mt090430 20090702	chr03	30397226	30395768	C	C	C	C	C	C	G	C	AGTGAGAAGGGTGCTGTAGTTGTTGAAGAATAGATTGTGATACTYTTAAGCTTATCTTTTTTGTAGTTTCATTTGAGGTTTTCTTGTTCATGGATTATTG[C/G]TTACTCTTTTGTGGAGTACTTGGAGACAGTTTACTTTTGTTTTTTGAGTTTTGGATGTTTTTGTCAGCAAGTTTTTGTCTTTGAGAATATCTTATTTAAA
Ps000452	snp_peapol_rep_c23070_786	peapol_rep_c23070	IMGA:Medtr3g073440.1	Short-chain dehydrogenase/reductase SDR chr03_pseudomolecule_IMGAG_V3 16984874-16986999 E EGN_Mt090430 20090702	chr03	16984874	16986999	T	A	A	T	T	T	MV	T	AAAGAGTTTCTGAAAGACTTCAAACAAGATTCACTCGAAAACAACGGTTGGCCGACGTATCTTTCGGCSTACAAACTCTCGAAAGCAGCTGTGAATTCCT[A/T]CACAAGACTTCTAGCTTATAGACATCCAAAGATGTGTATTAATTGTGTTTGTCCTGGTTTTGTTAAAACAGATATGAATAGAAACACAGGTGTATTAACT
Ps000453	snp_peapol_c1258_653	peapol_c1258	IMGA:Medtr4g013060.1	Fatty acid desaturase chr04_pseudomolecule_IMGAG_V3 2464310-2468599 E EGN_Mt090430 20090702	chr04	2464310	2468599	A	G	MV	G	G	MV	G	A	TATAAGGAATGCCATAAAGCTTGAGTAATTGAATTGGACCCATAACGAATCCTAATCCTACAAGCAACGCAGCCATAGCTGTCCAACAAACTGTTGAAGT[A/G]ATAACATCTTTTCTTTCATTTGCGACAAACAAGTCACTGTTTGGATCGAAGTGAGAACCACTCTTCCCCGGACTTCTGCTCCAAAGGTAGAAAGGATATG
Ps000454	snp_peapol_c2990_508	peapol_c2990	IMGA:Medtr2g118110.1	Zinc finger, RING-type; Zinc finger, RanBP2-type; Zinc finger, C6HC-type chr02_pseudomolecule_IMGAG_V3 27953969-27961657 E EGN_Mt090430 20090702	chr02	27953969	27961657	C	C	MV	MV	T	MV	MV	T	TTTCTATATCGGAAGAAACAAAAAGTTCTGAACTCAGTGATTATAGCTGGGTACATAATGGACTCTCTAGACTTTTCAGATCTAGGCGTGTCCTTTCATA[C/T]TCATATGCATTTGCATTTTATATGTTTGGAGATGAGCTTTTTAAAGAAGAAATGTCAGAAGCTGAAAGGGAAATCAAACAGAACTTATTTGAGGATCAAC
Ps000455	snp_peapol_c2325_1259	peapol_c2325	IMGA:Medtr3g097580.1	Protein of unknown function DUF6, transmembrane chr03_pseudomolecule_IMGAG_V3 23401775-23398025 F EGN_Mt090430 20090702	chr03	23401775	23398025	A	G	G	MV	A	A	A	A	TTTGGAGCTATACTSATTGTTGCTGGACTTTACACTGTGGTGTGGGGGAAAAGCAAAGATCGTCGTGAAAGCGCAAAAGAAATCCAAGAATTACCAATTA[A/G]GGATGGTACAAAATCAGAGACAGACATTTTTGATGGGATTGAGATTAATGGTGCAGATGAAAAGTTGAAAAAAGGAGCAGCAAAAAATGTTCYAACATAA
Ps000456	snp_peapol_rep_c22575_416	peapol_rep_c22575	IMGA:Medtr2g121700.1	Snf7 chr02_pseudomolecule_IMGAG_V3 28936857-28935942 E EGN_Mt090430 20090702	chr02	28936857	28935942	C	G	G	G	G	G	C	G	AACGAACGGAGCAGATGAACTACCTCCGATTATCCTCCCGATTGGACGCGGTCAGTGCTCGTCTCGATACACAGGCGAAGATGTCGACGATCAGCAAATC[C/G]ATGGGAAACATCGTGAAATCGTTGGAATCTTCTCTCGCAACCGGAAACCTACAGAAGATGTCGGAGACRATGGATCAGTTCGAGAAACAGTTTGTGAACA
Ps000457	snp_peapol_c10565_894	peapol_c10565	IMGA:Medtr3g137770.1	hypothetical protein chr03_pseudomolecule_IMGAG_V3 35017206-35013257 E EGN_Mt090430 20090702	chr03	35017206	35013257	C	T	T	T	T	T	C	T	CTCAAGGAAAGTTTCATGGGAGCACCTCGAATACGCTGGAATATATTGTGAGTCAAGCTGACTTCACTGCTGAAAACCTCAGGAACGTGTCAGATTATCT[C/T]GGTGCGGCTAAGAATATTGGAGTCGATGCTGTTGTTTTACCGTCTGATGTTCAGAAGAACATAGAAAATATAAAAACAAAAATTAATGCAGCTTCTGTGG
Ps000458	snp_peapol_c5711_859	peapol_c5711	IMGA:Medtr3g163730.1	Anti-silencing protein, ASF1-like chr03_pseudomolecule_IMGAG_V3 43061392-43062573 E EGN_Mt090430 20090702	chr03	43061392	43062573	A	MV	MV	G	G	G	A	G	CAGATCCAACGTAAATGAGCTTCCATTCCAAATCATCTTTGAGAGCGGCTAAACACTCGTAGGAAATCTCGAACTGAAAAGGAGCGAGAAAGGAAGCAGG[A/G]TTATCGAGGACGGTGACGTTGGTGATGTTGACGGCGCTCATGGTTCTCCGATCTTTGAAAGGAAGAGGAGAAGAGAGTGTCAAGTGTTCAAAAAAAGAGA
Ps000459	snp_peapol_rep_c26018_305	peapol_rep_c26018	IMGA:Medtr4g026300.1	Arginase/agmatinase/formimin oglutamase chr04_pseudomolecule_IMGAG_V3 6411400-6407159 E EGN_Mt090430 20090702	chr04	6411400	6407159	G	A	A	A	A	A	G	A	GCCAAAGTCGTGTAATCGATGCTTCACTTACTCTTATTAGAGAAAGAGCAAAGCTTAAGGGAGAACTACTGCGTGCTTTGGGAGGTGCTGTTGCMACTTC[A/G]TCGCTTCTTGGAGTTCCTTTGGGACACAATTCATCATTCCTTCAAGGGCCTGCATTTGCGCCACCTCGCATTAGGGAGGCCATTTGGTGTGGTAGCACAA
Ps000460	snp_peapol_c7517_1095	peapol_c7517	IMGA:Medtr3g079910.1	Zinc finger, RING-type chr03_pseudomolecule_IMGAG_V3 18670691-18674332 E EGN_Mt090430 20090702	chr03	18670691	18674332	C	C	C	T	MV	T	C	T	CTGATGATCAAATCTCACATCTTCCATCTTGGAGATTTAAAGTTGATCATACCAAATTGGATCTTGACAATGATTCTCAATGCAGTGAWAGATTGATCCG[C/T]GATGAGCCGGAATGTTGCATATGTTTGGCCAAATACAAAGACAAAGAAGAAGTTAGGCAATTGCCTTGTTCACATATGTTCCATCTAAAATGTGTGGATC
Ps000461	snp_peapol_c1319_344	peapol_c1319	IMGA:Medtr3g115120.1	Bacterial transketolase chr03_pseudomolecule_IMGAG_V3 29269756-29266867 E EGN_Mt090430 20090702	chr03	29269756	29266867	G	G	T	T	T	T	G	G	AATGGCTACCCTTTTCCAGGGATTAGGAGCTGTTACTCCTTTATCTCCATCCAATTCCTTTGAATCTACCAAGTTTCTCCTTTCTTCTCGTAGATCCCTC[G/T]CAGAGAGGAAAAGTAGCATTTTTGTTGTCAGATCTGATGCAAAGGGAAACCAGGTTCTGAAGTCAGGAGCTACTCGGAAGAGTGAATTGTTGATTCCTAA
Ps000462	snp_peapol_rep_c22498_400	peapol_rep_c22498	IMGA:Medtr3g132890.1	Proteasome component region PCI; Winged helix repressor DNA-binding chr03_pseudomolecule_IMGAG_V3 33530057-33526369 E EGN_Mt090430 20090702	chr03	33530057	33526369	A	A	A	A	A	A	A	G	ATTCTATATCGTGTGCTTGATGATCCATCTTCTTCACCCGAAGCTCTGCGGATGAAAGAGCAGGCCATCACAAACCTGACTGACCTTCTCAGGCAAGAGA[A/G]CCGAGGAGAGGATCTGCGTAGCCTTCTCACTTCATTGAGGCCCTTCTTCTCTTTGATTCCCAAGGCAAAAACTGCAAAGATTGTAAGGGGAATAATTGAC
Ps000463	snp_peapol_rep_c22866_151	peapol_rep_c22866	IMGA:Medtr3g068670.1	Eukaryotic translation initiation factor SUI1 chr03_pseudomolecule_IMGAG_V3 16194124-16192851 F EGN_Mt090430 20090702	chr03	16194124	16192851	T	T	T	C	C	C	T	C	TCTCAAAGCCTTTTTTSTCTCAGTYGCTTTCTTCGGTGTTGTCAAGTTTCCATCAAGTAAAGTACATGGTTGAGTTGGAAATTCAGGTACCAACTCCCTT[C/T]GATCCATTTTCTGAAGCGATAGAATCGGATGCWCCTGGAGCGAAAGAGTATGTTCATATACGAATTCAACAAAGGAATGGAAAAAAGAGCTTAACAACGG
Ps000464	snp_peapol_c4565_454	peapol_c4565	IMGA:Medtr4g019570.1	AUX/IAA protein; Transcriptional factor B3; Auxin response factor chr04_pseudomolecule_IMGAG_V3 4019217-4014242 E EGN_Mt090430 20090702	chr04	4019217	4014242	G	G	MV	A	A	MV	MV	A	TCATCTTCTTCACATCTTGGCTTGAACAAATGAAGATTCTTTTTACCATGTTACAGAACTCAGGCCATGGATCGTCTCCGACAAGCATCATATCTCCTTC[A/G]TTGTCGGTGAAGACAATTTCCCACTTGTTTCTGTGTTGAAGCTGTCCCTTGATGTCGAACAACTCTTCTAATTCATCGATAAGTTGATCGTACCCGTTCA
Ps000465	snp_peapol_rep_c25906_479	peapol_rep_c25906	IMGA:Medtr2g121690.1	Ribosomal L28e protein chr02_pseudomolecule_IMGAG_V3 28930336-28933535 E EGN_Mt090430 20090702	chr02	28930336	28933535	C	T	T	T	T	T	C	T	ACAATCTCTACAACCTCAACTCCTACAAGTACTCTGGTTTGGCCAACAAGAAAACTGTTACTATTCAGTCAGCTGGGAAGGATCAGTCTGTGTTGTTGGC[C/T]ACCTCCAAGCCAAGGAAGCAGAACAAGCCTTCSGCTTTGCTTCACAAATCTGTGATGAAGAARGAGTTTAGGAGRATGGCTAAGGCTGTTCARAACCAGG
Ps000466	snp_peapol_c32_1330	peapol_c32	IMGA:Medtr2g110470.1	IspG protein; Dihydropteroate synthase-like chr02_pseudomolecule_IMGAG_V3 25973011-25967013 E EGN_Mt090430 20090702	chr02	25973011	25967013	G	MV	A	MV	MV	MV	A	G	CTGTTGCCAGATCCTTAAATGGCATGCCAACAATGAGTTTCGCAGCAAGTGACTTGTAAAGGAGTTCTGGTGTCTTTAACTGATCCAAGGAGACTGACAT[A/G]AGAACAGACCCGTCCCGGTGGAGTGTACCTCTATAATCCACCTCTTCACCCTCTTTTTGCACTGGCARYTGACCAGAACGGCGCTGGAAGTCAAAATAAC
Ps000467	snp_peapol_rep_c28906_479	peapol_rep_c28906	IMGA:Medtr2g117520.1	Ribosomal L18ae protein chr02_pseudomolecule_IMGAG_V3 27635062-27636702 E EGN_Mt090430 20090702	chr02	27635062	27636702	C	C	C	G	C	C	G	G	GTCGTACTGGTTATCACAATATGTACAAGGAATACCGTGATACTACTCTAAACGGTGCTGTTGAGACAATGTACAACGAAATGGCATCTCGTCATAGGGT[C/G]AGGTTTCCATGCATTCAAATCATTAAGACTGCCACCATCCCAGCCAGTCTTTGCAAAAGGGAGAGCACTAAGCAGTTCCACAACTCCAAAATCAAGTTCC
Ps000468	snp_peapol_c47_1061	peapol_c47	IMGA:Medtr3g151420.1	Protein of unknown function DUF1001 chr03_pseudomolecule_IMGAG_V3 40147857-40143480 E EGN_Mt090430 20090702	chr03	40147857	40143480	C	MV	A	A	A	A	C	C	AAATCAAGTTTGGGGACAAAAAGAAGGCCCTTACAAGTTCAAGCCTGCACCAACCTCCTGTTTCAATGATATGTTTCCCCCCTTGAATTTATCCCCGACA[A/C]CACCCATGGAGAGAAGAATACAGGGTTCATTTATTTTGGAAGAATGAAAGYGTTTCCATATAACCATCATTTGTAATTCAGTCACTTTTTTTGTCAATAT
Ps000469	snp_peapol_rep_c23652_415	peapol_rep_c23652	IMGA:Medtr3g123330.1	Cytochrome b5 chr03_pseudomolecule_IMGAG_V3 30920974-30914953 E EGN_Mt090430 20090702	chr03	30920974	30914953	T	A	A	A	A	A	T	A	AAGCCCAAAATCAGGAGAGGCACCAGGAACTGCAAAATCTTGATCACGAATTCTGAAGTCTTGTCAGGATTGTACTGAGATTGCTGAGGCGGAGTGTAGG[A/T]GCGCTTTAGTGGCACAGTTGCTGGATCAATCTCGCCGATGTAGTATTTGTCCATCATTTCTCTAGCAGAATCACTGTGTCCCACATCTTCAAAATCATTG
Ps000470	snp_peapol_rep_c23528_308	peapol_rep_c23528	IMGA:Medtr2g117530.1	20S proteasome, A and B subunits chr02_pseudomolecule_IMGAG_V3 27642544-27638010 E EGN_Mt090430 20090702	chr02	27642544	27638010	T	T	T	T	T	T	C	T	TCAAATTGGAAGGCATGTCTGAATCTTAGAAGCACTCAGAATTTAGAATTTAGAAGCACTCCAAACATTCAAGTACAAGTCTATCATGAACATAAATGTC[C/T]GCATAAAGACTTCAATCTTTCCTTAGCTCCATGAATTCACGATGAATACCACTGSCATTTAGGATCACAATTTCAACTCTATCCCCAGTGTATATATCTC
Ps000471	snp_peapol_c4111_507	peapol_c4111	IMGA:Medtr2g117970.1	UDP-glucuronosyl/UDP- glucosyltransferase chr02_pseudomolecule_IMGAG_V3 27852108-27853912 F EGN_Mt090430 20090702	chr02	27852108	27853912	MV	C	C	C	C	C	T	MV	TCCTCACCATCCCTTTCATCTCTTCCGACCATAACCTCCCACCTAACATAGAAAACACCGACACTGTCCCTTATAACCTCGTCATCAAACTCATCCAAGC[C/T]TCTCTTTCTCTTAAATCACCCTTCAAAAACATCATTAAAAACATCCTCAACCAACAACAACATAAAATCTGCATAATTTCTGATATATTCTTCGGTTGGA
Ps000472	snp_peapol_rep_c23889_350	peapol_rep_c23889	IMGA:Medtr3g162860.1	hypothetical protein chr03_pseudomolecule_IMGAG_V3 42617154-42621336 F EGN_Mt090430 20090702	chr03	42617154	42621336	A	G	A	A	G	G	A	G	ACATCCTCCACTTCCAAGGGAAACAAGATGCATACTCAAACCATTGACAAACTTTTTCAAATTAGTCTCTTGAGAAAAACTTTTACAGTTTTACTATTAA[A/G]TTAAATAGCATTGTCTTCCAGTTTGTTCACCTCCTACCCAGGATTAGAAAAGCAAGGTCCCCTCCATTATAGATCTACCTTATATTCTATCGCTTTACCT
Ps000473	snp_peapol_rep_c23713_1351	peapol_rep_c23713	IMGA:Medtr3g127570.1	Phosphoglycerate mutase chr03_pseudomolecule_IMGAG_V3 32380084-32375076 F EGN_Mt090430 20090702	chr03	32380084	32375076	T	T	T	T	T	C	T	C	GCATGCCTAACCAGGTGAAGAGTTTTACAACGGTGCAACGGATAAAGAATGCCTTGACCCGAGGAAGTATCCATATCTGATGCGGTTGAACAAGAAGAGA[C/T]GCGAAATGAATGGGAAGAACGTTGAGGTGCGCGGTGGCGAGAATGTGAAATACGAGTAGGGACAAGATTGGAATTATATGATAAGATAGGGGTATTTGGA
Ps000474	snp_peapol_rep_c22382_1148	peapol_rep_c22382	IMGA:Medtr4g015960.1	Cell division protein FtsZ chr04_pseudomolecule_IMGAG_V3 3069970-3067314 E EGN_Mt090430 20090702	chr04	3069970	3067314	A	A	G	G	G	A	G	A	CACCAAAGCTTGGGTTACTAAGCTTCAGAATACGGAAGCAAATGTCATACAAGGCTTCATTGTCAAGAACCATAACCTCATCTGCATTTTCAACAAGCTG[A/G]TGAACAGATAGAGTAGCATTGTAGGGTTCCACCACAGTGTCAGAAACTTTAGGAGAAGGGAAAACAGAGAAAGTAAGCATCATCCTGTCAGGGTATTCCT
Ps000475	snp_peapol_c3390_170	peapol_c3390	IMGA:Medtr3g132750.1	Protozoan/cyanobacterial globin chr03_pseudomolecule_IMGAG_V3 33459131-33457524 E EGN_Mt090430 20090702	chr03	33459131	33457524	C	C	A	MV	A	A	C	A	CTTCATCACACAAGTCCTAAACAGAGATGCAGAGTTTGCAAGAGAAGGCTTCTGAGTGGAGTGGTGTTGAAACAGATCACGCTTTTGCCATTGATGATAC[A/C]AATYTGTTTCAAAAGTTAGGGCTTCAAACTTTCATAAACCTTTCCACCAATTTCTACAACAGAGTTTATGATGATGAGGAAGAGTGGTTTCGATCAATAT
Ps000476	snp_peapol_c1634_1511	peapol_c1634	IMGA:Medtr3g150340.1	tRNA synthetase, class II (G, H, P and S) chr03_pseudomolecule_IMGAG_V3 39595893-39591885 E EGN_Mt090430 20090702	chr03	39595893	39591885	MV	G	A	A	A	A	MV	G	ATTGTACAGACTATCAGAGTCGTCGATTGGGAATCCGGTATCGCCCATCAGAAGCACTTGTTCCCGGTCCAAAAAAATCGAAAGGCAATCTCGCTCCACC[A/G]CAGTTTGTTCACACGTTAAAYGCAACAGCATGTGCTGTACCGCGAATGATTATATGTCTACTCGAAAATTACCAACAAGAAGATGGATCTGTCCTTATTC
Ps000477	snp_peapol_c56_1287	peapol_c56	IMGA:Medtr4g025830.1	Peptidase M22, glycoprotease chr04_pseudomolecule_IMGAG_V3 6237403-6230872 E EGN_Mt090430 20090702	chr04	6237403	6230872	A	A	A	A	A	C	A	A	AATTCCCAACAGCAATATCAATAGTCTCACCAAAAATCCGGTACCGCCCTTCACTATAAGCAATAACCTGAGTATTACCACCACTAACATACAAAACAAC[A/C]GGGTCATCAGCACCTGTTACAACCCTACCCATTTCAATATGAGCCACACAATGATTAACACCAACAATTGGTTTCTTCCAAAGCAACGAAAGCACACGAA
Ps000478	snp_peapol_c3356_2303	peapol_c3356	IMGA:Medtr4g067030.1	Small GTP-binding protein domain chr04_pseudomolecule_IMGAG_V3 12902530-12907837 E EGN_Mt090430 20090702	chr04	12902530	12907837	C	C	A	MV	MV	A	MV	MV	TTGAATCATATGATTGTGTTGCTTCACAAGAGCCCTGCCTAGCTCGTTCTTTGGATTCTTTCCCATTTTCTCAAAATTGAAACCCTAACAATTGGCGTTT[A/C]GGTGTTCTCTTATTTTGGTTCTTATGGATTTTCGGTTTGCAGGGATGAGCCACCGTCTTCTGCTTTGGTTTCAGATTAGGGTTTAAGAAAATGTCTTTCA
Ps000479	snp_peapol_c10775_303	peapol_c10775	IMGA:Medtr3g105320.1	TAFII55 protein conserved region chr03_pseudomolecule_IMGAG_V3 26351430-26349362 E EGN_Mt090430 20090702	chr03	26351430	26349362	G	A	G	G	MV	MV	G	A	AATTATACAATGTGAATGCCRACAACACGCCCTTTTGATACACCCCTTATGATTGATTCATTTTTAAAAGGTCAACCTATTTTGTTTCAAAAGTGATACA[A/G]CCAAATTGACCTTTTAAAAAAATCATCTAATGAAAAAGGGGGTTCAAGATTATGTAAAAATAAAGGTGTTACTAGCAATCATATGATAAATACTCTTTGG
Ps000480	snp_peapol_c5937_1039	peapol_c5937	IMGA:Medtr3g106660.1	Nucleotide-binding, alpha-beta plait chr03_pseudomolecule_IMGAG_V3 26909518-26907250 E EGN_Mt090430 20090702	chr03	26909518	26907250	A	G	A	MV	G	G	A	G	GGTGGCCTTGGTGGTGGATATGGTGGTAGTGGGTTAGGCCCATATGGGAGAGGTGGTGCGGGCTATGGAAGTTATGGTGGTTCAGGCACTGGTGGAGGTT[A/G]TGAATCTGGCCCTGGTGCTGGTTTTGGTGGAACAGGAGGACTCTATTCTAGTAGGGGAGGATATGGGGGCGGTAGTCGTTACCATCCTTACACAAGATAG
Ps000481	snp_peapol_rep_c22756_1346	peapol_rep_c22756	IMGA:Medtr3g115140.1	Protein of unknown function DUF868, plant chr03_pseudomolecule_IMGAG_V3 29280129-29281324 E EGN_Mt090430 20090702	chr03	29280129	29281324	C	C	T	T	T	T	T	T	CTTCTGGTCCTTCTACCGATATCGAAAGCCCGTGAAGTAACAGATTCTTGCACCATGTGATGGTTATCAAACGGCAGTGATCAGCTACCTTTGTTCTGTA[C/T]ACTGACATGTAAACACTCTGACCGGAACGCGTCACGCCAGCGCCGTGATCATCGCCTAGCTTCTCCGCTGTGGAAAAGCAAGCAGGAACACCAATYGAGT
Ps000482	snp_peapol_rep_c22647_216	peapol_rep_c22647	IMGA:Medtr2g114400.1	Ribosomal protein L23, N-terminal; Nucleotide-binding, alpha-beta plait chr02_pseudomolecule_IMGAG_V3 27022679-27025007 F EGN_Mt090430 20090702	chr02	27022679	27025007	T	T	C	C	C	C	C	C	TTCCCCCTCTGCATCAAATGGCTCCTCCAAAAGGTGAGAAGAAGACTGATCCAAAGGCACAAGCCTTGAAAGCTGCCAAGGCAGTCAAGTCAGGCTCTGC[C/T]ATCAAGAAGAAGGCGAAGAAGATCCGAACAACTGTCACTTTCCACCGCCCRAAGACCCAAACTAAGGATAGAAACCCCAAATACCCTAGGATTAGTGCCA
Ps000483	snp_peapol_rep_c22661_1503	peapol_rep_c22661	IMGA:Medtr3g040460.1	Glycoside hydrolase, family 1 chr03_pseudomolecule_IMGAG_V3 11079382-11089014 E EGN_Mt090430 20090702	chr03	11079382	11089014	A	A	A	G	G	G	A	G	ATAAAAGATGTTTACAAGAATCCACCAGTTTACATTACTGAAAATGGTATTGCTCAATCAAGGAATGACTCAATACCAATCAATGAAGCTCGTAAAGATG[A/G]TATTAGGATTAAATATCATGATGAACATCTCAAATTTCTTCTTCAAGGAATAAAAGATGGTGCAAATGTGAAAGGTTACTATGCTTGGTCATTTTCCGAC
Ps000484	snp_peapol_c956_1043	peapol_c956	IMGA:Medtr2g126200.1	Pentatricopeptide repeat chr02_pseudomolecule_IMGAG_V3 30523140-30521725 E EGN_Mt090430 20090702	chr02	30523140	30521725	C	T	C	C	C	T	T	T	AAGGTTTTGCGAATGAAGGGAACTTGGATGAAGCTAAGAAGTGGTTTGGTGAAATTGGGAAATCTGAGTATGACCCTGATAAGGCCACTTATTCAATAAT[C/T]GTTCCTTTTCTGTGTGAGAAGGGTGATTTGAAAACCGTCCTTGAGATGGTTAAGGAGATATTCTACACTCACTGCCGTGTTGATGCATCGTTGCTGCAAG
Ps000485	snp_peapol_c6178_554	peapol_c6178	IMGA:Medtr3g123570.1	Yippee-like protein chr03_pseudomolecule_IMGAG_V3 31057225-31060100 E EGN_Mt090430 20090702	chr03	31057225	31060100	G	T	T	T	T	T	G	T	TATCATTCATTCTTATCTTGTTGTTATTGCAGACTCTATCGTATTGGTCACGCATCTGAGTTATTTTAATCTGAAATACAGTTACCAAATTATTCATGGC[G/T]GAACTCATAGTGCCTCGTTTGTACAGTTGCTGTAATTGTAGAAACCATGTTTCACTCCACGATGATATCATTTCAAAGGCTTTTCAGGGAAAAAACGGCC
Ps000486	snp_peapol_c3076_240	peapol_c3076	IMGA:Medtr3g012750.1	hypothetical protein chr03_pseudomolecule_IMGAG_V3 2228195-2233988 E EGN_Mt090430 20090702	chr03	2228195	2233988	G	T	G	T	T	MV	T	T	CTCTTCTTCCCCCTTTATCATTTCCGAAAACCTTGTCGAAATTGAAATGCCGCAGCAAAAACTCAGATGATAACGATTTCAAAGACGCACTTTCCGGGAT[G/T]ATGGGCGACCAAGTTGAACAACTCTTGAGCAGACAAGAGAATAAGGRTTTGATGGATAATTTACAGAAAGCTTCACAGAGAGTCGAGATTGCCAAGACAC
Ps000487	snp_peapol_c1057_307	peapol_c1057	IMGA:Medtr3g132650.1	Small GTP-binding protein domain chr03_pseudomolecule_IMGAG_V3 33379758-33382973 F EGN_Mt090430 20090702	chr03	33379758	33382973	C	T	C	C	C	C	T	T	CTCTTCTACATCCACCAAAATCCACTCTCACAGATTCAGAACCAATCCAAGTCTCCACAATAACCCCTAAACCCGAAACCCTATCTCTCGAAAAACTCTT[C/T]GTTCCTCCAAACACCCATGTCACTCACGAAAACGCAAGAATCTTGAACGGTTCTAATATATTACTCAGYAATTACGCCACCGATGCTAAGATTATACAAG
Ps000488	snp_peapol_c11537_1719	peapol_c11537	IMGA:Medtr3g144020.1	TLDc chr03_pseudomolecule_IMGAG_V3 37259973-37262853 E EGN_Mt090430 20090702	chr03	37259973	37262853	A	G	A	A	A	A	G	G	CCAAATTCACAGGCACATCAGCTTTTCTTGTAACATCAATGAATACTCTAATAAACTTGTTCAGCAAAGTGGAAGCAGATACCCTAGCACAACACTTGTT[A/G]TAGCCTTTCACAAATTCAACCCAATTTATTCCTCCTTTACCAGAAATGAAAAAGTGATCAACTAAGGATGAACCTAAGTGATCCAATAACACCGGAAATG
Ps000489	snp_peapol_c2797_184	peapol_c2797	IMGA:Medtr4g024080.1	Protein of unknown function UPF0123 chr04_pseudomolecule_IMGAG_V3 5448474-5444206 E EGN_Mt090430 20090702	chr04	5448474	5444206	G	T	G	T	T	T	T	T	GGCAAAACGACATCGTTTAACACCACTCTTCTACTCACCACAGCATCTAGCAGGTTGTTGAAAACATGGCCAAACATCATCCTGATTTGATCATGTGCCG[G/T]AAGCAGCCAGGAATTGCTATCGGACGATTGTGTGAGAAATGTGACGGCAARTGTGTGATATGCGACTCTTATGTGCGTCCATGTACACTTGTCAGGGTCT
Ps000490	snp_peapol_c1168_1633	peapol_c1168	IMGA:Medtr3g124540.1	Nucleotide-binding, alpha-beta plait chr03_pseudomolecule_IMGAG_V3 31599312-31593771 E EGN_Mt090430 20090702	chr03	31599312	31593771	C	C	C	C	C	C	T	T	TACCAAATGGCTTCCCAAGTTCAATCAGCTCCTCCTCTATACACTCCCACGGCAAGTTTCTCAAATGAAGCACCTTCGACGGTGGCTGCGTATACCGGAA[C/T]TGTGGTTGAGTAGACACTGAGGCCATTTCACARATAATCTTTAAACCTGATAGAGAATACGGAGGGAAAGGGATTCTGAGATTTGAGATATTCTGGAAAT
Ps000491	snp_peapol_c718_1555	peapol_c718	IMGA:Medtr2g110720.1	hypothetical protein chr02_pseudomolecule_IMGAG_V3 26110924-26111724 E EGN_Mt090430 20090702	chr02	26110924	26111724	T	T	C	C	C	C	C	C	GAGAGAAGCTGAGGAACTTGTCTGATTCTTTATGGAAAAACAACAGGCTGTCTCTGGATGATTATCTAGGAAATACAGAAGCAAATTTATGTCCGGTTAT[C/T]GATGCTCGTATATGCAGGCTTCTGTAAATTGATCCGTCTTCTGCTCTGCTTGTCTTGCTGCTGTAGGTTTAGGTTGGACTAATGAAAAATGAAAAAAAAG
Ps000492	snp_peapol_c7883_325	peapol_c7883	IMGA:Medtr3g102340.1	ENTH/VHS; ANTH chr03_pseudomolecule_IMGAG_V3 24928065-24929240 F EGN_Mt090430 20090702	chr03	24928065	24929240	C	C	T	MV	T	C	C	C	TTACTCTTCTTCCTTCTCTCTGCACCTTACCCTTTTCCTTATACACCTCCACTCCAACTTTCTCCTTCAAATCTCTCACCATTTCCCAAAACCCTTGTTG[C/T]AACTCCAAAATCATCACYAACCTCTCTCTACACTCTTCCAATCTCTTCAAACAACAAACCAATTCAACASCTTCTCCAAATTCCAAACACCCTAACCTCT
Ps000493	snp_peapol_rep_c22315_1202	peapol_rep_c22315	IMGA:Medtr4g022000.1	uridylyltransferase-related, putative chr04_pseudomolecule_IMGAG_V3 4328088-4332537 F EGN_Mt090430 20090702	chr04	4328088	4332537	C	C	C	C	C	A	C	C	CAGGTTCTTGCTAACAGCTTGAGATATTTCCTGAGGCGTCCGACAACGGAGGAATCCAGTTTTTGAAGGGCATCTCTTTCAATTTAAATAAAGTACATGA[A/C]ATTATATATTCTTTTGAAGATTAACCACCATCATGGATTGGTGAATGCTTGCATTCATTGTTTCATTTTGGAAGAGAAATGAAGAGTAACTGGAATGCAT
Ps000494	snp_peapol_rep_c44605_220	peapol_rep_c44605	IMGA:Medtr3g150830.1	TB2/DP1 and HVA22 related protein chr03_pseudomolecule_IMGAG_V3 39807506-39808807 F EGN_Mt090430 20090702	chr03	39807506	39808807	A	G	MV	A	MV	A	MV	G	AACAAAAACAAACTATGACCAAGTTGTGGACTTTGATCACCCACCTTCATTCCCTTGCTGGGCCGGTTTTGACGTTATTGTACCCTTTGTATGCATCGGT[A/G]GTAGCAATAGAGAGTCCGTCGAAGGTAGATGACGAACAGTGGCTAGCTTATTGGATAATCTATTCCTTTCTCACCCTTGGGGAAATGCTTCTTCAACCTG
Ps000495	snp_peapol_rep_c23688_47	peapol_rep_c23688	IMGA:Medtr3g079930.1	EMB1303, putative chr03_pseudomolecule_IMGAG_V3 18686828-18690445 E EGN_Mt090430 20090702	chr03	18686828	18690445	G	G	G	T	T	MV	G	MV	NNNNNNNNNNNNNNNNNNNNNNNNNNNNNNNNNNNNNNNNNNNNNNNNNNNNNNNNNNATGAAGTCTGGAAAGAGAACCTTTTTCTTAACCTAAYYTAAA[G/T]TCTATCTATCGTCTTCCTCTTTTCTTCTTCTTCTTCCAAACCATTGTTAGGGTTTCAACTTTCTCTCTCTCGGAGCCTCAAATTAATCCACAATTGAACC
Ps000496	snp_peapol_rep_c26004_353	peapol_rep_c26004	IMGA:Medtr2g123030.1	Mitochondrial substrate carrier chr02_pseudomolecule_IMGAG_V3 29696867-29695262 E EGN_Mt090430 20090702	chr02	29696867	29695262	G	G	G	G	A	A	A	A	CTGTTGGAGGGGCTGCACAACTAGTATGTGGACATCCCTTTGACACCATCAAGGTCAAGCTCCAAAGCCAGCCTACACCACTACCTGGTCAGCTTCCCAA[A/G]TATGCTGGTGCATTTGATGCCGTCAGACAGACAATAGCAGCCGAAGGTGCAGGCGGTTTATACAAAGGAATGGGCGCCCCACTCGCTACGGTAGCAGCCT
Ps000497	snp_peapol_rep_c24397_489	peapol_rep_c24397	IMGA:Medtr3g110700.1	hypothetical protein chr03_pseudomolecule_IMGAG_V3 27947638-27949079 E EGN_Mt090430 20090702	chr03	27947638	27949079	C	G	MV	MV	C	MV	C	G	CAAAGTTGAATAAAGGGTCTCCCGTTATTATCATTGAAGCTCCAAAAATGATCAAAACTGCAGCTTCTCTCCCTTGCCTCAGAGTTAATTCTGGCTTAGT[C/G]AAACCCGGTGATGTGGGAAGAATTGTTTCAAGAAAGCCAAAGGATGTTTGGGCTGTGAGGTTGTCCATTGGAACTTATCTTATTGATGGCAAATATTTCA
Ps000498	snp_peapol_c5039_1132	peapol_c5039	IMGA:Medtr3g079810.1	I/LWEQ chr03_pseudomolecule_IMGAG_V3 18603802-18609029 F EGN_Mt090430 20090702	chr03	18603802	18609029	G	G	G	A	A	A	MV	A	CAGCCGCTTTTGCTGCTTCTGCTTCTTCTATTGCTTCTTTAAGCTTTTTCTCTGCTTCTTCCAATGCAAGTTTAGTAGCTTCGGCTTCTTTCTTTAACTC[A/G]GCTGTCTTGTTCTTCATATCTTCGGCTTCCCGCCGTGCATCCTCAGTTTCGGATGTCAGCTGACTCAGCGTCAAGATCATTTCCTCGGATGCACCTCTAA
Ps000499	snp_peapol_c3953_292	peapol_c3953	IMGA:Medtr3g137400.1	ENTH/VHS; ANTH; chr03_pseudomolecule_IMGAG_V3 34839195-34836910 E EGN_Mt090430 20090702	chr03	34839195	34836910	G	G	G	A	A	A	G	MV	CTGTTACTCCTTTGAGGGATATGAAGCCGGAGAGGATTTTTGGTAAGATGGGTCATTTGCAGAGGCTCTTGGATCGATTCTTGTCTTGTAGGCCGACTGG[A/G]TTGGCTAAGAACAGCAGGATGGTTTTGGTTGCTTTGTATCCGCTAGTTAAGGAGAGCTTTCAGCTGTATGCGGATATATGTGAGGTTTTGGCTGTGTTGC
Ps000500	snp_peapol_rep_c38231_391	peapol_rep_c38231	IMGA:Medtr4g080840.1	Acyl-CoA dehydrogenase, N-terminal; chr04_pseudomolecule_IMGAG_V3 16682661-16688651 F EGN_Mt090430 20090702	chr04	16682661	16688651	G	G	A	A	A	A	MV	A	CCCCTCATGCTTCCAAAATTGACCACACTAACTATTTCCCACAGGAGGTTAACTTGTGGAAAAGTATGGGAGAATTTAATCTCCATGGGATTACTGCACC[A/G]GAGGAGTATGGAGGGCTTGGTCTAGGTTACTTGTATCATTGTATAGCAATGGAAGAGATTAGCCGCGCTTCAGGATCCGTTGGTCTTTCTTATGGTGCTC
Ps000501	snp_peapol_c1585_607	peapol_c1585	IMGA:Medtr3g114810.1	Protein kinase chr03_pseudomolecule_IMGAG_V3 29155847-29160392 E EGN_Mt090430 20090702	chr03	29155847	29160392	G	G	G	G	MV	MV	G	A	ATCCTAAGCATCTTTATGTTGGTCCCCGGATTGGTGAAGGAGCTCATGCTAAAGTCTATGAGGGAAAATATAAAAACCAGATTGTTGCTATTAAAATTGT[A/G]CATAAAGGAGACTCTACAGAAGAAATTGCCAAGAGAGAAGATCGGTTTGCAAGGGAGGTAGCTATGTTGTCTAGAGTGCAACATAAGAACTTGGTGAAGT
Ps000502	snp_peapol_rep_c28920_1357	peapol_rep_c28920	IMGA:Medtr4g078490.1	NAD-dependent epimerase/dehydratase chr04_pseudomolecule_IMGAG_V3 15397400-15401318 E EGN_Mt090430 20090702	chr04	15397400	15401318	T	T	A	MV	A	A	A	A	AATTTGGAGAAACGCAGGGGAGATGGCAATGGAGGTTGCTTAGATGTTTTTTGGTTATCTCCATTAGAAGAATTCGCAGCCATTGCAAGAACCTCCAAAA[A/T]TTTCAATTCCTGATCGCGTGATTGAAAAACAAAAAACGATTAAACCAAAACCCTACCCGCTCTTGTAGATTTAATAACACTATGATGAGATCAATTTATA
Ps000503	snp_peapol_c483_1598	peapol_c483	IMGA:Medtr3g043930.1	Glutamine synthetase type I chr03_pseudomolecule_IMGAG_V3 12117692-12125033 E EGN_Mt090430 20090702	chr03	12117692	12125033	C	C	G	G	G	G	G	G	ATTCCTTGAGGAATTTTTTGGTAATAAGTTGCTGACTGCCATAAAAGCAATTCAAAAGGTCGAAATTGACCAATACTCGAAGAACAAAGACGCATACAAA[C/G]AACTCATTCATCGATATTGATTTTGAAGAATTAGTGTSATTTTGGATTTTCTATTTAAAAATTTATCTGAGTTTAGTTTTGTATTTTGTGGTGTGGTTAA
Ps000504	snp_peapol_rep_c22121_64	peapol_rep_c22121	IMGA:Medtr4g042750.1	Alcohol dehydrogenase superfamily, zinc-containing; chr04_pseudomolecule_IMGAG_V3 10274078-10279737 E EGN_Mt090430 20090702	chr04	10274078	10279737	C	C	A	MV	A	A	MV	A	NNNNNNNNNNNNNNNNNNNNNNNNNNNNNNNNNNNNNNNNNNNNNNNNNNNNNNNNNNNNGAGTGATTTGAAAATTAAGAGACTTTTTTAGAATAAAAGT[A/C]TAAAAACAAGGCAACAAATACAGATCCATAGAATTCGGTGCTCTGCAAGATAGATATGGCTGCGAAACTTATGCAAGCTGTTCAGTACAGTTCCTATGGC
Ps000505	snp_peapol_c4034_521	peapol_c4034	IMGA:Medtr3g012660.1	Protein of unknown function DUF140 chr03_pseudomolecule_IMGAG_V3 2150393-2154007 E EGN_Mt090430 20090702	chr03	2150393	2154007	C	C	T	MV	T	T	C	MV	ATCCCTCTCAACTAGACTCAAAATTTGAATTCAATAGGAGGCCTCATACTTATAACTCTCACTTCAACATTAAACCAAACAGATTGTTTGTGCTCCCTAA[C/T]ACAAATGATGGCCACCCGACTGCTTCTACAGTGGACGATGAAACAAACACAAATCATGCTCCTAATGTTATATCGCCAATGTTTCTCGACAATTGGTCAC
Ps000506	snp_peapol_c8381_502	peapol_c8381	IMGA:Medtr2g121880.1	Cyclin-like F-box chr02_pseudomolecule_IMGAG_V3 29023921-29026582 E EGN_Mt090430 20090702	chr02	29023921	29026582	C	A	A	A	A	A	C	A	TCCGGACCAGTAGTTTTTCCCAGCGATGGAGAGCGTTATGGTATTCCTATGCAATGTTGGTTTTTGATGAACTAAAGTTTGCTGCAAGATTTGGACCTGA[A/C]GATGGAAGTAATAAGGAAATTATGTTTAGAGAATATGTATCTGACACTCTGCTTAGATACCTTGCGAATAATTCGCAGATGTATAAATTGCTTATACATA
Ps000507	snp_peapol_c11177_316	peapol_c11177	IMGA:Medtr3g106050.1	GCN5-related N-acetyltransferase chr03_pseudomolecule_IMGAG_V3 26646963-26651374 E EGN_Mt090430 20090702	chr03	26646963	26651374	T	C	T	MV	MV	T	MV	C	AGAAGGTTATACTAGTCCCTTATATGGAATCTCATGTCCCCAAATATCATGAATGGATGCAAAACCCTTCTCTCCTTCAAGCCACTGCCTCCGAACCCCT[C/T]TCCCTCGAACAAGAGTATCAGATGCAACTCTCTTGGTCATCTGATCTCAACAAAGAGACCTTCATTCTTTTGGATAAGGATTTGCTTCTTGGAACCTTCT
Ps000508	snp_peapol_c686_1037	peapol_c686	IMGA:Medtr2g110650.1	Zinc finger, C2H2-type chr02_pseudomolecule_IMGAG_V3 26089717-26087633 E EGN_Mt090430 20090702	chr02	26089717	26087633	C	C	C	T	MV	MV	T	MV	TCAACACTCAAGCTCAAGCTCAAGCACCAAGAGTTCCTCATGGTTTATTTGGGCTTAATCAGGAATTCGGTGGACCAATCCCAGAACAATTCATGGGAAA[C/T]TTTCTCAATAATAATCCTCATCATCATCAGATTAACATCCCTCATCATAAYTATCTTCCAAGCAACACCACTACTACAACTAGTGTATTCTCATCATCAG
Ps000509	snp_peapol_c6389_2015	peapol_c6389	IMGA:Medtr3g151490.1	Concanavalin A-like lectin/glucanase chr03_pseudomolecule_IMGAG_V3 40180146-40183555 F EGN_Mt090430 20090702	chr03	40180146	40183555	A	G	A	A	A	A	G	G	GTGCATCAAGCTCTTTAACTATTGCATACTTCCTTGCTGGTTCACTGACAAGAAGTCCAAAATCATCATGCCCTTCACTCTTTGAATGCTTCCATACACC[A/G]TTGTATTCCTCCTTGCCAGATACGATCCATCGGTTATCAAAATCCTCATCGAACGATTCATAAAAGATCGCGTCATCTACTTCATCAGAAGCGCGAACGA
Ps000510	snp_peapol_c6675_177	peapol_c6675	IMGA:Medtr3g080650.1	hypothetical protein chr03_pseudomolecule_IMGAG_V3 19081172-19079672 F EGN_Mt090430 20090702	chr03	19081172	19079672	C	MV	MV	G	G	G	C	G	CTCTATGAAGCTTCTTTGCATCTATAAGCAGCCACCATCATCACCTTTTGCATCAGTTTCTAAACTGTTATTAAATAATCATAAAGCCATATTCAAAAAC[C/G]TTTCTTCATTTTCTTTATGTTGTAAAGTTCATGCATTGAAGGAAGATTCAAAGCAATATGAGATAGATCCAGAGAAGGCGAAAGAAGCCCTCAAAGAGCT
Ps000511	snp_peapol_rep_c25904_529	peapol_rep_c25904	IMGA:Medtr3g094580.1	Protein of unknown function DUF260 chr03_pseudomolecule_IMGAG_V3 22700055-22699498 E EGN_Mt090430 20090702	chr03	22700055	22699498	C	C	C	C	G	G	G	G	AGAGAAAGATGATGGAACTTCAACATGATCTGGACATTGCTAAAGATCGTCTTGCTCACTGTCGCGCTCTTGCTGCCACTGCCACTGCTACAACCACCGC[C/G]ATAATTCCTTCTGTCGATTGTGTTACTTTGCCTCCTTTTCCTGAGTTTTCACCTTCTAATGATCTCAGTGATATCTTYTGTCATGGCTCTTCTTCTTCTC
Ps000512	snp_peapol_c1958_932	peapol_c1958	IMGA:Medtr2g107930.1	esterase/lipase/thioesterase family protein, putative chr02_pseudomolecule_IMGAG_V3 25507218-25504437 E EGN_Mt090430 20090702	chr02	25507218	25504437	A	A	G	G	G	G	G	G	CTCATAGGCTAGCAGGTGCAGCGCTCTTAGCGCCAGTCATCAATTTTTGGTGGCCTGATCTTCCTGCAAACTTAGCTGCTGAAGCCTATAGCCAGTATAA[A/G]TTACGTGACCGATGGGCTATTCGTGTCGCACATTACACGCCATGGCTAACGTACTGGTGGAACACTCAAAAATGGTTCCCAATTTGTAGTGCGATTTCCC
Ps000513	snp_peapol_rep_c25415_259	peapol_rep_c25415	IMGA:Medtr4g066960.1	hypothetical protein chr04_pseudomolecule_IMGAG_V3 12842586-12840792 E EGN_Mt090430 20090702	chr04	12842586	12840792	G	G	A	A	A	A	MV	A	CTTCATATTGAGTATTGATTGCATTTATATTCTCTCTGTGCCTTGCATGCTCTGCATCTTCAACATCCTGCTGTTCTTTAGTCAGTTTAATAATGTCATC[A/G]TGAAAATTCTGCTCAAGACCTTCAAAAGTTTGTGATGAATGATTTCCTTCATATCTAACGTCTATATCTTCTCCATGGGCCTGAGATCTGGAATCACTGT
Ps000514	snp_peapol_rep_c29010_573	peapol_rep_c29010	IMGA:Medtr3g125280.1	Alcohol dehydrogenase superfamily, zinc-containing; ; chr03_pseudomolecule_IMGAG_V3 32106744-32103186 F EGN_Mt090430 20090702	chr03	32106744	32103186	C	C	C	C	C	MV	A	C	GAATGTACCGGTAGCATCCAGGCCATGATCTCAGCATTTGAATGTGTTCATGATGGTTGGGGTGTTGCTGTACTTGTTGGAGTGCCAAGCAAAGATGATG[A/C]CTTCAAAACTCATCCTATGAATTTCTTGAATGAGAGGACTCTTAAGGGTACCTTCTATGGCAACTACAARCCMCGCACTGATCTTCCTAATGTTGTTGAC
Ps000515	snp_peapol_rep_c25036_1151	peapol_rep_c25036	IMGA:Medtr3g105840.1	2OG-Fe(II) oxygenase chr03_pseudomolecule_IMGAG_V3 26571699-26569425 F EGN_Mt090430 20090702	chr03	26571699	26569425	C	T	C	C	T	T	C	T	ACCCTGGTAGTGACGCTGTTATCTACCCAGCACCAACATTGATAGAAGAAAACAATGAAATTTACCCAAAATTTGTGTTTGAGGATTACATGAAACTCTA[C/T]GCTGGGTTAAAGTTTCAGGCCAAAGAACCAAGATTTGAAGCATTTAAGGAATCAAATGTTGTTAATTTGGGACCAATTGCAACAGTTTAATTATGYGTTA
Ps000516	snp_peapol_rep_c22781_143	peapol_rep_c22781	IMGA:Medtr4g064600.1	Major intrinsic protein chr04_pseudomolecule_IMGAG_V3 12410417-12409365 E EGN_Mt090430 20090702	chr04	12410417	12409365	A	A	T	T	T	T	T	T	GGGGGGACCTTATCATCACTCACCAGTCAAGATAGAGAAGACACAAAGTGAGTGATTGTTAGAGTTCCATTTCAAGGAACAACAACACACAAATAAGAGA[A/T]AATCATGGGTGTGATTAAATCAGCTATAGCAGATGCAATTTTAACATCAATATTTGTTTTCTTCATCTCAACATTAAGAATCATCTCTACAAAAACATCT
Ps000517	snp_peapol_c7537_734	peapol_c7537	IMGA:Medtr3g005790.1	hypothetical protein chr03_pseudomolecule_IMGAG_V3 457910-462596 E EGN_Mt090430 20090702	chr03	457910	462596	T	T	C	MV	C	MV	MV	T	TGAAGRTGCCAGAAAGCTAGATTTTCATTACTTTTTTGTGGAACTTTCACATTGAATTTTGCATTGAGAAGACTTAGTGTGTGTTTGAATTGGCGGTGGA[C/T]ATAGTTTTTTTTGATAGAATTGATATTTGATTTATGATTGGATATATTTATGTAAAAGAGAGTTGAATAATAAATTTCAGTGTAAAAATCATGTTTAAAT
Ps000518	snp_peapol_c5411_146	peapol_c5411	IMGA:Medtr3g143470.1	Suppressor Mra1 chr03_pseudomolecule_IMGAG_V3 37007190-37011356 F EGN_Mt090430 20090702	chr03	37007190	37011356	A	G	A	A	A	A	A	A	TTTCTTCACCTGATAAACCCCAATTATTTCTAGGGTTTTTATCTTCATCATTACCACAGAAAAACTTCTCCAAATTCTAGCAATCGGATTCAAATTTCGA[A/G]TACAATATCACGAAAACATCACTCTTCCAAATCCCTGTGTTGAGTTSCGGATTCGAAAATGACGCGGGCTTATACTATGAAGGGGAAGAAGCGAAAGAAC
Ps000519	snp_peapol_c14185_732	peapol_c14185	IMGA:Medtr4g031580.1	Zinc finger, RING-type chr04_pseudomolecule_IMGAG_V3 7266052-7261936 E EGN_Mt090430 20090702	chr04	7266052	7261936	A	A	T	T	T	T	T	T	GCAAGATGGTTTAACTCTCTGCTTCCTCCTATATTGTGGCCGTGGATATAAGATTCAAGGTCCTGAACTAATCTTTCTGCAGAATCCATTGCAGAATTTA[A/T]CGCTGATGAAAGCGATGAAAATGAAGAAGCTCCTTGTTCTAGCATCCTTGAAACTTGATGAGTGCCTGCGTGTTGATTAATATCAGTCTGCGYGCGAGAA
Ps000520	snp_peapol_rep_c25571_226	peapol_rep_c25571	IMGA:Medtr3g110350.1	Protein of unknown function, ATP binding chr03_pseudomolecule_IMGAG_V3 27796554-27802784 E EGN_Mt090430 20090702	chr03	27796554	27802784	T	C	C	C	C	T	C	C	TTTGTGAATTTGATTTTCGCCATCGTCGTCTGGGCTTCTGCATACATTGCTGTTGCAGTTCTTGCTTCTTTTCGAGCCCTCAGTTATCTTTGCACCACTT[C/T]CTGAGTTCGGGGAAGAAACTTATTGCAATTTCAATGGGTTATGCACAGCTTGTTATTGGTCCTGCTGGTAGTGGCAAGTCTACATATTGCTCAAGTTTGT
Ps000521	snp_peapol_rep_c22071_339	peapol_rep_c22071	IMGA:Medtr3g159570.1	BURP chr03_pseudomolecule_IMGAG_V3 41790288-41792657 E EGN_Mt090430 20090702	chr03	41790288	41792657	T	T	G	G	T	T	G	T	ATAATATTGATCCTTCATTGATGGTCTTTTTCACTTTGAAAGATTTGAAAGTTGGAAAAACAATGCAAATTTATTTCCCCAAGAGAGACCCTTCAACTTC[G/T]CCAAAGTTATGGCCAAAAGAAAAAGCTGAATCACTTCCTTTCTCATCAAACCAACTCTCATATCTTCTCAAATTCTTCTCTTTTTCTCCAAACACTCCAC
Ps000522	snp_peapol_c9703_1281	peapol_c9703	IMGA:Medtr3g101880.1	Alpha/beta hydrolase fold chr03_pseudomolecule_IMGAG_V3 24742323-24743836 E EGN_Mt090430 20090702	chr03	24742323	24743836	MV	T	T	T	T	T	C	C	ATGTTTGTGTAGTGTATCTATTATTTTATTACATAGTAAACAGCCATACTGTATATTTTCTTGCATGGGATAAGGTACGTGAAGCTTGTAAAGATGGTTC[C/T]GAAAAGAGAAAGACTGCATTAAGGTGTGGATGTAGATGAGCACCAGAGTCTGGTTCAAAGACATATATTGCTAAGGGAACACTGGAACAGAGATTACACA
Ps000523	snp_peapol_c1647_1009	peapol_c1647	IMGA:Medtr3g080130.1	SFT2-like chr03_pseudomolecule_IMGAG_V3 18745927-18752703 F EGN_Mt090430 20090702	chr03	18745927	18752703	C	C	C	MV	T	T	C	MV	TCCCGGTGGATCTGCTGGAATGACATTTCTGACTTCTGCTCTTACCTCCTCAGTTATGAGATGCTTTGGGAGGTGACCTATTTTTTGGTTAATAGGAGTT[C/T]GAGGTCAGATATTTCTCTACATAGCAGTTGGCTTGTACATTTTGTCMACTAAAAGATCTATCAGCCGAAACCAAATTGACCTAAGATTATTGCCGAGTTG
Ps000524	snp_peapol_c5463_173	peapol_c5463	IMGA:Medtr3g105590.1	Ribosomal protein S2; Squalene/phytoene synthase chr03_pseudomolecule_IMGAG_V3 26450420-26447830 E EGN_Mt090430 20090702	chr03	26450420	26447830	T	C	T	MV	MV	MV	T	C	TTCATCTTTCTATATAGCTTTTCTTCACATTCACTTGAARGAAAATACCTTAAAAGTACTACTGAACTAGCTAGGCCAATTATTTGGTATCTGCTTATTT[C/T]AGAGTTGARTTAAATAGTGTGATGAGTATACCATTTTCTGTGGCAGTAAAGCCTTCCATCATTAGGAACAAAAGGAAACCATGTTGCAGAAGATATGGTG
Ps000525	snp_peapol_rep_c25826_467	peapol_rep_c25826	IMGA:Medtr2g110510.1	Galactose oxidase, central; chr02_pseudomolecule_IMGAG_V3 26012364-26009887 E EGN_Mt090430 20090702	chr02	26012364	26009887	T	C	C	T	C	C	C	C	ATGATGGTTTTCCTAAACTTGGGCCAAGTGATTCGCTTCTCCCTGGTCTGATCGATGATGTCGCGCTCAATTGTCTCGCTTGGGTTAGTAGATCCGATTA[C/T]GCGTCCCTMTCGTGTATTAATAAAAGGTATAGTAAGCTGATCAATAGTGGTTATTTATATGGATTGAGGAAAGAGWTGGGAGTTGTCGAACATTTGGTTT
Ps000526	snp_peapol_c462_449	peapol_c462	IMGA:Medtr3g094490.1	Zinc finger, RING-type chr03_pseudomolecule_IMGAG_V3 22644019-22641596 E EGN_Mt090430 20090702	chr03	22644019	22641596	MV	T	T	C	C	MV	C	C	AAAGAAGATTCAACTTTGAGAGAACCTCTACAAAGTGGACAACTAGATTGATGAGTTAACCACTTATCGACACAGTCGCAATGAAAATAATGTTCACAAC[C/T]GGGTAGAATCTTCAGTTTCTCRCCGTCTTTRAACTCTCCGAGACAGATACAGCACTCGGTGTCTTCCCACGCGCCGTTTTCTGGGTCTGCCGGTGTCTGG
Ps000527	snp_peapol_c1102_772	peapol_c1102	IMGA:Medtr4g079110.1	Zinc finger, CCHC-type; Putative 5-3 exonuclease chr04_pseudomolecule_IMGAG_V3 15747564-15753520 E EGN_Mt090430 20090702	chr04	15747564	15753520	A	A	A	MV	MV	A	MV	G	TTGTGTCATCCTCTCTCTGCGTGCATTAGTACACTCGACAACAAATGTAGAAACATGTCCAACACTGAACGTGCTGATGTAAAGGAAAAAATAGATCCCA[A/G]TGAAAGTGGTGGAATGAATGGATACATATCCTTATGTGCTGGAGAACCTTGCCCTCCCATATTCAGGTCCCCTATTGCAGGCATGGAAGACATCATGGAT
Ps000528	snp_peapol_rep_c22419_217	peapol_rep_c22419	IMGA:Medtr3g084050.1	NADH dehydrogenase I subunit N, related chr03_pseudomolecule_IMGAG_V3 19922698-19924751 E EGN_Mt090430 20090702	chr03	19922698	19924751	A	A	A	G	G	G	G	G	TTTGTGCATGCCATAACAAAATTAAACCTTGAGAATGTACATATATATCACTCATGGTTGTGACAGATCTAATTATTTACAATGAACTTCCTTTATCCTT[A/G]CATCTTCTAGCTTGAAGACAGATGAAAATGTTTCTACTTTGTTGTCGATGATTGAAAAACCAGCATTAATAAGCAGCAATGCATCATTATCAAGCTTCTT
Ps000529	snp_peapol_c6122_113	peapol_c6122	IMGA:Medtr3g166720.1	Glycoside hydrolase, family 1 chr03_pseudomolecule_IMGAG_V3 43688466-43682926 E EGN_Mt090430 20090702	chr03	43688466	43682926	G	G	C	G	MV	MV	G	G	GRAAAAACAAAATACCTATATGTTCACTATAAAAAAATWAGAAATAAAAAAAACTGAGAGCTAAAAGCAGAAGCRAAAAGCAATATGGCTTTTGCTTTGA[C/G]AGTGTTAGTTGCTGTAATTCTCGTCCTCTTCTCTTGGAGTGCTCATAGTTTGAGCAGAGATGAGTTCCCTTCCGACTTTGTCTTTGGTGCATCAACCTCT
Ps000530	snp_peapol_rep_c23760_2110	peapol_rep_c23760	IMGA:Medtr3g157050.1	Proteasome component region PCI; chr03_pseudomolecule_IMGAG_V3 41337298-41332322 F EGN_Mt090430 20090702	chr03	41337298	41332322	G	A	A	A	G	G	A	MV	TCATCTCAAGATCTTGAGTCATTTTGAACGAAATTGAGCGAAATTGGGAGAATCTGATAAAAAACCCTAACAAGTGAAGAAATACCAAAGATGAAGCAAC[A/G]TGGTCACAGACTCGCGAAGCTTTTTCTGAAGCTTAAACGCATCGTCGCANNNNNNNNNNNNNNNNNNNNNNNNNNNNNNNNNNNNNNNNNNNNNNNNNNN
Ps000531	snp_peapol_c156_381	peapol_c156	IMGA:Medtr4g032100.1	Galactose-binding like chr04_pseudomolecule_IMGAG_V3 7579652-7583332 E EGN_Mt090430 20090702	chr04	7579652	7583332	T	T	C	C	C	C	MV	C	TTGTTTTGTGGGGGTTACTTATTCTTTTCAGCTTATGGGTCAGTTACACAGATGGTTCTGAAGAGATTTCAGATGGAGTATCGAATTGGAAACAAGTTAA[C/T]CAYGGATTTTGTGAAATMTCTGATACCGCTGATAAATATTTTATTAAAAGAAATGATGCYTGCATTCCGTCGGAGACTTTGTTATACTCTCAAGGTGGAG
Ps000532	snp_peapol_c4432_188	peapol_c4432	IMGA:Medtr2g117790.1	Leucine-rich repeat, N-terminal chr02_pseudomolecule_IMGAG_V3 27765486-27763855 E EGN_Mt090430 20090702	chr02	27765486	27763855	A	MV	MV	G	MV	MV	A	G	TCACCCCTATAACGGCASTCTTACTCTTCGCCGCCGTTATCTCCACCGTCAACTCATGCCTTCCATCTGAACTAGCAGCTCTACAAGCCTTCAAGTCATC[A/G]CTCCGTGAACCTTACGTCGGTCTATTCAACTCATGGACCGGAACCGACTGCTGCCACAACTGGTTCGGCGTCTCCTGCGACCAGAACTCTCGTCGYGTCT
Ps000533	snp_peapol_rep_c25159_350	peapol_rep_c25159	IMGA:Medtr2g107460.1	Cyclin-like F-box chr02_pseudomolecule_IMGAG_V3 25282473-25280997 F EGN_Mt090430 20090702	chr02	25282473	25280997	A	A	G	G	G	G	G	G	GATGGCTGCTTCATCATCATCATCAACATCRAGCATCATAACCATGCATCATGACATCATCCATACACACATCCTCACACGCCTTGACGCCGCCACGCTG[A/G]CAACAACCGCTTCCACTTGCTCGCACCTCCGCGACCTCTGTATAGACGACAGTCTCTGGCGAAAAATCTGCACCGCCACGTGGCCTTCCTTAGTAGACCC
Ps000534	snp_peapol_c20627_258	peapol_c20627	IMGA:Medtr4g032240.1	Response regulator receiver; ATP-binding region, ATPase-like chr04_pseudomolecule_IMGAG_V3 7652568-7657344 E EGN_Mt090430 20090702	chr04	7652568	7657344	A	A	A	A	A	A	G	A	CAATGACATACTAGTATGCCACATCAAATAACAACATTTTCCATGATATAGATTTCATCAATCTATCTATTATCTATGATTTTGCTAGTATACTTCTTAT[A/G]GAGTGCCTATTTTCTCATCACACAATCCAAATTTCTAGGAACAATACAAGACAACAACATGAGAGTATAATTGGTTTTTCCATRTCACACATTYTGCTTC
Ps000535	snp_peapol_rep_c24391_363	peapol_rep_c24391	IMGA:Medtr3g036670.1	Carbohydrate kinase, PfkB; Nucleotide-binding, alpha-beta plait chr03_pseudomolecule_IMGAG_V3 9736282-9740531 E EGN_Mt090430 20090702	chr03	9736282	9740531	T	T	T	C	MV	C	MV	T	ATGTGCCTCCTGCAAGTTATGTTGGTTCTTATCCTGCTGTGCCAGGTCTACAACCTCCAATGCCCTATCCTGCAGGTATGATTAGTCCAAGGCCTATGAA[C/T]AGTCCTCCCGGTTCTGTTTCGCCTTCYGGTGGAAACGGTAACTCAGCTACATCTTCAGGGTCCAGCAAAAATTCAGGCGGTGGTCAGATTGAAGGACCAC
Ps000536	snp_peapol_c4903_2006	peapol_c4903	IMGA:Medtr3g117540.1	AAA ATPase, central region chr03_pseudomolecule_IMGAG_V3 29644930-29633025 E EGN_Mt090430 20090702	chr03	29644930	29633025	A	G	MV	MV	MV	G	A	G	TAATATGACGGAGCTTTTACAATGGAATGARCTCTATGGGGAAGGTGGTTCAAGAGTCAAGAAAGCACTAAGCTATTTCATGTGAGTTTATCCTCTGTAT[A/G]AAATGTTCCCCCATCATTGGCTGCTGCAAAAGCAGGCATGCGTATTTGTAGTTTTGCACGACTGTTGAGACTTGCAGGGCTTGCGGCTGCGCCATTTCGG
Ps000537	snp_peapol_c4656_200	peapol_c4656	IMGA:Medtr4g012490.1	TGF-beta receptor, type I/II extracellular region chr04_pseudomolecule_IMGAG_V3 2121266-2118915 H EGN_Mt090430 20090702	chr04	2121266	2118915	A	T	A	A	MV	A	T	MV	AATGGTAGGGACTATTTTGAACAAGGCATAACAAATATTTTCCTTTACAAGTGAAAGAAGGGTACGCAATTGCATAATATCATTATATTACATGAAGAAC[A/T]ATCACGACAATGACAGAAGGAATTATGACAAATGCCTGAAAAACCTTATGAAGCCTTCTTTGACTTGTATCTTTTGGCAGCAACTATGTATATAAACATA
Ps000538	snp_peapol_c1379_903	peapol_c1379	IMGA:Medtr3g034050.1	Protein kinase; Curculin-like (mannose-binding) lectin chr03_pseudomolecule_IMGAG_V3 9304248-9306831 E EGN_Mt090430 20090702	chr03	9304248	9306831	C	T	C	T	T	MV	MV	MV	CTACCTTAGGTTGGTAATCAGAGTCAATWAGTATGTTCTGTGGCTTTATATCACAATGCAAAATCCACTCCAAACACTCTTCATGTAAATAAGCAAGACC[C/T]TTTGCAGTTCCCATAGCAATGTTATACCTTTTACCCCAATCAAGTTCATTTGATGAGAGATTATCAGCTAAAGTACCCTTTTCCATGTACTCATAAACCA
Ps000539	snp_peapol_rep_c22592_353	peapol_rep_c22592	IMGA:Medtr3g013440.1	D-3-phosphoglycerate dehydrogenase chr03_pseudomolecule_IMGAG_V3 2563420-2570790 E EGN_Mt090430 20090702	chr03	2563420	2570790	C	T	C	C	C	C	C	C	ATTTTCCAGCTTCTAATCAATATACAGCTGAATATTTGCAGAATCACTCATCTATAAAGGTTGACGTTCTACCTTTAGAAGAAGTACCGAATGCTATTGG[C/T]AACTATCATGCTTGCATCGTAAAAAGTATGAAGCTAGATTCAAACATAATTTCACGTGCAGTTCAGATGCAGCTTATAATGCAGTACGGTGTTGGTTTAG
Ps000540	snp_peapol_c632_283	peapol_c632	IMGA:Medtr3g138480.1	Protein phosphatase 2C; chr03_pseudomolecule_IMGAG_V3 35409807-35404829 E EGN_Mt090430 20090702	chr03	35409807	35404829	A	G	G	G	MV	A	A	G	ACAATCAAGTTGTCATTGGTGTGATTCCAAAAAGATACATTTTAAACATCCATGTAACTATGTGACGCCAGTATATTCTTGTCAGAACATTTTTTACCCA[A/G]CATATTCTAGTAACCCACGCTTATGTACAAAAATCAATGACCCCCATGAACTAGTAGCAGTTTGTCACAAATTTACAATCCTCTACTGAGGATTAACGTC
Ps000541	snp_peapol_c19001_317	peapol_c19001	IMGA:Medtr3g092620.1	Uncharacterized protein C22orf13 homolog, related chr03_pseudomolecule_IMGAG_V3 21807069-21814087 E EGN_Mt090430 20090702	chr03	21807069	21814087	T	T	T	T	C	C	T	C	TACTATACAGTTTTGAGAAATGAAATACACGAGGAATGCGTTATGTACGCAGAACAGGGAAAGGGAATCAAGAATCGGTAGTGGAATCGATGGGAAGATG[C/T]AGMGAAGGTTGATGATCGTTCTTGCTCTTCTCCAAAGATATCAGCAGAATATCCTCATCAGTACCAAAGGCCTTGCGAGCTTCTTCTAAAGACTTCGAMG
Ps000542	snp_peapol_c7782_1687	peapol_c7782	IMGA:Medtr4g076120.1	Rieske [2Fe-2S] region chr04_pseudomolecule_IMGAG_V3 15030565-15035262 F EGN_Mt090430 20090702	chr04	15030565	15035262	C	C	T	T	T	T	C	T	TGTTGGCATTTAGAAATTGGCTGAGGCGACACGGTAATGGCCAACCGGAATGGTTCAGCAAGAGCAGCCAGCCATTGCCATCCACCGTACTATCAAAACG[C/T]GAGATGTTGGATAGATTTGAACAGCATACACTAAAGTGTTCATCTTGTAAAGGAGCTTATGAGGGATTCAAAACATGGCAGAAAATTCTAATTGGTGCAA
Ps000543	snp_peapol_rep_c25721_279	peapol_rep_c25721	IMGA:Medtr4g005630.1	hypothetical protein chr04_pseudomolecule_IMGAG_V3 343761-340693 F EGN_Mt090430 20090702	chr04	343761	340693	T	C	C	C	C	C	T	C	CCTCTTACTCCGGTGACGTCTCCGCCGTTAAACGTAGACACAGCAGCCRAACCGTTCATTCTAACGGCGTTAACGCGACGGATTCAATGCCGAAGAATTC[C/T]TCTCTCTTTTCTCAAGCTTCGTTTCTGAAATGGACATTATCTGATGTTGTGCACGTGGCGACTCATCATTGGATGCCTTGTTTGTTTGCTTGTGGTCTTT
Ps000544	snp_peapol_rep_c25334_393	peapol_rep_c25334	IMGA:Medtr4g032010.1	Haem peroxidase, plant/fungal/bacterial chr04_pseudomolecule_IMGAG_V3 7532401-7534997 E EGN_Mt090430 20090702	chr04	7532401	7534997	T	T	C	C	C	C	C	C	ATTACTCAAAAACATGTCCAAAAGCTGAAACTATTGTCAGAGATGTCATGAAAAAAGCACTTGTTAAAGAACCCAGAAGTCTTGCCTCTGTTATGCGCTT[C/T]CAATTTCATGATTGCTTTGTTAATGGGTGTGATGCTTCTATGTTGCTTGATGATACACCAACGATGCTTGGAGAGAAATTGGCCCTTTCTAATATAAATT
Ps000545	snp_peapol_c5859_766	peapol_c5859	IMGA:Medtr3g127950.1	Aldo/keto reductase chr03_pseudomolecule_IMGAG_V3 32644789-32649999 E EGN_Mt090430 20090702	chr03	32644789	32649999	C	C	MV	MV	MV	MV	MV	T	TGGCAAARTCTATTAGCCAAAACGGYTCGTAAAAGCCGAACCCAGTGAGGAAATTTCCCGGTGCATCGTTTCCAAATGCCGCATATCCTAAACAACCACA[C/T]AACATATAAAACATTGTTGTAGTCAAGATGCCAATCATACTTGCTCTTTTCATGATTTGGTTCTCTGGAGGGCTTGATTTCAAGGTATCCTGTATCTCAA
Ps000546	snp_peapol_c142_366	peapol_c142	IMGA:Medtr3g160100.1	Protein phosphatase 2C; chr03_pseudomolecule_IMGAG_V3 42073032-42074761 E EGN_Mt090430 20090702	chr03	42073032	42074761	G	G	MV	MV	A	A	G	A	TAGCAAATTTGGGTGTAGATGCCGGGGTAACTGGAAGTAAGTCATCTTCTCAAGACAAGACAGATTATCTACCCATWTTTCGATCAGGAAGTTGTGCTGA[A/G]AGAGGGCCTAAACARTATATGGAAGATGAACACATATGTATAGATGATCTTACTCAACACATAGGTTCTGCTTCAAATCTTCCTTTTCCTGGAGCTTTCT
Ps000547	snp_peapol_rep_c23817_475	peapol_rep_c23817	IMGA:Medtr3g087460.1	NUDIX hydrolase chr03_pseudomolecule_IMGAG_V3 20834731-20837265 F EGN_Mt090430 20090702	chr03	20834731	20837265	T	T	C	C	T	T	C	T	GTTGGGAATTAGATGAATCTCAGAAGGAGGCAGCTATGAGAGAAACTATGGAGGAAGCTGGTGTAAAAGGCATTGTTGAGGGTAAATTAGGTAAATGGAG[C/T]TTCAAGAGTAAAACATATGACACTTTATATGATGGTTACATGTTCCCTTTACTTGTTCAAGAACAAATGGAGTTTTGGCCGGAACAAAACCTTCGTCAAA
Ps000548	snp_peapol_rep_c25565_554	peapol_rep_c25565	IMGA:Medtr2g120800.1	Helicase, C-terminal; ; chr02_pseudomolecule_IMGAG_V3 28499451-28502924 E EGN_Mt090430 20090702	chr02	28499451	28502924	C	T	C	MV	T	T	MV	MV	ATCTTTATGATACTCTCACCATCACTCAAGCTGTTATATTCTGTAACACCAAGCGAAAGGTGGACTGGTTAACTGAAAAAATGCGTAACAATAATTTCAC[C/T]GTCTCATCAATGCACGGTGACATGCCTCAAAAAGAAAGAGATGCAATTATGGGAGAATTTCGTGCTGGAACAACCCGAGTATTGATAACAACTGATGTTT
Ps000549	snp_peapol_rep_c22396_526	peapol_rep_c22396	IMGA:Medtr3g133660.1	Protein of unknown function DUF1218 chr03_pseudomolecule_IMGAG_V3 33907810-33905837 F EGN_Mt090430 20090702	chr03	33907810	33905837	G	G	G	G	G	G	G	A	CGGCTAACATGAGGGCAACCAACCAAAAGAGGCATGAATCAAGAGATAAAAAGGCACCACCTCCAATGATACCAGTTTTAGCTGTAGGGCAAGCATAGTC[A/G]GSATCARGATGCACTTTGCCTGATCGGTGAATCTGCTCCTGTATTACAGGCCATAACAGCATAGTTGCAGCCAGTCCAGATGTAAACAAAGCAACATTGA
Ps000550	snp_peapol_c8598_306	peapol_c8598	IMGA:Medtr3g058830.1	Leucine-rich repeat; Leucine-rich repeat, cysteine-containing subtype chr03_pseudomolecule_IMGAG_V3 13050824-13060600 E EGN_Mt090430 20090702	chr03	13050824	13060600	T	C	C	C	C	T	T	C	ACAGTTTAATGCTTTTCTAGCATATCAATACGATTCATATATACATAGATTAGAACACAGCCCTAACCAACTACTCGGGCCTAAAGCTTACCAAATTAGG[C/T]AGGTGTATTGATTTAATTTTCTTTATGTCGTTTGCTGTCACCTTACAAGACTCCAATGTCAGAGATCTCAAGTTTTTCAGCGTTTTCAAATGCTGCAGTC
Ps000551	snp_peapol_rep_c22541_1347	peapol_rep_c22541	IMGA:Medtr3g162990.1	Zinc finger, CCHC-type chr03_pseudomolecule_IMGAG_V3 42719732-42723905 E EGN_Mt090430 20090702	chr03	42719732	42723905	C	C	T	T	C	C	T	C	TCACTTTCTTTCTTTCTTAACTTCTACCACAAGTGATCAGCAAAACCACCTCCACCACAACCTACACAATCAGCCACTGCCTCCTCCTTGTTTTGAGTTC[C/T]ACAGCTTCGGCGATTATGAACGGAGTTGAAAAGAGAATACAAAGGCAAATAGATATAGATCTAAGGTTCGATATTTTAAACTTTGTTTGGTTGAGTAGAA
Ps000552	snp_peapol_rep_c23034_601	peapol_rep_c23034	IMGA:Medtr3g109290.1	hypothetical protein chr03_pseudomolecule_IMGAG_V3 27372197-27373390 H EGN_Mt090430 20090702	chr03	27372197	27373390	T	G	G	G	G	G	T	G	CAGAAGAAGAAAGCAGTGATGATGACGATGATGGTAAAACTGATAGAAATCTTGATGGCTTTGATTGTGGAAACGATGGTAAAAAGTCTTCATCATCCCT[G/T]GATCAAAAACCTGTTTCTGTTAAAGATGATATTCCTGATAAACAGAATGGAAACCGTCGTTCCAAAAAACGACCCGCTATTGTCGAGCTATCATGAGGCA
Ps000553	snp_peapol_c11076_135	peapol_c11076	IMGA:Medtr2g107610.1	hypothetical protein chr02_pseudomolecule_IMGAG_V3 25351568-25349261 E EGN_Mt090430 20090702	chr02	25351568	25349261	C	C	T	T	T	T	MV	T	TTATAAGCTCCACACTTATCATCTTTTCTTMAATTTCTTTGTTTAGTTTATCACCTTTTTCCTACTTTATTCATCATGGCTTATTTTCATGTTATCACAG[C/T]TCTTGTCTTTGCATTAGTTCTTGCTAGAATCGACCTATCATCATGCAAAATGGTAAAGGGCAGAGTCTCTTGTGTTGACTGCACTCACAACTACGACTTA
Ps000554	snp_peapol_c1550_416	peapol_c1550	IMGA:Medtr3g006210.1	hypothetical protein chr03_pseudomolecule_IMGAG_V3 689961-684138 E EGN_Mt090430 20090702	chr03	689961	684138	A	A	G	G	MV	G	MV	MV	GAATTGATACTACACATGCTAGAGAAGCWAGGCAAGGGTTCTGCTCACAAATTAAGAGACTTACTGATATTGAGAAAGAAACMAGCATTTGCATTAACAG[A/G]CATGTTGATTTGGGGAGAACTGCTCTCTATATAGCYGCAGARGATGATTCTCTGGTATCRCATTCATCGGTTCCACTTCCCGTTGATGCTTTTGTTGGAA
Ps000555	snp_peapol_c6197_554	peapol_c6197	IMGA:Medtr3g136140.1	Transcription elongation factor S-II, central region; SPOC chr03_pseudomolecule_IMGAG_V3 34250836-34244656 E EGN_Mt090430 20090702	chr03	34250836	34244656	C	T	T	T	T	T	C	T	CACGCTCACATTCAAACAACGCCTTCTTCTCGAGTTTCTCAATCTGCTGCTTCCTTTGTTCACTGGCCATTTCTGCTGAAGTCATCTCGATTAGCCGGTG[C/T]GGCTCAACAAYACCGAGCAGAACTTTTCTTCGGAAATCTGGGTTATTCTGATCCTTAAGATTAAACATTAATGACCTATACTTGACCTTTTGGGCTCCAT
Ps000556	snp_peapol_c7568_775	peapol_c7568	IMGA:Medtr2g121260.1	ABC transporter related; GMC oxidoreductase chr02_pseudomolecule_IMGAG_V3 28745979-28742756 E EGN_Mt090430 20090702	chr02	28745979	28742756	C	G	C	MV	MV	G	MV	MV	TCCCTTCGACGCAGCGCTTCAGATCGTGTGGATGACTGAAGTAGTTGAAGGTAATAGAAGGATTGTCATTCACATTGGTGTTGATCAACTTGAGCTCACC[C/G]ACTGACCAAGCACTGCTGACTTTTGACAAGACAAAGCCTCCCTTGAACGCTTCAACCGGTATGTCTCGTTTGTTCTTCGCGTAAGCCTGAATAGCTTCTA
Ps000557	snp_peapol_c15106_1221	peapol_c15106	IMGA:Medtr3g103910.1	Uncharacterized plant-specific domain 01627 chr03_pseudomolecule_IMGAG_V3 25676865-25674297 E EGN_Mt090430 20090702	chr03	25676865	25674297	A	G	A	MV	A	A	G	G	TATTTTCGATGAACGTGATGGCTAGAAATAGAAAAGGCTCCGATGTGACACACGTGTTTTTGCACGATGTAGATCGGAAGGTGGAGAAGGCTTACGCCGA[A/G]GAGTTTCTTTGTAAGAAAAACAAGGTGGATGGTGTGGGAAGACTCTGGCACTTCAAAATTCCTGCAATTGGAAACAATGACACTCGTCATGATTCCAATG
Ps000558	snp_peapol_rep_c25810_1014	peapol_rep_c25810	IMGA:Medtr3g144610.1	Tetratricopeptide-like helical chr03_pseudomolecule_IMGAG_V3 37560704-37563071 E EGN_Mt090430 20090702	chr03	37560704	37563071	T	T	G	G	G	T	G	G	CGGTCGATGATATTAATGGCTTCATCAACCTTTCGTGCTTTGATTTTGACTTCCATGAGRTCACGAAGAGCTTCCGCGTCGTTTGGATTTTCACTCAACC[G/T]CTCTTCGATTAGCTTCTCCGAWTCTTCTTCTGAAGCGTTTTCGTTTTCAGCTGAGGTATCAACGGTTGCCGGAGTAGCGAGCGTGGCGGCRATGACGGGA
Ps000559	snp_peapol_rep_c23364_1105	peapol_rep_c23364	IMGA:Medtr3g115230.1	Cytochrome P450 chr03_pseudomolecule_IMGAG_V3 29296311-29294639 E EGN_Mt090430 20090702	chr03	29296311	29294639	A	A	A	A	T	A	A	T	CTTTAACATCATTATTGGTGAGTTCAAAGCCAAGCATGTCATCCTCTTGTAATTGAAGAAGAATATCCACAAACCCTTTCTTCTTGAATTGATCATTTTC[A/T]ATCTTCTTCAAAGCCAAACGCTCCTCAATCACTTTATCAAACAAATCATCAAGTGCTCCAAAAGTGTCCTTAAATTCCTTAATTTTCCCACTAAGAACAT
Ps000560	snp_peapol_c97_718	peapol_c97	IMGA:Medtr3g010530.1	Vacuolar sorting protein 9 chr03_pseudomolecule_IMGAG_V3 1862449-1865027 H EGN_Mt090430 20090702	chr03	1862449	1865027	T	A	A	MV	A	A	T	A	AGAAGGTCTTCGACATCACCTACTGTTAGATCACCTACACTAGAAAACAAATATGGAAACTCCCTGAAAACATCATTCAACTTATCCTCCTTTATTATCA[A/T]ACTTGCTCCTTTATTCTCCAAATCTGAGAGGGATGGAACTTTTGTAATCAACAACTCATCTGCAAAAGTCACTTTCTTACTTTCAAATTTTGCAGCAGAT
Ps000561	snp_peapol_c4289_1141	peapol_c4289	IMGA:Medtr2g121680.1	Nodulin-like; Major facilitator superfamily MFS_1 chr02_pseudomolecule_IMGAG_V3 28924170-28928197 E EGN_Mt090430 20090702	chr02	28924170	28928197	T	C	C	C	C	C	T	C	GAACCCAAACCGGCTATCATGGTCACAAACAACATCCAAAACTCAATGGTACATATAGCTTGTAATATGTTCATTTCTACCTCAAGGGGCAACATATCAT[C/T]TGAAGTATCTTGTACTTGCACCTCCTCTCTAGGAAGCTCTTGGTATTCTATTGTAGGGGCAGCAGTCTCAATAGACCGACCTTGTGAGAGTATCTTCAAG
Ps000562	snp_peapol_rep_c22902_303	peapol_rep_c22902	IMGA:Medtr3g139340.1	Heat shock protein DnaJ, N-terminal chr03_pseudomolecule_IMGAG_V3 35846707-35845341 E EGN_Mt090430 20090702	chr03	35846707	35845341	A	A	A	A	T	T	A	A	TCAGATTCTCAACTAACCTTGTGTTTACTGTCAATTTGCCAAGGAAATTATCCGTTAGAAGCTCTGGCGAAAACTCTGCAGGAGCTACAGAGGTAGAGTC[A/T]GAGAGTTCCATTGAACTTCCAAAAGAATCATCATCTTTAATTTCTACTCTCAATGTAGAAAGAGCTCTCCGTGGTATACCAATAACAGACGCAGACCATT
Ps000563	snp_peapol_c41476_322	peapol_c41476	IMGA:Medtr3g139010.1	BRCT chr03_pseudomolecule_IMGAG_V3 35634481-35639298 E EGN_Mt090430 20090702	chr03	35634481	35639298	T	T	MV	MV	MV	MV	MV	C	CCACCCATAACTGCCACAACTAAAACAGTGAACAATTTTGGACTAAGCAACAACACTTTTAAAACAAAAGTATTTGTTCATCACCAACCAAGCAGTTAAA[C/T]ATCCATAAAACATATATATACATAAAAGAATTCCTCATTGACAAAAAAAAGTTTTCTGATATTTAATAAATGAGTAATAAGAATATACAATGAATAAAAA
Ps000564	snp_peapol_rep_c23631_198	peapol_rep_c23631	IMGA:Medtr3g005130.1	Ribosomal protein S19e chr03_pseudomolecule_IMGAG_V3 170516-172579 F EGN_Mt090430 20090702	chr03	170516	172579	G	G	C	C	C	C	C	C	CTAAAGCTTTTGAGATTACCAAACAATAATCACCATTAGCCATGGCTTCTTCAAGGACAGTGAAGGACGTTTCGCCTCACGAATTCGTCAAGGCTTATTC[C/G]GCTCAYCTCAAACGATCCGGCAAGATGGAGCTGCCTGAGTGGACTGATATTGTGAAAACTGCCAAATTCAAAGAATTGGCTCCCTATGATCCTGATTGGT
Ps000565	snp_peapol_c38_1166	peapol_c38	IMGA:Medtr4g005800.1	Glycerol kinase chr04_pseudomolecule_IMGAG_V3 457045-453054 E EGN_Mt090430 20090702	chr04	457045	453054	G	G	G	G	G	A	G	G	GGCCATGAGTCGATTGAACTACTTCTTCGCCGGTATTCAATAGAATGAATGCACCTGTTCCGTAAGTACTTTTAGCCTCACCTTTACGGCAGGCTTGTCC[A/G]AGCATGGCCGCATGTTGATCACCTAAACATCCAGAGATAGGGATACCGGCAATTGGCCATCCAGTAGCAACATCGCCTATAATTTCTGAATTACTAATAA
Ps000566	snp_peapol_rep_c23755_681	peapol_rep_c23755	IMGA:Medtr3g136260.1	Ribosomal protein L4/L1e chr03_pseudomolecule_IMGAG_V3 34355695-34351448 E EGN_Mt090430 20090702	chr03	34355695	34351448	T	T	T	T	T	T	C	T	AGGGTTCGATACGGACGCCGCTCCGACCAGGCGGAGGTGTGATTTTCGGTCCGAAGCCACGTGATTGGAGTATCAAGATTAATAAGAAGGAGAAGAGGCT[C/T]GCGATATCGACTGCTGTGGCGAGTGCGGCCGTGAACACCGTTGTGGTGGAGGAATTTGGAGCGGAGTTTGAGGGGAGTCCGAAGACAAAGGATTTCATTG
Ps000567	snp_peapol_c1165_2296	peapol_c1165	IMGA:Medtr3g079580.1	Cellulose synthase chr03_pseudomolecule_IMGAG_V3 18478521-18472523 E EGN_Mt090430 20090702	chr03	18478521	18472523	T	A	A	T	T	T	A	T	CCTAAGAGGTGGTGGATATGRAGCATATGAGAAAATTGGRTTACAAATTATTTTGTGTGGCTTTTTGGTTCTCATTAATGTGCCTTTATACCAAGGCATT[A/T]TCTTAAGGAAGGATAGTGGTAAGTTGCCAAGTTCTCTTGGCATGAAATCAACAATATTAGCTCTAGTTTTAGTTCTTTCCTTCAGCTATGTATGACAAAA
Ps000568	snp_peapol_rep_c29525_658	peapol_rep_c29525	IMGA:Medtr3g159730.1	General substrate transporter; Sugar transporter superfamily chr03_pseudomolecule_IMGAG_V3 41892479-41890037 E EGN_Mt090430 20090702	chr03	41892479	41890037	T	T	MV	MV	A	A	MV	A	CACCCGCGGCTTCCTCACTTCTTTTCCAGAGGTTTTCATAAACAGTGGAATATTACTTGGGTACGTATCAAACTTTGCATTTTCAAAACTATCCCTTCAA[A/T]TAGGTTGGAGAATGATGCTTGGAGTTGGAGCAATTCCTTCCGTMATCCTAGCCGTCGGAGTATTAGCCATGCCAGAGTCGCCGCGATGGCTCGTAATGAG
Ps000569	snp_peapol_rep_c29233_597	peapol_rep_c29233	IMGA:Medtr4g011860.1	Bet v I allergen chr04_pseudomolecule_IMGAG_V3 1835557-1834499 E EGN_Mt090430 20090702	chr04	1835557	1834499	G	A	G	G	G	G	G	G	ACACACATCCCATCTCCTCCAACCAACTATGCTCGGCGGTCGTYCAGGAAACAACCGCCTCCATCGCCTCCGTCTGGTCCGTCGTTCGCCGCTTCGACAA[A/G]CCACAAGCCTACAAAAACTTCATCAAAAGCTGYAGTCTCATCAACGGCGAAGGTGATGTRGGCACACTCAGGGAGGTCAAYCTTATATCWGGCCTCCCTG
Ps000570	snp_peapol_rep_c25407_387	peapol_rep_c25407	IMGA:Medtr3g033850.1	Wound-induced WI12 chr03_pseudomolecule_IMGAG_V3 9196665-9197153 H EGN_Mt090430 20090702	chr03	9196665	9197153	G	G	C	C	C	C	C	C	AAGACATGAAAAGGATGTACACAACACATTACATTAAAACAACCAAATAAAACACAAGACACAAACATTGTCATGTGTTCTAAATAGCCAACACAAGTCC[C/G]GGAAGTGACCTACGATAAAGATCACGAGGTTGACTTCTCCACAATGTCATCATACTATCATGCTTATGATGATGATGATCTTCTTCCCATCTCAATGGCC
Ps000571	snp_peapol_rep_c25722_68	peapol_rep_c25722	IMGA:Medtr4g066970.1	E1 protein and Def2/Der2 allergen chr04_pseudomolecule_IMGAG_V3 12864464-12859650 F EGN_Mt090430 20090702	chr04	12864464	12859650	T	T	G	G	G	G	G	G	NNNNNNNNNNNNNNNNNNNNNNNNNNNNNNNNNNNNNNNNNNNNNNNNNNNNNNNNNNNNNTATCTATGTGTCTTTTCAGAGCATAAGGTCCCGGTGGAG[G/T]CTCCCAAAAACCTCTCCTACTCAACAATACCATGGAGTTTCATTCTCTTCCCAATCTCATCCTTCTTCTCTCCTTCTCAATCCTCTTCCTTTCATCTCTT
Ps000572	snp_peapol_rep_c22144_351	peapol_rep_c22144	IMGA:Medtr4g066990.1	DnaJ central region chr04_pseudomolecule_IMGAG_V3 12878332-12874555 F EGN_Mt090430 20090702	chr04	12878332	12874555	A	A	G	G	G	G	G	G	GAATGCCGATGTACCAGAGGCCCTTTATGAAGGGCAAGCTTTACATTCACTTTACCGTGGAATTCCCTGAGACGCTAAGTCCTGATCAGGTGAAGGGTTT[A/G]GAGGCTGTTCTTCCGGCTAGACCTTCATCACAGTTGACAGACATGGAGCTTGATGAATGCGAGGAAACTACACTTCATGATGTCAATATGGAAGAGGAGA
Ps000573	snp_peapol_c926_305	peapol_c926	IMGA:Medtr3g106090.1	Threonyl-tRNA synthetase, class IIa; Aminoacyl-transfer RNA synthetase, class II chr03_pseudomolecule_IMGAG_V3 26667257-26671630 E EGN_Mt090430 20090702	chr03	26667257	26671630	T	C	MV	T	MV	MV	T	C	TTGGCTTTCGGTTCCCTCCGCTCACCAGCTCCAACCCTCTTCAACAGAAAATTCACCACTCTCGCCGTCGCCACACGCCCCTCCCAACCCGCCGCGCTCC[C/T]CGATTCCGACGACCAAAACCGAGTTGTTCTCCCCACTAATGAATCCTCCAACAACCTTCTCAAAATCCGCCACACGTGTGCGCATGTGATGGCAATGGCT
Ps000574	snp_peapol_rep_c47307_346	peapol_rep_c47307	IMGA:Medtr2g132470.1	Ribosomal protein L10E chr02_pseudomolecule_IMGAG_V3 32034310-32032022 F EGN_Mt090430 20090702	chr02	32034310	32032022	C	C	MV	MV	MV	MV	MV	T	TGACTCTCAAGTGGAAAGCATCCTTTCCAGCAAACTTAGTCATGTACTTGTTGCAAGCAATACGGGCAGCTTCAAGTGCCTCACTTGAAACATTCTCCTT[C/T]TCCCAACTGACAAGATGGACACAGAAAGGGAACTCGTCGACACCCTTCTTCTTCATGCCAACATCGTAGATCCTGATCTTGGGATCAGGAACACCACGAC
Ps000575	snp_peapol_rep_c23999_310	peapol_rep_c23999	IMGA:Medtr3g101960.1	Ras GTPase; chr03_pseudomolecule_IMGAG_V3 24774853-24778399 E EGN_Mt090430 20090702	chr03	24774853	24778399	T	C	C	C	C	T	C	C	AGACTGACAACACATACTACTCTTAGCAGGGACCTCCTGACCAGGACCTGGAATAACAATTTTCTGACCCAATAAAGAAGCTGAGTTCCCATTTCCCTGA[C/T]TTTCATCAGCAGCAAGGTTTTTCTTGTTGAGAATGTTGTATATTTCTGTCAAAACTGTCATGAAGGATGCTTCAACATTAGTTGCTTGCAATGCAGAGGT
Ps000576	snp_peapol_rep_c22615_490	peapol_rep_c22615	IMGA:Medtr3g123300.1	6-phosphogluconolactonase chr03_pseudomolecule_IMGAG_V3 30898002-30901032 F EGN_Mt090430 20090702	chr03	30898002	30901032	T	C	C	C	C	C	T	C	GATTTATCTGCGAGGCTGTGAAATCTTCAATGGCGGTTGAAGTTGAGGTATTCGAGAAAGAGGCACTAGCTGTTTCTCTGGCTAAATACGTCGCTGATCT[C/T]TCCAATAAGTTTACTCAACAAAGAGGGGCTTTCACTGTTTGCTTGTCTGGTGGCTCTTTGATCAATTATCTTCGGAAATTGTTGGAGCCTCCGTATGTTG
Ps000577	snp_peapol_rep_c28842_182	peapol_rep_c28842	IMGA:Medtr2g123270.1	Cyclin-like F-box; chr02_pseudomolecule_IMGAG_V3 29860551-29859041 E EGN_Mt090430 20090702	chr02	29860551	29859041	A	T	T	T	T	A	T	T	TCCCCAATCCTCAAAASYTYWCRSSKCGAACACACAACCTCAATAACTTTATATCAGCACTTCACAACTTCTCTTATACTCTCTTAAAAAAAACTCAATC[A/T]AAAGATAGTAACATATCCCAAAAACAAAAACACCCCTTTTCYCTTTTTCAATCAAGTTTCAATCTTTCACCTAAAAATCTTCTCTTTTTTCAATTACAAA
Ps000578	snp_peapol_rep_c25817_199	peapol_rep_c25817	IMGA:Medtr4g012890.1	30S ribosomal protein S31, chloroplast precursor, putative chr04_pseudomolecule_IMGAG_V3 2380758-2382390 F EGN_Mt090430 20090702	chr04	2380758	2382390	C	A	C	C	C	C	C	C	GCACTTTTGCTTTCTATCCTCTCTCCCTCTCAGTCATGGCTACCGCATCATCACTCCTTCTAGCATCACCTTCTCCACTCTCCATTCAATTTCAATCTTC[A/C]TGCTCYCACCTTTCATTCTCTCGCTCCCAAATTCTTCACTCACCGCTCATCACTTCTTCATTGCCGTTGCTCTCAGCTTCTTCAATCTCCTCTCTTTCAC
Ps000579	snp_peapol_c9426_554	peapol_c9426	IMGA:Medtr4g015430.1	PAR1 chr04_pseudomolecule_IMGAG_V3 2842777-2840930 F EGN_Mt090430 20090702	chr04	2842777	2840930	T	T	T	C	C	MV	MV	C	TCCAAAATTGTCACAACATTGTTGAYCTTTACTACAATTTGGCTGCTGGAGAAGGTGTGTTTTTGCCTGACCTATGTGAGATGCAAAAGACCAACCCTCG[C/T]CGGRCTATGGTCGAGCTTGTGAGCTCTGGAGCTGCGCCGGGACCAGATTCTTCTGTGTCGGAGGACATTCATGTTGCATTTGCTCCTGCTCCCCTGTAAA
Ps000580	snp_peapol_rep_c22221_1155	peapol_rep_c22221	IMGA:Medtr4g033020.1	AIG1 chr04_pseudomolecule_IMGAG_V3 8079788-8084819 E EGN_Mt090430 20090702	chr04	8079788	8084819	T	T	G	G	G	G	G	G	ATAATTTTTGCAAGCTTCTCAGAGCATTTTCTTCTTCCTCGCTAAATCTTGTTCTAACGGATAACACTACAAGGATGGCATGGATACCATCCTTAGCAAA[G/T]TYAATACACTTGACTATTTCTTTTCCAATAAACTCAGACTTACCCGCAGCCGAAAATTCAAATAATCCTGGAGTGTCAATAACATTGACGATCTGTCCAT
Ps000581	snp_peapol_rep_c25830_1047	peapol_rep_c25830	IMGA:Medtr2g121450.1	Protein kinase PKN/PRK1, effector, identical chr02_pseudomolecule_IMGAG_V3 28827149-28829798 F EGN_Mt090430 20090702	chr02	28827149	28829798	G	T	T	T	T	T	G	T	AAGACGTTGGGGAGCTGGTGTGCCTTACGGAACGAATTTTGGTAGCCCAGAGGGGGGTTTCCCACCACCATATGCAGATGGATATGGTGTTCACATGTCT[G/T]CTGCAGAGAAAGGTCCCCTTTATGGGGTGGGTACTGCTTCAAGGAAAGCACATGAGAAGCCTCGCACAAATCGTCGTTGAATGCAAGTGATTGATGTTGG
Ps000582	snp_peapol_rep_c25211_1006	peapol_rep_c25211	IMGA:Medtr3g016300.1	Pectinesterase; Pectinesterase inhibitor chr03_pseudomolecule_IMGAG_V3 3122018-3116786 E EGN_Mt090430 20090702	chr03	3122018	3116786	C	G	C	G	G	G	G	G	AGTCTCTATAGAATTGTCTTAATGAATGAACATAGAGTGTGTCTTGATATCCTTCGAAGCTGCATCKGTAGAACGTCGAGAGATCCGCRTTGTTTCTTAC[C/G]GCTACTGCTTGATGTTTTTCAGGACCTGCTGTGTTTCTGAATGTAATGTCCACTGCTATAAATCTTTCTCCAGAAACAGCAAAGGTGGAAGAATTGAAAG
Ps000583	snp_peapol_c8411_387	peapol_c8411	IMGA:Medtr3g163550.1	Arabidopsis phospholipase-like chr03_pseudomolecule_IMGAG_V3 42995680-42990930 E EGN_Mt090430 20090702	chr03	42995680	42990930	C	C	C	C	C	T	C	C	TAAAGTAGTTCATCTAGCAATGATCTGCTATCCAAATTATCAACCTTGGATTTGATACTTAACATGTTCTTCTCCATTTCAGATGACTCCACCTCAAGCT[C/T]GCCGAGACGTYCTCTGATTCCGTCGATCTTCGTTTTAATATCTGYCACCTCTTGCTCTTTCTGAACAAGAATTTCAATTTTTGATTCRAGCTCTTYCTGT
Ps000584	snp_peapol_rep_c23673_133	peapol_rep_c23673	IMGA:Medtr3g040790.1	Protein kinase chr03_pseudomolecule_IMGAG_V3 11224016-11225340 E EGN_Mt090430 20090702	chr03	11224016	11225340	C	C	T	T	C	T	C	C	CTTTGCTGTTTTGTGTTGTTGTGTGGCTTCCTCGGTACGGGAAGAACTCAATCTTGTCTATATCTGTTTCTCTTTCGGTTTCACTTCTTCGATCTCTTCT[C/T]ACTCTCTATAAATTCACCATCTTTTCATTCTCAATTCAAACTTCTCTTTCTTCAGGTGGTTTGGTTGCAATCTTTGATGCTGAAGTAGCGAAGTTTGAAG
Ps000585	snp_peapol_rep_c25710_1201	peapol_rep_c25710	IMGA:Medtr3g094020.1	2OG-Fe(II) oxygenase chr03_pseudomolecule_IMGAG_V3 22456617-22452833 F EGN_Mt090430 20090702	chr03	22456617	22452833	T	T	T	T	T	T	C	T	GAATAGCACCTTTCTCAACACCAAGTCTACTCCCATACCCTTCATACGTTGTCGGAGAGTTTGCATATTGTTGCTTAACCTCCATAGGCATGTGAAAGAA[C/T]TCGCGCCATGTTTCTCTAGCTTTATCCATCAAATCATGACTCACTCCATGGTTTACGATTTGGAAGAAACCCCAATCACGACAAGCATCGGAAATTTGAT
Ps000586	snp_peapol_rep_c25054_330	peapol_rep_c25054	IMGA:Medtr3g136130.1	Heat shock protein DnaJ chr03_pseudomolecule_IMGAG_V3 34242356-34244174 E EGN_Mt090430 20090702	chr03	34242356	34244174	C	C	T	C	C	C	C	C	GCTCTGCATCTACATCAAAAGCAAGACAATAGTAAAATTAAACCTTGTTTCAAACTCATCAACGGACTGAATCATACTTCCTTAGCATATCACAGTGAGG[C/T]GTTTCCCTGATATATCCCCACTGGCGTCGCTGGATCTCAAACTGACAATTCTGGCGAAGAATACCAAAGTATTCTCTCTCAACTCTTTCCTCAATTGTAA
Ps000587	snp_peapol_c9987_275	peapol_c9987	IMGA:Medtr3g114600.1	Histone deacetylase superfamily chr03_pseudomolecule_IMGAG_V3 29075878-29069797 E EGN_Mt090430 20090702	chr03	29075878	29069797	C	C	C	C	MV	T	MV	T	CATAAACAAAATAAAACCCAAAAACCTAACCAAGTTTTTGCACCCCTATATCTATGTCTGATGAACACAAAGGTAGATCGGGAAATTATCATCCATATCT[C/T]GTGTTCACTTGTTCACTTAAAGCACCAAATATATTTTTGGGTGGTGTACTTTTACAATTCAGCCACCAAAATGGCACCATCCTCAGGTAATGTGCTTCCT
Ps000588	snp_peapol_rep_c22451_298	peapol_rep_c22451	IMGA:Medtr3g122460.1	Ubiquitin-associated; Nascent polypeptide-associated complex NAC chr03_pseudomolecule_IMGAG_V3 30465967-30463685 F EGN_Mt090430 20090702	chr03	30465967	30463685	G	A	G	G	G	G	A	A	GTATTCAAGAGTCCAAATTCTGAGACCTACATTATATTCGGGGAAGCAAAAATAGAAGACCTGAGCTCTCAGTTGCAAACTCAAGCTGCTCAGCAGTTTA[A/G]GATGCCAGATATGGGATCTGTAATGGCAAAACAAGATCAAGGTGCAATAGCTGGTGCACAGCCTGAGGAGGAAGAAGAGGAGGTCGATGAAACTGGCGTG
Ps000589	snp_peapol_c8720_1000	peapol_c8720	IMGA:Medtr4g079280.1	Very-long-chain 3-ketoacyl-CoA synthase; chr04_pseudomolecule_IMGAG_V3 15856458-15858041 E EGN_Mt090430 20090702	chr04	15856458	15858041	C	C	C	C	C	T	C	C	TATATCCTAAAACATACCATAATCCACCAGCAGAAGTATTACCCCAACGATGAAGCGCCATTCTAGCTGGTTCAAGATCATACTCATTCAATTTTAAGCC[C/T]TTACCAACTCCATCAACCACTGCTCTACCACCAGGATGAACACAAAAATGTTCTATACCAGTTTTTAAGTTTATTCCACCTCCTAAYACATTAAATATCG
Ps000590	snp_peapol_rep_c23661_112	peapol_rep_c23661	IMGA:Medtr2g129790.1	TGS; GTP1/OBG chr02_pseudomolecule_IMGAG_V3 31477168-31486032 E EGN_Mt090430 20090702	chr02	31477168	31486032	T	C	T	T	T	T	T	C	AACCTAGTGCTTCCTTTCCCCTTCTCTTCTTACAAAGTACAAAACCCTACGAGGAACGAGTTTCAGATTTCCGAGACGCTTTTTGTTCTTCATCTGATTCY[C/T]AAACTAACCTCTCTCCGCCGCAAAATGCCTCCTAAATCCGCCAAATCGAAGGAAGCTCCAGCTGAACGACCCATCCTTGGTCGATTCTCTTCTCACCTCA
Ps000591	snp_peapol_c5393_436	peapol_c5393	IMGA:Medtr3g151400.1	Cellular retinaldehyde binding/alpha-tocopherol transport; Cellular retinaldehyde-binding/triple function, N-terminal chr03_pseudomolecule_IMGAG_V3 40138254-40135982 E EGN_Mt090430 20090702	chr03	40138254	40135982	G	G	A	A	A	A	G	MV	CTTTCATAAACATGTAAGGAGCATGAACTATGAACAATTTTCCCAATCTCTCTGGATAATAATCCTGCAAAATGGTTAGAGCACTAAGGTATCCACGAAG[A/G]TCACTGTTGGCATATCCCCATCCCTTAATATCTGCAATAGAAAGAAACTTTTCTTCCCCWGCTGGAATCCTTGAACATAGTTTCTCAAGCGCAAAAACTA
Ps000592	snp_peapol_rep_c23973_1571	peapol_rep_c23973	IMGA:Medtr4g019090.1	Transketolase, C-terminal-like chr04_pseudomolecule_IMGAG_V3 3819720-3814153 E EGN_Mt090430 20090702	chr04	3819720	3814153	G	G	A	G	A	MV	A	G	AGCTGACTCCTAATTATTATGACAGAATTTGCCCTAAGGCACTRCCAATCATAARGTCAGTTGTTAAGCAAGCAATTTAYCGCGARCCRCGAATTGGAGC[A/G]TCATTGCTGCGTTTGCATTTCCACGATTGCTTCGTCAACGGGTGTGATGCATCAGTTCTACTAGATGACACTCCTACCTTCCGTGGTGAGAAGACTGCAT
Ps000593	snp_peapol_c472_1367	peapol_c472	IMGA:Medtr3g143240.1	Dehydrogenase, E1 component chr03_pseudomolecule_IMGAG_V3 36897730-36900888 E EGN_Mt090430 20090702	chr03	36897730	36900888	T	MV	T	MV	T	T	C	C	ATCGTCCTGCCAAAGAGATTGATTGGTGGAGATCGACACGTGATCCTGTGGCGAGATTTAGAAAGTGGATAGAAAGGAATGGTTGGTGGAATGACATTGC[C/T]GAGTCTGAGCTTCGAAACAGTTTGAGACAGCAGCTTCTTCAGACGATTCAAGTTGCTGAGAGTGCAGAAAAACCTCCCCTTGCAGACATGTTTACTGACG
Ps000594	snp_peapol_rep_c22685_1019	peapol_rep_c22685	IMGA:Medtr3g093030.1	LIM, zinc-binding chr03_pseudomolecule_IMGAG_V3 22029822-22025875 E EGN_Mt090430 20090702	chr03	22029822	22025875	C	G	G	G	C	C	G	C	CTTTGCAGTGAGTGCATCTGAAGCAAGCTTTATGGTAAGAAGTACCATCAGCAGAAAGCTGATCAACAGGATAAACCGTTTTCTCGCACGCCTTACACTT[C/G]AGCTGAGTACCAATAAACGACATCGCYGTAGCTTTCTAGATCTTGTGAGAAATGGTGGATCGGTGAAGATRGAGACGCAAAGAGCGAAACGATGAAAGTT
Ps000595	snp_peapol_rep_c53116_307	peapol_rep_c53116	IMGA:Medtr3g094110.1	Histone H4; Histone-fold chr03_pseudomolecule_IMGAG_V3 22489401-22488821 E EGN_Mt090430 20090702	chr03	22489401	22488821	T	T	MV	C	C	C	T	C	AACCYGCTATTCGTCGTCTTGCTAGACGTGGTGGTGTGAAGCGTATAAGTGGATTGATCTATGAAGAAACTCGTGGTGTTCTCAAGATCTTTCTCGAGAA[C/T]GTTATTCGTGATGCTGTSACTTACACTGAACACGCTCGCCGCAAAACAGTTACTGCTATGGATGTTGTTTATGCGCTCAAGAGACAGGGCAGGACCCTTT
Ps000596	snp_peapol_c3504_237	peapol_c3504	IMGA:Medtr3g098350.1	Mo-co oxidoreductase dimerisation domain chr03_pseudomolecule_IMGAG_V3 23787225-23783668 E EGN_Mt090430 20090702	chr03	23787225	23783668	T	T	G	G	G	G	G	G	AACAGCACCTTCAGATTATTCCAAAGAACCCCCTCGCCACCCTTCTCTTCAAATCAATTCCAAGGAACCTTTCAATGCAGARCCAAAAGCGTTCRGCGCT[G/T]ATCGCATCCTACGTCACGCCTTCGGACTTCTTCTACAAGAGGAACCATGGTCCGATTCCCATTGTTGAAGACATCGATAGATACTGCGTGGTGATTTCTG
Ps000597	snp_peapol_c4164_1178	peapol_c4164	IMGA:Medtr3g115170.1	Metallophosphoesterase chr03_pseudomolecule_IMGAG_V3 29286157-29283694 E EGN_Mt090430 20090702	chr03	29286157	29283694	G	G	G	G	MV	T	MV	T	CTCATGGGGTACACCATAGAGTTTTTGAAGCCGCGCTTGAATGTCCTCCTGGCACAGATGCATTTGGAAGCGTTTATGTCTATGATGACAGGATATCACT[G/T]GTAGGAACTGACAGAATGGCGAGTACAGACATGCATTTTAGTCCTCAATAATTTCAATTTGTATGACATGATGTGTTGATGTTTGGAAGACACATTCTTT
Ps000598	snp_peapol_rep_c22111_53	peapol_rep_c22111	IMGA:Medtr2g110620.1	Beta-Ig-H3/fasciclin chr02_pseudomolecule_IMGAG_V3 26078830-26079943 E EGN_Mt090430 20090702	chr02	26078830	26079943	MV	C	C	MV	C	C	A	C	NNNNNNNNNNNNNNNNNNNNNNNNNNNNNNNNNNNNNNNNNNNNNNNNNNNNAGAGTGTTGTATGAAGGAGAGAATCGCCCCCGTATCTGCGTTGACTAC[A/C]TTTATACTTTTTCAATGAATATCAACTAACACAGAAAGAAGCATAGAAAGAATTCAAACCCTTCAAAACTGAATACAATTGTCACCACAAGCTTACTTGT
Ps000599	snp_peapol_c3617_1774	peapol_c3617	IMGA:Medtr2g122280.1	Clathrin adaptor complex, medium chain chr02_pseudomolecule_IMGAG_V3 29305664-29300439 F EGN_Mt090430 20090702	chr02	29305664	29300439	C	T	C	C	C	C	C	C	ACTCAAATCGCAGTGGGTTAATGGAGTTTGTTATTCCACAAGCGGATTCATCAGCATTCTTTCCCATTTCAGTTCGTTTTGCAGCAACTGAGACATTTAG[C/T]GACCTGAAGGTTACAAATATCATACCACTTAAGGGCGGTAATCCTCCCAAATTTGCTCAGAGAACTCAGTTGATCACWGAAAACTACCAAGTTGTGTGAT
Ps000600	snp_peapol_rep_c29495_847	peapol_rep_c29495	IMGA:Medtr2g125760.1	Ribosomal protein S11 chr02_pseudomolecule_IMGAG_V3 30351266-30353095 E EGN_Mt090430 20090702	chr02	30351266	30353095	C	C	A	MV	A	MV	MV	A	TCCCATAATACTCTTTTCATCTTCTTCTATAGCTCCTCTCACAAAGTCCATACGCCTGGAATTTCCACCAATCTCAGCATTATTCTCACTTCTGGGGTTA[A/C]TATTCTCTATATCACGCAGAAAATCTGGACGAGCACTTGCATTTACATTTTCACTTTGATTCCGCCCACTTAAACCCCAACTTGAGCTCGAAAATCCTCT
Ps000601	snp_peapol_c110_750	peapol_c110	IMGA:Medtr3g030550.1	tRNA/rRNA methyltransferase (SpoU) chr03_pseudomolecule_IMGAG_V3 8309495-8291765 E EGN_Mt090430 20090702	chr03	8309495	8291765	A	A	A	C	C	C	A	C	ATTCTTGGGAAGGTTTTCGTGATTATTTTTTGCAACAGGAGGGTGAAAAGCGATTGCTAGCATTTACAAAAAGAGGAACAAAAATTCATTCTGATTTTTC[A/C]TACAGAAAAGGCGATTATCTATTATTCGGTGCTGAAACGACTGGTCTTCCGCCTGAAGCTTTGTTAGACTGCAAAACTCAACCGTTTGGCGGTGGGACTA
Ps000602	snp_peapol_c7547_829	peapol_c7547	IMGA:Medtr2g113720.2	Peptidase S10, serine carboxypeptidase chr02_pseudomolecule_IMGAG_V3 26721623-26717857 F EGN_Mt090430 20090702	chr02	26721623	26717857	C	MV	T	MV	T	T	C	T	AAAGAGTCTCTAGATTTGAAAAGTCGTAACACAATGGTCCGTCGCATGTCTTTCTGATGTCATAGTAATTAATGTTGCCAGCAATGGTCAAGATRTTACT[C/T]GTTATCTGTTCGCATTGATTTAAGGCYGTTAAGCAACTTTCTCCACCTTCACTCTCACAAGTTTTGGTGGYATCCAAACACGATGGAATCAGCGAGTTTA
Ps000603	snp_peapol_c7511_630	peapol_c7511	IMGA:Medtr3g016820.1	GPI-anchored protein, putative chr03_pseudomolecule_IMGAG_V3 3371271-3373157 F EGN_Mt090430 20090702	chr03	3371271	3373157	T	C	T	T	T	T	T	T	AAAATAAAAACATCAAGAAGATGCAGGACGCGAGAGCGAGTAATATAGAAGGAGTATGTACGATTTGATTTGCGGTGTCATTGGCCGACTCTGATGGAGA[C/T]AACGCATCGCAAGCTAAACCTAGCTTTCCTTCACGACACTCGCTCGCRAAGAGACCGGGAGGGTATCTTCCGTAAAGATTGATGTAGCTAAACATGGTTG
Ps000604	snp_peapol_c9473_1324	peapol_c9473	IMGA:Medtr2g121080.1	2-hydroxy-3-oxopropionate reductase chr02_pseudomolecule_IMGAG_V3 28634583-28637941 E EGN_Mt090430 20090702	chr02	28634583	28637941	G	A	A	A	A	A	G	A	GAGGACTTTTCAGCTGTCATTGAAGCATTAAAAACCAAATTTCAGAACACAGAAAACCAGTAATGTTCTTATGAGAAACAGGTTTAGTTGACCTGACATC[A/G]AGTATAGACAGGTTGTGAGACTAGTCAACTTAAAAGCAATTCCCAAAATGTAAAATACATAGTACTTTCAAGGGCTTAAATTTTTTGGAAAAACATTATT
Ps000605	snp_peapol_c606_1115	peapol_c606	IMGA:Medtr3g133570.1	hypothetical protein chr03_pseudomolecule_IMGAG_V3 33860522-33864944 E EGN_Mt090430 20090702	chr03	33860522	33864944	T	C	MV	T	T	MV	MV	C	CCCCTGGGTTTGATCGAATCCACCTGAACCTACTAATTGTTGATCAGCAAAATTTGGTGAGGTTGCCCCTGTACCAGCAGTGGATCTAGTTTGAGCTTGT[C/T]TCCGATTTCGAAGTCCAGAGGACTGCACAAGTTCAACATCATTGCTTTTTCCTGTTGAAGCACCACTGAGATTGGAGTCATCRCCCATATACCATTGCAA
Ps000606	snp_peapol_rep_c29300_511	peapol_rep_c29300	IMGA:Medtr4g066950.1	hypothetical protein chr04_pseudomolecule_IMGAG_V3 12839892-12837313 E EGN_Mt090430 20090702	chr04	12839892	12837313	A	A	C	C	C	C	C	C	CTAGACAACAACAGTATGAGCAGATCATTCGGGATCCTTACTCCTCCAGTAGTGGCATGACACCCAGAGACTCTCATGCTCACAACAATGTTAATGCTCC[A/C]GCTTCCGTTGGAGAACCCCAACGAGGCTATTCCGCTGATCACTTTTGATCCCTACAGAGWGCAATCTCGATTTCTTGGGAATACAAGAGATCAAGGATTY
Ps000607	snp_peapol_c1015_227	peapol_c1015	IMGA:Medtr3g016950.1	WD40-like chr03_pseudomolecule_IMGAG_V3 3425745-3433422 E EGN_Mt090430 20090702	chr03	3425745	3433422	T	T	C	MV	MV	MV	C	MV	ATGCTGAATATTTTGCGGATGAATATGAAATGGATGATGTAGAAGAGGATATCGATATAGATGGTGAATCTATTAATAGAGAGGGAGGTGACGTTGACTC[C/T]GACGTTGATGAATATGATTACTCGAGTAGTAAAGCGGTAGACACTACAGCTGCTCAAGCTAGAAGAGGACAAGACATCCAGGGGATTCCKTGGGATAGCC
Ps000608	snp_peapol_c4381_661	peapol_c4381	IMGA:Medtr3g143710.1	Ribosomal protein L17 chr03_pseudomolecule_IMGAG_V3 37138022-37133981 F EGN_Mt090430 20090702	chr03	37138022	37133981	T	C	T	T	T	T	C	C	TCAACCACCTCAGAGAGCACCCCTTGATCCTTGGACGAGATCTCGTCTCACCAGGCAGTTTGCACCTCCCAAAGTGGAAAAATCTGATTCTGATCTCTGA[C/T]TCATTCGAATGTATTGCAGAAACTACATGTTTTTGTCCCCATAGCTTGAGATATCTGAATTTTGGCTTTGCTTATTTTATAAATCTCCTCATTGCTTGCA
Ps000609	snp_peapol_rep_c28804_499	peapol_rep_c28804	IMGA:Medtr3g087420.1	Glutamine synthetase type I chr03_pseudomolecule_IMGAG_V3 20771238-20767400 F EGN_Mt090430 20090702	chr03	20771238	20767400	T	T	A	A	A	A	A	A	AAGTAACAACRTATGGGTCCATGTTAGATGCTGGCCTCCTGTCCTCAAAATAACCCTTCCCTTCTTTCTCTGTGTCCCTTCCAACCCGAACCGAAGCGCC[A/T]CGGTTTGCAACACCCCATGAGAAGGTATTAATGTCAGCTGTTTCGTGTTTCCCTGTCAATCTGCGCTCGTTGCCTTCTCCATAAGCGGAGATGTGCTCGG
Ps000610	snp_peapol_c3342_3445	peapol_c3342	IMGA:Medtr3g086260.1	Protein kinase chr03_pseudomolecule_IMGAG_V3 20149159-20154525 E EGN_Mt090430 20090702	chr03	20149159	20154525	C	T	T	C	C	C	C	C	AGGAACCTTAACCTCATAATCTTCCATGTAATCCCCGCAAATAAAGAGAATCTTTTTATCATAGCCACTTATTTTGCCTCCTAATGCCTTTAGAAAATGC[C/T]GAAGAAGTTCCGGATGCCCTTCATAAGTAGGTGCAGTAATGAGATTACCATCCACCACAGTTGTTGACATTGTCTCAGGTTCAACCCAATGAGCACCAGC
Ps000611	snp_peapol_c12949_1149	peapol_c12949	IMGA:Medtr4g036760.1	Membrane attack complex component/perforin/complement C9, related chr04_pseudomolecule_IMGAG_V3 9062286-9065339 E EGN_Mt090430 20090702	chr04	9062286	9065339	C	C	C	C	C	C	T	C	TCTCCGCTGCACTAGCCCTCTCCTCAATCCTCATCTCATCCCCACTCCCGGCCGTCGCCGACATCTCCGGCTTAACCCCATGCAAAGAATCAAAACAGTT[C/T]GCCAAACGCGAAAAACAGTCAATCAAAAAACTCGAGTCCTCCCTCAAGATTTACGCTSCCGACAGCGCTCCGGCACTGGCGATAAACGCCACSATTGAGA
Ps000612	snp_peapol_rep_c25541_474	peapol_rep_c25541	IMGA:Medtr2g114550.1	Nucleotide-binding, alpha-beta plait chr02_pseudomolecule_IMGAG_V3 27108810-27111267 F EGN_Mt090430 20090702	chr02	27108810	27111267	G	A	A	A	A	A	G	A	CAGTATCTTCACGAGAGTAATACAAAACGAAGCAAAAACCGCAGGGAGTTTTAGTGTTCTTATCCAAACCCATGATGATCTTTTTAATTTCACCAGCTCG[A/G]GAAAACAGTTCATAAATTTGCTCTTCGGTAGTGTAAAACGACATGTTCCCAACATAAACGGTCGATGAAGTTATCAAAGCATGCTCAAACTCTTCTTGAT
Ps000613	snp_peapol_c691_346	peapol_c691	IMGA:Medtr3g010560.1	Short-chain dehydrogenase/reductase SDR chr03_pseudomolecule_IMGAG_V3 1867993-1873889 E EGN_Mt090430 20090702	chr03	1867993	1873889	T	A	A	A	A	MV	T	A	ACGAATTATGATAATGGTAGTGATTAATCTGATAAAGGATTTGTGGCGGGGTCTCCATTTCGTTCTATCGATTCAATTCTGGAGAATGGCGTTGCTATGG[A/T]CACTTTCTGTTCTAGTTTCTCACTTCCAATTGCTTAAGGATTCGCTATTTTCTCACAAAATTGTATAYCCAAGGTGTTCATCTTCCACGTTCCCTAATRC
Ps000614	snp_peapol_rep_c23821_496	peapol_rep_c23821	IMGA:Medtr4g022070.1	DNA-binding WRKY chr04_pseudomolecule_IMGAG_V3 4372722-4370018 E EGN_Mt090430 20090702	chr04	4372722	4370018	C	T	T	T	T	T	C	T	GATATGGCTGCAACAAGTGCTGCTCTAAAATTTGGATCAGTTGTCAAAGAAGTAGCCATTTGTTCCACCAAATTCTTTGGTACTTTTGGTGAATCTTTCC[C/T]TGGTTCATTACTCTTGGAATCTTTACTAGTCTTAGAATTTGTTAAGTCAAGTGTAACAACTTTTGGTGCTGATGAGATTGGAGACGCTAAACAAGGTATC
Ps000615	snp_peapol_c2256_1814	peapol_c2256	IMGA:Medtr4g073150.1	Isopentenyl transferase-like chr04_pseudomolecule_IMGAG_V3 14380288-14384948 E EGN_Mt090430 20090702	chr04	14380288	14384948	C	C	A	A	MV	A	MV	MV	AGCTTTGACTTTCCAGAACCGGTTGGGCCGGTTATAACCACCACTTTTGGTCGTTCTCCATGGCTAGGGTTTGATGTTACGGTGTTCCCCGTCGCCATTG[A/C]GTYAGTCTCTTTCGCTATGTTCTCCGGCTTTGCACGTAACAGTGTTACCCTGTTTNNNNNNNNNNNNNNNNNNNNNNNNNNNNNNNNNNNNNNNNNNNNN
Ps000616	snp_peapol_rep_c23809_129	peapol_rep_c23809	IMGA:Medtr4g067020.2	IQ calmodulin-binding region chr04_pseudomolecule_IMGAG_V3 12895480-12901230 E EGN_Mt090430 20090702	chr04	12895480	12901230	C	C	T	T	T	T	T	T	ATACTACCTTTTCAAACTTGGCAATAGCAATGAAATGGATGGCGTGCCACTCTGAAAGTTGTACAATTTGAACATAAATATTATACAGCATTCATTATCA[C/T]ATAGCTCACAACAACAAATATGCATATAATTACAACAGATGTGTGTATCCACCTCACAAAACCCAAGCCAATCTCAACAATCAAACCACACCAATGTCTT
Ps000617	snp_peapol_rep_c26519_553	peapol_rep_c26519	IMGA:Medtr3g097390.1	Uroporphyrinogen decarboxylase (URO-D) chr03_pseudomolecule_IMGAG_V3 23285911-23281539 F EGN_Mt090430 20090702	chr03	23285911	23281539	T	T	C	C	C	C	T	C	TTGATCCCGGTGTTCTTTTTGGTTCGAAAGAGCTAATCAGTGATAGGATTTATGATACTGTGAAAAAAGCTGGTAGAGGCAAACACATTTTGAATCTAGG[C/T]CATGGTATTGTAGTAGGTACACCTGAGGAGAATGTAGCACATTTTTTTGAGGTTGCAAAAGGAGTCAGATACTAAGTTAATTATGCATTTTTTTATATTA
Ps000618	snp_peapol_c2564_252	peapol_c2564	IMGA:Medtr3g086570.1	Protein of unknown function DUF588 chr03_pseudomolecule_IMGAG_V3 20271934-20268083 E EGN_Mt090430 20090702	chr03	20271934	20268083	G	G	G	A	MV	A	MV	A	GATCTTGATGATGGAGAAAGGAACTGGTATTGTTGTTACAGCTACAAGATCTCCCATGCAGCTTATGATGGGACGTGCTGTTACTGCAACAAGTGATCAG[A/G]AGCTAGAAGGTAACACAACTACCTTCCTACGCACTGCCGAGACTTTCCTGCGTCTACTTCCCATTGGCCTTTGCGTTACCGCTCTTGTCCTCATGCTTAA
Ps000619	snp_peapol_rep_c28985_735	peapol_rep_c28985	IMGA:Medtr3g104520.1	Glycoside hydrolase, family 16; Xyloglucan endo-transglycosylase, C-terminal chr03_pseudomolecule_IMGAG_V3 25994246-25995566 E EGN_Mt090430 20090702	chr03	25994246	25995566	G	G	MV	MV	G	G	A	A	GAATGTAAGGGTCACCRGTTGTGTTTCCCAAGAACTCAAAATCAATTTCATCATGGGTTGGCCCTTGGGATGACAGGTAGTAAGCAGTGACAGTGCCTGC[A/G]GAATTGCCAGCAACGAGTTTGAGTTGCATATCGATTCTTCCAAATAGGTACTGATTCTTTGATTTGAAGCCAGAGCCAGAGACTTTGTCAAGGGAGAGTG
Ps000620	snp_peapol_c10707_2032	peapol_c10707	IMGA:Medtr3g093840.1	C2; EF-Hand type; chr03_pseudomolecule_IMGAG_V3 22370756-22375722 E EGN_Mt090430 20090702	chr03	22370756	22375722	T	G	G	G	T	T	G	T	GGTAAACTCATAACTTGATGCACCCCGCGAGAAGCTAAGAGGGGAGCGTTGTTATCACTGAAGAGAAACTTGAAGAAACTTTCGAGATTGAGACCTCTTC[G/T]ATGAAAGATACTCAAATGTTTATGACCGTCGATGATGGATTGTGCTTCATTCTCTGTGATGTTCTCATCTCCCTGCAYCTCAATGAGGAACCTTTGTAGG
Ps000621	snp_peapol_c1446_161	peapol_c1446	IMGA:Medtr3g097500.1	Peptidase S1 and S6, chymotrypsin/Hap; Peptidoglycan-binding LysM chr03_pseudomolecule_IMGAG_V3 23350585-23353777 E EGN_Mt090430 20090702	chr03	23350585	23353777	A	A	A	C	A	A	A	A	CTCTCTCTCTCCTTCTTCTTCTGAGAGAGAACTAGAAGAGCTCAAAAACCCTAAACCCTTCAACTTCATCATTCCAAAGAATGCAGAAAGCCACTCTATT[A/C]CTCTCACTACTCTTCCACTTTTTCTCGACCATAACCTCAAAATCAACAATCGAACCATGCACAAACTCCGACACATGCAACGCTTTACTCGGTTACACAC
Ps000622	snp_peapol_rep_c24333_669	peapol_rep_c24333	IMGA:Medtr3g136330.1	NADH-ubiquinone oxidoreductase, chain 49kDa chr03_pseudomolecule_IMGAG_V3 34401494-34397565 E EGN_Mt090430 20090702	chr03	34401494	34397565	A	G	A	A	A	A	G	G	GGATTTGGGTTCGTGGATGTCGACCWGAGGAAGAGGAGATATTTCAATTTACAATGGTTCAGAGGGTTGGTGGTTGCTGGGATGGTTATTGGCTGACTGA[A/G]TCACTGCTTCACAATACAGATACATTTTCTGGTGGGTTAGCTTATTGAAAATCATTCAATGGARAAGAAATCAGTTTCATATTTGAAAAACATAGTGATA
Ps000623	snp_peapol_c5597_2143	peapol_c5597	IMGA:Medtr3g124640.1	DNA-binding WRKY chr03_pseudomolecule_IMGAG_V3 31656484-31658074 F EGN_Mt090430 20090702	chr03	31656484	31658074	A	MV	T	A	T	T	A	T	ACAAAATTCGATATTTGGTTCCAATTAATGATAAATCATACTAGTACAAAATACAGAATTTATATACAAAATACCCAGAGGATGGAATAAATAGTTATAA[A/T]ACGAGCAATTATAAGAATAATGATTCCAAATATCAGACCTTCATCTTMGGTTACTTCTCCTCATTCAATCCTGAGTCGGGAGTGGGCATGTTTTCCTCCR
Ps000624	snp_peapol_rep_c22218_330	peapol_rep_c22218	IMGA:Medtr3g102830.1	Photosystem II core complex proteins psbY, chloroplast precursor, putative chr03_pseudomolecule_IMGAG_V3 25191560-25192475 F EGN_Mt090430 20090702	chr03	25191560	25192475	T	A	A	A	A	T	A	A	CTCATTCATCAATCAATCAATGGCATCAACCATAATCGCAATGACCATGATGAACACAAAGTGCTTCAACACTCCTAGTTCACCAAAGTTCCACAACCCA[A/T]CAAAACTCGTTACAAAACCCACTTCACTCCTTTCCCTCAAGAACCTTCTTCCAAAAGGAACTCCCGCAACAGAAAGCACCAAACTATCAACTTCCATAGC
Ps000625	snp_peapol_rep_c25761_67	peapol_rep_c25761	IMGA:Medtr2g111360.1	Zinc finger, Dof-type chr02_pseudomolecule_IMGAG_V3 26389915-26387661 E EGN_Mt090430 20090702	chr02	26389915	26387661	C	T	T	C	T	T	C	MV	NNNNNNNNNNNNNNNNNNNNNNNNNNNNNNNNNNNNNNNNNNNNNNNNNNNNNNNNNNNGAGTAATGAAAATTTCAGATTATGTTTGTTTGACCAAAACC[C/T]TTTGTTGTATGAAATGGATCCTTCTTCTCAGCAAATGTCAAGGCAATCATCAATGGAAAACATGTTGGTTTGTTCAAAAGAACAGCAAGAAAGCAAACCC
Ps000626	snp_peapol_rep_c22507_1433	peapol_rep_c22507	IMGA:Medtr3g097700.1	YbaK/prolyl-tRNA synthetase associated region chr03_pseudomolecule_IMGAG_V3 23471052-23475943 E EGN_Mt090430 20090702	chr03	23471052	23475943	A	A	G	A	G	G	A	G	TCATTTCAATTATTTGAGAGACTGAAATTTCAATTCTAATTGTGCCATAATAAAGGAGATATTGTGTGGCCCAGAAGGGGATATAAGTTGTTACAAATTG[A/G]TTCATGAATTGTGTGTGTGTAAAATATGTGGTAAACTTTGTCCTATAATACATCATTTCGTGAAAGATATTTTCTCTGTTATAAGGTAATGTTTCTCAGT
Ps000627	snp_peapol_rep_c46934_588	peapol_rep_c46934	IMGA:Medtr4g076170.1	Superoxide dismutase, copper/zinc binding chr04_pseudomolecule_IMGAG_V3 15060986-15057237 F EGN_Mt090430 20090702	chr04	15060986	15057237	C	C	T	T	T	T	C	T	GTGAGAGTGACGACACCTTCGACGGCGGATGTGCCCTTAAGGACAGCGACGGCTTTCTTGGCAGCCGCAACTACGGTGAGAGGTTTGAAATTGGAAGTTG[C/T]AAGGGTTGAGAATTGGGGAGCGAGCTTGACGGAGACGCCGGAGAAAGATGTTCGGAGAAGAGAGTGAGAAGAGAGAGGTGAAGGTGAGACGAGAGTTTGT
Ps000628	snp_peapol_c1597_1654	peapol_c1597	IMGA:Medtr2g117880.1	hypothetical protein chr02_pseudomolecule_IMGAG_V3 27807541-27811452 F EGN_Mt090430 20090702	chr02	27807541	27811452	A	A	G	MV	G	G	A	G	TCCTCTCCCAWGGATACGAGACAAATCCATCTTGTATTCGGGTTTGYGTTAGCTCATTTACCATCCTACTGGTCCTTGTAGCTTGGAGKTGGAAGCACTC[A/G]GCTTCAGTTCGATCCAAAAAGCCAACAAGATAATTAGGATCAGTAATAGACCTAAGAACATAGCACTTCTTATTCCCAGACACATCATTAGGAACAATAC
Ps000629	snp_peapol_rep_c23726_534	peapol_rep_c23726	IMGA:Medtr3g145090.1	Ribosomal protein L6E; Ribosomal protein L6, N-terminal chr03_pseudomolecule_IMGAG_V3 37803667-37806760 F EGN_Mt090430 20090702	chr03	37803667	37806760	A	A	G	G	G	G	A	A	CTTTTTTATCCTCCTTATCTGCCTCAAAGAATTCACCCTCTCCCTTCTTTGTCTTCTTCTGGGATTCCTTTGAGAAGTATTTGTCATCAAACTTTTCAAC[A/G]TTAACAGAAGAAACATCTACTTTGGTTGATGTGCCAATGACATAAGACTGGTTCACTCGCCTCAAGGGGACTCCGTTAATCTTGAATGGGCCAGTAACTA
Ps000630	snp_peapol_c1467_634	peapol_c1467	IMGA:Medtr3g083790.1	Cation efflux protein chr03_pseudomolecule_IMGAG_V3 19782561-19779089 F EGN_Mt090430 20090702	chr03	19782561	19779089	G	G	MV	A	A	A	A	A	GTTTCTCAAGCTTTATCTGTAGAGTCTCCCCAATAGCATGTGATTCTTTTAAGGGTAGATCTTCTGGAAGTTCAATGTCTACCTCCACAAAATATAAAAC[A/G]CCAAATGTATATGCGCGGACAGTGTCAACGCGTTTAATTCCAGGGTGCCTTATAACGAGATATGTTAACTTCTGCAAAAATTCAGGAGACGCAGATTGTC
Ps000631	snp_peapol_c1988_1640	peapol_c1988	IMGA:Medtr3g138400.1	Nonaspanin (TM9SF) chr03_pseudomolecule_IMGAG_V3 35380809-35384647 E EGN_Mt090430 20090702	chr03	35380809	35384647	G	A	A	A	G	MV	MV	A	TATGGTTTGGTATATCGGTACCCTTGGTCTTTGTGGGCAGTTACCTGGGTTTTAAAAAGCCACAAATTGAAGACCCTGTCAAGACTAATAAAATTCCTAG[A/G]CAGGTACCTGAGCAGGCATGGTACATGACACCTGTCTTCTCAATTCTGATTGGTGGCATTCTTCCCTTTGGTGCAGTGTTTATCGAGCTCTTCTTTATCC
Ps000632	snp_peapol_rep_c38230_1238	peapol_rep_c38230	IMGA:Medtr3g064530.1	hypothetical protein chr03_pseudomolecule_IMGAG_V3 14739937-14742793 E EGN_Mt090430 20090702	chr03	14739937	14742793	T	T	T	C	C	C	T	C	TTATCTTGATGCTACTAAAAAATTGTATTATCATTATTCGCTTGATTTTTATGTGCTGGTGTATTATTTACTGTGTAGATAGCATCAAAATATGCATAAT[C/T]GTTGTAATATGTTGAGTTCCATATATAAATGCAATTTACAGATGATTTTTTACAAMCGTNNNNNNNNNNNNNNNNNNNNNNNNNNNNNNNNNNNNNNNNN
Ps000633	snp_peapol_c3466_662	peapol_c3466	IMGA:Medtr3g162810.1	Inositol monophosphatase; Histidinol-phosphate phosphatase, putative, inositol monophosphatase chr03_pseudomolecule_IMGAG_V3 42600213-42603623 F EGN_Mt090430 20090702	chr03	42600213	42603623	A	G	A	A	G	G	A	G	TAGCAGTCACAACCGTATAATGGAATTTTAACCTTGTCTCTAACTCGGATAAATGCCTCTTCTGCATCTCCACTAAAAAGATGTGGGCTTGTAGTGTACA[A/G]GTATGCTTGAGAAAGGTCTGCACAAGTGCGTGTGGMCACTTCTTGTCCGTTGAGAGTAGTTTTCTTTCCAGTTATCCCAATCCATCTTTCTTTTAACACA
Ps000634	snp_peapol_rep_c25788_1182	peapol_rep_c25788	IMGA:Medtr3g101940.1	hypothetical protein chr03_pseudomolecule_IMGAG_V3 24769351-24768624 H EGN_Mt090430 20090702	chr03	24769351	24768624	G	T	G	G	G	T	T	T	AAATAATTATTACACTTTTCTAAGGGCACCGTCGGAAGGTTCCTGTGGATACAGGTGAAAAGAAATTAATCAATGAGTCAATTCAATCTAAGGGGAGAAT[G/T]WWCTGAACTCTCTGATTTGTGGTAAAGTTCGGGAACGTGATGTTGGTTCTGTGTTTGTGCATGTACTTTCATTTCAAGTTTACATGGTGCTCATCATCAA
Ps000635	snp_peapol_c10361_691	peapol_c10361	IMGA:Medtr4g016000.1	SOUL heme-binding protein chr04_pseudomolecule_IMGAG_V3 3084025-3084885 E EGN_Mt090430 20090702	chr04	3084025	3084885	A	T	A	A	A	A	A	A	CAGAGAAGATAGCTATGACAGCACCAGTGGTGACAAATGAGAGGAACAAGATGGTGACTATGCAGTTTATTTTGCCAGCTAGTTATGGAAAAGCAGAGGA[A/T]GCACCAAAGCCTATTGATGAGAGGGTTGTGATTAGAGAGGAAGGGGAGAGGAAATATGGAGTGGTGAAGTTYGGAGGTGTGGCTAGTGATGAAGTGGTGA
Ps000636	snp_peapol_rep_c57266_354	peapol_rep_c57266	IMGA:Medtr4g080090.1	Haem peroxidase, plant/fungal/bacterial chr04_pseudomolecule_IMGAG_V3 16345316-16348591 E EGN_Mt090430 20090702	chr04	16345316	16348591	G	G	MV	MV	MV	MV	MV	A	GGTAGAAATCAGCATAGCTCACAATAGGGAATTGCTCCTTAATAGGCTCCAACAGCCTAACCGCGATATCAAGACCGTTGTTAGCACCATGAGCAAGCTC[A/G]GCTTGGTGCTTAATTGTTCCGAAAGGACCACCAGTCTTTGTCTTGGAATCAAAAGTACCAGCAGAGTGCCATGCCAAAACGGAGAATTAGAGGAGCGCAT
Ps000637	snp_peapol_rep_c23442_950	peapol_rep_c23442	IMGA:Medtr3g162380.1	UspA chr03_pseudomolecule_IMGAG_V3 42401184-42399330 F EGN_Mt090430 20090702	chr03	42401184	42399330	T	T	C	T	T	T	C	T	CAGGCACTATTGGAATCAGAGATGGAAGCTTCACTTCTCTGTAATTGTATTCTTCAACATCTTCCATCACCGTCTCCATCAATTAACAATCTTCAAAATT[C/T]RGATTTTTCAGAAGTAGTCGAATAGAATTKCTTTTTGAACAAGAAAGGTTAAGYTGTTGGTTGGTGGCACTTTTTCTTTTCTATGGTTTTGTCTTTAAAA
Ps000638	snp_peapol_c2185_1963	peapol_c2185	IMGA:Medtr2g110240.1	Yeast 73.5kDa hypothetical-related protein chr02_pseudomolecule_IMGAG_V3 25848792-25847285 E EGN_Mt090430 20090702	chr02	25848792	25847285	MV	C	T	T	MV	MV	T	MV	AAAACTATGTTCTTTTATGTTGGGTGACACAGGATTTTGAGCTTTATGCAGCCTTTGATCCCCTTGCAGACAAGGCCTTGGCTATAAAGACATGCAACCG[C/T]GTTTGTCAATGGATAAAAGATGTGGAAAATGAAATATTTTTGCTAGGAGCTAGCCCCTTTTCATGGTGATTTCTCTGCAAATACTGTAAACATGTACTAT
Ps000639	snp_peapol_rep_c26281_563	peapol_rep_c26281	IMGA:Medtr3g092520.1	Sigma-54 factor, interaction region; Ras small GTPase, Rab type; chr03_pseudomolecule_IMGAG_V3 21753746-21751718 E EGN_Mt090430 20090702	chr03	21753746	21751718	A	A	G	G	G	G	A	G	ATTGATCAAAAAAGATGACAACGACGGGTTGATGATTGAAAGGTTTTGGAGAAAGAAAATCTTCGTAGTGAAGTTGGGAAGTTGAGCGAGTGTGGAAGAG[A/G]ACGGTTCGGGTAAAAAACCGAACCGCAGAGAATTTTAGTGGAGAAGATAAAGAAAAAGAAGAGGAAGAGGTAGAGGGTGGAGGCTTTTTTTTCAGAGTTG
Ps000640	snp_peapol_rep_c26343_506	peapol_rep_c26343	IMGA:Medtr3g123290.1	Ubiquitin; Ribosomal protein L40e chr03_pseudomolecule_IMGAG_V3 30889444-30886075 E EGN_Mt090430 20090702	chr03	30889444	30886075	G	A	A	A	A	A	G	A	CGTCTGCACCCTCGTGCTGTCAACTGCAGGAAAAAGAAGTGTGGACACAGCAACCAGTTGAGGCCCAAGAAGAAGATCAAGTAGACTGTTCTGATCGCTG[A/G]AGGGATTTATTTGGTGTCATGGATTACTGGAGAATGCATTTCGATAATTAACTTCTTAGTATTGTAGGAAGTTTGTTGGAAGTTAAACATGACAGTTTTT
Ps000641	snp_peapol_c3989_1405	peapol_c3989	IMGA:Medtr3g068820.1	Lissencephaly type-1-like homology motif; CTLH, C-terminal to LisH motif; WD40-like chr03_pseudomolecule_IMGAG_V3 16317113-16304807 E EGN_Mt090430 20090702	chr03	16317113	16304807	MV	MV	G	A	MV	A	MV	G	CGCCGTTAGGGTGCACAGCAATAGCAACAGGATCACCTTCCTCTGCTTCTAACACAAAATTGGCCAGAGGAGAAGTAGACATGGAAACAGTTTTAGGGTC[A/G]AAAGAGAAAATCTGAAGCAAAGAAGGAGATGAATTCCCACGCCTGGACCTTCCGAGAACAACTAAATTGAGATTTTCAGGCCTCCGAATCCACGAGCCGC
Ps000642	snp_peapol_c11241_1093	peapol_c11241	IMGA:Medtr4g012030.1	Ribosomal protein S4E; RNA-binding S4; KOW; ; chr04_pseudomolecule_IMGAG_V3 1894712-1891549 F EGN_Mt090430 20090702	chr04	1894712	1891549	A	A	MV	MV	MV	T	T	T	GGRGCATTGAGYCGCTTYAAATGTTTCTTCAAMCCTCTAGCCATTTGGTGTTATGAAAACAAAGACGAACAGCGTGATGGCAATGTTGCCACGAGTCTTG[A/T]TCACTGTGTGCGAGTTCAGCGAGGTGGTGAAGCACGAGTGAATTTTGAACCCTAGTTGAAATCAATATATACGAAAGCGCAATCAGTCAGCTNNNNNNNN
Ps000643	snp_peapol_c4123_842	peapol_c4123	IMGA:Medtr3g101990.1	Bacterial Fmu (Sun)/eukaryotic nucleolar NOL1/Nop2p chr03_pseudomolecule_IMGAG_V3 24791497-24784171 E EGN_Mt090430 20090702	chr03	24791497	24784171	C	T	MV	MV	MV	C	MV	T	TTCTCCCATACATAACAAAGCAAATTATACAGGCTTCTCCCGTGGACTTCAAGCATCTTCTGCAAGACAAAGATGTAAAATTTACAGATTTTGCTGATGC[C/T]GAGTTTGGTAAAAAGGCAGAAAATCTATTGCCAGGCTGTTGCGTGATAGTTCTGGGTAAAGAGAACACAGTTACTAAAGAGTCCCTCAAAGTTGATGAGT
Ps000644	snp_peapol_c474_446	peapol_c474	IMGA:Medtr3g100540.1	BTB/POZ; ; chr03_pseudomolecule_IMGAG_V3 24084916-24088225 E EGN_Mt090430 20090702	chr03	24084916	24088225	A	G	G	G	G	G	A	A	TTTGGAACTGGTACTTGTCTATAGAGAGAAATAGGTATTTGTATATTCATCTGTTTCCTGAACATTCGCGTGTTTCTAAAGAACAGCCTCCTATTGCTCG[A/G]TTCATTCTTCGAGTTTCGAATACTGCTTCTTCTTCATCCTCCTCCTCCCGTAGATTTTATATTTCTCCTGTTCATGAAAGGGTGCTTAGAACATGTGACG
Ps000645	snp_peapol_rep_c22628_1128	peapol_rep_c22628	IMGA:Medtr3g111270.1	Homoserine dehydrogenase chr03_pseudomolecule_IMGAG_V3 28220584-28225725 F EGN_Mt090430 20090702	chr03	28220584	28225725	C	C	C	C	T	T	C	C	GTTTTAGCACTGAAACAGTGCCGGAGCTAGCAGTGCAATCTACAAAGGCCAAACCTGATTTTTTACCAAGTTGAGATGCAATCTCTACAATCTTTCCCTG[C/T]GATTCCGGATGTGCAAATACATGACAGTGTCCACTGTCAGCAAGTTTTGATATAGATTCTCCAGCATGCTTGAGCCTGCAAAGTTCTAACAAAAAGTTAT
Ps000646	snp_peapol_rep_c22403_1358	peapol_rep_c22403	IMGA:Medtr3g163280.1	Translocon-associated protein subunit alpha precursor, putative chr03_pseudomolecule_IMGAG_V3 42894285-42898054 F EGN_Mt090430 20090702	chr03	42894285	42898054	MV	G	G	G	G	G	A	G	GAGGAAGAGAAKGAWGGAGAGAATCCAGAAGTTGTTGATGAGCGCCATGTGGATGGTTCTAGGGTTGTGTTGGAAATGGAAATGGAAGTGGAAAAGGAAT[A/G]TAGTAGAAACGAGAAAAACAGAGAAAGAAGATGGAATGTGTGAGTGATAACCGTTGTCGTTTCATTCACCGTGTACAGAACAATGCCGTNNNNNNNNNNN
Ps000647	snp_peapol_rep_c22839_627	peapol_rep_c22839	IMGA:Medtr3g111120.1	Forkhead-associated chr03_pseudomolecule_IMGAG_V3 28088804-28090420 E EGN_Mt090430 20090702	chr03	28088804	28090420	G	G	A	A	A	A	A	G	TCACTATATCAGCTTTCTCTGGAACACGTCCTACAGTRACTTCATTCGAAGCTATTTCATATGCACCTGGCATCGCAACCTTGTAGCCTATATGTCTTGT[A/G]TCACCATCTCCAATTGGTTCAAGAATCCATCTTCCAGTAGCATTTGTTATTGGAGTTGCAGCTTCTGATGCATGTATAACTCCYAGTTTCCCCTTATTTT
Ps000648	snp_peapol_rep_c22598_546	peapol_rep_c22598	IMGA:Medtr4g073560.1	amino acid transporter family protein, putative chr04_pseudomolecule_IMGAG_V3 14619089-14624759 E EGN_Mt090430 20090702	chr04	14619089	14624759	A	A	A	G	A	A	A	A	ACAGTATCCTCGGCACAACATTTCGCATCGAAAACTGTCCTTTTTTCGGATCTCCGAAAATCGTTTCAAATAGTTCATTTGTTGGTTGCAAATATACCGC[A/G]GTCAATCCGAACACTTGAAGAAGGATGAGTATATTCGTCATCAAGAAAAACCATTTTGGTAATAATAGYTTTGTTTCTCCAATGTAGTTAGCAAGAACTG
Ps000649	snp_peapol_rep_c24227_856	peapol_rep_c24227	IMGA:Medtr4g079270.1	Very-long-chain 3-ketoacyl-CoA synthase; chr04_pseudomolecule_IMGAG_V3 15851869-15853959 E EGN_Mt090430 20090702	chr04	15851869	15853959	C	C	G	MV	MV	C	MV	G	GATAGAATWTTGATGATTAGTCTTGGAGCTGGTTTTAAGTGTAACAATTGTGTTTGGGAAGTKATGAAAGATTTATCTGATACCAATGTTTGGAAAGATT[C/G]TATTGAAAGTTATCCTCCACCTTCACTGAATAATCCTTTTAAGGAGAAGTATGATTGGATTCATCATGATTATCTTAACTTTGTGAGGTTGGATACTAGC
Ps000650	snp_peapol_rep_c26642_743	peapol_rep_c26642	IMGA:Medtr3g080390.1	Isopenicillin N synthetase; KH, type 1 chr03_pseudomolecule_IMGAG_V3 18884118-18887002 E EGN_Mt090430 20090702	chr03	18884118	18887002	A	A	A	T	T	T	A	T	GTAARACYAAGTTTGCWATTGAGAATGCSTCGAAGACAAGGATTGTGATTGCTGACACYAAAATTCACATTCTGGGATCGTTTGCAAACATCAAGATTGC[A/T]AGGGATTCTCTATGTTACCTAATTATGGGRTCRCCGGCCGCWAAGGTTTATTCTAAATTRAGAGCGGTTACTTCTAGGATGGCAGAAAGGTTTTGATGTT
Ps000651	snp_peapol_rep_c25558_147	peapol_rep_c25558	IMGA:Medtr3g122010.1	Mitochondrial import inner membrane translocase, subunit Tim17/22; Sterile alpha motif homology chr03_pseudomolecule_IMGAG_V3 30297078-30292948 F EGN_Mt090430 20090702	chr03	30297078	30292948	MV	MV	G	MV	G	G	A	A	CAATAGGAACATAAAGACATAATAAACAAAAATAGTACAATTCGTTTGCAATACAAACTCCCTATACTAATGCTTTTCACCACTCATAGTTCGGAGGTAG[A/G]AGACTACGCTGTCAGTTAACGGCGGCTTGGCTTCCGTGCTTCTCTCTCGAATCATGTTCCCTCTGGATGTGGTCAAGAATCAAAAGTCTGGGTCCTGGAG
Ps000652	snp_peapol_c11105_1608	peapol_c11105	IMGA:Medtr3g097960.1	Amino acid transporter, transmembrane chr03_pseudomolecule_IMGAG_V3 23602008-23599104 E EGN_Mt090430 20090702	chr03	23602008	23599104	A	G	A	G	G	G	MV	G	CTGCCATGGCACACATGGTCACCTTTGCTTCAGCCTCAGCCAGAGAGAATGCGGTGGAGAGACCACCRTCRATTTTAGGAGGATGGGTAGGATTGTATTC[A/G]GTGAATGTGTTTGTGGCTGTATGGGTTTTGGTGGTTGGATTTGGATTAGGAGGATGGGCAAGTATGCTTAATTTTGTACACCAAGTTAAAACATTTGGAC
Ps000653	snp_peapol_c1676_222	peapol_c1676	IMGA:Medtr3g159470.2	Glycoside hydrolase, family 17; X8 chr03_pseudomolecule_IMGAG_V3 41732742-41737842 E EGN_Mt090430 20090702	chr03	41732742	41737842	C	A	A	A	A	C	A	A	CTGACCCGTTCCTCGGCGTGAATTATGGACAACTCGCCGACAACCTTCCACCACCGTCAGCCACSGCGAAACTACTCCAAACCACCGCATTTGAAAAAGT[A/C]CGATTATACGGMACCGATCCCGCCATAATCAAAGCTCTAGCYAACACCGGAATCGGAATTGTAATCGGAGCWGCAAACGGCGACATTCCGGCACTTAGTT
Ps000654	snp_peapol_c13697_888	peapol_c13697	IMGA:Medtr2g120670.1	Zinc finger, FYVE/PHD-type chr02_pseudomolecule_IMGAG_V3 28441848-28445607 E EGN_Mt090430 20090702	chr02	28441848	28445607	A	G	A	G	G	G	G	G	CAAAATAGTAGGCAATAGCAAGTAACCATGAATCGCTATGAACAGCAACTAAAGACAGCCAATCTTTTTCTTGCATGCCATCCCTGGCAAAGTTAATTCC[A/G]AGCACAGGCTCGGGAAGCTCCGGTGGAACTTCTTCAGCAGGTAAATTAACTTCCCACTGCTCACTAGGAAAGCCGTATAAGCACAAATTCTCCTTATCAG
Ps000655	snp_peapol_c868_1396	peapol_c868	IMGA:Medtr3g098110.1	Biotin--acetyl-CoA- carboxylase ligase chr03_pseudomolecule_IMGAG_V3 23658164-23667108 E EGN_Mt090430 20090702	chr03	23658164	23667108	C	G	C	C	MV	C	C	C	GTTTAACGTCCTCAGGATACTTGTTGGCCGTCGGTGATGACAATCAAATGTGTGAGCTCCACCCTGATGGTAATAGCTTTGACTTTCTCAAAGGATTGGT[C/G]AGAAGGAAGCTTGAGTGAGAAAGATTCCATGGCTCATGTGACAAGAGGCAACATATATGTACTTTTCTATAATTTATTACTAAAGGATTAGCTTTATAGC
Ps000656	snp_peapol_c4681_690	peapol_c4681	IMGA:Medtr4g025960.1	N-6 Adenine-specific DNA methylase; Methyltransferase small chr04_pseudomolecule_IMGAG_V3 6284258-6278446 H EGN_Mt090430 20090702	chr04	6284258	6278446	T	T	T	MV	C	C	MV	C	GCGTAAATTACATAGCAACTGATATCAACCCACATGCAGTGAAGGTGACGCGCGAGACAATGGAAGCACACGGAGTTCATGCAGAACTGATAATAACCGA[C/T]ATTGCATCGGGACTTGAGAACCGACTAGCAGGTTTGGTTGATGTAATGGTTGTGAACCCTCCTTATGTGCCTACACCTGAAGACGAAGTCGGGTCTGAAG
Ps000657	snp_peapol_c10503_206	peapol_c10503	IMGA:Medtr4g015940.1	Concanavalin A-like lectin/glucanase chr04_pseudomolecule_IMGAG_V3 3051102-3052469 E EGN_Mt090430 20090702	chr04	3051102	3052469	C	A	A	A	A	C	A	A	TTAATTTTCACACCCCCCAATCCAACTTTCCCAAYACTCYTTCACTTTCTTCCTCTCATCACAAAGTTTCAACCTTTATGCTTCAAATGGAATCAAAATC[A/C]ACCATCCAACCCTAGAATCATAAACTATCCAACTCTTAGCTATGGCATCATTCACCACTACCCATTACTTCAAATCCTTCATTTTCATCACTTTATTCAT
Ps000658	snp_peapol_rep_c25531_228	peapol_rep_c25531	IMGA:Medtr3g124370.1	Spermine synthase chr03_pseudomolecule_IMGAG_V3 31515102-31520579 E EGN_Mt090430 20090702	chr03	31515102	31520579	C	T	T	T	T	T	C	T	CTTCAAAATCTCCATAAGTTCAATAAAGCTAAATGGGTTCACAAATGGAATTGGATGACAAATAATAATCACACCAGGTTTCTATTTCTCTCATAAATAA[C/T]CACACCAGAGGTTTCTATTTCTCATAAATTACCATACCAGTTTCCTATTTCTCCCACATTGATCTGTTTCCCCAAATGACTTGTGGTACAATACAGAAAC
Ps000659	snp_peapol_rep_c22199_558	peapol_rep_c22199	IMGA:Medtr3g012630.2	Dienelactone hydrolase chr03_pseudomolecule_IMGAG_V3 2117724-2114743 E EGN_Mt090430 20090702	chr03	2117724	2114743	C	C	C	C	C	C	T	C	GGCCAGGTGCCGTGAAGGATATCCATGCTTCAGTTGACTGGCTTAAAGCAAATGGTTCAAAGAAGGTTGGTGTAACTGGATTTTGTATGGGGGGTGCTCT[C/T]GCAATCGCAAGCTCTGTGCTGGTTCCACATGTTGATGCTGTGGTGGCGTTCTATGGAGTTCCTTCTTCTGAACTTGCAGACCCTGCTAAGGCCAAGGCTC
Ps000660	snp_peapol_c7673_110	peapol_c7673	IMGA:Medtr3g163200.1	Calcium-binding EF-hand chr03_pseudomolecule_IMGAG_V3 42858775-42863116 E EGN_Mt090430 20090702	chr03	42858775	42863116	T	C	T	C	T	T	MV	T	GAAAAGCAAAGTCCTATTTGAATTGAAACTGAAGTGAACTAAACTAAACTAAATAAATACTCTACTAGCTAAGACACATAAAGAGYAATTGGTTGTGATT[C/T]GGTGAAAGAGTCACGAGAGCAGCAAGAAGAGAGAAAAAAGGCTAGTCACAGGAATGGAGAGGAAAAGTGGAAAAGCTGTAGATGTTCTAGATGGTTCTAA
Ps000661	snp_peapol_rep_c25233_1976	peapol_rep_c25233	IMGA:Medtr3g080300.1	Phosphoribosyltransferase; Phosphoribulokinase/uridine kinase chr03_pseudomolecule_IMGAG_V3 18843227-18850010 E EGN_Mt090430 20090702	chr03	18843227	18850010	A	C	C	A	A	A	C	A	ACAAAATCTTTTGGTTAATCATAATTACAAGAAACTTTCTATGCTGCAATTTGTTGCTCAATTTCTACTATGCTAGAGGGTCTGAATTTTAGTTCAACAT[A/C]AAYTTAGACTCTACTAGGCCAGGAATAACTATGATAATTTGATGTTATCTTTTACTACTATATTCTATAACAAAAATAATTGGTATGCGATTGAGACTTC
Ps000662	snp_peapol_rep_c22552_344	peapol_rep_c22552	IMGA:Medtr3g162960.1	Zinc finger, GATA-type; chr03_pseudomolecule_IMGAG_V3 42693979-42695467 E EGN_Mt090430 20090702	chr03	42693979	42695467	T	T	G	G	T	T	T	T	TTCTTTGTTTTAACAGAAAAATGGAGTWTGCGGTGGCAAAAGCTTTGAAACCGAGTTTGAGGAGGGAGTTTGTWTTTCAACAAACGCTTGGTGAAGAACT[G/T]TTTAGCTTTAACTCGAACACGGTKGTTGCCGGTGAAGATTTCTCGGTGGACGACCTCCTTGACTTCTCCAACGGCGATGAACAMCACCACGAGGGAGATG
Ps000663	snp_peapol_c7641_1389	peapol_c7641	IMGA:Medtr3g076380.1	SWIB/MDM2 chr03_pseudomolecule_IMGAG_V3 17655680-17650528 E EGN_Mt090430 20090702	chr03	17655680	17650528	T	T	MV	G	MV	G	T	G	CGTGACCGAGTTTGGATTGAAGCTCTTGAACAACTTGGTTCAATGTGGTGAAAGTTCTGGTTCTAGGGTTTGTTTCTCTGAACAATGAGTGAATTGCTTC[G/T]GATACTTCTTCGTCTGAAATAACCATTGTGAAATTCTTCTTCTCTTTGTTTTTTTAACTGAAAATTAACGGACTCTCTTTTTTCTCTCTCTTTTTCTGTC
Ps000664	snp_peapol_rep_c24351_697	peapol_rep_c24351	IMGA:Medtr3g150640.1	hypothetical protein chr03_pseudomolecule_IMGAG_V3 39738865-39736152 E EGN_Mt090430 20090702	chr03	39738865	39736152	C	A	MV	C	C	C	A	A	AAGGTGATGTGGTTGCTTACAGGTGTATGGCAGCAAAAGTAACTTATATATATCCTTTCACTACTGCATTCGGAGATTCAAAGGGTCAAGAAGCAAGACT[A/C]AAGCAAATTAATGACCAATTGGGCTGGTATTCTCCCAGTTTTGATTCCATGGAGTAGTTAATGTTCTTTGGTTTGTGTATAGCTCAATGAATTAATGCAT
Ps000665	snp_peapol_c761_782	peapol_c761	IMGA:Medtr4g018950.1	Aldo/keto reductase chr04_pseudomolecule_IMGAG_V3 3753604-3758320 F EGN_Mt090430 20090702	chr04	3753604	3758320	T	T	G	G	MV	G	G	G	TGAAAAGGGGAACAGGTGAATTTAAGCCTGAAAATCTKGATCATCCTGACATACCAAGCACATGGAAAGCAATGGAGGCACTATATGACTCAGGCAAGGC[G/T]AAAGCTATTGGAGTGAGCAACTTCTCTACAAAGAAACTTCAAGCTCTATTGGACATAGCWAGAGTGCCCCCTGCTGCTAATCAGGTGGAATTGCACCCTG
Ps000666	snp_peapol_rep_c25251_1093	peapol_rep_c25251	IMGA:Medtr3g150940.1	MtN3 and saliva related transmembrane protein chr03_pseudomolecule_IMGAG_V3 39875931-39873995 E EGN_Mt090430 20090702	chr03	39875931	39873995	G	G	A	A	A	A	MV	G	CAGCTTCCGATGAGAAGAAAATTGAAGTGAGTGTTGATATAGAGATCGTGGATAAAAAGGAAGAGCAGAAAGATGAACAGGATGAAGAGAAGAAACCAAA[A/G]GAGCARGTAACTGAGGTAAAGAATGAGAAAGACAACATTGATGTTAACAAAAGTGGTTGTGAAGTCTAATGAAAAAAGAATTGCTGGAAGGGGTGAATCT
Ps000667	snp_peapol_rep_c24190_145	peapol_rep_c24190	IMGA:Medtr3g111130.1	Nitrate reductase NADH dependant chr03_pseudomolecule_IMGAG_V3 28099365-28090553 E EGN_Mt090430 20090702	chr03	28099365	28090553	C	G	C	C	C	C	C	G	YATCAATGTCACCCATTTTGACCCAAACAAAGAACCATTCTTCGTTGCAAAGTCTCAGATCTCAAAAAATGGATTTTCTGCAGACTCAGAGGATCGAGGT[C/G]ATAAGCATGGCAGTAGCTCTTGTTGCCATTGTTGGTGGCACCGCTTACTATTACTATCTCACCAAGAAACCTAAAGGGTGCTTGGATCCTGAGAATTTCA
Ps000668	snp_peapol_rep_c22021_239	peapol_rep_c22021	IMGA:Medtr3g106150.1	Aldo/keto reductase chr03_pseudomolecule_IMGAG_V3 26693884-26695935 F EGN_Mt090430 20090702	chr03	26693884	26695935	A	C	A	A	A	A	A	MV	AAGTGATTGCTCATTCTTCATCCCATAGATCATCAAGAAGAGGCTTGGTTGGTCCTTTGATGAGTCTCTCTTGATGAATTTCACTTATTTTCTTGTAATC[A/C]TCCTCACTCAATGACCAGTCAAATATTTGCAAGTTTTGGTTCATYCTCTCCTTGTCATAGCTCTTTACCACAAATGTCAATCCTTGTTCATATAACCATC
Ps000669	snp_peapol_rep_c26292_543	peapol_rep_c26292	IMGA:Medtr3g163680.1	Mago nashi protein chr03_pseudomolecule_IMGAG_V3 43043369-43045168 E EGN_Mt090430 20090702	chr03	43043369	43045168	T	T	C	C	C	C	MV	C	CTGAAGGGCTTCGCATCTTTTACTATCTTGTTCAGGATTTGAAATGCTTTGTCTTCTCTCTTATTTCGCTTCACTTCAAGATCAAGCCTATATAAAATGT[C/T]TACAATTATTTATGAGTTTGTCCTCTTCRGAATGTGCACTCTTTAAACAACTTTCACTTGTAGCTAATGAAGTTTGACATTTGTATTGGTGGTGAACAAG
Ps000670	snp_peapol_c2758_213	peapol_c2758	IMGA:Medtr3g124290.1	Phosphomevalonate kinase Erg8; GHMP kinase; ; chr03_pseudomolecule_IMGAG_V3 31459793-31464932 E EGN_Mt090430 20090702	chr03	31459793	31464932	G	A	A	A	A	A	G	MV	GYAACGCGTGTCTATTCTATACTATATTTTCCGATTTAGATCAGTCGTGATCGCATCCACCACCACCAACAACCGTCTCTGTCATCTGAACTGAAGGATC[A/G]CAGTATCAATCCATGGCCGTGGTTGCTTCTGCTCCTGGAAAAGTGTTAATCACTGGGGGTTACCTTGTTCTGGAGAGACCCAATGCAGGACTTGTTCTCA
Ps000671	snp_peapol_rep_c22640_1240	peapol_rep_c22640	IMGA:Medtr3g009370.1	UDP-glucuronosyl/UDP- glucosyltransferase chr03_pseudomolecule_IMGAG_V3 1342361-1340250 E EGN_Mt090430 20090702	chr03	1342361	1340250	G	G	A	A	A	G	MV	A	GGATCATWAGGCCTGAYCTTGTGATTGGCGGCTCMGTGGTTTTGTCRTCTGAGTTYTTGAATGAAATKTCAGATAGARGCCTAATAGCAAGTTGGTGTCC[A/G]CAAGAGAAAGTGTTGAACCATCMTTCAATTGGYGGRTTCTTGASTCATTGCGGATGGAACTCAACCACCGAAAGTATATGTGCTGGAGTGCCAATGTTGT
Ps000672	snp_peapol_rep_c22285_229	peapol_rep_c22285	IMGA:Medtr3g093230.1	Mov34-1 chr03_pseudomolecule_IMGAG_V3 22111429-22105883 F EGN_Mt090430 20090702	chr03	22111429	22105883	C	T	T	T	MV	C	T	C	AACAAGTTATTCAACAGATGTTAACRAAGATACTAAACTAAGGATATGATCATAGGATAGAAGAGTGAAATACATAAATGATGCAAAAGGATCGTTATGC[C/T]AGGTTACATGTATTTCTCTACCCTATCAGAAATGCTTGAGGGCTGACAAAAGCAATTTAAGTTGTAAGAATCTGTCCATGGAATCAATCACGGTRCCTTT
Ps000673	snp_peapol_rep_c24176_252	peapol_rep_c24176	IMGA:Medtr3g103380.1	Enoyl-CoA hydratase/isomerase chr03_pseudomolecule_IMGAG_V3 25433236-25432139 E EGN_Mt090430 20090702	chr03	25433236	25432139	G	G	G	G	G	T	G	G	GTTATTCCTAAATCCGACGATGGAAGAGAAATTCAAAACCCTAGAAATTGTTGAGAAAATCCCAAAATCCGGTGTGTTTTATCTTAACCTTAATCGCCCC[G/T]YACAGCGCAACGCTCTGACGCATGATTTCTTCTCTGAATTCCCCAAAGCCCTGTATGCACTCGATCACAACCCTGATGTCAACGTTATCGTTTTGTCCGG
Ps000674	snp_peapol_c433_384	peapol_c433	IMGA:Medtr3g166250.1	Lipolytic enzyme, G-D-S-L; chr03_pseudomolecule_IMGAG_V3 43507581-43503746 E EGN_Mt090430 20090702	chr03	43507581	43503746	T	C	T	T	T	MV	T	C	AGGTTCTGGATACAATATTTCCTAAGAATGCAGATGAGCAACCATCATTGGTTATTGTGTACTTTGGTGGTAATGAYTCTATTCATCCACATACATCTGG[C/T]CTTGGTCCTCATGTGCCCCTTGAAGAATACATTGAAAATATGAGGAAGATTATTCTTCATCTTAAGAGTCTGTCTAAGAAGACTCGCATGATATTGCTCG
Ps000675	snp_peapol_c6072_553	peapol_c6072	IMGA:Medtr3g123350.1	AAA ATPase, central region chr03_pseudomolecule_IMGAG_V3 30927440-30933453 E EGN_Mt090430 20090702	chr03	30927440	30933453	T	C	C	C	C	C	T	C	CTTCTCATATTCCAGCAGTTCTCTGATAGGAAAATAAGCAGCCTTCTGACAAAGATCAAATAGATCTGAACCAGTGTAACCCTCACATAAGCTAGCTATA[C/T]TATCGAGGTCTATRTTATCTTCAATCCTCTCACCCTTTAAGATAATTTTCAATATATCAGCCCTTTCTTTCTGGTCTGGAAGTCCAATTTCAAAAGCTTG
Ps000676	snp_peapol_rep_c53435_492	peapol_rep_c53435	IMGA:Medtr4g073090.1	Low molecular weight phosphotyrosine protein phosphatase chr04_pseudomolecule_IMGAG_V3 14344603-14347306 E EGN_Mt090430 20090702	chr04	14344603	14347306	G	G	MV	C	MV	MV	MV	C	TCCTTTTTAATTCCCAAAAGATACAGTCCTGGTATTATTAAGCCATAAAGATTGGCGTGTTCATGGATGTGAGAGTACATTGTTTCATTGTTTAGTCATC[C/G]TAAATTCGTGATTGCTATATATTGTGAAGTTTTTATCATGCCTATTCAAGAATTTGCGTCATAAAATGCGTTTTTTTCTTCTTCTTTTGTTATTTATTGT
Ps000677	snp_peapol_rep_c25835_1112	peapol_rep_c25835	IMGA:Medtr3g097330.1	Haem peroxidase, plant/fungal/bacterial chr03_pseudomolecule_IMGAG_V3 23225508-23220204 E EGN_Mt090430 20090702	chr03	23225508	23220204	C	C	C	C	C	C	T	C	TGGAAATGCAATCGAAGTAATGAAGCTCCTATGCGAGCTTCATTACGAATGGCTTTTATGACTCCTCGATTTACTATAGACAACAGTTTCGGGCAACTGT[C/T]GCTATAGAAATATGTGCATAACTTATTGTCATCTGCTTCAGAAAGTGCAAAAGCAGTAACAAGAACAAACAAGAGGAAGTAGTAAGAAGCCATGTAAGCT
Ps000678	snp_peapol_c4308_1278	peapol_c4308	IMGA:Medtr2g123630.1	Alpha/beta hydrolase fold chr02_pseudomolecule_IMGAG_V3 30071640-30076681 E EGN_Mt090430 20090702	chr02	30071640	30076681	G	A	MV	G	MV	MV	MV	A	ATTGAGGGTTAAAGATTGGGATAGGGCACTGGTGGAGTTCACTGCTGCATCGCTTCTTGATGAGGAATCTAATACAAAGCCTGCACTTTCTAAAAGACTT[A/G]ATGAAATATCTTGTCCTGTTCTGATTGTAACCGGTGATAGTGACCGAATAGTTCCTTCATGGAATGCTGAGAGACTTTCAAGAGTCATACCAGGAGCATC
Ps000679	snp_peapol_c2730_182	peapol_c2730	IMGA:Medtr2g110120.1	hypothetical protein chr02_pseudomolecule_IMGAG_V3 25753013-25753304 F EGN_Mt090430 20090702	chr02	25753013	25753304	A	MV	G	A	MV	G	A	G	TCAAACTAAAACAAATTCTAATAATCTGTTTTATAAAGGGTAAATAACAAAACCCAAGTTGAAGCTGTCTGTAATCTGGAAAGACATTTTTCCAGCCTAT[A/G]GAATAGCAATGCATGTGCTTTCCACTATAATTTCTTTGTGCCATGTTACAATACATGTGAYATCATTGTCCTTTCCTTTAATTAATCCTTTGACTTCATG
Ps000680	snp_peapol_rep_c23867_722	peapol_rep_c23867	IMGA:Medtr3g105910.1	hypothetical protein chr03_pseudomolecule_IMGAG_V3 26590814-26594073 F EGN_Mt090430 20090702	chr03	26590814	26594073	A	T	MV	A	MV	MV	MV	T	CCCATAGAACTGGATTTTCATGAAAAGAAGCACGGGTGGTRGTAGTAGTWGTWGTTGTTCGAGATTTTTGAGTGGAAAAGACGAATCTATTGAGAGAAAG[A/T]GATGGTAAAAGTTGCGAAACAAGGAAGAAAGGATTTGTGGAAGATGGTTGAGGAGGGATTGAAAGAGTGAAGAGAGACGGTGGTGGTGATTTGCAGTGAA
Ps000681	snp_peapol_c8836_66	peapol_c8836	IMGA:Medtr3g080610.1	WD40-like chr03_pseudomolecule_IMGAG_V3 19061993-19060374 E EGN_Mt090430 20090702	chr03	19061993	19060374	A	A	G	G	G	G	G	G	NNNNNNNNNNNNNNNNNNNNNNNNNNNNNNNNNNNNNNNNNNNNNNNNNNNNNNNNNNNTGCAATAAGATCGGGATGTTTGGGGTCCCAGCATAGCTGAT[A/G]AAGCTGATCGAGTTTGTTGCGTCGCGAAGAGTGAAAAATGTCACACAGCGACACCATCCCCCTTCACGCATCTTCCCAATCTGACATCGACGAGATCGAG
Ps000682	snp_peapol_c837_159	peapol_c837	IMGA:Medtr3g162710.2	Cellular retinaldehyde-binding/triple function, N-terminal chr03_pseudomolecule_IMGAG_V3 42545951-42541433 E EGN_Mt090430 20090702	chr03	42545951	42541433	G	G	T	G	G	G	MV	G	GAGATGGTCTTACAAACAAAAACTTAAAGAGCTTGTGTTTAACAAACTAGCAAATATGCTATATTGGATATACACACATGTGAAGTAATTATCTGTTTAG[G/T]TTACTCATARTATACACTGAAAAACAGTGGATAGAGTTACATCAYTGGTACGCCATTCCGTAAGTATTAGTACAACCGCRATTTGAGTAATATCTTCCTC
Ps000683	snp_peapol_c4152_1630	peapol_c4152	IMGA:Medtr3g106630.1	Nuclear protein SET chr03_pseudomolecule_IMGAG_V3 26892366-26888419 E EGN_Mt090430 20090702	chr03	26892366	26888419	C	C	G	G	G	G	G	G	TCATACAACCATTGAACAGGATCGCGAGTTGAAAGAAGGAAATCTAGATTCAAGGCTTGCAATAGCAGTCGGAATAAGAGAAGGGGAAAAGATGGTCCTG[C/G]AGCAAATTGACGGGATCTTCGAGCAGAAAGAATTGGAGTTGGACCAGTTAGAGTATTATCAAGAAAGGAGGCTCAAGGATCTTGGACTTTGCGGAGAAAA
Ps000684	snp_peapol_c7280_1166	peapol_c7280	IMGA:Medtr4g005710.1	Alpha/beta hydrolase fold chr04_pseudomolecule_IMGAG_V3 401757-405056 E EGN_Mt090430 20090702	chr04	401757	405056	A	A	A	A	A	T	T	A	AACGGTTTATTGAAGCAGGTAGCCCTTATGTTYTGAAAAATGAAAAGGCTGATGTTTACCGGCTACCTTATTTGGCAAGCAGTGGACCTGGATTTGCTCT[A/T]CTTGAAGCTGCAAGAAAAGCTAATTTCAAAGGTACTTTCAGTGAAATAGCTGAAGGATTTGCAACTAACAGATGGGATAAACCTGTGATGCTTGCTTGGG
Ps000685	snp_peapol_c9136_337	peapol_c9136	IMGA:Medtr4g019130.1	Peptidase S10, serine carboxypeptidase; Calcium-binding EF-hand chr04_pseudomolecule_IMGAG_V3 3838876-3845054 E EGN_Mt090430 20090702	chr04	3838876	3845054	C	C	MV	T	T	T	C	T	TTGAACACCTTCCTGGTTTTCAAGGACCACTTCCTTTTGAACTCGAAACCGGGTATGTGGGGTTAGGGGAAACAGATGATGACATGCAAGTGTTCTACTA[C/T]TTCATCAAGTCAGAGAATAATCCTCAGAAAGACCCTCTTCTGCTTTGGTTAACTGGTGGCCCTGGTTGTTCTTCTTTTTCCGGTCTTGTCTATCAAATAG
Ps000686	snp_peapol_rep_c23450_372	peapol_rep_c23450	IMGA:Medtr4g062310.1	Succinate dehydrogenase, cytochrome b subunit chr04_pseudomolecule_IMGAG_V3 12037632-12031774 F EGN_Mt090430 20090702	chr04	12037632	12031774	A	A	C	C	C	C	A	C	CTCGAGCCTTCTCTTCCATCCCCCGCTCCAACAACCAGATCGGATCCATCTCTCCCGCCGCCACCGAACTCTTCCACCGCAACTCCGCTACTCTTCCCAT[A/C]GCGGAAGAAAACCCTACCCAGGGATACACGGTTGGTTTCCCCAAAAATCTGGAGAGTAAGCTTGGTGGTGATTCTAATGTGATCGATTCTTTGAGATACC
Ps000687	snp_peapol_c10540_1144	peapol_c10540	IMGA:Medtr3g144220.1	Heat shock protein DnaJ, N-terminal chr03_pseudomolecule_IMGAG_V3 37334353-37330767 E EGN_Mt090430 20090702	chr03	37334353	37330767	C	T	C	MV	C	C	MV	T	TCTTCATGGACACAAAATTTCGCCATCGTGTTATTTGCATATCGACAGAGATCTAACGCGTTTGAAATTTCCTATGCCTATTGGAAGGAATCTTAAACGA[C/T]GATGTGGTTAAGGGAGAAGAGTTTTGTCTTGGACTAAGGTTTGATTTTTGAGGAATTAAGAGTCTATGACCACGAAAACGCCGAGGTTGTCTCTGTAATC
Ps000688	snp_peapol_c7909_209	peapol_c7909	IMGA:Medtr2g132450.1	Basic leucine zipper chr02_pseudomolecule_IMGAG_V3 32025149-32028616 E EGN_Mt090430 20090702	chr02	32025149	32028616	C	C	T	C	MV	C	C	MV	ACACCGGCTATTTCATCRTTGAACATGGACATAAACTGTTCATCRTCAAACTTGTCGAACTCGTTGTCATCATCGTTAATATTGTTTTCACCATCTTTCC[C/T]GCGGCAATCGTCGAGCATTGGCAATTCCAAGAACGCCACGGAGTCRCTCACAGACCGACGGTGAGCTCCCCGCCTAGCGGACGAGAAGTCGAGAAACTCG
Ps000689	snp_peapol_rep_c22583_259	peapol_rep_c22583	IMGA:Medtr4g022080.1	H+-transporting two-sector ATPase, D subunit chr04_pseudomolecule_IMGAG_V3 4391520-4393095 E EGN_Mt090430 20090702	chr04	4391520	4393095	G	G	G	G	G	A	A	G	ATTAAGCACCTTTATTCATGATACAGAACAATGTCTCTCACCTAAACAAATTGTGCAGAAGAACCAGCATCGACACCGAGACATATCCAGCCACACCCTC[A/G]AAGAAGGGGCGAGAACACATATATCTCTATAAATATTTATATTTTAGAAAATGATATCCTCGTCTTTATCACCTGTACCAGACAACAAATTTTGAGAGGA
Ps000690	snp_peapol_rep_c22016_1201	peapol_rep_c22016	IMGA:Medtr3g093420.1	Chlorophyll A-B binding protein chr03_pseudomolecule_IMGAG_V3 22199885-22197113 E EGN_Mt090430 20090702	chr03	22199885	22197113	G	G	G	G	A	A	G	A	ATGGTGGTTTTCCTTGTCTTTGCAATTCAAGCTGCTGTTTCTGGAAAAGGACCTATTGGTTTCATTGCTACCTTCAACCAGTGACATAATTATATATGAA[A/G]TGAAACCCTTTTAGCTCAAAATCTTCTCTATCATGTATAAGTCTAAATATCACTCACTCCATGTTAAAATTGTTTATATTTTTATATGTATCCGCAGAAA
Ps000691	snp_peapol_rep_c22427_1068	peapol_rep_c22427	IMGA:Medtr4g076130.1	Ribosomal protein L9 chr04_pseudomolecule_IMGAG_V3 15036813-15040107 E EGN_Mt090430 20090702	chr04	15036813	15040107	A	A	T	T	T	T	A	T	GTCTCGTGASTTTGGCCGAAGGCTCGGACGAGGAGGATGTGGAGATTGTTTCTTATTTTAACATTTTGTTTTTGGTATCTCCTCCTTGAAYGTGTATTCA[A/T]TTTTCAGGACAATGTTTGTAATGTTCTTATTTATGATGGTAAAAGAGATATTTTTGTCAGTTCACTAAACATAACGAGCAAAGGAAAAATGAACCTCTAG
Ps000692	snp_peapol_c11171_153	peapol_c11171	IMGA:Medtr3g136040.1	M355, putative chr03_pseudomolecule_IMGAG_V3 34201027-34204484 F EGN_Mt090430 20090702	chr03	34201027	34204484	C	C	A	A	A	A	C	C	TATTGATATAACCCTAGCTCCGAACACCGCTTTCTTCTTTTTCTAATCATCTCATTTTCTTCTCTCTCCAAACCCTAATACCAATTTTCCATTTTCACTC[A/C]AACTTCGTTGTATCAATTTCTCTCCATTCMTTTCCTTCTAGATCTCAAACTCTTCCTTTTCTTTTTCTCGATTAAATCAAATAATACAAAAGCTTCGTTC
Ps000693	snp_peapol_c7606_1068	peapol_c7606	IMGA:Medtr3g135970.1	Sulphate transporter chr03_pseudomolecule_IMGAG_V3 34165660-34167286 E EGN_Mt090430 20090702	chr03	34165660	34167286	A	MV	T	MV	MV	MV	A	T	GCGGAATTGCAGCCCTGACAAATCCAACTTTAAAATCATCCCATGTGATTCTAATCAGCTTAATCCTAGACGGACCAAATTGCAAATCATGAAAAATCGA[A/T]GGATCGCGAATAAAACACAACAATAGCCCAAATAAAAACACAATCAAAGCCGAGGGAACCATTGATAGTATCGTCAATCTTCGACGAATTTTATTTCGTC
Ps000694	snp_peapol_rep_c23845_1132	peapol_rep_c23845	IMGA:Medtr4g041160.1	OR, putative chr04_pseudomolecule_IMGAG_V3 9647519-9644786 E EGN_Mt090430 20090702	chr04	9647519	9644786	T	T	T	T	T	T	C	T	AGTAGCAGCAGCGTTTTTATCGGTGGTGTCAGAATCAATAGACGATGCAAAAGACGAAGAGTCCGATTCAAGTGCCATGAAACGCCACCTCGTATTGAAA[C/T]TGAAACCGTTGTTGTTGTTTAGATTAAGGAATCTTTTGTTGTTGATTCTGTAACTGGAATCATAGAGTTGAAGACATTTTGTGGACCCACCAACTACACC
Ps000695	snp_peapol_c2441_1436	peapol_c2441	IMGA:Medtr3g092950.1	Protein of unknown function DUF250 chr03_pseudomolecule_IMGAG_V3 21993323-21997060 E EGN_Mt090430 20090702	chr03	21993323	21997060	T	MV	MV	MV	MV	MV	A	T	CTCTGACCCTTCAGGTACTAGGGAATGCTAAAGGCGCTGTAGCAGTAGTTGTTTCKATTCTAATATTTAGAAACCCAGTWTCAGTCACTGGAATGATGGG[A/T]TACGCACTCACGGTCTTTGGAGTAATACTTTACAGCGAAGCTAAAAAGCGGACAAAGTGATAGKCAGTTCATCATTCTTGGGAAGTCGGAACAGAACAGA
Ps000696	snp_peapol_c57_1492	peapol_c57	IMGA:Medtr3g127550.1	Alcohol dehydrogenase superfamily, zinc-containing chr03_pseudomolecule_IMGAG_V3 32369409-32373513 F EGN_Mt090430 20090702	chr03	32369409	32373513	G	G	G	G	G	T	G	T	GAAGWYGTATCTTTCAAATCTAAATCTTTCTGGGATGTAGCAGYGCCSTCTTATTCAGAAACTCACCTCGTGGAGGACAAGTTGAAACTCGATGGCAGAG[G/T]AGAGAGTTCTAGTAATAAATCGGCGAAGTCAGGTCAAATTAGYGTTGTAGCTGCTGGCCTCATCCTTCTACTGTCTGTCTTAGTTGGTTTTGTGTTATTT
Ps000697	snp_peapol_c8118_1715	peapol_c8118	IMGA:Medtr3g107090.1	Nucleotidyl transferase chr03_pseudomolecule_IMGAG_V3 27123147-27119318 E EGN_Mt090430 20090702	chr03	27123147	27119318	T	A	T	T	A	A	T	A	ACGATGTCAAGATTATTAACAGCGACAATGTGCAAGAAGCTGCAAGGGAAACGGAAGGTTATTTCATAAAAAGTGGTATTGTCACAGTAATCAAGGATGC[A/T]TTAATTCCAAGTGGAACTGTCATYTAAGAGCACTCTCTAYTACTGTTGCCTCATGCWGCTGTGCAATGCAACAMCCCATTTTCACCGCTAGAAGGTGGTA
Ps000698	snp_peapol_c18833_1491	peapol_c18833	IMGA:Medtr2g107710.2	Calcium-binding EF-hand chr02_pseudomolecule_IMGAG_V3 25402011-25405446 E EGN_Mt090430 20090702	chr02	25402011	25405446	A	MV	C	A	MV	A	C	MV	TCTTAGTTTTTGGTGCTACATTCAATTGATTGTTTTATGAGTTTGGTTGTGCATAAAATTTTAAGCTGTAATTATCTGTTCTATTCTGCTTTGTTTGAGC[A/C]ATAAGCTAAGAAAAGTTATTAAACACATGTAAGTAAGCAATGTAATAAGTTGGAMTGTAGTTAATAGAGCTTAAATGTGGTTATTAGAGATATGCAACAA
Ps000699	snp_peapol_c6397_1319	peapol_c6397	IMGA:Medtr3g111140.1	UDP-glucuronosyl/UDP- glucosyltransferase chr03_pseudomolecule_IMGAG_V3 28117285-28121310 F EGN_Mt090430 20090702	chr03	28117285	28121310	A	A	G	G	A	A	G	A	TACCATTCTTATGGATAATGAGGCCTGATACAGTAATGGGTGAAGAAATTATATCTTTACCACAAGAATTTTTAGATGAGGTAAAGGATAGAGGATACAT[A/G]ACTAGTTGGTGCTTTCAAGATCAAGTTCTTGCTCATCCATCAGTTGGAGGATTTTTAACTCATTGTGGTTGGAATTCTACACTTGAAGCTATTTCTTCAA
Ps000700	snp_peapol_rep_c26376_226	peapol_rep_c26376	IMGA:Medtr2g121130.1	Glycoside hydrolase, family 32; Concanavalin A-like lectin/glucanase; chr02_pseudomolecule_IMGAG_V3 28660317-28656480 E EGN_Mt090430 20090702	chr02	28660317	28656480	T	C	T	C	C	C	C	C	CTCTCTACAATTTGGCTATTACCTCTCTTTACWTTCATTTATCTTCATGGTGTTCTTCCYATTGAAGCTACTCACCATGTTTAYAGAAACCTTGAGAGYT[C/T]ATCTTCTGATGAATATTCCACAAATCAACCTTATAGAACTGGTTATCATTTCCAACCTCCAAAGAATTGGATAAATGATCCTAATGGTCCATTGATTTAC
Ps000701	snp_peapol_rep_c23291_208	peapol_rep_c23291	IMGA:Medtr4g012910.1	Chlorophyll A-B binding protein chr04_pseudomolecule_IMGAG_V3 2396066-2393405 E EGN_Mt090430 20090702	chr04	2396066	2393405	A	A	A	A	A	A	A	C	AAACCAAATGGCAACCGCAACAGCAACCGCCGCTGCCACTTCATCCTTCATCGGAACTCGTCTCCGTGAAGTTCAATCCAATTCCGGCCGAGTACAAGCC[A/C]GATTCGGATTTGCATTCGGAAAGAAGAAAGCCGCACCAAAGAAACCATCACGCTCGGCTCCAACCACCGATCGCCCGTTATGGTTTCCCGGAGCAAAGTC
Ps000702	snp_peapol_rep_c22765_1018	peapol_rep_c22765	IMGA:Medtr4g012530.1	Copper-resistance protein CopA chr04_pseudomolecule_IMGAG_V3 2133345-2137759 E EGN_Mt090430 20090702	chr04	2133345	2137759	A	A	A	A	A	T	A	A	CATTGAAGTAATGTGCTTGTAGTAAAGCTGTAGTTGGCATAACAAATGTCACATTGTTAATAGCAGCTACAACTCTGCTACCATTTCCAGCAACACATGA[A/T]TTACAAGGTTTAATACCTAATCCGACCGTGAAAAAGAGCGAATGATCGATTTTCAACGGCACGTTAACCGGGTATTTCTTCGAATTAAGTCCTTTTAACG
Ps000703	snp_peapol_c4951_408	peapol_c4951	IMGA:Medtr3g113670.2	Tetratricopeptide-like helical; chr03_pseudomolecule_IMGAG_V3 28594918-28599694 E EGN_Mt090430 20090702	chr03	28594918	28599694	T	T	C	C	MV	MV	C	T	ATCTTTTCGACCTTCGGTTTCTTGCTCTWCCTGCTTCTTTTAACAACTCGGCCAACCTACGTTTCTCATCGTCGACATCAGGGTTTGCTGTTCCAAGTTT[C/T]TCTTCTCTCATGCCAACTACATATTCCAGCATTTCAATGGCATCATCCACTCTTCCCATTGCATCATAGGTGCCTGCAAGATTGCTATAGACTCCTAATG
Ps000704	snp_peapol_rep_c27019_410	peapol_rep_c27019	IMGA:Medtr3g162630.1	hypothetical protein chr03_pseudomolecule_IMGAG_V3 42496133-42497403 E EGN_Mt090430 20090702	chr03	42496133	42497403	C	C	G	C	C	C	G	C	AACCCATTTTTCTTAATGGAACAGAACAAAACAGAACAGGCTCTGTTTTTTGTGTTACTCTGTTATGTTTTTTAGATAAAAGGAACTGAGAATTTGTGCT[C/G]GTAAACAATGTATATGAAAGCAGATTCTAGAGAAACTGCAATGGTGTTTGGGATTAGAAGCATGGAATTGAGTAAAACTGTTTGATATAAAAAAATTGAA
Ps000705	snp_peapol_c79_569	peapol_c79	IMGA:Medtr3g114280.1	T1N15.7, related chr03_pseudomolecule_IMGAG_V3 28900782-28895780 E EGN_Mt090430 20090702	chr03	28900782	28895780	A	A	A	MV	MV	G	MV	G	GCGCCAGTATAAAGTTACGAACGAAAGGCTGCAGTTAAAAGGGAGGTTCCAGAAACAACAAAATGCTCCTTTTGTTGTCTCCGAGGATCAGTCACAATAC[A/G]ATGAGCTTAAAATAGACGCTTCAGTGCCAGAAAACAACGATGATATTGCTCAAGATATCTCTCCTGCTAGCAACCCATCTTTTCAATTATCAGGGAGTGA
Ps000706	snp_peapol_c4251_622	peapol_c4251	IMGA:Medtr3g077050.1	GRAS transcription factor chr03_pseudomolecule_IMGAG_V3 18060387-18058435 E EGN_Mt090430 20090702	chr03	18060387	18058435	T	T	T	C	MV	C	MV	C	TTGGAAGAACGACGTCGATTGATTCGTAGACGGCTGAGTAGTAGTTCATTGTCTCGGCAAAACGCTGCAAGAACGGGGCGTTGTTGGTGTTGAATTCTTG[C/T]TCGACTAGAGTCACCACCTTAGGAGCGAAATACTTAGCCAAATGCAACAGCCKGTCRCGATGRTTATGAATGTTCACGGTTTCRTCTGGCACATGGTGTA
Ps000707	snp_peapol_c18665_241	peapol_c18665	IMGA:Medtr2g118060.1	ATP-binding region, ATPase-like; Ribosomal protein S13-like, H2TH; chr02_pseudomolecule_IMGAG_V3 27917047-27908856 E EGN_Mt090430 20090702	chr02	27917047	27908856	C	T	T	MV	T	T	C	T	CAATAAATTGACATTTCCTAGAAATAAAAATAATTGATACAACAACTTTCCTTTGTGTAATGTGATATAATTTAATTTGAAAAATCAATTTSATTCATTT[C/T]TTTTCATTTTCAAATCAATTTTCCAAATCTACTGAAAGACTCTGAAAACAAATAATGGAGTGTGTAAGTCAATCGTCTTATTTTCTGCTTCCAATGATTG
Ps000708	snp_peapol_c3653_1869	peapol_c3653	IMGA:Medtr3g142910.1	Cyclin-like F-box chr03_pseudomolecule_IMGAG_V3 36741334-36738788 E EGN_Mt090430 20090702	chr03	36741334	36738788	MV	A	MV	T	T	T	MV	A	CCCTTCCATGAAGGAAAAACATAGTCGAACCATCAAAATCAGCAACAACTTCGAAAACAGACGCCCATAGAATCGGACCGTCCTCCATACCTAACGGACC[A/T]AGCTCTTGAGGAATTATCCTACAACCAACAACAGAAACAAAACCAGGCATCACATACACAACATTCCCCAGCTCCGGATTCTGATGAACCCATATCCCAA
Ps000709	snp_peapol_rep_c24054_214	peapol_rep_c24054	IMGA:Medtr3g159620.1	BURP chr03_pseudomolecule_IMGAG_V3 41812402-41813689 E EGN_Mt090430 20090702	chr03	41812402	41813689	G	G	A	A	G	G	A	G	AYTACAATTATTTATTAGGAACCAAAACTAGATTATCAGAAGGAAAAAAATGGCACACCGGAGATTTTCCGGGCCGAGTATTAAGAACACGAAAGGCGAC[A/G]TGATCGGCGTCCCATTTAGAAGTATCCATATGACAAATCGCCGCAGCTTCAACMGTTCCACCATCTTCACCTTCAACAACAATCTCATACAAATTYGCAT
Ps000710	snp_peapol_c3081_1006	peapol_c3081	IMGA:Medtr3g109920.1	Glycoside hydrolase, family 17 chr03_pseudomolecule_IMGAG_V3 27623809-27622258 F EGN_Mt090430 20090702	chr03	27623809	27622258	C	T	C	C	C	T	C	C	GAGGAGATTTTGATGGAGTTATGGAGATTGTTCTTGATAAGAGCTTTGTGAATGTTTTTCATGGCGGGGACGAGGTAYTTGGTGGTGTTGTGTGGGTCGA[C/T]GAAGACTTCGTTGCCAACTGCGATGGCTTCGATGACTGTGTGGGGTTGGTAAACGAYGACGTTTCTGTTGAGCCATGAGACTGCGTAGGAGAGTTTCTTS
Ps000711	snp_peapol_rep_c25957_153	peapol_rep_c25957	IMGA:Medtr3g151440.1	hypothetical protein chr03_pseudomolecule_IMGAG_V3 40152517-40151670 E EGN_Mt090430 20090702	chr03	40152517	40151670	A	G	A	A	A	A	G	G	TACACTTGTTCATATGGTGTGGATAAATCTTCAAAATGTAATTTCAACCTAACATTCACGGATTCACAATATTCTTATCTTATTGCTTGGAGTTGGGTTG[A/G]AAGCAGCAATGGCCTCTGCAATAAAACACATATGTACGGTATTACTCTCCGTCGTTCTCTTCTCCGCTTCAAGCTCCACGGCGGAGCCGCTTCCTCCTAT
Ps000712	snp_peapol_c6320_428	peapol_c6320	IMGA:Medtr3g133040.1	Auxin responsive SAUR protein chr03_pseudomolecule_IMGAG_V3 33596024-33595215 F EGN_Mt090430 20090702	chr03	33596024	33595215	MV	MV	MV	G	G	MV	G	A	TTTGTTCGAATCCGAATTCTTCTTCTGCTTCTCTGAGTAATRCATGAAAGGCTTGATGAGTCAAATACTCRGTTGGTATAACAAACCTGTTAAGTTCTAC[A/G]CCAACACARACTGCTAGGTAGCCTTTTGGAACCGCGGTCGATCCTCCTCCTTCGCGTTCGGACATTGAAAGTGTTCTTTTAAGAAACTTTATGCTTTTAC
Ps000713	snp_peapol_rep_c25149_743	peapol_rep_c25149	IMGA:Medtr3g114000.1	FeS cluster assembly scaffold IscU chr03_pseudomolecule_IMGAG_V3 28759776-28757772 F EGN_Mt090430 20090702	chr03	28759776	28757772	T	T	T	T	G	G	T	G	GCACATCATTAAGACATCTTTAGTCAGACTTTTCTTGGTTGGAAGTACACTGACATATTGTATTCTCATGAAGTCAAATAAATACTTGTACYGCTGGCTA[G/T]AGTTTGTTATTTGCATGGTTTGTTTGTAGGAATCATATAATATATTTTTGTTAAATTATGTACACAATACAATCAGMGTATGTACATGTAATATTTGGAA
Ps000714	snp_peapol_c3501_305	peapol_c3501	IMGA:Medtr3g107170.2	Zinc/iron permease chr03_pseudomolecule_IMGAG_V3 27185792-27178827 E EGN_Mt090430 20090702	chr03	27185792	27178827	T	MV	T	MV	MV	MV	T	C	TTTGCAACCTTGGACTCATAAAATCTGCAGCTAATAGATCAACTAATGCCATGTAAATCAAAATTCCAGCTGAAGCAGAATTTAGAACACCTACAACTAT[C/T]AGAGAAGTTGGACTATTCTCTTTGTATCCACTTGATAATCCCATCCCAATTGCTATGCCAATTGGTGTTGTTAGGGAGAAAAATGTTGCCATAATTGCTG
Ps000715	snp_peapol_c4524_1026	peapol_c4524	IMGA:Medtr3g080760.1	Nucleotide-binding, alpha-beta plait chr03_pseudomolecule_IMGAG_V3 19152731-19147246 E EGN_Mt090430 20090702	chr03	19152731	19147246	T	MV	T	T	T	T	C	T	ATAGAGCTATTCCCTTCGTCACATGGTGAGATGGAAGATTCAATTTCAAGAGGACGATGAATGCTTGGCGGGTTCTCTCTCATTCACTCTTTCATAGTTA[C/T]AATTATTTAGCTTGATCTGCTAATAATCATGAAGATTTTGCTCAGACAGATATTTTAATGCTTTATTTTAGGATCGATATACTTTTTTAAGTGTGGTGAT
Ps000716	snp_peapol_rep_c28347_1262	peapol_rep_c28347	IMGA:Medtr4g069940.1	AAA ATPase, central region; MIT chr04_pseudomolecule_IMGAG_V3 13467141-13472817 E EGN_Mt090430 20090702	chr04	13467141	13472817	T	G	T	T	T	T	T	T	GTGGTACGCGTGGAGAAGGCAATGAGAGTGAAGCTTCAAGACGAATTAAAACTGAACTTCTGGTGCAGATGCAGGGGGTTGGACACAATGATCAAAAAGT[G/T]CTCGTTCTTGCAGCAACAAATACACCATATGCTCTAGACCAGGCAATAAGGCGGCGTTTTGATAAGCGTATATACATTCCACTACCAGATTTAAAGGCTC
Ps000717	snp_peapol_c2350_874	peapol_c2350	IMGA:Medtr4g069920.1	Beta-Ig-H3/fasciclin chr04_pseudomolecule_IMGAG_V3 13457474-13458797 E EGN_Mt090430 20090702	chr04	13457474	13458797	T	T	C	C	MV	C	C	C	CTTTGAGTTCTGAGAAAGCACTGTCATCTGGTGCAAGAACTGTTAAGCCACCTGTTTTTGTAGTCAATAGTTGCGAATTGAGTTGGTTGATCAATTGAGT[C/T]GTTTTCATGAGTCGGATTARGACGTTGAATGACTTGGCTTTTCTTAGGATTCCGACGATGTCAACTGTGCCTGCAGTGTCAGGAGTGGAGTCAGTAGGTG
Ps000718	snp_peapol_rep_c22187_945	peapol_rep_c22187	IMGA:Medtr3g150920.1	MtN3 and saliva related transmembrane protein chr03_pseudomolecule_IMGAG_V3 39870034-39866196 H EGN_Mt090430 20090702	chr03	39870034	39866196	T	T	C	C	C	C	T	T	TGGTGATGAGAAGAAGAGCAGCTTCTCTTTTCACAAATGCATAGTAAATCCAAAGCATTGCACTGAAAAGTGCAACAACATAAGGAAGTGACTGAAATCC[C/T]TCAGCAGATTTTTTCTTGAAGATTATGTAAAAAGTTGGCACAGGTGAAAGAAACACTGCAAAGGAAATGATGTTGCCTAGAAGGCCAAAGACAAAAGCCA
Ps000719	snp_peapol_c2848_150	peapol_c2848	IMGA:Medtr3g163690.1	ATP-requiring DNA helicase RecQ; ; chr03_pseudomolecule_IMGAG_V3 43047431-43050371 E EGN_Mt090430 20090702	chr03	43047431	43050371	T	MV	T	T	T	T	A	MV	ACTTAAGGAAAATGTCAAGAGGGCCAAACTAAATATGATTCATCTTATTTTTCTATGATAGCACGTCATTATGTCCAACTTAACACAAGACTATATTATC[A/T]TGTATTTACACCATTAATTTCCCAAAAATTAATATGTTGAACACAATGTTGATATGTAAGCTAATGAGCATTGTGATTGTTTTGCAATTGCGGCGTTCCT
Ps000720	snp_peapol_rep_c24026_1279	peapol_rep_c24026	IMGA:Medtr4g005810.1	UbiE/COQ5 methyltransferase chr04_pseudomolecule_IMGAG_V3 465176-469918 E EGN_Mt090430 20090702	chr04	465176	469918	A	T	T	T	T	T	A	T	ATCCACTCAGGGCTGAAAATCTGATATGATATTTATGAACTTTAACCCTTGCTTATATAATAATTCATACATCTTTCATAACTGTTTATAAGCAAATTCA[A/T]GATGCTACTAGAACTGGTAGAGTTTGTAAGAATATGAAGTGTAATTTCTTTCATTAATATATGGCGTTTGCAGATTACTTTTAACCCCGNNNNNNNNNNN
Ps000721	snp_peapol_rep_c25694_687	peapol_rep_c25694	IMGA:Medtr3g010310.1	Major intrinsic protein chr03_pseudomolecule_IMGAG_V3 1737013-1735915 F EGN_Mt090430 20090702	chr03	1737013	1735915	C	C	T	T	T	T	MV	T	ATTCCATAGCTAAAGATTGACCACTTGATCCAACCGGCACAGTTCCAAAATAAGATTTTGGTGTAATATCAAACATTAAAGATAATGTTAAACTCGCAAG[C/T]GTTGAACCGAGTAACTCAGCAGCAATGTAAAGTGGAGCTTCGATGATTTTGATTCKGCGAAAGATGGCCCAGGTTATCGTCACCGCGGGGTTGAAGAGTC
Ps000722	snp_peapol_c293_1404	peapol_c293	IMGA:Medtr3g159850.1	SWIRM; Homeodomain-related chr03_pseudomolecule_IMGAG_V3 41945959-41948580 F EGN_Mt090430 20090702	chr03	41945959	41948580	C	T	T	C	T	T	T	T	GAAGGAAGAATCAGATGTAGAAAAAGCAATTTCTGAGATTGTAGAAGTTCAGATGAAAAATATCCAGGACAAGCTTATCAATTTTGAAGATTTAGACCTG[C/T]TAAGGGAAAAAGAATGCCAGCAGTTAGAGCAAGTGAAGAGTTTGTTTTTCCTTGATCAGCTTAATCTTTTATTTCGCAAAACATCCGCATCAACAACCGG
Ps000723	snp_peapol_c1332_149	peapol_c1332	IMGA:Medtr2g118350.1	FAR1 chr02_pseudomolecule_IMGAG_V3 28129485-28125415 F EGN_Mt090430 20090702	chr02	28129485	28125415	T	T	G	G	G	G	T	G	ATTAGTAACTTTGAAACTTTACAGAAGTRACAACCTTGGACCAAATTTTACAAAATGAGAAGTTGAATAATCAAGCTTTATAAGTGCATTTGAATGCCTT[G/T]TATGTGTTACCACAATTGTTAGCAGCAACTTCATATGAATGGCTCAAAGGACCTATAATCTATACATTTGATTTGATTGAACTAGTTTCTTCAACTAAAC
Ps000724	snp_peapol_rep_c24014_603	peapol_rep_c24014	IMGA:Medtr3g163840.1	Chromo; Chromo shadow chr03_pseudomolecule_IMGAG_V3 43128219-43124164 F EGN_Mt090430 20090702	chr03	43128219	43124164	C	C	C	T	C	C	T	C	CACCGCAGCAAGGGAAAACGCACCACCACCCTTCCACCTCACCCTCAGCCACCACAACCTACTAACGCCCCATCCTCCCACCGTCCTTCAAAATCCACCA[C/T]CTACGGACACTGGCCTCCATGCAGACAACCTAGCAACACATTTTCAACAGACTGTCATTTCAACGCCCAATGATGCTCAATCGAACGGGAACGGGGATCC
Ps000725	snp_peapol_c2599_491	peapol_c2599	IMGA:Medtr3g142860.1	Ribonuclease III, bacterial chr03_pseudomolecule_IMGAG_V3 36719047-36723284 E EGN_Mt090430 20090702	chr03	36719047	36723284	MV	T	T	G	T	MV	G	T	GGTACACTCTCCCTCCTCCGTGCCGCTAATGTTAGCACCGAGAAACTCGCTCGCGCTGCCGTTCGTAATGGTCTGCACCGTTACGTACGTCACAATACAT[G/T]TTCAATTGTTGATATGATTAACGAGTTTGTTGAAGCGGTTGATTGTGAGGATGACTGTGTTGTTGTTAAGTATGGTGGATCGGTGAAAGCTCCGAAGATT
Ps000726	snp_peapol_c7747_188	peapol_c7747	IMGA:Medtr3g013140.1	Lipolytic enzyme, G-D-S-L chr03_pseudomolecule_IMGAG_V3 2398507-2401610 E EGN_Mt090430 20090702	chr03	2398507	2401610	C	T	C	C	T	MV	MV	T	AAGTATCTCCAATATTAATCTTGGTGATTTTCATGGTCTTGAATGGTGTAATTATCAAAGGCCAAAATGTCCCTGCCATGTTCATATTTGGTGACTCACT[C/T]ATTGATAATGGTAACAACAATAACATGGCTTCTTTAGCTAAGGCTAATTATTTTCCATATGGTATTGATTTCAATGGAGGTCCAACTGGTAGATTCTCAA
Ps000727	snp_peapol_c5218_209	peapol_c5218	IMGA:Medtr3g162950.1	Iron hydrogenase chr03_pseudomolecule_IMGAG_V3 42676200-42684090 E EGN_Mt090430 20090702	chr03	42676200	42684090	G	A	G	MV	A	MV	G	MV	CTGTTCGTTACAGTTCCTTGCCACGACACCACTCGCGTTTTTGCTGCCGCCACACCATCTCCTCCGTCTTCAATCATTCGGTTCAGGTCAACGTCAATCC[A/G]TCCACCAACGCCTTTATCTTTACAGCTTCTCAGGTATCTGCCTTCCCATCCATCTCACCGGCGTCTCCCACACGAGATGTCTGAGAAATTTTCGCCGGCG
Ps000728	snp_peapol_rep_c22299_1028	peapol_rep_c22299	IMGA:Medtr3g087230.1	U box; Armadillo-like helical chr03_pseudomolecule_IMGAG_V3 20679953-20682115 E EGN_Mt090430 20090702	chr03	20679953	20682115	A	C	C	C	A	A	C	A	TGTTCTTGCAACGGTTTTTGATTCTTTTTCAAGTGTTTCTATTGAGAATCATGTTGTTGTTTTGGARGAGATTTTGGAGATTTTAACATGGATGGTTGTT[A/C]TAACCTCTTTTGGCGAAACGAAATCAAAGCTGTGTTCATCTTCATCTTCTTTAGGTTGCTTGGTTTGGTTTCTAGATGGTAAAGATTTAGGAGCAAGACA
Ps000729	snp_peapol_c2712_131	peapol_c2712	IMGA:Medtr3g076300.1	Plant lipid transfer/seed storage/trypsin-alpha amylase inhibitor chr03_pseudomolecule_IMGAG_V3 17630083-17629419 F EGN_Mt090430 20090702	chr03	17630083	17629419	C	C	MV	MV	G	MV	C	G	CTAGTTTAGGAGAGTATGACAAAGACTAATGCCAAGGTTTTGATTATGAATTGGTTAGTTTTTGTTGCATTGCTCATTACATTGTTTGGTGGTGCCAAAG[C/G]TATTGTAATATGTAACATTGACACAAGAAAGCTAAACTTATGCAATGCAGCAATTACTGGGAAAAACCCTCCAAAACCAAGTGCAAAATGTTGTGCAGTG
Ps000730	snp_peapol_rep_c24347_648	peapol_rep_c24347	IMGA:Medtr3g163530.1	Major intrinsic protein chr03_pseudomolecule_IMGAG_V3 42984188-42985232 E EGN_Mt090430 20090702	chr03	42984188	42985232	C	C	MV	C	T	T	T	T	GTGCTAACTCTGTTGCTTCTGGTTATACCAAAGGCTCCGCACTTGGTGCTGAAATTATCGGAACTTTTGTGCTTGTTTACACCGTTTTCTCTGCTACTGA[C/T]CCTAAGAGAAGCGCACGTGACTCGCATATTCCTGTTTTGGCTCCTTTGCCTATTGGTTTTGCTGTTTTCATGGTTCATCTCGCAACTATACCTATCACCG
Ps000731	snp_peapol_rep_c23606_1477	peapol_rep_c23606	IMGA:Medtr3g115270.1	Protein kinase chr03_pseudomolecule_IMGAG_V3 29304027-29300045 E EGN_Mt090430 20090702	chr03	29304027	29300045	T	T	G	G	G	G	G	G	TAACTAAGCTTCCTAGATTACAGAACCTTATAATGCAGCATGTGGATCATTCAGCCGGTGACCTTATACATCTACTGCAAGGCTTACTTAGATACGACCC[G/T]TTGGAAAGAATTACTGCTAAGGAAGCCCTGAGACATTCCTTTTTCATGAGGAGATCACATTAGATGACCCACTTTTACCAGATGAGATTACGATAGATAC
Ps000732	snp_peapol_c1330_1333	peapol_c1330	IMGA:Medtr2g105070.1	Basic helix-loop-helix dimerisation region bHLH chr02_pseudomolecule_IMGAG_V3 24965037-24970999 E EGN_Mt090430 20090702	chr02	24965037	24970999	T	MV	T	MV	C	C	C	C	ATGGATATTTTATGTCCTTTACTGCATCTTTTGCAGCTTAGGAGAAACTGTGTCTCATAAGAAAGCTGACCCTTCATTCTTGTATGAAGGAAAGTTATCT[C/T]GTCTTCAGTTTTAAATGACAAGTTCTGTTTTATATAGAAGTTAAAATAGTTGGGTGACTATAGTAGTGGAAATAATTGCTCTCATCAGTGTTATTGTGGA
Ps000733	snp_peapol_c2243_128	peapol_c2243	IMGA:Medtr4g024210.1	H+-transporting two-sector ATPase, delta (OSCP) subunit; Hypothetical plant protein chr04_pseudomolecule_IMGAG_V3 5495242-5499157 E EGN_Mt090430 20090702	chr04	5495242	5499157	MV	G	A	A	A	A	MV	A	CAAAACTGATTATTTTTTCATATTCAAATAACTGAACACAAAACTGATTATTTTTTCATTCAAATATATATACATGGCTTTATGTACTAGAAAGAATCAC[A/G]TAACAAACAAAAATAACATGTATCCTATACAAACTCTACCTAAAGAATCAAAGAATTATCTTGTGTATATCTATCAATTTAATGTATCAGAGAAACCTAC
Ps000734	snp_peapol_c1587_1093	peapol_c1587	IMGA:Medtr2g107740.1	Glycoside hydrolase, family 17 chr02_pseudomolecule_IMGAG_V3 25417547-25415071 F EGN_Mt090430 20090702	chr02	25417547	25415071	T	G	T	G	G	G	T	G	ATGAGGTTGGTGCTTCACTACAGAATGCTGAAATTTATCATACTAATTTGTTGAAGAGGATTGAGATGAGACAAGGAACCCCTGCAAAACCTTCTGTTCC[G/T]GTTGATATTTATGTTTTTGCACTTTTTAATGAAGATTTGAAACCKGGTCCTTCTTCTGAGAAAAACTATGGYCTTTATTATCCGGATGGTACTCCGGTTT
Ps000735	snp_peapol_rep_c25510_447	peapol_rep_c25510	IMGA:Medtr3g094950.1	Bet v I allergen chr03_pseudomolecule_IMGAG_V3 22870903-22869737 E EGN_Mt090430 20090702	chr03	22870903	22869737	MV	A	A	C	A	A	A	A	TCAGCGATCTGACCCAGCGACTGTAAATTACATCGTACGATTGTGTCAACAAAAACACATGTTTCCTCCTTCGTGTTCCCTTGCGGTACATCAACGACGT[A/C]TGACTCAATGACAAGTGTCCTGTTTCCGTCAACAGAATGAAGCGTCGTCACCGACCGGTAGTTTCTCAGACGGTGGTCCCCACCGACAACGCTAAAGCTG
Ps000736	snp_peapol_rep_c43170_1199	peapol_rep_c43170	IMGA:Medtr3g127910.1	Cell division protein FtsZ chr03_pseudomolecule_IMGAG_V3 32612191-32614303 E EGN_Mt090430 20090702	chr03	32612191	32614303	C	C	C	C	C	T	C	C	CTGAAATTACCAACAGTGCTTTCGAGCCATCCTCCATGATGGCCAAGTGTGATCCTCGCCATGGAAAGTACATGGCATGTTGTCTGATGTACCGTGGTGA[C/T]GTTGTTCCCAAGGACGTGAACGCCGCTGTTGGAACCATCAAAACAAAGAGGACCATTCAGTTTGTTGATTGGTGCCCTACTGGTTTCAAGTGTGGTATTA
Ps000737	snp_peapol_rep_c23753_206	peapol_rep_c23753	IMGA:Medtr3g127970.1	Plastid-specific 50S ribosomal protein 6, chloroplast precursor, related chr03_pseudomolecule_IMGAG_V3 32659003-32658447 E EGN_Mt090430 20090702	chr03	32659003	32658447	A	MV	G	G	G	G	A	G	GATAGAAAAATGGCGTCAGTGTCGAGCATATTTGGGTGTGGTGTATCGATGGCACCAAATTCTTCACTGAGAAACAAAGCAATTCGAACTGAAAGAAGAA[A/G]TGCGTGTGGAGGATTGTTGATTGAGTGTTCATCAAGGCCACAGAAGAAATCAACTGCACATCACATGAAGACGAGGCCGAGAAAATCACGACTGTCCGAT
Ps000738	snp_peapol_c7284_138	peapol_c7284	IMGA:Medtr2g118390.1	Zinc finger, B-box chr02_pseudomolecule_IMGAG_V3 28176073-28173743 F EGN_Mt090430 20090702	chr02	28176073	28173743	A	MV	MV	MV	T	MV	A	T	CATTATACTTGAGCTTAGAGAGTGAAAAAAGTAATATGAAAATTCAGTGTGATGTTTGTGAGAAAGCTCCAGCAACGATGATTTGTTGTGCAGATGAAGC[A/T]GCTTTGTGTGCTAAATGTGATATTGAAGTTCATGCTGCTAACAAGCTTGCAAGCAAACATCAGAGGCTTCTTCTGCAATCTCTCTCTAACAAGCTTCCTA
Ps000739	snp_peapol_c10040_913	peapol_c10040	IMGA:Medtr2g118380.1	hypothetical protein chr02_pseudomolecule_IMGAG_V3 28148455-28144051 F EGN_Mt090430 20090702	chr02	28148455	28144051	A	C	C	C	C	C	A	C	TCTATTTGGGAAAGATCATATTGCTGATGCCGTTTATAATCTTTCTACCAAATATCTTCACATTTTCCAAGTGTTTGTCTGCAGAAATAGTAATCTCAAG[A/C]AAGGAAATCAAGCTGAAGAATTGTTGAGTTTTTCAGTGCCTTATGATTTAAGCACAAGAGGGAGTAAAGAACAATGGGCAGAAGCTTTTTTAGCTCAAAT
Ps000740	snp_peapol_c882_1030	peapol_c882	IMGA:Medtr3g163310.1	Pollen Ole e 1 allergen and extensin chr03_pseudomolecule_IMGAG_V3 42907210-42909719 E EGN_Mt090430 20090702	chr03	42907210	42909719	C	MV	MV	C	MV	T	C	T	GGAGCTGGTTTGGGAGTTGTTGAGCAGTATTGCATAGGTTGAGGAGGCTGAGCAAGAAGAGCATCAACAACATACATTTCCATGTCAAACATCCTAAACA[C/T]GAGTCTAGGATTTTGAGCAGGACCAGAAGCTTCACTACAACTCATCGAYGATCCTCCTTGTCCATTATCACTTCCTGAGACATGTGCAGAACAACCAGAT
Ps000741	snp_peapol_c1640_1206	peapol_c1640	IMGA:Medtr4g079970.1	Protein kinase chr04_pseudomolecule_IMGAG_V3 16268069-16263641 E EGN_Mt090430 20090702	chr04	16268069	16263641	T	T	G	MV	MV	G	G	MV	CCCCACTGGCAATTGATCTTGCTGAGAAAATGTTGGTTTTCGATCCCTCTAAACGCATAACTGTTGAGGAAGCACTGAATCACCCATATATGTCAAGTCT[G/T]CATGAGATCAACGAAGAGCCCGTTTGTCCATCCCCTTTTGTCTTTGATTTTGAACAGGCAACTCTGAATGAGGAAGACATAAAGGAGCTCATATGGAGGG
Ps000742	snp_peapol_rep_c23756_1391	peapol_rep_c23756	IMGA:Medtr3g163620.1	Glutamate-1-semialdehyde-2, 1-aminomutase; chr03_pseudomolecule_IMGAG_V3 43028839-43031897 E EGN_Mt090430 20090702	chr03	43028839	43031897	C	T	C	T	T	T	C	T	TTAAAGAGGCAGGAACTTACGAATACTTGGACAACATTACAGGTGAGCTTGTTCAAGGAATTGTTGAAGCTGGGAAGAAGGCAGGGCACGCAATTTGTGG[C/T]GGGCATATAAATGGGATGTTTGGATTTTTCTTCACAGAAGGACCCGTGTACAATTTCACAGATGCAAAAAAGAGTGACACTGCTAAGTTTGCTAAGTTTT
Ps000743	snp_peapol_rep_c24234_69	peapol_rep_c24234	IMGA:Medtr3g163900.1	PGAP1-like chr03_pseudomolecule_IMGAG_V3 43147289-43145841 E EGN_Mt090430 20090702	chr03	43147289	43145841	T	T	T	C	T	T	T	T	NNNNNNNNNNNNNNNNNNNNNNNNNNNNNNNNNNNNNNNNNNNNNNNNNNNNNNNNNNTCTAHTTACTSRTTGGTCTTTAGTTTAAATTTATTACGTAAC[C/T]CTCTCACTCTCCTCCTCTTCCATTTCCATCCAGATGCTTAAACTCAAACCTTTCTTCTTCTTCCAACAACTACCGACCCGCTGTTATTCTCCCGGGATTA
Ps000744	snp_peapol_c424_2201	peapol_c424	IMGA:Medtr3g102420.1	Glycoside hydrolase, clan GH-D chr03_pseudomolecule_IMGAG_V3 24967005-24961670 E EGN_Mt090430 20090702	chr03	24967005	24961670	T	T	T	T	T	T	T	C	CTGAGAAACGATTTCAGCATTTTGTAAGAATTCTTGTTCAGAAATTGTCCAGCAAAAGGAGTCATAGGAATTCCAACCTCTTGGTGGGATGGTAGCTTGT[C/T]GTATGTCACTCTCAGATACATTTCTAGATGACACACATTGAAAAGAGAAGAGAGAAAGAAGAATGCAGAGAGAGATGGAAAAGCACTTCATTACRGCTTG
Ps000745	snp_peapol_c3302_1300	peapol_c3302	IMGA:Medtr2g107820.1	Peptidase M22, glycoprotease; Myb, DNA-binding; Homeodomain-related chr02_pseudomolecule_IMGAG_V3 25448300-25450592 E EGN_Mt090430 20090702	chr02	25448300	25450592	T	T	T	T	T	T	G	T	ACTTGTCTATGAACATTGGAGTTGAACAAAATCACTCAGATGTTGGTGAGTTTCAACACAGAAACACTGCAAGAACAGAAACAATGAAATCAGTGGATGA[G/T]AATAACAAGATTCAACAACCTTCTAATTACTTTTCAGCTTCAAGATTGGATTTAAACAGTCGTGGAGATAACAATGAAGGTGCTACAAGCTGTAAGCAAC
Ps000746	snp_peapol_c2900_342	peapol_c2900	IMGA:Medtr2g132820.1	Bacterial transketolase chr02_pseudomolecule_IMGAG_V3 32363120-32367088 E EGN_Mt090430 20090702	chr02	32363120	32367088	G	A	A	A	A	G	A	A	CAAATCAATTGYTCCGTGAAACTTCTTTGGCAGCAGAGATAACGGCTTCCTTGGTTATTCCAAACTCCTTGTATATTTTTCCTGCTGGAGCACTTGCTCC[A/G]AACCGATCAATGCCTATGGTTTTTCCCTTGCTTCCAACAATCTTATGCCAACCGAAAGTTGATCCTGCCTCAATGCTGACTCTAGCAGTAACTGAAGCAG
Ps000747	snp_peapol_c5450_953	peapol_c5450	IMGA:Medtr2g121420.1	Ribonuclease III chr02_pseudomolecule_IMGAG_V3 28815534-28810565 E EGN_Mt090430 20090702	chr02	28815534	28810565	T	C	MV	C	C	C	T	C	AGAAACATTAGTTGGCTATCTCTATTTGACAAATGTGAATCGTTTGGAAAAGCTAATGTTAGAATTGGGATTCTCAATTGACTCTTCAATCCCTTTGAAT[C/T]TGGAGGAACTAATAACAGGTGAGCTGAATAGTTGATAAAGTTGATCTTTGGGTATTCTTCCACTGGAGCAGGCAAAACAACTAATATAAAATTTTGTTCR
Ps000748	snp_peapol_rep_c23969_413	peapol_rep_c23969	IMGA:Medtr3g123200.1	Auxin responsive SAUR protein chr03_pseudomolecule_IMGAG_V3 30845398-30844234 F EGN_Mt090430 20090702	chr03	30845398	30844234	A	G	G	G	G	G	A	G	ATATCAATCATTCCTTGGACGGTGCGAAACTGTTCTATGTGGCAAGGAATGGTGATGGGTCCTTTCTGAGCAAATCCATATTCTTCTTCAGCTTCTTTCA[A/G]CAACTGCATAAACAATGGATGGTTGATGTAAATCACTGGAATCACAAACCTTTGTTGCTCCTCTCCTTGTCCCACCATCACTGCCAAACACCCTTTTGGA
Ps000749	snp_peapol_c5036_67	peapol_c5036	IMGA:Medtr3g114190.1	Glycosyl transferase, family 3 chr03_pseudomolecule_IMGAG_V3 28835793-28832287 E EGN_Mt090430 20090702	chr03	28835793	28832287	C	C	C	C	G	G	C	G	NNNNNNNNNNNNNNNNNNNNNNNNNNNNNNNNNNNNNNNNNNNNNNNNNNNNNNNNNNNNNNNNCGAGAAAGAGTGTAGAGTCTAAGGAATAAATAAGTG[C/G]GAGAATGTAACATTTTGCACAGTTTTGAAGGATAACTACTTTTAGAAACGATAACACTTCTACAGCTGATACTAATTTAAATTACTGTGTATATCTATTC
Ps000750	snp_peapol_rep_c43174_275	peapol_rep_c43174	IMGA:Medtr2g134910.1	Peptidase M24, methionine aminopeptidase chr02_pseudomolecule_IMGAG_V3 32566143-32563789 H EGN_Mt090430 20090702	chr02	32566143	32563789	A	A	G	G	G	G	G	G	ATTGAATCTTCGCCAAAAATCGCTTTTCTTCCTCACTGATTAATCGCTACTCTCATCATTTTCATTTCTGCACTAAGTATCAGGATTCAACMGGTGAGGT[A/G]CCATGTCGGATGATGAAAGGGAGGAGAAGGAGTTGGATCTCTCTTCTTCTGAAGTTGTCACCAAATACAAAACTGCAGCTGAGATCGCTAACAAGGCTTT
Ps000751	snp_peapol_rep_c26094_176	peapol_rep_c26094	IMGA:Medtr2g110630.1	Beta-Ig-H3/fasciclin chr02_pseudomolecule_IMGAG_V3 26081198-26082302 E EGN_Mt090430 20090702	chr02	26081198	26082302	A	A	A	MV	MV	MV	C	A	TTTACWTTAATTCCTCCACCAAGCTAAACATGAAACAAATTCTCTTTTCCTTCTCACTATTTCTACTCATGTTATCATCATTSTATTCTCCCAATATAGC[A/C]GCAACCGGGCCTGCAGCATCACCAAAACAAGCCCTGGCACCAAAAGCAGCATCACCAACATCAACAAAACCTTTAGTCCCAACMCTACCTGATTCACCGG
Ps000752	snp_peapol_rep_c25069_1109	peapol_rep_c25069	IMGA:Medtr2g121910.1	Lipolytic enzyme, G-D-S-L chr02_pseudomolecule_IMGAG_V3 29034142-29035968 F EGN_Mt090430 20090702	chr02	29034142	29035968	C	C	C	C	C	C	T	C	AACTTCCTGGTCTTAAGATTGTTGTCTTTAACATTTTCAAACCTCTCTATGAACTTGTTCAATCCCCTTCAAAATTCGGTTTCGCGGAGGCAAGGAGAGG[C/T]TGCTGCGGTGTTGGGACTGTAGAGACGACATCCTTATTGTGCAATCAACGTTCATTAGGAACTTGYTCTAATGCAACTCAGTATGTGTTTTGGGACAGTG
Ps000753	snp_peapol_c2208_271	peapol_c2208	IMGA:Medtr3g086860.1	Glutamate decarboxylase; chr03_pseudomolecule_IMGAG_V3 20503200-20508077 F EGN_Mt090430 20090702	chr03	20503200	20508077	T	T	T	T	T	T	C	T	ATCACTTCCTAAACAAACAAAAAAATCAGTTATTGAGGCAAATATAGAGACAAACACACCCTTGTTCCATTCCAAATCAACTCTAACAAACACCATTCAT[C/T]TTATCATTCAGCTTCTTCCTTTCCAACACAAACTTCTTCCAAACCGCAGTTATTTCTCTYTGAGTCTCCAAAGCACTCTTTTTAGCACTCACAACTTCAC
Ps000754	snp_peapol_c2171_1324	peapol_c2171	IMGA:Medtr3g092660.1	UDP-glucuronosyl/UDP- glucosyltransferase chr03_pseudomolecule_IMGAG_V3 21867872-21864804 E EGN_Mt090430 20090702	chr03	21867872	21864804	A	T	T	T	T	T	T	A	GCCTTGTTTTACTGATCAAAAGGTAAATGCTAGGTATGTGAGTCATGTTTGGAAGGTTGGATTGCAATTAGAGAATGGAATGGAGAGAGGTGAAATAGAG[A/T]GGACTATTAGAAAATTGATGGAAGGAGATATTGAAGGGAAAGAGATTAGAGATAGAGCTTTGAAATTGAAGGAAGAGGCTAAGGTTTGTTTGGGACTAGG
Ps000755	snp_peapol_rep_c29391_203	peapol_rep_c29391	IMGA:Medtr3g124520.2	CAPIP1, putative chr03_pseudomolecule_IMGAG_V3 31587704-31589263 F EGN_Mt090430 20090702	chr03	31587704	31589263	G	T	T	T	T	T	G	T	TTCTCGATTCTCGAACCTTCCATTCGGATAAACTCGCCGCACGGATTTCGGAGCTCCGATCGTGGAATCAGGATTGACTCTTCGTTGTAGATTCGATTCC[G/T]TCGTGCACCGTCGTGGTTTTAACGGTGGCGTTTACGTTTATTGGCGATGGAGAAAATGAACGGGACCGGAAACGGAGGGTTTAGCAGCACGGAGATGGAA
Ps000756	snp_peapol_rep_c22850_280	peapol_rep_c22850	IMGA:Medtr2g107420.1	hypothetical protein chr02_pseudomolecule_IMGAG_V3 25265494-25260212 E EGN_Mt090430 20090702	chr02	25265494	25260212	C	G	G	G	G	G	C	G	CATTGCAAATTTGGATTACACTCATCGCCGTCGGTTCACCTCCCTTCAGAAACCTCCGCGAGCGTCGGTGGCGCGTCACTCTCACCGTWCCCGTATCTGA[C/G]CTCCCAAACACTTTCTCATTTCCCCCTAACCTCTTACTCAGAGGAAAGAGGGGGAACTCAAACTCGTCACAGATCGATAATGAACTTAGGGYTTTCTCGC
Ps000757	snp_peapol_c861_1395	peapol_c861	IMGA:Medtr3g097550.1	Aldehyde dehydrogenase chr03_pseudomolecule_IMGAG_V3 23378633-23384207 E EGN_Mt090430 20090702	chr03	23378633	23384207	A	A	A	G	G	G	G	MV	CCTCCCCCGACACCTTTGGGGCATCATCATCACCAGCCTCTTCTACATCATCACCMGCCTCTTCTACGCACTTTTCCAAACACTGCTTGATAAATCTCTT[A/G]TGAGAATCCAARGAAAACTCTTCAAAAGCCAAGTCTTTCTCGAGCAATCTACGAACACCTTCGTATGTCAAAGAATCGGCTTGTTGTTTGAAGTGAGAGG
Ps000758	snp_peapol_rep_c25751_278	peapol_rep_c25751	IMGA:Medtr4g073420.1	Histone deacetylase HDT1, related chr04_pseudomolecule_IMGAG_V3 14532865-14536640 F EGN_Mt090430 20090702	chr04	14532865	14536640	T	MV	MV	C	MV	T	T	C	GTGCTGAGGTTAAGGTTGGTGAATCTGTCAAAGTTGATCCACAAGAATTTGAAGCTTGCATTCACCTTTCACAGGCTGCACTTGGTGAATCTAAGAAAGA[C/T]AAAGCTAATGAGCCTGTTGTTATTTACTTGAAAGTTGGTGACCAGAAGCTTGTTTTGGGAACCCTCAACAGAGAGAAAATTCCTCAGACTACTCTTGAGT
Ps000759	snp_peapol_rep_c24393_574	peapol_rep_c24393	IMGA:Medtr3g138100.1	Polynucleotidyl transferase, Ribonuclease H fold chr03_pseudomolecule_IMGAG_V3 35218803-35216511 E EGN_Mt090430 20090702	chr03	35218803	35216511	G	MV	G	MV	MV	A	MV	A	TGATATGTTTGAAAACCCCTACAGGACGAAGAACAACACCTGGAAACTCTGTATCCATAGCTACATAGTTAAAATCATCAACGATTTCACGGATCAAAGC[A/G]AATTCCTCTTCGAGATTATCGTTCCAAACCTCTCTGATTTGAACCGAATCACCTTTCGATAAATCTTTTGATAAATCCTTCGTTAAATCCGACATTTCAA
Ps000760	snp_peapol_rep_c29084_1014	peapol_rep_c29084	IMGA:Medtr3g143540.1	O-methyltransferase, family 2; Winged helix repressor DNA-binding chr03_pseudomolecule_IMGAG_V3 37050969-37055935 E EGN_Mt090430 20090702	chr03	37050969	37055935	G	A	G	G	A	A	A	A	ACCGCCACCGGTTRGAATTACACGCGCGAGGATCTGAGCGGCGGTGAGAGGCGCGTTGGAACCACCTTCCCAGATGGCGTCGGCAACGTTGAGGCGTACG[A/G]CGGCGTTTAAGGACATAGGGACACTTATCATGTTGGCTAGTTCCAAAATGGCTAGCCTAGCTTGCTTTCGTGAATCTGTGTCTTCTTCCATTATCGTCTT
Ps000761	snp_peapol_rep_c23040_1024	peapol_rep_c23040	IMGA:Medtr2g110640.1	Beta-Ig-H3/fasciclin chr02_pseudomolecule_IMGAG_V3 26084116-26086419 E EGN_Mt090430 20090702	chr02	26084116	26086419	A	C	C	A	C	C	A	C	TAAGGATTTGAACTATGTCGGTTGTAGATGTTTCAGGGGTRTTATTGTCATTTGGTGGTTGTTGGGGTAATGAAGTTGGTGTTTGAGTTGGTGATGTGGC[A/C]GGAGATAKAGAGGCTAAAGTGAGGGAAAGTAGTAGTGTTAGTGAAATGCATAAGAGAKATTGCTTTTGAATCTTCATGATCATTTTAAGGTATGGTTATG
Ps000762	snp_peapol_rep_c28823_335	peapol_rep_c28823	IMGA:Medtr3g068490.1	Methionine sulfoxide reductase A chr03_pseudomolecule_IMGAG_V3 16021558-16018406 F EGN_Mt090430 20090702	chr03	16021558	16018406	G	T	T	G	G	G	MV	G	GTGACATAGTTTTATTGATATATTAACAAATACTTATCAACAAAACTATTATTTTCCAACATCTAAACTTGTCATCTAGTTAATTGATGGTGATTTTCAT[G/T]ATAATTAATTCAACCATAGCATCGAATAGGGTCATTACATCCCTTAGAAGAAGATTGCTTGAAACCAAATCTACCACCTTTCTCAAGATACTGTTGATGA
Ps000763	snp_peapol_rep_c22357_718	peapol_rep_c22357	IMGA:Medtr3g093240.1	Mov34-1 chr03_pseudomolecule_IMGAG_V3 22118635-22113190 E EGN_Mt090430 20090702	chr03	22118635	22113190	C	C	C	C	T	T	C	T	CCAATCCCATACATTTGACTGTTGATACAGGATTCACAACTGGAGGGAGTATCATAAAAGCTTACGTGTCAAACAATTTATCTCTTGGAGACAGGCAAAT[C/T]GCTGCACAGTTTCAAGAAATTCCACTGGATCTTCGTATGGTTGAAGCTGAGCGAGTTGGATATGATACCCTAAAGGCAACCACTGTTGACAAAATTCCCT
Ps000764	snp_peapol_rep_c22259_271	peapol_rep_c22259	IMGA:Medtr3g122780.1	Lipid-binding START chr03_pseudomolecule_IMGAG_V3 30625124-30628744 E EGN_Mt090430 20090702	chr03	30625124	30628744	T	T	T	MV	T	T	T	C	TTTTCGCTTTCATAGCTCCGTTGTGGATTGCGGTTATCTTCGGTGTTGTTGTTGGTTGGGCTTGGAAACCTAAATGGGCTATTGAGCCTAATACTTACGA[C/T]TGGACTAGTTTCTTCAAGTTTCGGGTTCCTTGGAGTAATGATTCCGAGCTTCGTAATCAACCCGGTTTTTCCGTTAGTTCTGGTTCTGCTTCGGAGGGTG
Ps000765	snp_peapol_c7232_1170	peapol_c7232	IMGA:Medtr3g025530.1	Alcohol dehydrogenase superfamily, zinc-containing; chr03_pseudomolecule_IMGAG_V3 6624814-6632363 E EGN_Mt090430 20090702	chr03	6624814	6632363	A	A	G	G	G	G	G	G	AYCCAGACAAATTCATCACAGCTCAAGCTATGGGAATCACAGACTTCGTAAATCCAACTGATRAAGAGAAGCCGGTTTATGAGAGAATCRGAGAAATGAC[A/G]GGAGGAGGTGCAGACTACAGTTTTGAATGTACAGGAAACTTGAATGTTCTGAGAGATGCCTTCTTGTCTGTTCATGAGGGTTGGGGATTGACTGTACTGT
Ps000766	snp_peapol_c684_614	peapol_c684	IMGA:Medtr3g143100.1	Zinc finger, RING-type; von Willebrand factor, type A; Copine chr03_pseudomolecule_IMGAG_V3 36831217-36826686 E EGN_Mt090430 20090702	chr03	36831217	36826686	MV	G	MV	A	A	MV	MV	MV	CGTACACTGTCTACTTTTGATGAAGATAATTTGATACCGTGTTTCGGGTTTGGTGATGCTTCTACACACGATAAGAATGTGTTCAGTTTTTATCCGGGGA[A/G]TAGAGTCTGTCATGGTTTTGAGGAAGTACTTGCACGCTATAGACAGATTGTTCCACTCTTGAAACTGTCAGGGCCAACATCATTTGCCCCTGTAATTGAT
Ps000767	snp_peapol_rep_c25198_143	peapol_rep_c25198	IMGA:Medtr3g144480.1	Protein of unknown function DUF502 chr03_pseudomolecule_IMGAG_V3 37458260-37451390 E EGN_Mt090430 20090702	chr03	37458260	37451390	A	G	A	A	A	A	G	G	TAAAGAAAAATGATAAAAATATTGTAATAACTACATTGTATCTCTTTTTTGAACTTCGATAGAAACTATAAATATTCAACAACTTTCGTATACAGACTCC[A/G]TCACAACGAGATTCAGAATACAATTCTCATCACCATATGACCCATGCATGGTATAATAATGGACGATAACTACAAATCAATCTTAAACAGCGGGTGCATT
Ps000768	snp_peapol_c2763_133	peapol_c2763	IMGA:Medtr3g132860.1	bZIP transcription factor, bZIP_1 chr03_pseudomolecule_IMGAG_V3 33515592-33511336 E EGN_Mt090430 20090702	chr03	33515592	33511336	T	T	MV	MV	MV	G	T	G	CAGTTAAGCTTTCTCTCTTCTCCGGCGACGTTATGGCTGCAACAGAATCGAATCTAGACGAGTTTCTCAATCTCGATTACGAACTTCGGTATCCAAGTCT[G/T]GCCGATACGGAAGCGTTCATGACCGGCGTTTGCTCCGCCGCCTTCCAAACTCTTTTACCGGATGTGGTAACTTCCTTTTCAACTTGTGGTGGAGTTTCAG
Ps000769	snp_peapol_rep_c25934_119	peapol_rep_c25934	IMGA:Medtr4g110470.1	hypothetical protein chr04_pseudomolecule_IMGAG_V3 25025227-25026172 E EGN_Mt090430 20090702	chr04	25025227	25026172	A	A	G	G	G	G	G	G	TACKKGKTATCTCCAAACTTATTAACTCTCTCCAAACTTCTCATATCTTTCTAACATATCCMACCTATTCACTTTTAACACACAACAAAGCAATGTCTGC[A/G]GAACAAGTTCTAATGTTGTTAGATTCTTTCTGGTTTGAAACTACAATTCTCACCAACAAAAGCCCTTCAAATTCTCAGACAAAACTAGAACAAACTCTTC
Ps000770	snp_peapol_rep_c24456_169	peapol_rep_c24456	IMGA:Medtr4g134000.1	Cyclin-like F-box; chr04_pseudomolecule_IMGAG_V3 32229345-32228037 F EGN_Mt090430 20090702	chr04	32229345	32228037	G	G	A	A	A	A	G	G	TTCCGCAAACATAGATTGAGCAACAAATGATGATTTATAGAAAACTTCACAAAATCACTGCAGTACCATGATTTTGCTGAAGCAACGTAAAATTGTGATA[A/G]ATTATACTAGAAAGTTCACTGCGAAACCATACATGGATTTTGCCAAGTGAATGATTGATCMAGCTTTGAAAATTCAGCTTTCAGATTACAAATTTACAAT
Ps000771	snp_peapol_c281_1180	peapol_c281	IMGA:Medtr5g016580.1	UDP-glucuronosyl/UDP- glucosyltransferase chr05_pseudomolecule_IMGAG_V3 5858011-5856065 E EGN_Mt090430 20090702	chr05	5858011	5856065	G	G	G	MV	A	MV	A	G	CTTACATAGATAACAGAATTCTCTTTCTTGGAGTTGAGCCATTGAAGCAAAACATCACCTTCTTCAACTTTTTCGTCTCCTCTTTCTGCCTTATCAGATA[A/G]ATCTTGGTTTGCCCAAAATGAAACCGGTCCTATGCTCCAACACTTTGTCCCRAACACATTCTTGTAATGCTCCTCATAAGCACCCTCCATGTCGTAAAAG
Ps000772	snp_peapol_c6881_549	peapol_c6881	IMGA:Medtr4g096120.1	Arabidopsis conserved protein chr04_pseudomolecule_IMGAG_V3 20140916-20139940 E EGN_Mt090430 20090702	chr04	20140916	20139940	C	C	MV	MV	MV	G	MV	G	GTTCGGTAGCAAAGGATTCTCTAATTCATACGAAGGAATGCGCACGCGAACTTCAGTCGATTATGAGACGGAAAAGAGGAGGCGAAATGGAGGTAACGGC[C/G]GAGGTGAGGAAATTCTTGGCTTCTAGGAAGGTAGTAAAGAAAGCAATCCTCAAAGCTTTGGAGAATTTGAAGACTAATGTGAAGAAAGGTAAAGGAAAAT
Ps000773	snp_peapol_rep_c22115_310	peapol_rep_c22115	IMGA:Medtr4g109960.1	Lipase, class 3 chr04_pseudomolecule_IMGAG_V3 24755141-24752332 E EGN_Mt090430 20090702	chr04	24755141	24752332	C	T	C	C	C	C	C	C	AACAACCTACGATGCTTTCAACAACGACCAACACTCTATCTACTGCGGTTCAAGCCGTTACGGAAAATCCACGTTCTTTAACAAAGTCATGCTTGAAAAC[C/T]CAACACACTACACTGTTGTTTCTTTCCTTTACGCTACTGCACGTGTCTCTGTTCCTGAAGCCTTCTTGCTTCACTCGCTTTCCCGTGAGAGTTGGGACCG
Ps000774	snp_peapol_c2212_933	peapol_c2212	IMGA:Medtr5g021980.1	Ankyrin chr05_pseudomolecule_IMGAG_V3 8531708-8511680 E EGN_Mt090430 20090702	chr05	8531708	8511680	T	T	T	T	MV	C	C	T	GAAAGTTATGATCTTGCTGTTAAGAAAACTGAAGGTCGTCCTAAGTTGTTTACAAAGGAGGAGAAGGCTTTGTTGAATAAGATTAAGCCAGACTTGTCAG[C/T]TGCAACTTCGGATAAATGGCTTCCTCTGCATACTTTTGCTGCGAGCGGAGAATCTTTCCTCTTACAAACTTTGTTGAAGCAYGAGGTTGATATTAATGCT
Ps000775	snp_peapol_rep_c26901_204	peapol_rep_c26901	IMGA:Medtr4g143540.1	Homeodomain-like; chr04_pseudomolecule_IMGAG_V3 35951813-35948652 E EGN_Mt090430 20090702	chr04	35951813	35948652	A	MV	C	C	C	C	A	C	CACAGCCGGACCCCCCTCGTCGGAAGTTAGGCAGAGTGAGTTTCTTGTTTCTCTAGATGGGTGCTCCGAAGCAGAAATGGACATCAGAAGAGGAAGCGGC[A/C]CTCAAAGCTGGAGTTGTCAAGCATGGGGTGGGTAAATGGCGTACAATACTTAAGGATCCTGAGTTTAATTGTGTCTTATTTCTGCGCTCAAATGTTGATC
Ps000776	snp_peapol_c4606_578	peapol_c4606	IMGA:Medtr4g096350.1	bZIP transcription factor, bZIP_1 chr04_pseudomolecule_IMGAG_V3 20250977-20252467 F EGN_Mt090430 20090702	chr04	20250977	20252467	T	T	C	C	C	C	C	C	GCCAAACAATAGCTTCTTCTTCTTCAACCCTYTGAGTAATATGTCTTATATGAATCAGCCTATTATGGCTTCATCAGACATATTACAATATTGAGACTGA[C/T]TCGRATTTGGATTCTCTGCGGTGAAAAAACACGCATTTAAATTTAAATTCTATAGACAATCTCGACCGTTAATTTGAGATCAAATGAAAATTGGTTTTAA
Ps000777	snp_peapol_rep_c22760_1004	peapol_rep_c22760	IMGA:Medtr4g158160.1	proline-rich protein precursor, putative chr04_pseudomolecule_IMGAG_V3 39613920-39619524 E EGN_Mt090430 20090702	chr04	39613920	39619524	T	C	T	T	T	C	MV	T	ATCCCCCACAAATGGGTGCAAACTTAGGTTTTCAACATGCTGGTGGTGCTTCTCACAATCATCCACAACCCATGTATCATCCTGGTACAAAACCTCCTTC[C/T]AATGTTGGATCTGCATTCCCACTGGGGCAGACACCACTACAAAATCAACAATCATCTCAGTCACCCTATCAGGTTGGAAATATGCCTTTCGGGTCTGATT
Ps000778	snp_peapol_c289_1130	peapol_c289	IMGA:Medtr5g025710.1	Long-chain fatty alcohol dehydrogenase chr05_pseudomolecule_IMGAG_V3 10313358-10311193 E EGN_Mt090430 20090702	chr05	10313358	10311193	MV	C	T	MV	T	T	T	MV	GAATTCTAGCTGCAGCTGGTGCTGAAGAAATCGGAACTCATCATAACAAGGGAAAGACCATAAATGTAAAGAAGGCRAGTTATCACGAATTCGAGAAATT[C/T]GTTACAAAGGAAAGCTCAAGGCCAATAAAAGACCTTTCGACTCCGGTGTGCTCGGCACATCAGATGGGGAGTTGTCGGATGGGATCTGACCCGACACAAT
Ps000779	snp_peapol_rep_c43205_438	peapol_rep_c43205	IMGA:Medtr5g038750.1	TIR chr05_pseudomolecule_IMGAG_V3 16381535-16377992 E EGN_Mt090430 20090702	chr05	16381535	16377992	G	C	G	C	C	G	C	C	TTGGACGAGCTTGTKAARATACTTGAATGTAAGAAGAAGAATGGACAAATTGTTTTGCCTATTTTTATGATATAGAAGCTTCTCACGTACGCAACCAAAC[C/G]GGAAGTTACGCGGAGGCTTTCGCTAACCATGAGAGGAGATTTCAAGGGAGCATGGCGAAGGTGCAAAAGTGGAAGGAGGCTTTGAGAGAAGCAGCTAATC
Ps000780	snp_peapol_c9072_1436	peapol_c9072	IMGA:Medtr4g152210.1	AUX/IAA protein; Transcriptional factor B3; Auxin response factor chr04_pseudomolecule_IMGAG_V3 37661517-37656640 E EGN_Mt090430 20090702	chr04	37661517	37656640	G	G	A	MV	A	MV	MV	A	GTAGATTCAATTTTCTTAGTATCATCCAGATTCCGGACTTTGGAATGGAAAGAAGTAGAGAGGACTGTCATAAAGACAAGCAGAAGCAGTTAGAGAAAAA[A/G]TGTATGACCTGAACAAGAAACTTTTAATTCTGAAGAGACAAGAACAACATCAACAACGTATGTGTTTGGAATCAGAATATGGAGTTAGAGTTTTCCATCC
Ps000781	snp_peapol_c2018_1298	peapol_c2018	IMGA:Medtr4g161200.1	Adhesion regulating molecule chr04_pseudomolecule_IMGAG_V3 41121278-41127997 E EGN_Mt090430 20090702	chr04	41121278	41127997	T	T	MV	T	G	G	T	G	GTAAAAATTGAKTAGTGGATKATAGTGTGGTAGGGTTTAAGTTGAAGGTTGATTAGTGAAGTGAAGTAGTGAGAAGAAAATTTGATGATTACTGTGTGGA[G/T]GATGATGATGGAGCGAATCGAGGAGAAAGTGAGGGTTCCGTTTATTTATTCAGATTTTCTATCGTTCTCTATCGCTGCNNNNNNNNNNNNNNNNNNNNNN
Ps000782	snp_peapol_c4934_1311	peapol_c4934	IMGA:Medtr5g029450.1	CS chr05_pseudomolecule_IMGAG_V3 12271882-12276248 E EGN_Mt090430 20090702	chr05	12271882	12276248	G	G	G	G	G	A	G	A	AACAGGGGCAGTGAAGGAACATTTGCAGGGAGGTAGAGGAAGAGAGTATTTGTGAGATAGAGAAAACAATGAAGAAGAATGAGAGAATGAACGCAGTGGC[A/G]CGAGAYTTGGTTTYGAGAAAAAGTTGAGTGTTTTTCTGGCAGTGGGGTTTGGGGGCAGAAAACGTAGAGCAGCRGGAGTAATCGCTGCCATTTCAACAAA
Ps000783	snp_peapol_c10993_50	peapol_c10993	IMGA:Medtr4g157140.1	Ubiquitin fusion degradation protein UFD1 chr04_pseudomolecule_IMGAG_V3 39110519-39105672 E EGN_Mt090430 20090702	chr04	39110519	39105672	T	T	T	T	T	T	A	T	NNNNNNNNNNNNNNNNNNNNNNNNNNNNNNNNNNNNNNNNNNNNNNNNNNNNNNNNNACTTGTGAATGAACACATTCATTATGTGGAGACGAAAAAAAAA[A/T]TCTTCATCAGGAAGCTTGGAGACTTCACACTCTCGTGTTTCAATCCACACAATACAAAATGTTTTTCGAGGGATATGGATATCACGGGACATCGTTTGAG
Ps000784	snp_peapol_c4249_473	peapol_c4249	IMGA:Medtr5g037580.1	Response regulator receiver chr05_pseudomolecule_IMGAG_V3 15799825-15801298 E EGN_Mt090430 20090702	chr05	15799825	15801298	A	MV	MV	MV	A	G	MV	G	CTAGTTTCCTTTTGTTGTTGATTACCACTCCATCGTTACCTTCAACGTTACCGTTAACATTAACGTTAATTTCTCTGTTTTGGATTTCTCTTGTTGTCAT[A/G]TAACCTTTCAAACGTTTTACGTCAGATAATTTCACTGGCTTCACTATAAAATCCTCTGCACCTTCCTCCAAACATCTGTCTATRCGTGGCAAAATGTTTT
Ps000785	snp_peapol_rep_c30334_123	peapol_rep_c30334	IMGA:Medtr4g144190.1	auxin-induced protein, putative chr04_pseudomolecule_IMGAG_V3 36203784-36203268 E EGN_Mt090430 20090702	chr04	36203784	36203268	A	G	A	A	A	A	G	G	CACGTCTGTACGAACATTATACACTGCATCCTAACTATTTCTCTTTAAAACGGAACCTATACCGGCCTCCACTTTACCGTTTTTTTCCCGCAATTCAGTG[A/G]ACCAAGAGCTTTCTCACAAGATGAAGGTGAAGAAGGGATGTCTAGCAGTTCAAGTCGGTTCAGAGGAACACCACTCTCAACAAGATGCTRCTGTCACTGA
Ps000786	snp_peapol_rep_c22568_1202	peapol_rep_c22568	IMGA:Medtr4g089780.1	Zinc finger, RING-type chr04_pseudomolecule_IMGAG_V3 18790039-18789547 E EGN_Mt090430 20090702	chr04	18790039	18789547	T	C	T	T	MV	T	T	C	GTGTGGATTCTTGGCTTACTTCATGGAGAACCTTTTGCCCAGTTTGYAAACGAGATGCAAGAACGGGTTTGTCTGACCCACCACCTTCAGAATCCACACC[C/T]CTGCTGTTATCAACCCCATCCTCTGCGGCGTCCTCTTTCATGTCTTCTATGAGGTCATCATATGCTTCATCTTCAGCAATACAAATTGCTTCACATTCAC
Ps000787	snp_peapol_rep_c22085_391	peapol_rep_c22085	IMGA:Medtr4g149540.5	Glutathione peroxidase chr04_pseudomolecule_IMGAG_V3 37204148-37200964 E EGN_Mt090430 20090702	chr04	37204148	37200964	C	C	A	A	A	A	A	A	TCATAACTCTTCATGCATCAAGCAACTTCAACAAGTCCTTCTCAATGCTAAGAGGTGATGTTGTGGGTGCATAACGTTCTACAACATTGCCATTTTTATC[A/C]ACAAGGAACTTGGAGAAGTTCCATTTGATRCCGTCCCCAAAGAGTCCACCTTTGCTTGACTTTAGATACTTGTAGATTGGAGCAGCATTSGCACCATTCA
Ps000788	snp_peapol_rep_c38571_721	peapol_rep_c38571	IMGA:Medtr5g029500.1	PAP fibrillin chr05_pseudomolecule_IMGAG_V3 12292539-12296917 F EGN_Mt090430 20090702	chr05	12292539	12296917	C	C	A	A	A	A	A	A	CACTACAACCTCCAGAAATAAAGTCTAAAATTGACCTACCAGAAAACATAAACATTTTTGGTCAACAACTTAGCCTAGGGCCTCTGCTACAGTCTCTCGG[A/C]CCCCTGGAGAATGTGGTGGCAAACATATCACGTGTCATTTCAGGTCAGTCACCTCTTAAGATTCCCATACCGGGTGAGAGGACAAGCTCCTGGCTTATTA
Ps000789	snp_peapol_rep_c22729_806	peapol_rep_c22729	IMGA:Medtr5g038100.1	Zinc finger, CCHC-type; Homeodomain-related chr05_pseudomolecule_IMGAG_V3 16070933-16073293 E EGN_Mt090430 20090702	chr05	16070933	16073293	C	C	T	T	T	C	T	T	CGGTCTCTGCAATTCCAATGGAGGAAGAACATGTCAAGACTCAAGACAGTGTTTCACAAGTACAGCCCATGTGCGCTGCAGCACCTGAAACTAGAAAAAG[C/T]AATGGATTTCCTTTTATGTCAGTATATCATTTGGGTGTTGATGAGAGTCCAATGGAAGAACTCACTCTAGGACAAGGAAATGCGAAACAAAATTTCCCAA
Ps000790	snp_peapol_c6666_1356	peapol_c6666	IMGA:Medtr4g130280.1	UDP-glucuronosyl/UDP- glucosyltransferase chr04_pseudomolecule_IMGAG_V3 31238064-31239760 F EGN_Mt090430 20090702	chr04	31238064	31239760	G	G	C	C	C	C	C	C	GCCAATGATGTCACCAGCCCAACGATGAAACATGTCAACGACTATACAATCAGGTCGGTGTTGGAGGAGTAACTGTTTCACAGGTTCGAGGAGAACCGAG[C/G]TATCGGTCATGGGACCAGCAGACATGCCTATTTCAGGTAATTGGGTGTTCTTAGGAGTGGTGAGAGTGTAGATGGTTATAGGAAGATTTGATTTTTGGTC
Ps000791	snp_peapol_rep_c25767_1229	peapol_rep_c25767	IMGA:Medtr4g161030.1	FeS assembly ATPase SufC chr04_pseudomolecule_IMGAG_V3 41019240-41022908 F EGN_Mt090430 20090702	chr04	41019240	41022908	A	A	MV	A	G	G	A	G	CAACACTCCCACCAGTGACTTCATAATCTGGATGACCAACAAGAACCTTAGCGAAAGTGCTTTTTCCAGAACCGTTTTTCCCCATGATAGCGTGAACCTC[A/G]CCTCTGTTGACAGTGAGATTAACGCCTTTGAGAATTTCGAGATTGGATTCTACGATTTTKGCTCTTAGATCATTGACTTGAAGGAGAGGAAYCTCGGTGC
Ps000792	snp_peapol_c10901_694	peapol_c10901	IMGA:Medtr4g156440.1	Haem peroxidase, plant/fungal/bacterial; GroEL-like chaperone, ATPase chr04_pseudomolecule_IMGAG_V3 38771727-38768047 E EGN_Mt090430 20090702	chr04	38771727	38768047	MV	A	G	MV	A	MV	G	A	ACCTTCGCCCAAGCACCCAATTGCCTAGACAACTCTATCTCCGGCGCACCACCACCAGCTATCAAAAACCTCTTCGCAACCAAACACCTAACAACACACA[A/G]AGCATCGTGCAGACTCCTTTCCGCCTCATCAAGCACAAGCGCATTGGATCCACGWACAAGCACGGTTGTGGTCTTCCCCATATCCTTAATCCCCGAAATC
Ps000793	snp_peapol_rep_c25043_1372	peapol_rep_c25043	IMGA:Medtr4g154570.1	Protein of unknown function DUF760 chr04_pseudomolecule_IMGAG_V3 37983008-37980743 E EGN_Mt090430 20090702	chr04	37983008	37980743	T	G	T	G	G	T	T	G	ATGCAACACAAGATACTATCATGGATGATGTAACACCTGCTAGTCAACTGGACATTTCTCATCCTGAACTATCTACCTGGCCTGGAGGCGATGTCAGTCC[G/T]GCTGGATTTGGCTATGGTATAAAGCCCACCAGGTTGCGTAACTATGTCATGTCCTTTGATGGTGATACCCTMCAGAGATATGCAACAATAAGGTCTAAAG
Ps000794	snp_peapol_rep_c25673_1256	peapol_rep_c25673	IMGA:Medtr4g108750.1	O-methyltransferase, family 2; Winged helix repressor DNA-binding chr04_pseudomolecule_IMGAG_V3 24170799-24172541 E EGN_Mt090430 20090702	chr04	24170799	24172541	C	C	T	T	T	T	T	T	ATCATTAAGCTCATACATTACTTCTTCTACATCATTGTTATTTTCAATGACATTGAAGAAACCACAATGTGTTAAAACTCGCATCAAACGATATATGTCA[C/T]TGGTTTTGGAAGGGTGGATTGGTAATTTAGCAATGAGTTGTGAAAGTGGGATAGGTTGACCATAGTTTTGTATGACATCTGGTATACTCAATTCAATTGC
Ps000795	snp_peapol_rep_c44020_319	peapol_rep_c44020	IMGA:Medtr5g021750.1	Elongation factor P-like protein YeiP chr05_pseudomolecule_IMGAG_V3 8355322-8353110 F EGN_Mt090430 20090702	chr05	8355322	8353110	C	C	T	T	T	T	MV	T	TCGATTTCGGCGAAAGAAACGGTTATCTCAAGGGAGTAATCACCGACATCATCCACGACCCCGGTCGCGGTGCACCTCTTGCCAAGGTCACTTTCCGTCA[C/T]CCATTCCGGTATAAGAAACAGAACGAGCTTTTTGTTGCTGCTGAAGGACTCTACACTGGACAGTTTATTTATTGCGGGAAGAAAGCTACTCTTGTTGTTG
Ps000796	snp_peapol_rep_c22777_358	peapol_rep_c22777	IMGA:Medtr4g129250.1	RNA-binding region RNP-1 (RNA recognition motif) chr04_pseudomolecule_IMGAG_V3 30703448-30699000 F EGN_Mt090430 20090702	chr04	30703448	30699000	A	A	G	G	G	G	G	G	ATGGAAACCATTACGGCGGGCAGGGTTACGGTGGTCACGGATACGGAGGCCATGGATATGCTGCTAGACAGAATCAGGATATAGCGATGCAACAACCTGC[A/G]GCTGCAATTCAAGGGGCTTCGTAACGGCCATAGCGCGTTGCRTTGCGTCGCGTCTGGTATTGAAATAGGATGAACTTTATTGCTCTGATAAGTGAACTGT
Ps000797	snp_peapol_c19669_260	peapol_c19669	IMGA:Medtr4g149420.1	Histidine acid phosphatase; Haloacid dehalogenase-like hydrolase chr04_pseudomolecule_IMGAG_V3 37152640-37154567 F EGN_Mt090430 20090702	chr04	37152640	37154567	A	G	A	A	A	A	A	A	TTTTGTGGTAAAACTCTGTTTGTCGTTGTCGTTTTGCTTCCGAGATGGTGTCGTTTTCAAGAATATAGTTTCTGGACAGGAATCGCGGTTCAAATTTGGT[A/G]TTGGGATTTTCGTTTAATAGGTTTCTTCTTAGTGAAATTGGTTTTTCCTTTTGTGGAATTCACTGTGACCCTTGAAGGGTCTTTTGTATTGTAATCAAAA
Ps000798	snp_peapol_c9886_415	peapol_c9886	IMGA:Medtr4g092470.1	Cyclin-like F-box; ApaG chr04_pseudomolecule_IMGAG_V3 19321200-19316565 F EGN_Mt090430 20090702	chr04	19321200	19316565	C	C	G	G	G	G	G	G	AGGAAGCTTATCAGACATGGAGAGAAGCTTTTGTTATGTATCCTTGGTCTCTTGTTATGCGCGTAAAAAGGTGCTGGGACAATATAAAAACCTGGCTCGC[C/G]GATAATTTTCCGGAAGCCAAGGACACTCTTTGTCAAGGTGCGTCGGAAGCTGAGATTCAAGAGTTGGAGGATGTTTTGCATGTTAAATTGCCTCTTCCTA
Ps000799	snp_peapol_c5985_815	peapol_c5985	IMGA:Medtr4g081530.1	Root cap chr04_pseudomolecule_IMGAG_V3 17046598-17042880 E EGN_Mt090430 20090702	chr04	17046598	17042880	C	C	MV	MV	MV	MV	T	T	ACGGAGCCACGGGAGGAAAYTTTGCGATAGTTTCAGACGACGAATTCCAAATCAATGCGCACTTCATTGGTACTCGACCTCAGGGAAGGACACGCGACTA[C/T]ACATGGGTGCAAGCACTTTCTGTCATGTTCGACGCGCACACTCTTGTTATTGCAGCCAATAGAGTAACTCAATGGAATGACAATGTTGACTCTCTTACCG
Ps000800	snp_peapol_rep_c25180_1359	peapol_rep_c25180	IMGA:Medtr5g029870.1	Dihydroflavonol-4-reductase, related chr05_pseudomolecule_IMGAG_V3 12474349-12477608 F EGN_Mt090430 20090702	chr05	12474349	12477608	C	C	T	C	C	T	C	T	ATTTCAAGGGTTATTTATTAATCTTTTTGAACAGTTATTAGGGAAATAATCTTAGTTGTTCTTATGAGGGAAATCATTCATATGTACAATTACAAAATTG[C/T]GTATGTATGTACCCACATGTTATATACAACAAATTCATGTTACTTTTAAATAAMTTCATAATTTATNNNNNNNNNNNNNNNNNNNNNNNNNNNNNNNNNN
Ps000801	snp_peapol_c10740_1368	peapol_c10740	IMGA:Medtr4g121050.1	Heat shock protein DnaJ, N-terminal chr04_pseudomolecule_IMGAG_V3 28264204-28260329 E EGN_Mt090430 20090702	chr04	28264204	28260329	T	T	C	C	MV	C	MV	C	AGTGCTACTGGTGCTGCAGCAGGGAATGTGAGCGAGAAGAATGTTGGTGATGTTGGTGCTGTTGATGCTTCTGGTGTAAAGGCTGAAGCTAGTAAGAAAG[C/T]TGTGTCAGGTAGTTCCAATAAGAAGGGTGCTGTAAACTTGGGGAAGTTGGATTTGAATGTTGAGTGCAGTAACGACGCAGAGGAGCCTTCCCGTGGAGTC
Ps000802	snp_peapol_c2499_733	peapol_c2499	IMGA:Medtr5g024900.1	Auxin Efflux Carrier chr05_pseudomolecule_IMGAG_V3 9956007-9959633 E EGN_Mt090430 20090702	chr05	9956007	9959633	G	T	G	MV	MV	T	MV	T	TGATGTCTGCTATCAATATGGAATGGCTTATGCTTCACTTTCTATGGCAATTGGAGCTATTTTTATATGGACTTATGTGTACAACATAATGCGGATTTCT[G/T]CGAGTAATGTTCAGAAAGAAGGTAACGAAAGTAGCGACTCTGTCACATTGGCGACTTCAGAGGATGTATCAGAATCACCTATAGAGGGATGCTCAGAAAA
Ps000803	snp_peapol_rep_c25613_969	peapol_rep_c25613	IMGA:Medtr5g027470.1	NmrA-like chr05_pseudomolecule_IMGAG_V3 11177936-11174581 F EGN_Mt090430 20090702	chr05	11177936	11174581	C	G	G	G	G	G	C	G	CATTTCCAGCGTCCTTGATGGCCTGAACAAGTTTGAGTTGCATCAACAAATTATGAGATCGAAAATGAACACCAGACATGGTTGAAATAACAACATCAAC[C/G]AGTTTCACAGCATGTACCAAACTTTGATGATCAGAAAAAGARCCTTCCACAAGATGAGCACCTTGTTTCTTGAATGATAGAAGCATTTGCACTTTCTCAG
Ps000804	snp_peapol_c8054_413	peapol_c8054	IMGA:Medtr4g155370.1	Uncharacterized GPI-anchored protein At4g28100 precursor, related chr04_pseudomolecule_IMGAG_V3 38332394-38334403 E EGN_Mt090430 20090702	chr04	38332394	38334403	T	C	MV	C	C	T	T	C	CTTTCCCTGAACAAGCTGATATTGCAAGATGTCCTTTATCTCTGTCAGATGATCACTTCAACGGAATCAAAAACGCATGCAGTATCAAATCCAATAAACA[C/T]GGWGGTGATTCTTATGATAAGCTTCAGCATAGTAGATGTTGTCCTGTGCTAGCTGCTTGGTTATATTCTGCATATTCTGCTACTGCTCTTGGAACTGGAA
Ps000805	snp_peapol_c19075_547	peapol_c19075	IMGA:Medtr5g035570.1	Mov34/MPN/PAD-1 chr05_pseudomolecule_IMGAG_V3 14698083-14695340 F EGN_Mt090430 20090702	chr05	14698083	14695340	C	C	T	MV	MV	T	MV	T	TTGAAACGTGCGGTATACTCGGTGCCTTTCTGGAGAAAGGAACCCTCTATATGACTACACTAATCATACCGAAGCAGGAATCAGCATCTAATTCTTGTAA[C/T]GCTACAAATGAGGAGGAAGTTTTCACAATTTTCAATGAAAGATCCCTTTATCCTGTTGGATGGATCCATACGCACCCTTCTCAAAGTTGTTTCATGTCAT
Ps000806	snp_peapol_c4113_84	peapol_c4113	IMGA:Medtr4g138100.1	Abortive infection protein chr04_pseudomolecule_IMGAG_V3 34164456-34168880 F EGN_Mt090430 20090702	chr04	34164456	34168880	G	G	A	A	A	G	A	A	NNNNNNNNNNNNNNNNNNNNNNNNNNNNNNNNNNNNNNNNNNNNNNNNNNNNNNNNNNNNNNNNNNNNNNNNNNNAADGAMMTCATTCCATTGGGGAACT[A/G]ACACRGTCTCATTTTCAGTGACACATCATGTCCATGCTTTCGCTCACTTTCAACTGCTGGAGTTGTTGTGGTAGTAACAGAAGCAGAGCTCGCACCACAT
Ps000807	snp_peapol_rep_c22645_1364	peapol_rep_c22645	IMGA:Medtr4g111220.1	Helix-loop-helix DNA-binding chr04_pseudomolecule_IMGAG_V3 25380817-25377285 E EGN_Mt090430 20090702	chr04	25380817	25377285	G	G	A	A	A	A	A	A	CACTTTGCTTCTGCTGCAGCTMTTCTAGAGGTATATGTCASATTTACTCTTGTCCGAAAAGAAAGCTGCTTCTGTTCTCTCTTCCTGACTAGGAATTTAT[A/G]TTTTGAGTACTGTGTAATTTAATCATAAACTACTTTTCCTTGTGATGGAAAAGCTTCACAGGTTCAATTGTTTATATTCCTACTTGTGAAAAATTGAAAT
Ps000808	snp_peapol_c13130_1442	peapol_c13130	IMGA:Medtr4g154480.1	Pyridoxal phosphate-dependent deaminase chr04_pseudomolecule_IMGAG_V3 37933007-37940006 E EGN_Mt090430 20090702	chr04	37933007	37940006	A	G	A	G	A	A	A	G	ATCTGTTCCTAGGCAGGATGGAACTGGAAAGATGTTCTAGATGTTGTTCAATTGCTTTGTTACTGACACATACATATTGATTTTGTAAAACCATATCTTA[A/G]GYCATGATGAGTGTGGGGATAAAGGGATGGATGACACTATCACTATGTTTGGATCTCTAAAGAGTTAGAGAAGAGAGATAACAATGAAATAGAGTAGAAA
Ps000809	snp_peapol_rep_c22222_1282	peapol_rep_c22222	IMGA:Medtr4g125730.1	2-hydroxy-3-oxopropionate reductase chr04_pseudomolecule_IMGAG_V3 29721395-29718572 E EGN_Mt090430 20090702	chr04	29721395	29718572	C	T	C	T	T	T	C	T	GGCTTTGCCCATTATCCCCAAACCCAAAAACCCAATCTCCATTTCTGCAGTTCACTGTGGATGACTCTCTTCGGTCTCAGTATTCTCTTGTTCCTCTCAA[C/T]GAGACTCTTTGTAGCCTCATATGCRTTGATATCTCAGACTTATTNNNNNNNNNNNNNNNNNNNNNNNNNNNNNNNNNNNNNNNNNNNNNNNNNNNNNNNN
Ps000810	snp_peapol_c374_1026	peapol_c374	IMGA:Medtr4g114360.1	Exostosin-like chr04_pseudomolecule_IMGAG_V3 26117674-26118631 E EGN_Mt090430 20090702	chr04	26117674	26118631	C	C	T	MV	T	T	MV	T	TTGTATCGGATTTTGGACGGTTGCGGCCGGACCAGGGATCTCTGGTGAAGGATGTGATTGTGCCGTACTCGCATCGGATTAAAACATATACAGGTGACGT[C/T]GGTATTGATGAACGCAACACCTTGTTGTTTTTCATGGGAAATCGATATCGCAAAGAGGGAGGGAAGATCCGAGACACGCTCTTTCAAATTCTAGATACAG
Ps000811	snp_peapol_rep_c22133_912	peapol_rep_c22133	IMGA:Medtr5g027000.1	Peptidase S14, ClpP chr05_pseudomolecule_IMGAG_V3 10949671-10954495 E EGN_Mt090430 20090702	chr05	10949671	10954495	G	C	G	G	G	G	G	G	AAGTCATGCACGGCAAGAATAACGTTTCGAGAATTATATCATCCTTCACGGGTCGCTCGCTTGAACAAGTTCTGATAGATATTGATAGAGATAGATATCT[C/G]TCTCCCATTGAAGCAGTTGAATATGGAATTATTGACGGGGTAATCGACGGAGACAAGATTATTCCTCTTTTGCCAGTGCCAGAAAAGGTTGAAGTAATAA
Ps000812	snp_peapol_c834_228	peapol_c834	IMGA:Medtr5g010250.1	Immunoglobulin/major histocompatibility complex; Cyclin, N-terminal; chr05_pseudomolecule_IMGAG_V3 2469557-2474117 E EGN_Mt090430 20090702	chr05	2469557	2474117	C	C	C	C	MV	C	C	A	TTGTCCGGAGACGCGTCAAAAAGAGTGAATAAACTCTCCAGGGTTAAGGCTTAAGAGAGCATAGAAAGATGATCTACACAGCAATTGATACATTTTACCT[A/C]ACRGATGAGCAACTAACAAACTCACCTTCCMGAAAAGATGGYATTGATGAAGCTACTGAAACCRCCCTTAGAATCTATGGCTGTGATCTCATCCAAGAAA
Ps000813	snp_peapol_c5959_518	peapol_c5959	IMGA:Medtr4g159410.1	UPF0546 membrane protein, related chr04_pseudomolecule_IMGAG_V3 40218903-40219586 F EGN_Mt090430 20090702	chr04	40218903	40219586	T	MV	G	MV	MV	T	T	G	GAGGAGCGTCGGAGAGAATGGAGAAGAAAGTGGCGGAGGCGGAGAGATTAACGAGAAAAGGGATCGAGTATTGCCAAATGGAGAGAAGCTTAAGCCAGTT[G/T]CGTAGAGAGAAAGCGATTTTTTGAGCGAGATTTGTTGATTGAGGATGTGGTTGTTTTGCGGAAGAGGATTTGAGTGCTTCGTCCCAAAGAAGTGCACCAC
Ps000814	snp_peapol_c6057_1715	peapol_c6057	IMGA:Medtr4g107040.1	General substrate transporter chr04_pseudomolecule_IMGAG_V3 23277077-23284177 E EGN_Mt090430 20090702	chr04	23277077	23284177	C	C	A	A	A	A	A	A	GGCGACTGGATGGAGACTGTTGCACTAGATGTGGCACCAATGTCGTAACCAAATAGTAGACCACCAAAGGCTGGGAAGAGAAATGGGAGAATTGCAGCAG[A/C]GATGGAATAGTTTTCAGAGGCATGAAACCCATTAAGCAGAGGCTCCCTTTCAGTTGTAACCTCCGCGGACGACTTTCTTTCCTGTGAGAAAGAGGAAACT
Ps000815	snp_peapol_c991_480	peapol_c991	IMGA:Medtr5g006190.1	Transmembrane protein 49, related chr05_pseudomolecule_IMGAG_V3 602630-596942 E EGN_Mt090430 20090702	chr05	602630	596942	MV	A	MV	A	MV	A	C	A	AGGCTTCAGGAATAGCTTCAAGTTTCATCTTGCCAGAGGAACCGCAAAAATAATAACGCATTTCATTGTGTGTCTGAATCTGACTTTTTGGTTAATGTGC[A/C]TACCTCGCTCTCTTGCTGTTTCTTCAGATGCGTCTGCGCGGTTGAATTCACTATCTTGATGAAGAAGTTCATGAGCATGAGCCATACCACAGTATTCCAG
Ps000816	snp_peapol_c2065_1563	peapol_c2065	IMGA:Medtr5g028830.1	bZIP transcription factor, bZIP_1; G-box binding, MFMR chr05_pseudomolecule_IMGAG_V3 11935211-11941560 E EGN_Mt090430 20090702	chr05	11935211	11941560	C	C	T	T	MV	T	C	T	TGCAGCCCTCAAGGCGAAACAGGGGGAGATACCGAGGAACGAGGATATAGTGCCGGGCCAGAATGATCAGCATGTGGGTGGAGACACTAAACAAAGTGGT[C/T]AGAGTTAGACAGAGGCTGTGCAGGGTGTTCATTAGGATCTAGTTTCCTCCTTGATGTTGCTTTTCAGGAAGATAACCTAACCAAATAGCAACAAGTTATT
Ps000817	snp_peapol_c10659_905	peapol_c10659	IMGA:Medtr5g019550.1	Flavodoxin/nitric oxide synthase chr05_pseudomolecule_IMGAG_V3 7293856-7290642 F EGN_Mt090430 20090702	chr05	7293856	7290642	C	C	C	A	MV	MV	A	A	GCTTCAATCTCTTCGCCAACCCTTCCACGTGGCCGTACATGGAGTAGAAGACGATGAAGACTTTGAGTTTTGCGTCGGTTAAGGGTASTTCTCGGATTGA[A/C]TCGTCGGATTCTGGGGCGGGTCGCGGCGGAGATTCTTCGGCCACGCGTGGTTGTTTTTCTTGCTGGGAACACAGCCTCCGCCTTTTCCCATTGGGAATGT
Ps000818	snp_peapol_rep_c30992_230	peapol_rep_c30992	IMGA:Medtr5g029710.1	Histone H3; Histone-fold chr05_pseudomolecule_IMGAG_V3 12415669-12414613 E EGN_Mt090430 20090702	chr05	12415669	12414613	T	T	T	MV	A	T	T	T	ATCAAATTGCAATGGCTCGTACTAAGCAAACAGCACGCAAATCCACCGGAGGCAAAGCACCAAGGAAGCAGCTAGCAACAAAAGCTGCTCGGAAATCAGC[A/T]CCGGCAACCGGAGGAGTGAAGAAGCCACACAGRTTCAGGCCAGGAACCGTTGCTCTGAGAGAAATCAGGAAGTACCAGAAGAGCACTGAGCTTCTTATAA
Ps000819	snp_peapol_c11302_1729	peapol_c11302	IMGA:Medtr4g157910.1	Phosphoglucomutase/phosphoma nnomutase alpha/beta/alpha domain I; chr04_pseudomolecule_IMGAG_V3 39477315-39469380 E EGN_Mt090430 20090702	chr04	39477315	39469380	A	A	A	MV	G	MV	A	G	GACTTTCACATGAAGCACTTGCTCCTCTTGTGGAGGCTGCATTGAAACTTTCAAAGATGGAGGAGTTCACCGGCCGATCTGCCCCCACAGTCATCACATA[A/G]ATGCATACTCGAGGAACCAAGTCATTTCTATTGTCTGTCAAAATTCCAATCCAATGTTAATTTTGAGTAGCCAACCTATACTGTTGGTTGTTTTCAGCCC
Ps000820	snp_peapol_c6534_177	peapol_c6534	IMGA:Medtr5g035920.1	Zinc finger, RING-type chr05_pseudomolecule_IMGAG_V3 14984786-14980532 E EGN_Mt090430 20090702	chr05	14984786	14980532	T	T	MV	MV	A	MV	A	MV	GCATATWCGGTAAGATCATATCAACATTTACAACCACAAATTCAATTTCATCATACTATGAAGTTAGAAGATTTTTTTCCAAGAAAGAAAGGAATTGTAT[A/T]TCTTGTGCTTTCTCTATAATAATACATCAAAATATYATGTCACAATCTCAAAATTAGCACACCAAATTCTCTTGGAACTCTAATGCAAAAGTGAAGCAAC
Ps000821	snp_peapol_rep_c43178_921	peapol_rep_c43178	IMGA:Medtr4g092830.1	Protein of unknown function DUF716 chr04_pseudomolecule_IMGAG_V3 19502691-19501487 E EGN_Mt090430 20090702	chr04	19502691	19501487	C	C	C	C	C	C	A	C	CAAGTCCAACATGATCAGTGGAGTGAAAATGGAGTAAGAAAAGCTCTTGACTGAAAACCGAGGATACAAGAATCCCGACAAATCCAGAAAAGAGTTCGAG[A/C]GAATCGGTTAACTCAGTAGCGAATGAAAAACCAGCAAACAAAGCAAGGTGTATGAACATAGTTGCATGCTCAAAGTTATCAAGCTTAAAAGCATAGTGAA
Ps000822	snp_peapol_rep_c29246_655	peapol_rep_c29246	IMGA:Medtr4g155180.1	Peptidylprolyl isomerase, FKBP-type chr04_pseudomolecule_IMGAG_V3 38253124-38250177 E EGN_Mt090430 20090702	chr04	38253124	38250177	G	G	G	G	A	G	G	G	GGCGAGGCGATTTGGTYGTGATTGATATAATGGGAAAAGTTGAAAGCACAGGTGAAGTGTTTGTGAACACATTTGAAGGGGAGAAGAGAGCATTGGCACT[A/G]GTAATGGGATCAAGGCCATATAGTAAAGGAGTGTGTGAAGGGATAGAATATGTGCTGAAAAGTATGAAGGCAGGAGGGAAGAGGAAGGTGATTGTGCCAC
Ps000823	snp_peapol_rep_c43104_603	peapol_rep_c43104	IMGA:Medtr5g007810.1	Chalcone and stilbene synthases, C-terminal chr05_pseudomolecule_IMGAG_V3 1307712-1309413 F EGN_Mt090430 20090702	chr05	1307712	1309413	C	T	C	T	T	T	MV	T	GAGCTGATTATCAACTCACCAAATTGTTAGGTCTTCGCCCATATGTGAAAAGGTATATGATGTACCAACAAGGTTGCTTTGCAGGTGGTACGGTGCTTCG[C/T]TTGGCCAAGGACTTGGCTGAGAACAACAAAGGTGCTCGTGTGTTGGTTGTTTGTTCTGAAGTCACCGCAGTCACATTCCGTGGCCCAAGCGATACTCACT
Ps000824	snp_peapol_rep_c25107_1213	peapol_rep_c25107	IMGA:Medtr4g121830.1	phosphoglycerate mutase-like protein, putative chr04_pseudomolecule_IMGAG_V3 28695658-28690044 E EGN_Mt090430 20090702	chr04	28695658	28690044	G	A	G	G	G	G	A	A	TAGCGATTGTGACTCACAGTGGATTCTTGTTTCACACTCTAACTGCATTTGGAAATGATTGCCACCCCTCAGTGAAGAAAGAAATATCCAAGCACTTTGC[A/G]AACTGTGARCTTCGCTCCATGGTCATTGTGGATAGAAGTATGTTAGGGTCGGAAGAATCAACAACTAACTATCCCGGCAAGATACCTTCAGGGCTGGACA
Ps000825	snp_peapol_c15179_1268	peapol_c15179	IMGA:Medtr5g023140.1	Rhodanese-like chr05_pseudomolecule_IMGAG_V3 9077038-9075257 F EGN_Mt090430 20090702	chr05	9077038	9075257	T	G	G	G	G	T	T	G	AAGCAATCTAGTTGGACAAGAAGTTGTATATAGAATAATGAGTAGTATTCTGGTTGGATCATGTAAATGCATAATTTTAATTGTCACAAGTAAACAACAA[G/T]GTTAAGCTCTGTCTCTGCAATTTCAATTACTCTACTACAAAGTCCAAGCRCTGAAGTTTGTAGCTAGCATTTCGTAAACCAAAACATGGCTGAGTGGTGG
Ps000826	snp_peapol_rep_c43594_429	peapol_rep_c43594	IMGA:Medtr4g160610.1	Mitochondrial ATP synthase g subunit chr04_pseudomolecule_IMGAG_V3 40743352-40739298 E EGN_Mt090430 20090702	chr04	40743352	40739298	A	G	MV	G	MV	A	MV	G	TGTTCCTCCATAATTGCTTGACATAATCAAGTTCCTTCTTCAAGGCCTCACAACGACCAGGAATGCTAGCAAGGCGGGTGTAAAATAATTGCTTTGACAA[A/G]AGGTTGCATTTCTCAATTGTAGCAGGCTCCTGAATGTACTCTTTGTTCTGCTCCAACAATTGCTTGTAGTAAACATTTCCATGCCTGGATATAAACTGTG
Ps000827	snp_peapol_rep_c26494_341	peapol_rep_c26494	IMGA:Medtr4g096360.1	Pre-mRNA processing ribonucleoprotein, binding region; NOP5, N-terminal; NOSIC chr04_pseudomolecule_IMGAG_V3 20273354-20278105 E EGN_Mt090430 20090702	chr04	20273354	20278105	C	MV	C	C	C	C	T	T	CTTCAAGGTTCCTCAATCGTGCTTCAAGCTTGGCTCTGTTCTCTAATCCCATGGTGTTGTCTTGGCCATCTCCAAGTGCATCACACCTGATAGCCAATGC[C/T]GTCTTTGCAGCAAGTGACCGAGAAATTTTCCCCTTGAACTTTGGAGCTGCTTGACCAATTAAGGATGCATGGTATATAAGACCATATTTAGGAGTGGCGT
Ps000828	snp_peapol_c1785_436	peapol_c1785	IMGA:Medtr4g114840.1	hypothetical protein chr04_pseudomolecule_IMGAG_V3 26395226-26397945 E EGN_Mt090430 20090702	chr04	26395226	26397945	G	MV	G	G	G	MV	MV	C	TATTCGCCAAACTCCTCATGATGTATGATGAATCTAGATCTCAAGAGCTGTTGGAACGCAAGATAAAGAAYTCTCCAGAGGGTCAAGGCTCTGTGAGAAT[C/G]CTCAGCCGTGAGGAGTGGGAGAAGATTCGGGAACTCCCGCCCAGAACTCCATTTGAATCCAAGTTTTCCCGTCCTAATTCCAGAATCAGAACCGGAGAAC
Ps000829	snp_peapol_c3043_995	peapol_c3043	IMGA:Medtr4g158480.1	Peptidyl-tRNA hydrolase chr04_pseudomolecule_IMGAG_V3 39805630-39809887 E EGN_Mt090430 20090702	chr04	39805630	39809887	G	G	A	G	G	G	G	G	ACAACATGGATTAGAAGCCATGCGGATRATTTTGTTGGAGGGATTTGATAAAGGCGCAAAATTTGTTAATACTGCCAAAAAGATTGAGCAAATAGGCTGA[A/G]AGACCGCTCACTTTGGACATCCTTTTGACAACTACAAGCAAACAGGTCTCTCTTAAAAGGACACACAAGTTATAACTTAAGCACTAAACTCATTCAAGCC
Ps000830	snp_peapol_c15296_422	peapol_c15296	IMGA:Medtr5g029020.1	Glycoside hydrolase, family 16; Xyloglucan endo-transglycosylase, C-terminal chr05_pseudomolecule_IMGAG_V3 12024357-12028303 F EGN_Mt090430 20090702	chr05	12024357	12028303	A	A	A	A	A	T	T	T	AACTTCCATCGAATAATACAGCTGGTATTTGTGTTGCGTTTTATACATCAAACGGCGAGGTGTTCGAGAAATCCCATGATGAGTTAGACTTTGAATTCCT[A/T]GGTAACGTAGCTGGAAAACCATGGCGGTTTCAAACAAATTTATATGGAAATGGAAGYACTCATCGTGGTCGTGAAGAACGTTATCGTCTTTGGTTTGATC
Ps000831	snp_peapol_c3441_1146	peapol_c3441	IMGA:Medtr4g092510.1	Beta-lactamase-like chr04_pseudomolecule_IMGAG_V3 19350150-19345630 E EGN_Mt090430 20090702	chr04	19350150	19345630	G	A	A	A	A	A	G	A	ACCTCCGAAGTAAAGGCTTGCCCACAATTCCAACCATACTGAAGTTGGAAAAAGCCTGCAATCCATTCCTTCGAACATCCAGTGCACATATCAGGAAATC[A/G]TTAAACATTGCAGTCACAGCAGATGATGCAGAAGCTCTGGGTATCATCCGGCAAGCAAAGGATGATTTTTAGATATTTTCAATTAAAGACTTTATTCTGT
Ps000832	snp_peapol_c1119_291	peapol_c1119	IMGA:Medtr4g137220.1	Ubiquitin; NLI interacting factor chr04_pseudomolecule_IMGAG_V3 33750260-33753363 F EGN_Mt090430 20090702	chr04	33750260	33753363	T	T	G	G	G	T	T	T	TCACTTGYCACCAATTTTCTCAGTTTATAGTGCATTTTAACATTTCTTTGGTAACAATATAATAAGGAAACAACCCCAAAACCCCGCTTTGATCCAAGTT[G/T]TGTATATAAAGGTTARAAGCTTCATCTTGCTTACCAAATTCCTGTTATTGTTTTCTATTTATCACTCAATTGTGCCTACGCCTTTTACCAGTGTCYTCCG
Ps000833	snp_peapol_rep_c22657_330	peapol_rep_c22657	IMGA:Medtr5g010080.1	MECDP-synthase chr05_pseudomolecule_IMGAG_V3 2402451-2407020 E EGN_Mt090430 20090702	chr05	2402451	2407020	T	T	C	C	C	C	T	C	ATTCTCTTGCTCTTTTCCTCGCAATCTCCATCTCAAATCACCACGAATCGTCTCAGTCTCCGGAGCTGCAACTCCCACCACCTCCGTTGAAATTGATAAA[C/T]CCCCAATCTCCGCCACTCCTAACAAGGTTCTTCCGTTTCGGGTTGGKCACGGGTTTGACCTTCATCGATTGGAACCCGGTTATCCCTTAATTATTGGTGG
Ps000834	snp_peapol_c5279_1698	peapol_c5279	IMGA:Medtr4g095480.1	Cyclase-associated protein; chr04_pseudomolecule_IMGAG_V3 19883946-19879552 E EGN_Mt090430 20090702	chr04	19883946	19879552	G	G	A	A	A	A	A	A	ACTCCTGCTTCTCACTCAGGTGGTTAAAGTTGACGGGCAATTGAGAGTTTCTTATTATTTTTACTTCATCTTTCCTTGGATTGCTGTGGGAGTGGCTTCA[A/G]TTCCTTGTTTCTCTGATTCATTTACAATCATCTATATATCTGTTTACCGTATGCTTGTTCGGCTGCCTGTGCTTGTTATTTTTCTGTGGCTTGTGGAACC
Ps000835	snp_peapol_rep_c25291_1057	peapol_rep_c25291	IMGA:Medtr4g160380.1	Zinc finger, CCCH-type chr04_pseudomolecule_IMGAG_V3 40641047-40642639 E EGN_Mt090430 20090702	chr04	40641047	40642639	G	A	G	G	G	G	G	G	CATGGAATGTTCAAATGGGTTCTCCTCGGTTCGGATCCCCGAGAGGACCCATGATCCGACCCGGTTTTTGTAGCTTACCAACGACGCCCACACAGCCGCC[A/G]AATCGCGGCGGGGTTAACCATTTTGATCTYTGGGATCAGAGCTGTGAAGAGGAGCCTGTGATGGAGAGGGTGGAGTCTGGWAGGGATATAAGGGTGAAGA
Ps000836	snp_peapol_rep_c22752_1014	peapol_rep_c22752	IMGA:Medtr4g095460.1	Glycoside hydrolase, family 17; X8 chr04_pseudomolecule_IMGAG_V3 19874553-19869818 E EGN_Mt090430 20090702	chr04	19874553	19869818	C	A	C	C	C	C	C	C	GACGCTCAGGTTGATGCTGTACATTCAGCATTAAGTGGACTGGGATTTCAAGACACAGAGATTGTAGTTGCTGAAACAGGATGGCCCTCACGTGGTGACA[A/C]CAATGAAGTAGGACCAAGTCTTGAAAACGCCAAAGCATATAATGGAAACCTAATTACACATCTTCGATCATTGGTTGGTACTCCTTTGATGCCTGGTAAA
Ps000837	snp_peapol_c399_1980	peapol_c399	IMGA:Medtr5g008910.1	Protein kinase chr05_pseudomolecule_IMGAG_V3 1790989-1794537 H EGN_Mt090430 20090702	chr05	1790989	1794537	A	A	A	A	A	A	A	G	ACCAATTTGCTCCAATTTTTCAAAGCAATCAACGCTTCGGGATCCCCGCGAAGGCGATTCAATGACGTTCAGTTGCCCTGGGGCTGCCATTGCCATTACA[A/G]GCACAAACCCTAAAACTCTAGCGAAAGAAAGAAAGAGGGTTAAAATAAGAGTATGAATCAAAGTGTGCCGAATTTGATGATGGGTTTTTGTTTTGCTTTT
Ps000838	snp_peapol_c5945_1521	peapol_c5945	IMGA:Medtr4g095830.1	Chalcone and stilbene synthases, C-terminal; Very-long-chain 3-ketoacyl-CoA synthase chr04_pseudomolecule_IMGAG_V3 20013482-20015436 E EGN_Mt090430 20090702	chr04	20013482	20015436	G	G	C	C	MV	C	MV	C	AAACCATGTTAGGTGTTGGTGGAACCTTATGCATAGCTTCAGGGAGATAKGTTTCTTCACCGAGACCAGAACGTTCTAGAATCTTGCGCTGAAACTCTAA[C/G]GAAGATTCATCGAAATCGCCTTTGAGTTTGGAGTGTTGGATGAACTTAGTGAATTTAACGGTGAGATTGGAAGGGGGTTTGTAACAAGAGTAATCGACTA
Ps000839	snp_peapol_c1276_1508	peapol_c1276	IMGA:Medtr4g136760.1	T-complex protein 1, alpha subunit chr04_pseudomolecule_IMGAG_V3 33500055-33491463 F EGN_Mt090430 20090702	chr04	33500055	33491463	T	T	C	C	MV	MV	MV	MV	TTGCTGGTGGAGGTGCTGTTGAATCGGCATTGTCAGTTTATTTGGAATACCTTGCTACAACTTTAGGATCACGGGAGCAGTTGGCTATAGCAGAGTTTGC[C/T]GAGTCTCTGTTGATCATTCCAAAGGTGCTTTCTGTCAATGCTGCTAAGGATGCCACAGATCTGGTTGCAAAGTTACGGGCCTACCACCATACTGCACAAA
Ps000840	snp_peapol_c786_1961	peapol_c786	IMGA:Medtr5g037490.1	hypothetical protein chr05_pseudomolecule_IMGAG_V3 15756443-15750353 E EGN_Mt090430 20090702	chr05	15756443	15750353	MV	G	G	A	G	A	G	G	CAACATACTTTCTATCTGACACTCTTTGCGGCACTCTTGATTGTTGGCTGAAATTCACAGTGAGYCACGCAWGAATTTCAAATAATAATAAAGAGTATCA[A/G]AAAGAGTGTCAGAGACCGAGGAATGGATTCTTTCATGTCATATTTCCATCCAGTAAAATCCACACCACCATCCATAAAGAGGAGAGAGATACTTTGAAAT
Ps000841	snp_peapol_c6693_571	peapol_c6693	IMGA:Medtr5g038910.1	Thioredoxin fold; chr05_pseudomolecule_IMGAG_V3 16442765-16441840 E EGN_Mt090430 20090702	chr05	16442765	16441840	MV	MV	G	MV	MV	MV	A	A	TAACAAACACACAGATTTTCTCCAGCACATTTTCCTTTGATTACAAGGGAATAATCTATAAACTCAGATTGCAATAAGTTGGTGTCATCATTTTCACCCA[A/G]AGAAAAGAAAAATAAATGTCATTGTTTTATCATTTATAGAGGATTCAATGTAATATATCATATATGTTATATTTTGGTTACATAAACTACTATCAATATY
Ps000842	snp_peapol_c8068_1558	peapol_c8068	IMGA:Medtr4g158690.1	Peptidase S8 and S53, subtilisin, kexin, sedolisin; Frigida-like chr04_pseudomolecule_IMGAG_V3 39931178-39926723 E EGN_Mt090430 20090702	chr04	39931178	39926723	T	T	A	T	T	T	T	T	TTAATGAACGAGAGCTGATTGCTCATAAAGCTGTAATCAAGTGCATTGAAGAACATAAACTCGAAGAGCAGTATCCTCTGGAACCTCTCGTGAAACGAGT[A/T]GTTCAACTAGAGAAGGCGAAAGCTGACAAAAAAAGGGAAACTGAAGCGACAAAGCCTCAACCAAAGAGACCTCGTGCTAACGGTGTAGGATATGGTCCCC
Ps000843	snp_peapol_rep_c23569_596	peapol_rep_c23569	IMGA:Medtr5g010110.2	Plectin/S10, N-terminal chr05_pseudomolecule_IMGAG_V3 2427827-2430814 E EGN_Mt090430 20090702	chr05	2427827	2430814	G	A	G	G	G	A	G	G	AAGGTCTACCAGCAGGCTTAGCCTGTTTCTTCAAAGTGGCAGGTACAATTTCAGAAGGAAGATTTAGGTAAGTTCTGAGAAACTCAATTCCATCGTTTGT[A/G]AGGAACCAGTAATAATGCATCCAYGCAAAAGTTTCCCTAACATATTCCCTGGATTTGAAGCTYTGCATAAGCTTAATCACCTGCAAATTGGGAACATCGA
Ps000844	snp_peapol_rep_c22001_1145	peapol_rep_c22001	IMGA:Medtr5g010260.1	Major intrinsic protein chr05_pseudomolecule_IMGAG_V3 2476585-2474824 F EGN_Mt090430 20090702	chr05	2476585	2474824	MV	C	C	C	C	C	C	T	TTTTGAATTATCTATTCGGTGTATTCATTCTTGTTTATTTTTTATCTATGTGTAAATTATGAGCTCGTGTTGTATGGACTGTGGAGTGGAGATTCTTTCA[C/T]GTTGTTATAATGCTTCGAGTGCTTTATTTTTTTAACCTAAAAGTAAAWKTGATATATCTTACTATTAATAAACCNNNNNNNNNNNNNNNNNNNNNNNNNN
Ps000845	snp_peapol_c10879_1450	peapol_c10879	IMGA:Medtr5g037080.1	WD40-like chr05_pseudomolecule_IMGAG_V3 15524340-15525811 E EGN_Mt090430 20090702	chr05	15524340	15525811	G	G	T	T	T	T	MV	T	TGCAGGGTCATAGGAAACCTGTCAAGTGTTTGGCTATGGAAGTTGATTCCAAAAGTGATAAAAATGGTGATGATTGTAGTTCTTATCTTGTTTACAGTGG[G/T]AGTCTTGATTGTGACATCAAAGTTTGGCAAATACGAATTCCCTTGGTTGTTTAGTTTTGGTGTTCTTCTCTCACAGTGTTGGGTTTGAGTTTTTGATTGG
Ps000846	snp_peapol_c7239_424	peapol_c7239	IMGA:Medtr4g125160.1	HAD-superfamily hydrolase subfamily IA, variant 3; Epoxide hydrolase N-terminal domain-like phosphatase chr04_pseudomolecule_IMGAG_V3 29456179-29450309 E EGN_Mt090430 20090702	chr04	29456179	29450309	G	T	MV	G	G	MV	MV	T	CAGGGAGTGCTTTAATATTGCACCACTGATCAGAGAATAGCGGCGAAATCTCAGAAATAAATTCAATTGGCGAGCAAGGAAGTCCATAATCTTCAACAAC[G/T]GCAGAAGCAGCTTCAAAAGGCGTCTTCCCCGCAATTTGAAGGGTTTCTYTTCCATCCCATTCTTTACCATACTTTCCTAACGAAACCTTCAAAACATTGC
Ps000847	snp_peapol_c4344_1037	peapol_c4344	IMGA:Medtr4g140360.1	Myo-inositol-1-phosphate synthase chr04_pseudomolecule_IMGAG_V3 34394817-34390940 E EGN_Mt090430 20090702	chr04	34394817	34390940	C	C	C	C	C	G	C	MV	TCCACCAATCAAACTGTTCCTTTGGATGGCCAGATCAATCAGCCCTGGGACAAAGGTATTYTGAGGGCTTCCATTGATGAAAGGAACATTTTCAAGAACA[C/G]AAGCCAAAGCAAAAAGGGTTGAAGGTGAAATCTCAGATTCATTCTTGTCCACAGAAGCCAAGAGATTTTCCGTAGTGTCATTTAGTCCCACGACAATATT
Ps000848	snp_peapol_c4749_756	peapol_c4749	IMGA:Medtr4g111390.1	Peptidase M22, glycoprotease; Homeodomain-related chr04_pseudomolecule_IMGAG_V3 25527494-25529346 F EGN_Mt090430 20090702	chr04	25527494	25529346	MV	G	MV	MV	MV	C	MV	C	GAAGCACTTGCAGGATACGGTTCTTCATCTTCGTCCGCGTCTGGTGTAGAACATGCTAAAGCTGAACTTTCTCAGTTATTATCAACAATCAACAATGCAT[C/G]TCCTAGTTCTCCGATTTCAGAACTAACAGAAACACGAGGTTTGAGTTTGAACATTACGGAGAGGAAACAAAATCGAGGAACTATGTGTTCTTTATCGAGT
Ps000849	snp_peapol_c6253_546	peapol_c6253	IMGA:Medtr4g124600.1	HSP20-like chaperone chr04_pseudomolecule_IMGAG_V3 29197529-29198773 F EGN_Mt090430 20090702	chr04	29197529	29198773	A	G	A	G	MV	G	G	G	ATTGACATAGAGTGGAAAGAAACCCCTGAAGCTCATGTTTTCAAAGCACATCTTCCGGGGATGAAACGAAGCGACGTGAGAGTTGAAGTTGATGATGACA[A/G]AATGCTATGYATCATTTGTGAGAAGAGTGTCGAGATGGAAGAACAAAGTGGTGGATGGCACCGTATTGAGGTTGCTAGTGGTCATTTTGTTCAGCGTCTT
Ps000850	snp_peapol_c6843_2269	peapol_c6843	IMGA:Medtr4g098500.1	Tyrosine protein kinase chr04_pseudomolecule_IMGAG_V3 21214617-21210544 E EGN_Mt090430 20090702	chr04	21214617	21210544	A	G	A	A	MV	A	A	A	GCACAGCTATAGTGAGAATTTGAAAGACCAATGGAGCAGATCTTCAAGTTTTAATTAGTTTTTCTTTCAATTTTAACAGCTATTTATCATTAGTTTGTGC[A/G]TGCACAGTTACATTAATAAAAAGGAAATAAAAAGTGTTACACCCATTGATGAAAGGGTTTTAAAGTNNNNNNNNNNNNNNNNNNNNNNNNNNNNNNNNNN
Ps000851	snp_peapol_rep_c38616_276	peapol_rep_c38616	IMGA:Medtr4g134160.1	hypothetical protein chr04_pseudomolecule_IMGAG_V3 32303019-32298170 E EGN_Mt090430 20090702	chr04	32303019	32298170	C	C	MV	T	T	T	MV	T	TTTCCTCTGGAGATGACGATGGCTCAAATGGAATGAAAAAATGGATCATGGAATACCATCAAAGTAGACCAGGATTGGAGGTGTTGCAACATCAAATTGA[C/T]GATTTTGTAACTGATTACGAGGAGAAATTGGAAGAGGAAAAAAAAGCAAAAGAAGCTCTTGCTGCAGAAGGGGGATGGACGGTGGTTGTACAACGCAAGG
Ps000852	snp_peapol_c5357_715	peapol_c5357	IMGA:Medtr4g129810.1	Ferredoxin-nitrite reductase chr04_pseudomolecule_IMGAG_V3 30997331-30994403 E EGN_Mt090430 20090702	chr04	30997331	30994403	C	T	C	C	C	C	C	C	GACAGAATTGGCAAATACGAGGTGTAGTGTTACCTGATGTACCTGAAATTCTGAAGGGTCTTGCTGAGGTTGGATTGACAAGCTTACAAAGTGGAATGGA[C/T]AATGTGAGAAACCCTGTTGGTAACCCTCTTGCTGGTATTGACCCTTATGAGATTGTTGATACAAGACCTTACACAAATTTGTTATCACAATTCATCACTG
Ps000853	snp_peapol_rep_c25536_242	peapol_rep_c25536	IMGA:Medtr5g008930.1	RNA-binding protein 8A, putative chr05_pseudomolecule_IMGAG_V3 1802954-1807351 F EGN_Mt090430 20090702	chr05	1802954	1807351	C	C	T	T	T	T	C	C	ACGGAGAAGCTTTGGATTTCGAGCCGGAGGATGATGACTTGATGGACGAAGAAGGTGCTCCTGACGCCGAAGCTTCACCGCCTCATCCCAAACTCAAATC[C/T]GCCATCACCGCTGCTTCGAATCTTTCCATTCCCAAAAAGACTAAAGGTCGTGGTTTCCGTCAGGATTCTGATTCTGCCGCTAACCGTAACTCCCGTCTCA
Ps000854	snp_peapol_c3106_1191	peapol_c3106	IMGA:Medtr4g134610.1	Protein of unknown function DUF676, hydrolase-like chr04_pseudomolecule_IMGAG_V3 32488279-32495902 E EGN_Mt090430 20090702	chr04	32488279	32495902	C	C	T	MV	T	T	T	T	CTTCCTCTGCATAACTCCAGTCACCTGGGCTAGACCCGATACCATGGACAAGAACTAGGAGGTGATCTGGATCATTCTTCAGATTCCCAGTGGTTCTAGC[C/T]GGAGACATTCCGTGAGTGGTAGTACTCATAGCTTGAGCTCTAAGGTTCTCGTGTCTTTGTCCTCTGTTTGCACCAGAAAGGGGAGTGAAAATTGAAATAG
Ps000855	snp_peapol_rep_c22599_527	peapol_rep_c22599	IMGA:Medtr5g009280.1	Zinc finger, PHD-type; Zinc finger, N-recognin chr05_pseudomolecule_IMGAG_V3 1987054-1991868 E EGN_Mt090430 20090702	chr05	1987054	1991868	A	T	A	A	A	A	T	T	CTCCAGTTCCTGCAACTTTTGTTCTCTTTTTTGCTTGGCCATTTTCTCATACTCCACAATTGAGTCATCTTTGTCAAGAAGAAAAGCAATTCGCTTCTGC[A/T]GGTAATATTCCAAACAATTGTTGCATTTGCATAGAGCATCTCTCCAATTTTTCGAAAGAAACATTGGTTTATCATGTTTAASTGGGGAAGTAGCAATGAT
Ps000856	snp_peapol_c3762_974	peapol_c3762	IMGA:Medtr5g025290.1	Carotenoid oxygenase chr05_pseudomolecule_IMGAG_V3 10116366-10118405 E EGN_Mt090430 20090702	chr05	10116366	10118405	G	MV	G	MV	MV	MV	A	A	CAAACATCCTACAGCCAACTTCCTCCCCTTTCAACACATCAATCTTAACAACCCCCGAAATCTTCGGCATCGGATTCCCTATCGCCGCATAAACAAACCT[A/G]TTCCTCTTCCCCATGAAATCACTATTTATCACAGCGAAATCAAGATTCCTCGCCGATAACGGTTGTCTTGAAACGATCCCAGTCTCAACGTTGATCTTCA
Ps000857	snp_peapol_rep_c24982_983	peapol_rep_c24982	IMGA:Medtr4g128720.1	hypothetical protein chr04_pseudomolecule_IMGAG_V3 30392710-30394493 F EGN_Mt090430 20090702	chr04	30392710	30394493	A	G	G	A	A	G	G	G	TTTCTAGATGAAGAAGAAATAACGAAACGGTTGCGATGAAAAAGAAGAGGAGGAGGAGAAGGACGAAGTAGCGATGATGAATTCATTGTTGTGAAAAGGT[A/G]ATTTCAGAAAAACGGAGAGAAATAGTGTTAACGATAAGGCTGCATAATGATGATCCCCTCGTATATGCGTTGATCCCGTTNNNNNNNNNNNNNNNNNNNN
Ps000858	snp_peapol_c5379_254	peapol_c5379	IMGA:Medtr5g009210.1	UDP-glucose 4-epimerase chr05_pseudomolecule_IMGAG_V3 1959897-1955975 F EGN_Mt090430 20090702	chr05	1959897	1955975	G	C	G	G	G	G	MV	C	CCTTCTCAGTTTTCCAATTCCTCTTTCCAACCYCAAAACGCTGCTTCCAACATGTTCAACAAATCGGTTCTTGTTACCGGTGGAGCCGGTTACATCGGTA[C/G]CCACACCGTTCTTCAGCTTTTGCTCGGCGGTTTTAAAACCGTCGTTGTTGATAATCTTGATAATTCGTCCGAAGTTGCAATCCATAGAGTCAAAGAACTC
Ps000859	snp_peapol_rep_c25949_453	peapol_rep_c25949	IMGA:Medtr5g028080.1	hypothetical protein chr05_pseudomolecule_IMGAG_V3 11533206-11535993 F EGN_Mt090430 20090702	chr05	11533206	11535993	T	T	C	C	C	C	T	C	TATTACCACCACCTTCATGCTCGAGGGATTCCCCTTCTTTCATTACTGGCAGGTCRCCTCTTCTATGCATGGTAGCAGATGCTCGCTCTTTCCATATTCT[C/T]CCATCATTAAGAATAGATGGTTCTGGCAACGGACATTGAACTGGTCGATCATTGTCAAGAGGCTCAACCGGATGTTCAACTGGCTTAAATTCCACAGCCA
Ps000860	snp_peapol_c10856_680	peapol_c10856	IMGA:Medtr4g155550.1	Translation factor; EF-Tu/eEF-1alpha/eIF2-gamma, C-terminal chr04_pseudomolecule_IMGAG_V3 38414755-38423308 E EGN_Mt090430 20090702	chr04	38414755	38423308	A	A	G	A	A	A	MV	A	AAAGCTGGTACATGGCTTATATTATGGACACAAAYGAGGAGGAAAGAGCAAAGGGGAAGACAGTTGAAGTTGGAAGAGCACACTTTGAGACAGAGACAAC[A/G]AGGTTCACCATTTTGGATGCACCCGGCCACAAGAGCTATGTTCCTAATATGATCAGTGGTGCATCTCAAGCTGACATTGGAGTGTTGGTAATTTCTGCYC
Ps000861	snp_peapol_rep_c25087_534	peapol_rep_c25087	IMGA:Medtr4g095960.1	Retrieval of early ER protein Rer1 chr04_pseudomolecule_IMGAG_V3 20087807-20084832 E EGN_Mt090430 20090702	chr04	20087807	20084832	T	C	T	T	T	T	T	T	TTCAAGGATTTTACATTGTGTCTTATGGACTGGGAATCTATATGCTGAATCTGTTGATTGGGTTTTTGTCACCTTTGGTTGATCCTGAGATGGAGCCTTC[C/T]GATGGACCTYTGYTACCAACTAAAGGGTCTGATGAGTTCAAGCCATTCATTCGCCGGCTTCCTGAGTTTAAGTTCTGGTATTCTTTCACAAAAGCTTTCT
Ps000862	snp_peapol_c263_1786	peapol_c263	IMGA:Medtr4g121920.1	Zinc finger, DHHC-type chr04_pseudomolecule_IMGAG_V3 28743302-28750995 E EGN_Mt090430 20090702	chr04	28743302	28750995	A	A	G	G	G	G	A	A	TGAGAGAAGCCCATTGAAGAGCATAATATCCATTAACATCAGGAACAGAAACGGAGGCACCGTCTTGTTCAACGAACGTTCTCAATTTCTGAAAGTCGCC[A/G]TGAGAAGAGGCAGTGAAGACGTCGAGTATGAGAGGTAGCTGGTGGTCTTGGGGCTTGGACTCCGTCGATACGACTTCGATCTCCGACGAAGCCATCGGAA
Ps000863	snp_peapol_c413_1099	peapol_c413	IMGA:Medtr4g137290.1	Nonaspanin (TM9SF) chr04_pseudomolecule_IMGAG_V3 33803563-33797143 F EGN_Mt090430 20090702	chr04	33803563	33797143	MV	T	T	MV	MV	C	T	T	ATCTGTACTCAATATATTATTACTACGTGAAGACAAAGATGTCAGGGTTCTTCCAAACCAGCTTCTATTTTGGATACACTTTGATGTTTTCTCTTGGACT[C/T]GGAATTCTATGCGGAGCTGTRGGTTTTCTTGGTTCAAATTTGTTTGTGAGAAGGATCTACAGAAACATTAAATGCGATTRAGGTTTTCTGAGTTAGACCT
Ps000864	snp_peapol_c2675_1819	peapol_c2675	IMGA:Medtr4g143820.1	Aldehyde dehydrogenase NAD(P)-dependent chr04_pseudomolecule_IMGAG_V3 36027674-36023280 E EGN_Mt090430 20090702	chr04	36027674	36023280	A	A	A	MV	A	A	MV	C	AAAATCTCAGTTATATATGCTTCCATTCTAGGTTTAGAAAGGTCCWTAACAAGAGCATCAATAATTTCCTCCTCTTTCTCTACCAACATCTTAGCTATGG[A/C]CTCCAATTGCGAAATCCGCCATTCGTAACTCTTAGTCTTGCCTGAATCAAAATTCTTTCTGAGCTCCRTAACAAGCAAAGAAGCCTTATCTCCATCAAAA
Ps000865	snp_peapol_c848_539	peapol_c848	IMGA:Medtr4g141230.1	hypothetical protein chr04_pseudomolecule_IMGAG_V3 34834000-34829894 E EGN_Mt090430 20090702	chr04	34834000	34829894	A	MV	C	C	C	A	C	C	GATCAACTGTGTCAACTACTTGTCGGTCACCCATATTTTCAGACCGCTGCGCAGCAGACGGTGAGTGGGAAGAGGTGAACGACGACTGGTTCTGAGGCGG[A/C]GCAAGGTGAAGAACGGGATTTCTGTTGGCGTTCTCTTCTCTTCTCAGATGAATCAGGGCGTGGGAATGTATGTGAGATTCTCAGTTTTCTTCCCTCAGTT
Ps000866	snp_peapol_rep_c26251_742	peapol_rep_c26251	IMGA:Medtr4g159330.1	AUX/IAA protein chr04_pseudomolecule_IMGAG_V3 40172991-40176335 E EGN_Mt090430 20090702	chr04	40172991	40176335	C	C	C	G	MV	C	C	G	CCAAATCTGAATGTCTCTATGTAAAAGTTAGCATGGAAGGYGCACCCTACTTGCGGAAAGTGGATCTGAATGGTTTTAGCTCTTACAGGGAACTTTCTTC[C/G]GCACTCGAAAAGATGTTCAGTTGTTTTACAATCAGTCAATGCGGCTCRTACGGGGTTTCTAGTCAAGAAAAAACTTTAAGCGAGAGTAGATTGGTGGATC
Ps000867	snp_peapol_c10456_1295	peapol_c10456	IMGA:Medtr4g143430.1	amino acid carrier, putative chr04_pseudomolecule_IMGAG_V3 35901351-35904038 E EGN_Mt090430 20090702	chr04	35901351	35904038	T	C	T	C	T	T	C	C	GAGACTCGAGTCCCGGAAACCTACTCACCGGTTTCGGTTTCTATAATCCTTTCTGGTTACTCGACATAGCCAATGCCGCGATCGTTATCCACCTCGTTGG[C/T]GCTTTCCAGGTCTATTGCCAACCTATTTACTCAGCAGTGGAGAAAAACGCTGCAAAAAGRTTCCCCGATAGCGATTTCATCAACAAAAACATCGAGATTC
Ps000868	snp_peapol_rep_c23915_505	peapol_rep_c23915	IMGA:Medtr4g129710.1	receptor, putative chr04_pseudomolecule_IMGAG_V3 30913014-30917969 E EGN_Mt090430 20090702	chr04	30913014	30917969	C	C	T	T	T	T	C	T	ATGATGATGAGGACTTTCTGGAGGAACTTACAGGGGCACATCAAGAACGCCAGGTTGATCTGGTTGTTCCCTTCAAAAAGTCGGTGAAACAAATCGTCCG[C/T]GAGACAAGTGTTGTGACCACTAGAAGGATTTTAGAAAGAATTTCTGTTCATTATGTTTCATTGCGAATGGCATCCAAGCTTCTAAAAGATGTTCCTAAGT
Ps000869	snp_peapol_rep_c25616_66	peapol_rep_c25616	IMGA:Medtr4g114320.1	CS; SGS chr04_pseudomolecule_IMGAG_V3 26104818-26106849 E EGN_Mt090430 20090702	chr04	26104818	26106849	G	G	A	MV	A	A	A	A	NNNNNNNNNNNNNNNNNNNNNNNNNNNNNNNNNNNNNNNNNNNNNNNNNNNNNNNNNNNNNNCTTATTGGAAAGTATTAGTTTTTTTTTAAACCGAAAST[A/G]AAGTTCAGTGCTTTCGTATAATCGAGAGAAAAAATGGCAGAGGAATTTGCATTAGATTTGGAGGAGCTTCGTCACTTGCAAGAAATCGCCAAACGACCWC
Ps000870	snp_peapol_c5922_284	peapol_c5922	IMGA:Medtr5g024300.1	Amino acid transporter, transmembrane chr05_pseudomolecule_IMGAG_V3 9645474-9643769 E EGN_Mt090430 20090702	chr05	9645474	9643769	G	A	MV	MV	MV	G	MV	A	TTTGTTATCTTCCAAAAAAACTTCAAAGCTTCAAACTTTGGGGAATATCATTGTCACTGTTGTTGGAACTGGTGTTTTGGGTTTGCCCTTTGCTTTTCGG[A/G]TTGCTGGTTGGGTTGCTGGATCACTYGGTGTTGCTATCGTTGGCATTTCAACCTACTATTGCATGCTCCTTCTTGTCAAGTGCAGAGATAAGTTGGCAGT
Ps000871	snp_peapol_rep_c22785_1012	peapol_rep_c22785	IMGA:Medtr4g129340.1	CXE carboxylesterase, putative chr04_pseudomolecule_IMGAG_V3 30739635-30738267 F EGN_Mt090430 20090702	chr04	30739635	30738267	T	T	G	MV	G	G	MV	G	AAAATTCATACTTTATGGCGATTTGCATGTCCAACCACGACTGGATCCGATGACCCGTTAATTAACCCGGCAAAGGATCCGAATTTGGGGAGTTTGGGTT[G/T]TAAGAGAGTGCTTGTTTGTGTAGCTGGGAAAGATTTGTTGAAGGATAGAGGTTGGTATTATAAAGAGTTACTTGAGAAAATTGGTTGGGGTGGTGTTGTT
Ps000872	snp_peapol_rep_c23967_499	peapol_rep_c23967	IMGA:Medtr4g149550.1	Glutathione S-transferase, N-terminal; Glutathione S-transferase, C-terminal-like chr04_pseudomolecule_IMGAG_V3 37206386-37209473 E EGN_Mt090430 20090702	chr04	37206386	37209473	G	A	G	G	G	G	A	A	ATTTCCTGGAGTTGCAAACCATTGGTACCCRGCGGATGCTTCRAGGAAAGCTAAAATCCACTCAGTGTTAGATTGGCATCACCTGAATTTACGCCGCGGA[A/G]CAGCTGGATATGTTCTAAATACTGTATTAGCTCCATTATTGGGTCTACCACTAAACGCACAAGCAGCTGCTGAAGCCGAGAAAGTTTTGGTATCATCTCT
Ps000873	snp_peapol_rep_c26019_312	peapol_rep_c26019	IMGA:Medtr4g092560.1	Ribosomal L38e protein chr04_pseudomolecule_IMGAG_V3 19379636-19378375 E EGN_Mt090430 20090702	chr04	19379636	19378375	A	G	A	A	A	A	A	A	ACGAGATCAAGGATTTTCTTTTGACGGCGCGTAGAAAGGACGCGAGATCAGTGAAAATCAAGAGGAGCAAGGATGTGGTGAAGTTCAAGGTTCGTTGCTC[A/G]AAGTATTTGTACACACTTTGTGTGTTTGATACTGACAAAGCTGATAAGTTGAAGCAATCTCTTCCTCCCGGTTTGACTGTTCAAGATCTGTAGATTATAT
Ps000874	snp_peapol_rep_c25050_1135	peapol_rep_c25050	IMGA:Medtr4g134510.1	Mitochondrial substrate carrier chr04_pseudomolecule_IMGAG_V3 32453673-32458565 F EGN_Mt090430 20090702	chr04	32453673	32458565	A	A	G	G	G	G	G	G	CCAAATCAGCTGGACTACCAACAGATGCTCCAATAGCACCAGCAGTCAGCCCACATAGAGCTTTTTGRTAGAGTGGCAGGGGCTTGCCATCATTAGCCTC[A/G]ATYGCTTTATTTGTCAAGATTCTAAACGTTCCAAGTCGAGCAGTGGTGTAAGTAGCCTGCCTGAGTAACCCAGCTGATAGACCCTTATAGAAGGCACCAA
Ps000875	snp_peapol_rep_c22014_1154	peapol_rep_c22014	IMGA:Medtr4g097770.1	Aldo/keto reductase chr04_pseudomolecule_IMGAG_V3 20981453-20983240 E EGN_Mt090430 20090702	chr04	20981453	20983240	T	T	C	C	C	C	C	C	CCTGTAAAGTTTAAGCCTACAACATCTTGTTTGAACCTTACTGGCCAGTGAATCAAATAGAGATCCACATACTCCAAGCCCAGCTTTTTGAGGGTGGTTT[C/T]GAGAGCTGGGAGAACAAGGTCATGGTGAGCATCAGTACACCATAACTTGGAAGTAATAAACAATTCGTCGCGATTTTTAACCAGGCCTTCTTCTAAAGCC
Ps000876	snp_peapol_c4939_1299	peapol_c4939	IMGA:Medtr4g121770.1	Bromodomain chr04_pseudomolecule_IMGAG_V3 28670965-28668603 E EGN_Mt090430 20090702	chr04	28670965	28668603	C	T	C	C	MV	C	T	T	AGCTTGCTAGTACATCTAATCAGCCAAGCACTTCCAATCCACCATTGGTGCAGTCTCCYGTGCGCACACCTTCCCCAATGCGTGCACTTCCGGTGAAGCC[C/T]TTGAAGCAGCCCAAGCCAAAGGCAAGGGATCCAAACAAAAGGGAGATGAATATCGAGGAAAAACACAAGTTGGGGCTTGGGTTGCAGATTTTACCTCCAG
Ps000877	snp_peapol_rep_c25336_398	peapol_rep_c25336	IMGA:Medtr5g036910.1	Zinc finger, C2H2-type chr05_pseudomolecule_IMGAG_V3 15456803-15455853 F EGN_Mt090430 20090702	chr05	15456803	15455853	G	A	A	A	A	G	A	A	GTCTTATACCAAACTATAYCCTTTTCAAAGAGCTTCTTGAATTTGACTCCAAGTTGAGACCTAATTGAAGATCTAAAGCTTTACTATGACTTTGGTTTGA[A/G]GAAGGATCCAAAATGAAAGGCCTAACATCATTATTAGAGAAAGTGAACATGCAAGTATCTTGTTGAGAGGTAGGAACATGATGATGAGAAGGCAAAGAAT
Ps000878	snp_peapol_rep_c24206_525	peapol_rep_c24206	IMGA:Medtr4g154840.1	C2 chr04_pseudomolecule_IMGAG_V3 38112324-38111110 E EGN_Mt090430 20090702	chr04	38112324	38111110	C	T	T	MV	C	C	T	C	AAGGTCTTCCGAACGAAACTATAGTTACAAAGGTGGCGCCTAGCAGACAAAATTGCTTAGCAGAAGCAAGTCACATTGTTTGGAAAGATGGTAAAGTTTT[C/T]CAAAACATGGTTCTTAGACTAAGAAATGTTGAATGTGGGGAAGTGGAACTTCAATTGCACTGGGTTGATATTCCAGGTTCAAGGGGTATGTAGGTTGATA
Ps000879	snp_peapol_c354_1326	peapol_c354	IMGA:Medtr4g163270.1	Major facilitator superfamily MFS_1 chr04_pseudomolecule_IMGAG_V3 41354679-41359004 E EGN_Mt090430 20090702	chr04	41354679	41359004	MV	C	T	T	MV	C	T	MV	GCTCCTCTTGTCTGCCGTAGCAGTGGATAGACTCGGTCGTAAGCTATCAATGTCAATCATGTTCTTCATGTGTTGTATTTTCCTTCTCCCATTAACATTC[C/T]ATCTGAACGAAGACCTGACAACAAGCCTTTTATTTGGAGCTCGCGTATGCATCACAGTAACCTTCACAGTTGTGTATATTTATGCCCCAGAGATATATCC
Ps000880	snp_peapol_rep_c22495_1328	peapol_rep_c22495	IMGA:Medtr4g158260.1	Zinc finger, B-box; CCT chr04_pseudomolecule_IMGAG_V3 39652336-39650431 E EGN_Mt090430 20090702	chr04	39652336	39650431	G	C	G	MV	G	C	C	G	CATAAACCGGGACGCGACACAGCAACTGCTCTTCCTCCTCCTCCTCAATCTCATTAATATCAACTAGCAATCCCCGTTCTCGATCTTCTTCTTCTTCTTC[C/G]CCTCCGAGCTCAGGAACWAGCGGAAGAAAACTAGTATTGAAAAGAATCTTCTCCTTAAGCCGTTGTTGCTGTTGTTGAATCGACGAATTCTTATTATGAC
Ps000881	snp_peapol_c10923_1292	peapol_c10923	IMGA:Medtr4g159510.1	General substrate transporter chr04_pseudomolecule_IMGAG_V3 40250851-40254404 E EGN_Mt090430 20090702	chr04	40250851	40254404	G	G	G	MV	A	A	MV	MV	ACAGAGTATTGTGGTTTGTGTTCAACATGATCTTCACTGCTCTTGTTGCACAACTTTTTCTTCTCTCACTTTGTCACCTCAAATATGGAATCTTCTTGCT[A/G]TTTGGTGGCTTAATTGTTATCATGAGTTTATTTGTTTACTTCCTTTTGCCCGAAACCAAGCAAGTTCCTATTGAGGAGATTTATCTACTTTTCGAAAACC
Ps000882	snp_peapol_rep_c46821_1007	peapol_rep_c46821	IMGA:Medtr4g130200.1	O-methyltransferase, family 3 chr04_pseudomolecule_IMGAG_V3 31186418-31188075 F EGN_Mt090430 20090702	chr04	31186418	31188075	G	G	A	A	A	A	A	A	TCTGTATGCTTCCTGTTGGTGATGGAATCACTATCTGCCGTCGGATCAAGTGATTCATTTGCGTGTGCATGCACCGCTCCACATTATTGACAATTATTGT[A/G]TGGGAATTTATGCATTTATTAAAAAGTCATCAAATTTTAATTTCTTTTTCTTCAAAATATTTGTGTTTGTAATTTTCTCTTCTCATTGACATTGAGATGG
Ps000883	snp_peapol_rep_c22172_1224	peapol_rep_c22172	IMGA:Medtr4g160310.1	Protein of unknown function DUF706 chr04_pseudomolecule_IMGAG_V3 40614656-40612299 E EGN_Mt090430 20090702	chr04	40614656	40612299	T	G	T	G	T	T	T	T	TGTCGAAGAAGTGAAGCCGTATTATCTCTCGCTTATCGAGAAGTATTTTCCTGCAAAGCTGAGATGGTAATTACTGAACTTTGAAGATATACTTCAAGAC[G/T]GATGGTTCAAGGGTCTGAAGAAACATATACTCATTTGTTTTGGCTAGTGATTTGCATAATTATTAAGGGATTAAAGGGTTACCTCTATTTTTTTTACTTA
Ps000884	snp_peapol_rep_c25482_256	peapol_rep_c25482	IMGA:Medtr4g142880.1	Ribosomal protein L7Ae/L30e/S12e/Gadd45 chr04_pseudomolecule_IMGAG_V3 35691892-35689683 E EGN_Mt090430 20090702	chr04	35691892	35689683	C	C	G	G	G	G	C	C	AAGAAGCAGTTGTTGCAGCCGAGCCTGTTGTTGCTGCACCTGGAATTCCAGGGGAGCCAATGGACATCATGACTGCTGTTCAGCTTGTGCTGAGAAAGTC[C/G]CGTGCTTATGGCGGCCTTGCAAGAGGTCTTCATGAGAGTGCTAAAGTGATTGAGAAGCATACGGCACAGCTTTGTGTTCTAGCTGAAGATTGTGACCAAC
Ps000885	snp_peapol_rep_c23816_1297	peapol_rep_c23816	IMGA:Medtr5g016380.1	Cytochrome P450 chr05_pseudomolecule_IMGAG_V3 5745713-5748643 E EGN_Mt090430 20090702	chr05	5745713	5748643	C	C	G	G	G	C	G	C	AATACCGTTTTCCCGATATCATTCTCATCATACCATTAAACGTCATCTCCGTCAGTATCGACCGGAGTTCCACTTTGATAAAATCTCTAGAAGCCCCATG[C/G]TTTATAATATTTTGTATAAGTCTATTTGCTTCGTCTGTCCGAACTCCCAAAAAAGAGGTAAGACGGTTGTTAGAGAGAACATCAATGGTTGTTATACGGC
Ps000886	snp_peapol_rep_c22611_1159	peapol_rep_c22611	IMGA:Medtr4g140630.1	Peptidase S1 and S6, chymotrypsin/Hap; Aminotransferase class-III; chr04_pseudomolecule_IMGAG_V3 34556847-34553328 F EGN_Mt090430 20090702	chr04	34556847	34553328	C	T	C	C	C	T	T	T	AAGTGCAAACTGGGTTTGGCCGCACAGGAAGCCATTATTGGGGATTTGAGACACAGGGTGTTATTCCTGATATAGTTACAATGGCAAAGGGTATTGGCAA[C/T]GGTTTGCCATTAGGAGCCGTWGTTACAACGCCAGAAATAGCAARTGTGATGGCCCAGAAGATTCAATTTAACACTTTTGGTGGAAACCCTGTATGTTCTG
Ps000887	snp_peapol_rep_c25752_254	peapol_rep_c25752	IMGA:Medtr5g023040.1	Nucleotide-binding, alpha-beta plait chr05_pseudomolecule_IMGAG_V3 9026869-9029718 E EGN_Mt090430 20090702	chr05	9026869	9029718	A	A	A	A	A	C	C	C	AAGGCTTTCAAGATCCCCTTCCCCATGGAGGGGTCAATCAAGATCTAGGTCTAGGTCTCCGTCAMGGTCCGTTGAGAGGCACAGACCTAGGTCGAGGTCT[A/C]TTGAAATGCAAAGGCCTAGGTCTCGGTCAAGGTCCATTGAAATGCAAAGGCCTGGGTCTCAATCAAGGCCTCTTGAAATGCAAAGGCCTGGGTCTCAATC
Ps000888	snp_peapol_rep_c23254_1585	peapol_rep_c23254	IMGA:Medtr4g092520.1	Concanavalin A-like lectin/glucanase chr04_pseudomolecule_IMGAG_V3 19364039-19356829 F EGN_Mt090430 20090702	chr04	19364039	19356829	C	C	T	T	T	T	T	T	CGAGTACATGGGCGATTACGAACATGATGAACTTTGAAATGGGCAATGTGAGGAGCAGTTGGACACTGCATAATTGATGTTGCAGCAATCTTCAATTCAA[C/T]GGCAACTATGAAGTTTGAAATTTTTAGTGTTTTCTGAATTTTGGGACCTAAGTATCAATTTTGGGAAAAGTTGTAAACATAGTGGGGCTCCTGCCCCATA
Ps000889	snp_peapol_c7264_326	peapol_c7264	IMGA:Medtr4g135780.1	Beta-Ig-H3/fasciclin chr04_pseudomolecule_IMGAG_V3 33092789-33093987 E EGN_Mt090430 20090702	chr04	33092789	33093987	C	C	C	MV	MV	MV	A	A	CAGCACCAACAGCACCAGCAAAACCATCTCCTACAAAACCAGCACCTTCAACACCTGCTCCAGCACCTGCAAAACCATTAGTCCCAGCATTACCACAATC[A/C]CCTACAACGAATCCCGATTCTTCAGGAAACCAAGACATAATCAAGATTCTAAGAAAAGCCAAATCATTCAACACGCTAATCCGTTTACTCAAAACAACAC
Ps000890	snp_peapol_rep_c25289_1938	peapol_rep_c25289	IMGA:Medtr4g160230.1	; ; Peptidase M16A, coenzyme PQQ biosynthesis protein PqqF chr04_pseudomolecule_IMGAG_V3 40570965-40564804 E EGN_Mt090430 20090702	chr04	40570965	40564804	G	A	G	G	G	G	G	G	ATCCGAATATTCCACCTAAACCAGAAGATTGTTTCGCCGCAACGGAACTTGAACTTGCAAATCTGGTAGTTCCAGGAACACTATTGCACGAACGAGCCTT[A/G]ATGGTTCTGAGGCGTGAAGAAACGTTCCTGTACATGGTGGATGAATCTCCGGCAGGAACGAACGWGAGAAGAGAGAGTAAGTGAAGTTTTTGTTAATTTT
Ps000891	snp_peapol_c9833_1031	peapol_c9833	IMGA:Medtr4g114420.1	RNA polymerase, dimerisation chr04_pseudomolecule_IMGAG_V3 26136638-26139896 F EGN_Mt090430 20090702	chr04	26136638	26139896	C	C	A	A	A	A	A	A	AAAGATCCTTACTMGTAACATCAAGTGTCTGATCAGTAATACACTTAACCCTAAGATGAAACTCAACGGAACAATACTCACACTGTCCATCACCATCACA[A/C]GCATCACAGTCACGCGAGAACCGCATGGCCATRGCACGTTCGCTTGTGAGTGGAATAAGACCGAGTCTGTGAGCAATGAACTCGTCGTTGAGAACGGAGG
Ps000892	snp_peapol_rep_c26285_776	peapol_rep_c26285	IMGA:Medtr4g157310.1	Ribosomal protein S19/S15 chr04_pseudomolecule_IMGAG_V3 39172832-39174727 F EGN_Mt090430 20090702	chr04	39172832	39174727	T	T	T	T	T	T	A	T	GTTCTCTTCTTTGGAATCCCTGCTGCGGCTGCTGCATCGACTTCAACGTCCGCCATTGTTGCGCTGGTTCTGCTGCTTCGGCCGCTTCTGGGTTTTCAAC[A/T]MGGAGAACAAAACTCGTTAGGTTTTTNNNNNNNNNNNNNNNNNNNNNNNNNNNNNNNNNNNNNNNNNNNNNNNNNNNNNNNNNNNNNNNNNNNNNNNNNN
Ps000893	snp_peapol_rep_c23798_1218	peapol_rep_c23798	IMGA:Medtr4g160490.1	Snf7 chr04_pseudomolecule_IMGAG_V3 40687548-40682851 E EGN_Mt090430 20090702	chr04	40687548	40682851	A	A	A	C	A	A	A	A	TCTAGCATTTCAAGTGTCTCATTTAATTTGTCTAAAGTTGTTAGAGTATTGGCTTCCTGTTTAGGTTTACCAAAAATCCGTGAAAACATGATTGATTAAC[A/C]GATGTTGAATTACGATTCTCTTTAATGGATGAAAAAACCGGTCTCCCCTATTGAAWAATTAGGGTTGGGGATAGAGGAGAACGGAGAATCTGGTGATAGT
Ps000894	snp_peapol_rep_c23984_921	peapol_rep_c23984	IMGA:Medtr4g160620.1	Mitochondrial ATP synthase g subunit chr04_pseudomolecule_IMGAG_V3 40747713-40744393 E EGN_Mt090430 20090702	chr04	40747713	40744393	C	T	T	T	T	C	C	T	CTTCGCTATAAATTGTGATGCCTGACATGCCTTGGACGTCAATTGCTGCAACTTTGACGCCATCAAATCTTATCGAGTGAATGAATGCAGTRATCGGAAA[C/T]TGTTCGCCGCCGGTACCTCACGACGSTGCAATAACCGACGATGCGTATCTCTCTCTATGYGTGTCTCTCAGCGCTCGAGTCTAAACCTTGCGTAGTTCTG
Ps000895	snp_peapol_rep_c25792_466	peapol_rep_c25792	IMGA:Medtr4g108520.1	Mpv17/PMP22 chr04_pseudomolecule_IMGAG_V3 24055206-24057638 F EGN_Mt090430 20090702	chr04	24055206	24057638	T	T	C	C	C	C	C	C	CAGGGACCCAAAATCTAAACCCATAAAGTAAAGCTGGMAGAGCATCTCTTCTGTATTTTTCTGGAAGCTCTGAGAGCTTCTGTTGCCATAAATTGTTCCA[C/T]GCAAAGACAACCGCAATGACACASGGACCCAACACAATCTGGTTTAGTAAAACCTTTAGCATTAGGTTCTGGACATTTGGTTTAGGTAGACAATGATCAA
Ps000896	snp_peapol_rep_c25960_719	peapol_rep_c25960	IMGA:Medtr4g114450.1	Protein of unknown function UPF0047 chr04_pseudomolecule_IMGAG_V3 26171453-26174820 F EGN_Mt090430 20090702	chr04	26171453	26174820	C	C	T	T	T	T	T	T	CTTGGCAGGGTATATGGCTTTGTGAGCACCGGGATCATCCTACCTCACGAAGAGTTGTTGTCACTCTTAATGGAATATGAGGTGTTAGGATCCATTTGCG[C/T]TGCTTCCCCTTCATTTCGGAACTTATAGCTGGATACTTTTTCAATGTAACTAAGTACTTTGCTATGGMCGCAATGCAACTTTGAGACGTATTCCGACCAT
Ps000897	snp_peapol_c81_1667	peapol_c81	IMGA:Medtr4g130000.1	Protein of unknown function DUF537 chr04_pseudomolecule_IMGAG_V3 31073436-31075502 E EGN_Mt090430 20090702	chr04	31073436	31075502	C	C	T	T	T	T	T	MV	GCTCTTCAGATGAATTGTCAGATGAAGAAAGAGTAGTCGTAGAAGAACACGATGGAAGAAATTTTACAGGAAAGCGTAATAAGGGGAGAGCAGCCAGATG[C/T]CAAATTGATGGGCGTGTTCTTGAGCASTTTAAGTGCGAACTGCAGGAAATTCTTGTCAGCTACTCCTGTCGGATACTTCTAAGTTGTTTCGAAGCTGTGT
Ps000898	snp_peapol_c1047_574	peapol_c1047	IMGA:Medtr4g093120.1	cell cycle-regulated protein-related, putative chr04_pseudomolecule_IMGAG_V3 19610676-19606536 F EGN_Mt090430 20090702	chr04	19610676	19606536	G	G	T	T	T	T	MV	T	TTATTATTCTCTCCAGCTTAGATTTTGGRAAGTGGCAAAAGGTTGACATGTCAAGTGGTTTGCAGATTTATTACCTATCCAGTGCCAACAGCAACGGAAC[G/T]GACGAAAACTGTGAACAGCTTGGATGGAAGAAACTTCAGGAGTATGACCCTTCTCAAAAGCATTGGAAATATCTTAGTGATTTAGCTGAAGGAAAAGCAA
Ps000899	snp_peapol_rep_c25661_1639	peapol_rep_c25661	IMGA:Medtr4g144500.1	Tyrosine protein kinase chr04_pseudomolecule_IMGAG_V3 36405455-36402281 E EGN_Mt090430 20090702	chr04	36405455	36402281	A	G	A	A	A	A	G	MV	TGCAATTGGATGAAAAGGGTATCGAAAGAAGGTCGCTTTAACGGAAACAGGGGGCTTGTTTCGCAATTTGAGGAAGGTAGAAAACAGGGAAAAGGGAAGG[A/G]AGGAGAGAGTGGGGAGAGGAAAAAGCGATGTTTGGATCGGAAGAAAACAAGTGGAGAGAAAAAAGAGGGTATGATATGATATGATGATGATGGGAATTGG
Ps000900	snp_peapol_c131_801	peapol_c131	IMGA:Medtr5g018420.1	Alpha/beta hydrolase fold chr05_pseudomolecule_IMGAG_V3 6704053-6706077 E EGN_Mt090430 20090702	chr05	6704053	6706077	G	A	A	MV	A	A	G	A	CAACCATTCAGCCGCAGGGACACTCTCAATATACTTTTCCARRACATAAGATGGTTTGTGTTGAATATCAGGAAGAAAAGCAGTTAAGAAAACAGCAACA[A/G]CAATCTTTTCTGGAAATTGTTCCATGGCAAGTGCTATGTTAAGTCCTCCAAGACTATGACCCACAAGAATCACCTTTTCATTACTAGGAATTGTGGCCAT
Ps000901	snp_peapol_c7695_1586	peapol_c7695	IMGA:Medtr4g083830.1	Oxysterol-binding protein chr04_pseudomolecule_IMGAG_V3 17437485-17443688 E EGN_Mt090430 20090702	chr04	17437485	17443688	G	G	A	A	A	A	A	A	ACTTTTGCATCATTTTCCAATAACTATCCCGTTCCTCCTCTTTCCATCTTCCCTTTTTAGCTTCCTCTTCAGCATCTTCCGTTCCACCTTCTGGATTAAC[A/G]ACTTCCAATCCCTCAATCTCAATACCAGTRGGACCATTAACAGATTTGGACATGGCAGAGCCAAAATTGGACAAACTTGAAGCAATAGAAGCAAAGAAAC
Ps000902	snp_peapol_rep_c29393_632	peapol_rep_c29393	IMGA:Medtr4g133500.1	Putative methyltransferase KIAA0859 homolog, chr04_pseudomolecule_IMGAG_V3 32005747-31997914 E EGN_Mt090430 20090702	chr04	32005747	31997914	C	C	A	A	A	A	A	A	CAAAACATTCATCGGCAAAAGGTAGCTCTAGCATATCAGCTTGCATCACTTTTATGTCTTTGAATCCCTGAGAAAATAAACGGTTTTKCATGTTGTTGAC[A/C]GCAACATGTGAAAGGTCAATGCAAGTTATGTTGGTTGTTCCATYTTTATACAAACCATCACACATTTTGTGAGTTTTCCACAACCAAGCTCCAGTACAGA
Ps000903	snp_peapol_c5277_819	peapol_c5277	IMGA:Medtr4g097080.1	seed maturation-like protein, putative chr04_pseudomolecule_IMGAG_V3 20638527-20643341 F EGN_Mt090430 20090702	chr04	20638527	20643341	G	G	G	G	G	A	G	G	ACTCAGACTGCAACTGTTGGATGTATTTCAGAGCCTGGGGCGGCAAATCTCGAAAGACTCCCGTGCCACTACTGCTGTTGCTGCAAGTTTCCGAATCATT[A/G]AATCCTGAATCAGAAACAACCTTCTTATTTTCCCCATGTTCTTCTCCTCCACCCTTGACCTCCAAACTCTCCAAAGGCGTTTCACACTCCGACACTCCAT
Ps000904	snp_peapol_c1966_1571	peapol_c1966	IMGA:Medtr4g101180.1	Short-chain dehydrogenase/reductase SDR chr04_pseudomolecule_IMGAG_V3 21899143-21903898 E EGN_Mt090430 20090702	chr04	21899143	21903898	T	T	T	C	C	MV	T	T	ACAGTCCAGTATTTAAAGACCTCAACATTCCAAAGCAAGAACATTGAAATTGAACTGATTAGTTTTCTTTGTTTGAAATCTAAGACGATGCGGCCTATGA[C/T]GAGGAARAAACCTATAAGAGTTAGTTTTACAGTTTGATAAGTTAGTAAGTGGTTGTTTGAACTTCATAATCATTGTGATCCTCTTTGCAGTGTCCTCTGC
Ps000905	snp_peapol_rep_c25944_160	peapol_rep_c25944	IMGA:Medtr4g132680.1	G10 protein chr04_pseudomolecule_IMGAG_V3 31596781-31599569 E EGN_Mt090430 20090702	chr04	31596781	31599569	A	G	G	G	G	G	A	A	AAACTTGAGAACGACGGTCGGAAAACTCTACGGCTACTTCTAATCTAATCTGCCTCCGCCCGCGACATCCCGAGCAACACCGCCGTATTCGCCGTCGCCG[A/G]TAGAGCGACCCTTGCCTCAAATGCCGAAAGTAAAGACATCCCGAGTTAAATACCCTGAAGGCTGGGAGTTAATCGAGCCAACACTACGGGAACTTCAAGG
Ps000906	snp_peapol_c2032_236	peapol_c2032	IMGA:Medtr4g107560.1	AAA ATPase; ABC transporter, transmembrane region, type 1 chr04_pseudomolecule_IMGAG_V3 23527345-23521654 E EGN_Mt090430 20090702	chr04	23527345	23521654	A	A	T	T	MV	A	T	T	AAATATATAATTCTCAATATAAGAAGCAAGATTTTGACTTTAGACTTGAGGGATTATTTATGATTAGTACCTATAATTTCTTGATAAACTTAAACTTGAA[A/T]ATTGTAACTCTGGAAGTGAAGGCCTTCCAAGCAATTGTGTCTCAGAGTATCATATGTCCCCTCACCTCTCCKGTCTGCTGGCAGACTAGAGTGTTTTCAC
Ps000907	snp_peapol_rep_c22998_1408	peapol_rep_c22998	IMGA:Medtr4g134760.1	Tyrosine protein kinase; NAF chr04_pseudomolecule_IMGAG_V3 32552008-32553888 E EGN_Mt090430 20090702	chr04	32552008	32553888	A	A	G	G	G	G	A	A	TATCGTTTTCGCAAGGCTTTGATCTTTCTGGATTGTTTGAGGAAAAGGGCGACGAAGCAAGGTTTGTGTCTGGTGCGTCGGTGTCAAAGATTATGACGAA[A/G]TTGGAGGAAGTTGCTCAGTTGGTTAGTTTCAAAGTGAGGAAGAAAGATTGCAGGGTTAGCTTCGAGGGTTCRAGAGAAGGGGTAAARGGGCCGTTGAGTA
Ps000908	snp_peapol_c11025_1036	peapol_c11025	IMGA:Medtr4g097020.1	Signal recognition particle receptor subunit beta, related chr04_pseudomolecule_IMGAG_V3 20612109-20607808 F EGN_Mt090430 20090702	chr04	20612109	20607808	T	T	C	C	MV	C	C	C	TTTTCCCACTGCCACTGAGTCCAGTCAACACAATGGTGTTAGACTTGGTGCGTTTCAAAAACCGAAGTAAGAGAAGAAGCAGGGTTGTGAAAACGGCGAC[C/T]GCAACAGCGGCATAGAGTTGATTTGGGGGAAGCTGGCGAAGATAATCATTTGCCACATTCCAGAGATGAGAAACATGTTCCTTCCATTGCTCTAACTCTT
Ps000909	snp_peapol_rep_c22195_966	peapol_rep_c22195	IMGA:Medtr4g121930.1	Aldo/keto reductase chr04_pseudomolecule_IMGAG_V3 28756284-28751549 E EGN_Mt090430 20090702	chr04	28756284	28751549	C	T	C	C	C	C	T	T	ACCCCTTTGGACTTCAGATAGGGCACTATATCCTCCAAGGTCGAATCATTGATAGAGTGATGGCAATAGGAAAGTATAACATCCAATGTTCCAGGCGGAA[C/T]CCTATCGAGAACATAAGTAAATATCCCCAACGGAAGTCCCGTAATCCCAATGAAACGAGTCTTCCCTGCTTCCTTCAGTTTCTGAAGTGCAGGAATTGTC
Ps000910	snp_peapol_c7384_329	peapol_c7384	IMGA:Medtr5g008290.1	hypothetical protein chr05_pseudomolecule_IMGAG_V3 1534824-1532744 E EGN_Mt090430 20090702	chr05	1534824	1532744	C	T	C	C	MV	C	T	T	CATAACATAACAACATTCAGATAAAGACCTATACTTTATTAAAAACTAACCGAACGGCTTTACATGCAGTACTAACATCAGGCATGAAACTTGTGTGAAT[C/T]TTCATCTTCAGTTGATGTTTGATGATCTGAAAATGCATGTATCTTCTAGTTTAGTGCTTGCTCCTCTTTTCGTCGTCGTCTATGCTGTCATTCAAGCGTT
Ps000911	snp_peapol_rep_c22582_1548	peapol_rep_c22582	IMGA:Medtr4g136950.1	PDZ/DHR/GLGF; Tetratricopeptide-like helical chr04_pseudomolecule_IMGAG_V3 33587634-33591197 F EGN_Mt090430 20090702	chr04	33587634	33591197	A	G	G	G	MV	MV	A	A	TATGATTCCATCACATTTGATTTCGCCATGTATATTTTGTAGTTAATTATAGGTCTCAATTTTTTTGTTGCCACCTTTGCAGGATCATGTTTTATGTACT[A/G]GTATGATATATAAGAAACTTATGATCAATAWAATTGTCCATTTCCAATAACTAAAAAAAATAACACCAATATCACAGACTAACTNNNNNNNNNNNNNNNN
Ps000912	snp_peapol_c3608_527	peapol_c3608	IMGA:Medtr4g163280.2	YT521-B-like protein chr04_pseudomolecule_IMGAG_V3 41368778-41371901 E EGN_Mt090430 20090702	chr04	41368778	41371901	MV	A	G	G	G	MV	G	A	ATTGCTGCCAACACGGATGCTCCTACTGGTAATGTATTTAAACCTGAYGAAGGCATTTTAGTGACTGGCTCTTCAATGCAAACCAGTTAGAACCAAGAAT[A/G]TTGATCACATAAGCCGACTACGCATGAAAGTCGGGATCATGCTTGCTTTATCTTGTTAGCTTTTCCAACAAGGCAGTGTTTTGATGCCATCAAAATCATC
Ps000913	snp_peapol_rep_c22149_1173	peapol_rep_c22149	IMGA:Medtr4g143960.1	FAD-dependent pyridine nucleotide-disulphide oxidoreductase chr04_pseudomolecule_IMGAG_V3 36074981-36077531 E EGN_Mt090430 20090702	chr04	36074981	36077531	A	A	G	G	G	G	G	G	TGCACAAGGTCATGCAAAACTAGTTGCCAAGAATCTAAAAGCTATTGATAGAAGGAGGAGGGAAAGAACCWAAACTTGGAACTTACAAGGCCCAAGCACC[A/G]ATGTCAATTGTTTCACTTGGAAGAAAACATGGTGTTGCACAGTTCCCTTTCATGACAGTTGTTGGAAGGTTTCCTGGTATGATCAAATCAGGAGATTTGT
Ps000914	snp_peapol_c10360_229	peapol_c10360	IMGA:Medtr4g128880.1	2OG-Fe(II) oxygenase chr04_pseudomolecule_IMGAG_V3 30476670-30479980 F EGN_Mt090430 20090702	chr04	30476670	30479980	T	MV	G	G	G	MV	T	T	AGAACAAGAACACAGACCAAAACTCTCCATCATCGAAGCCCAAGGAATTCCCGAAATCGACCTCTCTCCATTATTCCACCACGAAGCTCCAAATCCATCC[G/T]CCRTTGAAAGCTTAGTGAAGGAGATTGGAAGTGCATGCAAGGAGTGGGGATTCTTTCAAGTAACAAACCATGGAGTCCCTCTGAGTCTTAGGCAGAAACT
Ps000915	snp_peapol_rep_c24196_825	peapol_rep_c24196	IMGA:Medtr4g154710.2	hypothetical protein chr04_pseudomolecule_IMGAG_V3 38048706-38046856 E EGN_Mt090430 20090702	chr04	38048706	38046856	A	MV	MV	MV	MV	A	A	T	GAAGTCGAGGAAGAGAAGAGTCGTTAGCTATAGCTAGTGTGATGAAGAGGTGAATCGAAGTAGTTTGTTTGTGTATAAAGAATCAAGTTTTACAGCAGTA[A/T]TTAAACAGAAATGATAATCTCTCTATATGGACTAGTTTAGAAAGGTTTCTGCTATTTTTGTTACAGTTCACTCTCTCAGACAAAAAATATAGAGAATTCC
Ps000916	snp_peapol_c9097_1269	peapol_c9097	IMGA:Medtr4g154500.1	hypothetical protein chr04_pseudomolecule_IMGAG_V3 37944032-37946855 E EGN_Mt090430 20090702	chr04	37944032	37946855	A	A	C	A	A	MV	A	MV	GCACATATAAGTTGCCATCTGATATTGCCGAGGAATAGCCAAGTGGTTGGATTTTGAGCTCGTTCAAAATTTTGAAGTATCAATTAAGTCATTCCTCTTA[A/C]TATCTCCATATTGGTCTTTATGCATATATATTGGCTGCTCAATTCTTCTAAATATTGATTGGTCTTTAGTAAATAATTCAAAGATGGGGAATACTTAATT
Ps000917	snp_peapol_c2887_2037	peapol_c2887	IMGA:Medtr4g124980.1	FAD-dependent pyridine nucleotide-disulphide oxidoreductase; Calcium-binding EF-hand chr04_pseudomolecule_IMGAG_V3 29371159-29366545 F EGN_Mt090430 20090702	chr04	29371159	29366545	A	A	G	G	G	G	G	MV	CTGAGAGTGCCACCACACCTCCACCGCTGATAGTACAGAGAAGAAGAAAGTTAGAGGAGAAAGGGTGAGTTGTGAGAGCCCTGGAGGCTTTCATGAAGAA[A/G]GAACCAATCGTCATGTTCACCCAAACGCCAACCGCTCCCACTTTTCAGCGCTCGTTTTTGGATCCCAACTACGTTTATTTATTCATTTTCAACTACTAGT
Ps000918	snp_peapol_c10889_398	peapol_c10889	IMGA:Medtr4g141000.2	NUDIX hydrolase chr04_pseudomolecule_IMGAG_V3 34702723-34706587 H EGN_Mt090430 20090702	chr04	34702723	34706587	MV	G	A	MV	MV	A	G	G	AGACRGGAGTTGATTCAGAATTTGAAGAAGTATTAGCATTCAGACAAAGTCATAATTCATTCTTTGCGAAGTCAGATTTATTCTTTTTGTGTTTGCTGCG[A/G]CCCCTTTCTTCYGAGATYCAAATTCAGAACTTAGAGCTAGAGGGTGCACAGTGGATGCCATTTGTAGAATACACAGCTCAGCCAATTATGCAAAAGAGTG
Ps000919	snp_peapol_c928_2012	peapol_c928	IMGA:Medtr4g128590.1	Fumarate lyase; WD40-like; chr04_pseudomolecule_IMGAG_V3 30308250-30313730 E EGN_Mt090430 20090702	chr04	30308250	30313730	C	C	C	G	G	C	C	C	AGCTTGACATTAGGTTGACCGTTTGGGAACGGAGGTCCAGTCCATAGTGAGCATTCTTCCGGCCGCCGAACTAATATTTGAAGAGAAGGTGAATCGGCAT[C/G]GAGTGCCATGGTAGAGTTGGYGAGCGAGCTATTGGTGTTGTCACTGCAAGCCTCGACTTCGAACTCACAACGCTTCACTTACCATANNNNNNNNNNNNNN
Ps000920	snp_peapol_rep_c49830_129	peapol_rep_c49830	IMGA:Medtr5g022850.1	Haem peroxidase, plant/fungal/bacterial chr05_pseudomolecule_IMGAG_V3 8921029-8919481 F EGN_Mt090430 20090702	chr05	8921029	8919481	G	MV	G	G	G	MV	G	T	CTAAAATCTAAACAATAATCAAGTACTCTTAGTTAGCATGGCTTTCATGGCTACATKCTTGAATTTAATTATCATGCTTTCAGTTGTTTCTACAGGCAAA[G/T]CACTGAGCTTAAACTACTATGAAAAGACATGCCATGATCTGGAGTTTATTGTTTTGAAGGCAGTGAAGGATGCTAGTGCTAAGGACAAAACTGTTCCAGC
Ps000921	snp_peapol_c158_707	peapol_c158	IMGA:Medtr4g096520.1	V-type ATPase, 116 kDa subunit chr04_pseudomolecule_IMGAG_V3 20339341-20328755 F EGN_Mt090430 20090702	chr04	20339341	20328755	T	T	C	MV	MV	MV	MV	MV	TTACGTCTTCATATCAAGGAATTATAGACTCATATGGGGTTGCTAAATATCAAGAGGCAAATCCTACTGTGTTTACTGTAGTTACCTTTCCGTTTCTTTT[C/T]GCTGTAATGTTTGGTGATTGGGGGCATGGAATATGTTTACTACTGGCAGCTCTATATTTCATAATCAGGGAGAAGAAACTTTCTAGCCAGAAGCTTGATG
Ps000922	snp_peapol_rep_c25238_1664	peapol_rep_c25238	IMGA:Medtr4g144630.1	Tyrosine protein kinase; Calcium-binding EF-hand chr04_pseudomolecule_IMGAG_V3 36461053-36465622 E EGN_Mt090430 20090702	chr04	36461053	36465622	T	G	G	G	G	G	T	T	AGAGAGAGGAGAACTTGTTAACAGCCTTCTCCTATTTTGACAAAGATGCTAGTGGTTACATAACCATCGACGAGATTTCACAAGCTTGTAAGGACTTCGG[G/T]TTAGATGATATCCATATCGATGAAATGATCAAGGAGATTGATCAAGATAATGATGGACAAATAGATTATGGAGAATTTGCTGCCATGATGAGAAAGGGCA
Ps000923	snp_peapol_rep_c25292_143	peapol_rep_c25292	IMGA:Medtr4g095590.1	Phenylalanyl-tRNA synthetase, class IIc; Aminoacyl-transfer RNA synthetase, class II chr04_pseudomolecule_IMGAG_V3 19921023-19924665 E EGN_Mt090430 20090702	chr04	19921023	19924665	C	C	MV	MV	T	MV	MV	MV	ATCACCACAGCTGAGAATGTCTTCCCTGTTTCACTATCATAATTTTTTCCACACCAAATAAAATTACAAAGAGGCAACTTTCCCAAAGTCAAAAAAATTT[C/T]CAAACCAAAAGGAAAATGCCATTACAACAATCAAAATTCTTCGTACAGAAATCCAACTAATCCACATGTAACAAATATTATGGACAAGAAATTTATCAAA
Ps000924	snp_peapol_c4517_875	peapol_c4517	IMGA:Medtr5g036770.1	Protein of unknown function DUF1262 chr05_pseudomolecule_IMGAG_V3 15399212-15401385 E EGN_Mt090430 20090702	chr05	15399212	15401385	G	MV	MV	MV	G	A	MV	MV	TTTGGTGGAATTCCGTCGGGTGTAATTGACTTTGCGAAAAATCCACCACTTTGATGAGTATGAATCTTGAAAATTTGGTACAAGTCTTTTAGATTGAATG[A/G]CTTTGGACTTTTGTCATTCAAGATRTTGTTGAAGCAACAACTCACTATGTCACCTTCTCTTGAACATTTGTATACTTTCCCTTTGTGTCTGCCTTTKGCT
Ps000925	snp_peapol_c1067_58	peapol_c1067	IMGA:Medtr4g137240.1	Mg2+ transporter protein, CorA-like chr04_pseudomolecule_IMGAG_V3 33771382-33768005 F EGN_Mt090430 20090702	chr04	33771382	33768005	G	G	C	C	C	G	C	MV	NNNNNNNNNNNNNNNNNNNNNNNNNNNNNNNNNNNNNNNNNNNNNNNNNNTTTCTTGCACTTTGAATATTTTAAACAATTGGTCCCCTATTACAAAAACC[C/G]CGGTCTAAGAAATCCGCCGTGCCGACTCATTCTCCGCCGCATCCTACGGCGGTTGAAATYATCGGTTCACCTTCGGATAACCGATTGGTTACAAAAGTAA
Ps000926	snp_peapol_c1007_1730	peapol_c1007	IMGA:Medtr4g136970.1	Cytochrome P450 chr04_pseudomolecule_IMGAG_V3 33600001-33597512 E EGN_Mt090430 20090702	chr04	33600001	33597512	C	T	C	MV	MV	C	MV	T	TTATGATGAAATGCAAAAAGAGGACAAAAAGTGCCAAAACTGTTGGTAAAACTATGAGCTTAATCATCTCCATAGTAAGCTATGATGAATGATAGACAAC[C/T]AGAGATTGGTTTTTGAAGATTAAAGTTTCAACTACAACCATATATTCAAACTACATACTCATTATGTATCTAATCTTTGATGTTGTCACTATCAAAGACA
Ps000927	snp_peapol_c83_888	peapol_c83	IMGA:Medtr5g028430.1	Eukaryotic rRNA processing chr05_pseudomolecule_IMGAG_V3 11732830-11730564 F EGN_Mt090430 20090702	chr05	11732830	11730564	A	A	A	MV	MV	G	A	G	TTAAGAAGTGGAGGAAGCAGAGACAACAGAGTGGGTTTGCTGATGGCGGCGATGGTCCAGATAAGGCTTTGGGCTTTGAAGATGGGAAAGTGTTTGAGAG[A/G]TCAAAGAAGAAAAGGCCCGGAGTGTCTCCAGGCGATCGATCAGGAGGTAAGGCAAAGCAAACCTTTGGAAAGGGAAAGATGCAAAAGAAACGAGATACTA
Ps000928	snp_peapol_rep_c23849_136	peapol_rep_c23849	IMGA:Medtr5g005650.1	RNA polymerase subunit, RPB5; RNA polymerase Rpb5, N-terminal chr05_pseudomolecule_IMGAG_V3 291274-294685 E EGN_Mt090430 20090702	chr05	291274	294685	A	C	A	C	C	C	A	C	ATCTGATCCAGCTTCTATCTCTCTACGAAACATCGGTCAAAAGCGAAAGATAACCCTAGCCGCAACGCCGTAGCTTCCGCCACCACCAAGTCACCGAACC[A/C]ACAAATTCATCCTCCGTGTTTCGAAGAGCGGCGCGACAATGGTACTCACAGAGGATGAGATAACGAGACTATATAGGATCCGTAAAACGGTGATGCAAAT
Ps000929	snp_peapol_rep_c42162_438	peapol_rep_c42162	IMGA:Medtr5g016350.1	WD40-like chr05_pseudomolecule_IMGAG_V3 5718790-5712762 E EGN_Mt090430 20090702	chr05	5718790	5712762	A	MV	A	A	A	A	MV	C	TGGTATTGTTTCATCTCTTTCTGTTTTGGGACGTTCCATTTTTGGTTTGCTTCGCCGCGTAAGGATTATCCTGAGTGGAAACTGTTATGAAGAGATAAAT[A/C]TGGTGTTGAGGAGCAMGCACGATTCAGATTTTGTGCATGCTCATGCACCCAATAGAACAGTGAAGAATACAGAACTGCTCATGTGCCTTATAGAACAATG
Ps000930	snp_peapol_rep_c25226_1184	peapol_rep_c25226	IMGA:Medtr4g120640.1	Phosphate-induced protein 1 conserved region chr04_pseudomolecule_IMGAG_V3 28079571-28080856 E EGN_Mt090430 20090702	chr04	28079571	28080856	T	C	C	C	C	T	T	T	AAGAGGCGCACCRGTGGTRCTTACAGAGTTGATGAAATCGACGATTATTGATCGTTGGATGGGGGTGAATGTTCCGTACCAAATGAGATTAACGGTGATG[C/T]GTCCTTTAAGGAGTTGGCCGTTATGGTATTTRAGMACTAGWGGCTGTTCTTGTACAAGCTCTCCCACTGTGAGTGTGGGTAAAAGTACAAGGAGGGKTAA
Ps000931	snp_peapol_c274_109	peapol_c274	IMGA:Medtr5g008360.1	Pentatricopeptide repeat chr05_pseudomolecule_IMGAG_V3 1556137-1561842 E EGN_Mt090430 20090702	chr05	1556137	1561842	MV	T	C	C	C	C	C	C	CATGGAGCAAAATTTATAATTTACTGAAAAAATATATATCTTTATCGAAACAACAAAAACTGAAAACTGAAAACTGAAAGCAGCCACCACAAGATGAACT[C/T]GCACTGAACTCAACTGGCCGGAAAACACCGCCGGTGTTGCTCGTCGGCCCCACAAACAGTGTTAAAGCCGTCCAGGTGATTTTCAATGTTTATTCAACCG
Ps000932	snp_peapol_c14471_194	peapol_c14471	IMGA:Medtr4g109180.1	Sigma-54 factor, interaction region; Ras small GTPase, Rab type; chr04_pseudomolecule_IMGAG_V3 24355316-24353037 E EGN_Mt090430 20090702	chr04	24355316	24353037	T	T	C	C	C	C	T	C	AACTCTGAAAAAAAAAGCCTCCACCCTCTACCTCTTCCTCTTCTTTTTCTTTATCTTCTCCACTAAAATTCTCTGCGGTTCGGTTTTTTACCCGAACCGT[C/T]CTCTTCCACACTCGCTCAACTTCCCAACTTCACTACGAAGATTTTCTTTCTCCAAAACCTTTCAATCATCAACCCGTCGTTRTCATCTTTTTTTGATCAA
Ps000933	snp_peapol_rep_c24979_1010	peapol_rep_c24979	IMGA:Medtr4g097090.1	Glycosyl transferase, family 8 chr04_pseudomolecule_IMGAG_V3 20645351-20644073 E EGN_Mt090430 20090702	chr04	20645351	20644073	C	C	T	T	T	T	T	T	TTGTTGATGATATTCAAGAACTATGGAAAGTTTCCTTGAGTGATTCGAAGGTGATTGGTGCCCCGGAGTATTGTCATGCAAATTTCACAAGGTATTTTAG[C/T]TATGAGTTTTGGTCGAGTTAYGAATTTTCCGAGGAATTTAAGGGAAGAAAGAAGAAGCCATGTTATTTCAACACAGGTGTTATGGTAATGGATTTGGTGA
Ps000934	snp_peapol_rep_c25060_58	peapol_rep_c25060	IMGA:Medtr4g141260.1	holocarboxylase synthetase, putative chr04_pseudomolecule_IMGAG_V3 34848884-34852134 E EGN_Mt090430 20090702	chr04	34848884	34852134	C	C	C	C	C	T	C	C	NNNNNNNNNNNNNNNNNNNNNNNNNNNNNNNNNNNNNNNNNNNNNNNNNNNAGACTGGAACAAAGGGGGATATCTCCTCCACTATCCCCCCCGTAACTCT[C/T]AATCATATTGTACATACAAACATTGATATTAGAATAACTTTTCAGCAGTTGAAGACTTAAACCTTGCAAAACCCGAAGCAAATATCACCCATTAGTAGTA
Ps000935	snp_peapol_c3533_2036	peapol_c3533	IMGA:Medtr5g005280.1	Protease-associated PA; Growth factor, receptor chr05_pseudomolecule_IMGAG_V3 111250-106907 E EGN_Mt090430 20090702	chr05	111250	106907	T	C	T	C	C	C	T	MV	GTATCGTAATATTCTCAATGTACTTAGCAGAAGATACATCCTCTTCCGGCGTATCCATAGTAATCAACGGTTCCTCTATATCATCCGCAACAAGAACCGC[C/T]GAAGCTCCAGCCTTCTGAGCATTCCAAACCTTCAAAGCAAAGAAGCAACTTCCACGATCGAGCAAAAGGATAGTGGGAAGAGCACCAGGRCGTGATTTGA
Ps000936	snp_peapol_c11222_1575	peapol_c11222	IMGA:Medtr4g144490.1	Ferrochelatase chr04_pseudomolecule_IMGAG_V3 36400000-36394047 E EGN_Mt090430 20090702	chr04	36400000	36394047	MV	A	A	MV	MV	MV	G	G	TAAAACTCCGATTTTATCATCACCCATAAGAGGTGTATTWGAAACATCTTGAGTCGTTGAAGTTACTAAAGCTTCCACAGGTAACAGGTGCCTGTTGAGC[A/G]ATCGTCTGGAAACCAAAGGCTGTGCTTCAGACCACCCTGTACTAATTTTGCCAACTATGCAAGTTTTCAACGGATTAGCATTAATAGAAGCCTCCACATG
Ps000937	snp_peapol_c431_386	peapol_c431	IMGA:Medtr4g157190.1	Nuclear protein SET chr04_pseudomolecule_IMGAG_V3 39130453-39133917 E EGN_Mt090430 20090702	chr04	39130453	39133917	C	T	C	T	T	T	T	T	AAATTCCGATTGGTACTGACCTAATTGTTCTTCCTCAGCATCTTCCTTTGCATTTCACGTCTTTTCATCAGGATCAGAAGAATGATGAGAACTCTGTTCT[C/T]CTTCAATTGAGCTCACATGTTCCTGATGAAYTATGGGCAATGAAACTGGGTTTGAAGCTTCTCCATGAAAGGGCAAAACATGGATCTTTTTGGTGGCCAT
Ps000938	snp_peapol_rep_c43114_478	peapol_rep_c43114	IMGA:Medtr4g130210.1	Ribosomal protein S9 chr04_pseudomolecule_IMGAG_V3 31192040-31192749 F EGN_Mt090430 20090702	chr04	31192040	31192749	G	G	A	A	A	A	A	A	TCAGGCAGAGCATTGCCAAGGCACTGGTTGCTTTCTACCAGAAGTATGTTGATGAACAGAGCAAGAAGGAGATCAAGGATATTCTTGTTCGTTACGATMG[A/G]ACTTTGCTTGTTGCTGATCCTAGGCGTTGTGAGCCGAAGAAGTTTGGTGGGCGTGGTGCTCGTGCGAGGTTTCAGAAATCTTATCGTTAGATTATTTATT
Ps000939	snp_peapol_c4229_1351	peapol_c4229	IMGA:Medtr5g034280.1	Leucine-rich repeat, typical subtype chr05_pseudomolecule_IMGAG_V3 14063908-14060806 E EGN_Mt090430 20090702	chr05	14063908	14060806	G	G	T	G	T	G	G	T	AGCTCTTCCTTGCGCATTTTGCAGGCTTTATAAACTTACAAAGTTGAACTTGGACCAGAATCCAATCGTTGTTCCTCCGTTAGAGGTTRTAAATCAAGGA[G/T]CTGAGGCTATCAAGGAGTTCATGGCTAAGCGGTGGCTTGAACTCATTGACSAAGAGCGACTGAAAAACATGACTGAAACTCAAAATCTACAAGTAGAGAC
Ps000940	snp_peapol_rep_c25184_196	peapol_rep_c25184	IMGA:Medtr4g114610.1	F-box protein PP2-B10, related chr04_pseudomolecule_IMGAG_V3 26264657-26263078 E EGN_Mt090430 20090702	chr04	26264657	26263078	G	MV	G	G	G	G	C	C	TATATGATACTAGTTGGGGCAGCTTATGTAAAACATTGCCAGAGACAAATGTCCCATGTGTGTCAAACATAGAGCCATCACCCCTCCTCTGACAATGACA[C/G]ACTGCAGTATAGTATGCATAATATTATGAACAATCCAAAGGACTATTCATGGTGATTTGTCTGTTTTATTTATTACAAAAGAAACTAAGCTTTATTGCCA
Ps000941	snp_peapol_c11384_1043	peapol_c11384	IMGA:Medtr5g036360.1	Protein of unknown function DUF231, plant chr05_pseudomolecule_IMGAG_V3 15141089-15143940 E EGN_Mt090430 20090702	chr05	15141089	15143940	G	G	G	C	G	C	G	C	GTTCAAAGAAAGAACCTTATGAGAATGGAGAGAAGGAAATTGGAGAAATGGAAAGTGAGATTAGAAGGATTGAGATAGAAGAAGTGGAAAATGCTAAGGT[C/G]AAAGCCAAAGAATTTGAAGGGGTGAGGTTTGAGGTATTGGATGTAACGGAATTGGCATCGTTGCGACCMGATGGTCATCCAGGTGCTTATATGAATCCTT
Ps000942	snp_peapol_c1791_1540	peapol_c1791	IMGA:Medtr4g107860.1	Carbohydrate kinase, PfkB chr04_pseudomolecule_IMGAG_V3 23669119-23673477 E EGN_Mt090430 20090702	chr04	23669119	23673477	A	A	T	T	T	T	T	T	ATACATGTGGTGCTGGTGATGCATACGCWTCTGGCATTCTGTACGGTGTTTTACGAGGCATGTCGGATTTGAGAAGTATCGGTACAATAGCATCTAAGGT[A/T]GCGTCCACTGTTGTTGCGCAGCAGGGAACGAGGCTACGGATTTCAGATGCAGTTAAGTTGGCTGAATCTTTTGCATTTCAACTTGATACATCGACTGTTC
Ps000943	snp_peapol_c4794_566	peapol_c4794	IMGA:Medtr5g029540.1	Aldo/keto reductase; Nucleotide-binding, alpha-beta plait chr05_pseudomolecule_IMGAG_V3 12324777-12320364 F EGN_Mt090430 20090702	chr05	12324777	12320364	G	G	A	A	A	MV	A	MV	AAGTGGCCCCAGTAAGTATGTAACGRTTYTTCATTATGGCAGAACCAGCACTGCTGACTGTCTGTTCTGCAGCGGTAAATGCTGATTTTGTCTTTTCCGA[A/G]ACCAGAAAYTTTTGATCCACTTCTCGAACTTTATCACTYACAACTGAAGCACCAGCACCTATTTTCTCACTAAGCCCAAGTTTTTGGTCAAAAGATGCAA
Ps000944	snp_peapol_c1650_276	peapol_c1650	IMGA:Medtr4g157130.1	Ankyrin chr04_pseudomolecule_IMGAG_V3 39103228-39099803 E EGN_Mt090430 20090702	chr04	39103228	39099803	T	C	T	C	MV	MV	T	C	TACATATCGAGAGCGGTATATCGTGTGTGGTAAGACAGACACGATTGTGATCGCTAGCTTACAGAGCATAGATTTTCTCAATGTCTGAATTGTATTCGTC[C/T]AAATCYGATATATTTGCAGAGTAAGACCACGAGAAAGATTTGCTTCCACTTGCCCGTTTGATTCGTCTCTGGGAATCGCTCTGAAAAATACCAAAATGTT
Ps000945	snp_peapol_c6258_319	peapol_c6258	IMGA:Medtr4g133920.1	Protein of unknown function DUF538 chr04_pseudomolecule_IMGAG_V3 32186534-32187128 E EGN_Mt090430 20090702	chr04	32186534	32187128	MV	C	C	MV	C	C	T	T	AAGGAGAATATGAACAAGGGGCATGGAATCTGTTCATTCACATAATCAGATCCACAAAGTACGTCCCGGCCTTTGAAGAACACCTGGGCACATCTTGAAA[C/T]TGATTTGCCGGTAATTTCTTCGACAAAGCTCCGACGAAGAATTCAAGCATGCCTGAACGTGAATCAACTTCCATCCCGGTGACAGGGAGCCAGACGAATA
Ps000946	snp_peapol_c1236_325	peapol_c1236	IMGA:Medtr4g114470.1	Carbohydrate kinase, PfkB chr04_pseudomolecule_IMGAG_V3 26179279-26183996 E EGN_Mt090430 20090702	chr04	26179279	26183996	T	T	C	MV	C	MV	MV	C	CTGCATCCTGTTGTAGCAAGTGGTAGAGAATTGGAGCATGAGGATCCAGAGGCTGTGATAATTGGGGGTATGGTTTTGGATATTCATGCCACACCTTCWK[C/T]CCATGCAAATCCAGGAACTACAACTCCTGGCAAGGTCTTCTATATGCAAGGTGGTGTGGCAAGGAATGTAGCGGAATGCATGTCAAAGCTAGGAGCAAAG
Ps000947	snp_peapol_rep_c22153_1071	peapol_rep_c22153	IMGA:Medtr4g149570.1	Polynucleotidyl transferase, Ribonuclease H fold chr04_pseudomolecule_IMGAG_V3 37215858-37216928 E EGN_Mt090430 20090702	chr04	37215858	37216928	A	A	A	A	A	G	G	G	GATCTGATAGTTTGTTGACCTGGCATGTATTTAAGAAAATGATGGATACTTGTTTTGTCAATAACATGGCTCAAGAGCATGCTGGAGTGCTATTTGGGTT[A/G]GAGATGATTGCAGTAAAATGAAATAGATTACAAGACAATTGTAAACAAAATTGAAAATATATAAAATATTCATTCTTTGATTATTTAATAATTGTTTACT
Ps000948	snp_peapol_c1492_553	peapol_c1492	IMGA:Medtr4g159610.1	Leucine-rich repeat, typical subtype chr04_pseudomolecule_IMGAG_V3 40304261-40299598 F EGN_Mt090430 20090702	chr04	40304261	40299598	T	T	G	T	T	T	T	T	ATCAATTTGTTGTACGTTGGGGAAGATTTCCCTTAGAATGGCAGTGTASTTGGGTRACTTGGCACAAGGGTTATTTTCTAGGTAGATTGTGGTAAGCTTC[G/T]CTCTTGACCCRGAGACAGCCTCAGCAAATCCTTCAAGTGATTCTATTTTGTTGTCATTAAGCCACAAATCTTCTAATTGTGTCAGGTTCTGAATGTCATC
Ps000949	snp_peapol_rep_c24328_1078	peapol_rep_c24328	IMGA:Medtr5g022960.1	hypothetical protein chr05_pseudomolecule_IMGAG_V3 8974686-8972242 F EGN_Mt090430 20090702	chr05	8974686	8972242	T	MV	C	C	MV	MV	T	MV	TCACTGAACTTCTTAGCTGTTTTTTAAATCTGAAAAAGATTGGAAATTAGAGAAGGAATGAATTACCACGAGGTTAACCAACTATCCAACCTACCTTTCT[C/T]TCACACTACACCAAWAGATAGACTTATTGTTGTATATGGAATTACTTAGTCAGAGAGAATATGCAATATTTATAGGCTATAGCCCCTTTCAATTGCGTGA
Ps000950	snp_peapol_c19804_1279	peapol_c19804	IMGA:Medtr4g124720.1	Major sperm protein chr04_pseudomolecule_IMGAG_V3 29256079-29259879 E EGN_Mt090430 20090702	chr04	29256079	29259879	C	A	C	A	A	A	C	A	TGCAAGGTGAAATGGACTATGTGCCTGAGCTGTTCGAAGAGCAAAGAGATCAAGTAGCTGTAGAGCAAATTCTTCGGGTTGTTTTTCTTGACCCTGACCG[A/C]AACAGCCCKGCCATGGATAAGCTTAAACGTCAGTTAGCTGAGGCRGAGGCTGCATTGGAAGCACGAAAGAAACCGCCAGAGGAGACCGGTCCACGAGTTG
Ps000951	snp_peapol_rep_c23518_125	peapol_rep_c23518	IMGA:Medtr4g081830.1	Protein of unknown function DUF584 chr04_pseudomolecule_IMGAG_V3 17231402-17227302 E EGN_Mt090430 20090702	chr04	17231402	17227302	T	T	C	C	C	C	C	C	AAAACCCTTCATAAAAGCAAGACAAAGGCGTGTCTTYGTGGAACCACCATTAACACCAWCGTAAGAGAAAGAAGAACAAGAAAAAAAAACATTCACAACA[C/T]ACTATATATTAGAGTGAGTGATCAAATAAAGTATAGAATAATAGAAAGTGAGAAACTTYCACTCATAATAAGCATTGAATTCCAAAACCAACATGGCAAA
Ps000952	snp_peapol_rep_c27051_357	peapol_rep_c27051	IMGA:Medtr4g136720.1	Actin-binding, cofilin/tropomyosin type chr04_pseudomolecule_IMGAG_V3 33475062-33473096 F EGN_Mt090430 20090702	chr04	33475062	33473096	T	T	T	T	T	T	A	A	AGGCGAAAAGGACACACAGGTTCATAATTTACAAGATTGAGGAGGCTCAGAAGCAAGTCATTGTGGAGAAGCTTGGTGAGCCCTCCCAAGGCTATGAAGA[A/T]TTCGCTGCTTGCCTTCCTGCTAATGAGTCTCGCTATGCTGTTTATGATTTTGAGTTTATCACTGAAGGCAATGTCCCCAAAAGCAGGATTTTCTTCATTG
[truncated: 34,503 more rows]
