# Supplementary material for: Transcriptome sequencing for high throughput SNP development and genetic mapping in Pea
Source: BMC Genomics. 2014 Feb 12;15:126. doi: 10.1186/1471-2164-15-126 (PMC3925251; doi:10.1186/1471-2164-15-126)
Supplement: Additional file 8: Table S4 — Original contig, 201 bp context sequence, genotyping quality values, mapping position on the pea consensus map and classification in 48 groups based on genotyping data of the 1920 genotyped SNP markers. [file 1471-2164-15-126-S8.xlsx]

## Sheet: NewGlobal1920SNP
SNP_Code	Linkage Group	cM Genetic Distance	Genotyping QUALITY	Genotyping Comment	SNP 48 Groups	PIC	100bp_context
Ps000001	LGII	172.4	A		H	0.291186	TGTTTTGCCAATCATGGACAGACGCAGAGGCACCACCCGACAAGTAGCGTTGTCTTCCCCTTCTGTTACTGGCACCACCACCATAACAATTGAAAGCTCA[A/G]TTCCATCATCCTCTTCTTCTCAGCAGGAACAGCAGCAACCCGAAGTCCTTTTTCTCCCCCTCAATCGCAAGAAGAAGAAGGTCTCGTGGAAAGACGGCAC
Ps000002			E	Failed			AAAGAGTTTTCCAAGATCGTCAATATCAGGTTGATGCTGCTATTGTGAGGATAATGAAGACCAGAAAAGTACTTAGTCACACTCTTCTTATTACTGAACT[C/G]TTCCAACAGCTCAAATTTCCTATAAAACCAGCTGATTTGAAGAAAAGGATTGAAAGTCTGATTGACAGAGAGTATCTGGAGAGGGACAAGAGCAACCCTC
Ps000003	LGII	172.4	A		H	0.27779	AAGTTATCTGAGCTTATGGTATTAAGTTATGACAAGTTTTATCATTATCACATGGATACGGACGGTCTATTTGCTTGCTTCTGTTTCTACTAAAATACCA[A/G]TCACCAACTGCTTCTGCAATAGTCTTTTTGTTTATTCTAGGAGAATCGTCTCCAAACCATGTTTCTTGCGATTCACTTTGGCAATGAGCAAAACATGAAT
Ps000004	LGVI	40.6	A		E	0.25827	GAGTGCAGGGGGATGCGACGTGGAAGACGCCGGAGCAGTTTTGRATGGCGKTWKAGACGGCGRTGGAGTCGAGGATGTTRACGGGGAAGATGGTGATGCG[A/G]GATTGTGCTTCRGGATGGAGTGTGAAGAGATGGGAAGGATCGGAACCAGGGAAGATTGTGGCGTGGATTGTGTAGTGCGGGTTTTGTTTGTGTAATAAGG
Ps000005	LGIV	164.4	A		AK	0.374896	TCAACTAACCCATGGCTCTCATCCTGCATACTGGCCAAGGAAACAAAAATGCTTACAAAGCACTCATTGCTGCCGAATATGCTTCCGTTCAAGTTCAATA[C/T]GCCCCTAACTTTGAGTTTGGTGTCTCTAATAAAACTCCTCAATTTCTCGCCATGAATCCTCTTGGCAAAGTTCCTGTTTTGGAAACCCCACACGGTCCTG
Ps000006			D	dominant	U	0.0405055	ATACTTCACCAAACCGGCAAAACGAACCGTCGCTATTTCGCTTAACGTGTCACCTGGTTTTATTTTGTACCGTGGTAAATTGTTGGATTTACCGATTCCG[C/T]TGCCGCATTTGCAGGGAAACGGAACCTTAATGACTTGGCTGGCGTTTAGTTTGTAAGTGTTTTTGGTGTCGGTTGGGAGTTTGTTGRCTCCGAGGAGGTC
Ps000007	LGV	125.1	A		AE	0.348733	AGCTTGTATAAATCTCAATTTGAAAGAAGGACAAAGTGAGCATTGATGAATGTTGGTCAATACTTAGTTGACCAACAAGAATAAATAAAGCTAGCTTGTC[C/T]TATCGTTTTTGAGTTAGTGTTAACTTCTGGTTAACACGTTTCTCATAATAGTGTGCAGCATTTATGTGTGATGAAAAGAAAATGTTTGTTGTGTAGTGAT
Ps000008	LGVI	60.7	A		AB	0.353301	AAAAGTATAGTTTCATTCAGATTTGAGTTGATTTTGCACCCATAAGCCATGACATGTTTTCACCTGGCTTGTTAATACTCTCCATTGGATTTGTTCTCTG[A/G]TATGGTGATTTGGAAGCAACTCTATCCTTTCTTTTCTCGAGGAACCGATGAAGAGAAGCTTTCCTCATAATTGGAAGATCGCAAACATTAGGTCTGGAAA
Ps000009	LGIII	26	A		AB	0.369738	ACAATTCCGGTTCTCCACACACCGATCCCGTTGAAGATAATCAACATTCTCAATCTTCCAAACCTATTTACTCCCCTACACCTCCCAATCGGCAGCTTCG[A/T]ACTCCTCACAGCGGGTATCACTTTGATGGAACTGCTCGGAAAGTTCTTTGAGGGTTGGTACTTCAAAGTTTCCATTCCGGAAAAAAGGCAAAGCTTTTGC
Ps000010	LGVII	137	A		AM	0.353301	TTGTTGGTGAGTAAAGAAGAACAAGAAGGTGATGGGAGATGAAGAAACGTTGCCATTGTTGGATGTGTGAGCTTAGTTGAGCCAACAAAGAGAGAAAAGA[C/G]AGTTGATCCTTAGATAATGATACAATAAAAATATCAGTGGTTGTGTCGTTCGTTTTACACGGTTGTCTGCTTNNNNNNNNNNNNNNNNNNNNNNNNNNNN
Ps000011	LGII	60.4	A		A	0.209341	AGAAAGGTTTGTGTCGTTTGAGATACTTAAATAACCGACACGTTCGTTGATTAAGGCAGAACAACCAACGCCGTACCAGTTGAAGTTGCAACAATCAGTG[C/T]GTGGTTTCCATGAGGAGAGAAGCGATGGATTGTTGAATTCTTTTTTGATTTGGAGAAGGATCCTTTCATCTTCTGGATGGCATCTTTTAGAGAGAGAAGA
Ps000012	LGI	100.9	C	Scattered allele	J	0.374575	CGTCACCGTTACGGTTCTTTCCTTCGGTGACAGACGCAAGCTTCTGAAGATTAAGCTTCACAACGGTATCAGCAAAAAGACGCGTATCCTCTTCRGTGTT[A/G]CCTTCAGGAACATCAACTATATAAGATTCCAGAACAACCGTCCGGATCTCGCCGTCACCGTCATCAAAACCGTGGACGGAGGTAACAGAACGGTAGTTTC
Ps000013	LGII	179.6	A		H	0.191817	CCTTCTTCTGGACTAAGGTCAGATCCATGACCTTTTTGAGTCTCTCCTTCTTCGAGACTATGGGAGGGAGACCGGTTGGTTCTCCCCCGCTCTTTGTGAT[A/T]AGGACTGCGGCTGTTGACATGAACAGGCACAGAATCATCCCTCTCTCTTCTGTAGGGACTAATGCTTCGACGCCCGTAAACAGGGCTACCTCGCTCTCTT
Ps000014	LGII	171.3	D	Non consistent on 1 Ril population	H	0.316567	AGGAGGACTATCTGATGATCAAGGGAGGGTGTGTTGGTCCCAARAAGAGGGTCATTACTTTGCGTCAATCCCTTCTTAAGCAGACTTCTCGTCTTGCACT[C/T]GAGGATATCAAACTCAAGTTTATCGATACCTCTTCCAAGTTTGGCCATGGTCGTTTCCAGACRACACAGGAGAAACARAAGTTCTATGGACGCCTSAAGG
Ps000015			E	Failed			CATTTGTTTCATGTTCATCCGATGTTGATGTTCTCAATAATGTTCAGTCCCGGTTTGAGGTGGATATAAAACAGCTTCCAGAGCAGATTGATACATCTAC[A/G]TACATGCCATCGTAATAATCTATTATGGTAATCCTTTAATCAATTGGAAGGGATGAAATAGCTTTTGCAGATCAATTCTATCTTACTGTCCAGTCCATGT
Ps000016			A		Q	0.259375	TTCTCATCATAGAACCGTAAGCACCCCCAGTAATGTGGCCGCCGATACCTAAGGATGTACAAAGGCCTGCAGGGAAACCATGGACTGCACTTTTCTCCGA[A/G]ATTCTGTAATAGACTTCACCGATAGTCGCACCGGCTTGAATCCAAGCGGTGTTATGTGGAATATCAACWTTGATTTCGCGCAGTTTAACCAGGTCTAAGA
Ps000017	LGVI	41.5	A		A	0.166465	AAACTCTTTTCTTTGAAAAGTTTAAGGCCTCAATGATTAAAATGGGTAATATTGGAGTGTTGACTGGAGCTCAAGGTGAAATTAGAAAACAATGCAACTT[C/T]GTTAATGGGGCTTCTGTTGGACTTGATTCAATGGTCACTAGAGAATCTTCACAAGATGGTGTTAGCTCATACTAAGTAATTTTAATTAAGACAAGTTGGT
Ps000018	LGII	201.9	A		AQ	0.374307	GCTTTTACTATTCGTAATCTCCGAAAGCGAGAACATATCCCCGATGCTACGACAACTACTTAGAAATCCCTCGTCGGAGCCTCTAAATCGGAAATACTCA[C/T]CCTGTATATTTTCTTCTTCTATCTCTTMTTCATCGCCGTCTTCAGACTCCGATGACGTGGACGATAACGAACATGTCTCATCGTCTTCGTCATCAGTGTA
Ps000019	LGVII	148.4	C	Scattered allele	F	0.328873	AGACGACAGTTGAAGTTGAAGAAGGAATGGAGATTGACAGAGGATATATCTCCCCTCAGTTTGTAACAAATCCAGAGAAATCAATTGTTGAATTTGAGAA[C/T]GCYAGAGTCTTGATTACCGATCAGAAGATTTCAGCAATCAAAGATATCATTCCTCTGCTGGAGAAAACCACTCAATTGAGAGCCCCCTTGCTTATCATTT
Ps000020			A		AN	0.263726	AACATCCAAATAGTAGGCCAATGGATATGGAGGGATGGCCTGCTGCACCTAGAGAGGACAATGGAAATCTCCAAAGAATGGGACCTTTTCAAGCACCACC[A/T]GTGGGTTGGCATGGGGCACAAGGAATTCCGACGACTCCTGTAGTGAAGAGAGTTATCAGGCTTGACGTYCCTGTCGACAAATATCCAAATCAGTATAATT
Ps000021			A		AG	0.039184	CTCCATCACCACCTTCACCAGTGAAGCCACCATCTGTTTGTGATAGTTACTACAGCTGTGCTGAAGGATCAACCTGTTGCTGTATTTTCGACTATGGAGG[A/T]TCTTGCTTTGAGTGGGGATGTTGCCCTCTAGAGTCTGCTACTTGCTGTGACGATCATTACAGTTGCTGCCCTCACGAGTATCCCGTCTGTGACACTTATG
Ps000022	LGVI	111.4	D	Non consistent on 1 Ril population	F	0.371696	TTGAACTGAATAGTTGTGTTAACGAAACTTGTTTGCCAAGAAAGCCAATGGTGGTGAGAGTAAAGAAAGGRGTAAGTGCCAATGTGTTTGTTGATAACAA[A/G]GCTTATAGAGATCATTTGAAGTCCAAATTTGATGCTACTCCAACTGACATGGAAAGTGCTGCTGTTGCTTTGGTTTGTTTCCAACACAAAATACCTTTCA
Ps000023	LGII	2.1	A		AH	0.197796	ATTCATCTATTCATTCTGTTAACGAACTTACTCAGAAACATGATAGGTTTCTTCTCACTGGTGTTAAGCTTTCAACTACTAGTACTAACTCTCCATCTTC[A/G]TCATCAACAACAACAACTACTAATTCTAAGTCGAATCTTGTTCCTTCTTCTTTGATTGAAAAATCAAGTACTATATCACAAACTTCAACTCTCAAAAACG
Ps000024	LGVI	92.4	A		AM	0.372383	CAGAGTCATAAGTTTCTTCATTGTAGCAGTATTGCGCTCGCTCCAAGAGGGAAAAGATAATGCTATCCTCTTGACGAATCAAAGAATGTCTTATATGATC[A/G]AGCGTCAAATTTTCACTCTCATCAATCCTTTTCTTTATTGGCACCGATCGAATAGAAGCAGCTTGTACCTTAAGAGAAAGATTGGATTTTTGGGGAAAAG
Ps000025	LGVII	151.1	A		AH	0.323736	TGTATATATTATTGTTTTTCTCTACCTATAAGCTTTACTTTTCTTTTTAATCAGACAAAATGGATCATTCTCTGAAATCATCAAGAGGCAAAGTACCACC[A/T]ACCACCACCACCACAACCACCGATAATAATCCAAATTCTCAAGAAGAAAGTGGATGGACAACTTACTTTGATGATTTCTCAAACGGCATAGAACCGAGTT
Ps000026	LGII	0.9	A		AH	0.240828	CCAGCTTGACTACTCGTGGTGGCAAACCCAAGTGCCCTTAAAAAAACAAAATTACCTTAAATGGAATTTGGAATCGGAATCTTTTAACACAAATATCCAA[A/C]ACATTACTACCATGCATTAACAATAAATAAATAAATATTTGCTCACTATAGGCTGARCCACATGGAAAATAAAATCCGTTCATGTTTTCAATACCTATTG
Ps000027	LGV	70.7	A		AU	0.327413	GTAGCTCCGTAACCCCATCTGGAATCATGGCATTCATCATCGTTCCCACTCCACACAACAATTTTATTATCAGTATACTCTTTGATCCGGTCATTTCCCA[C/T]ACATTCCTTGACACCAGCTAAGCAAGTACTTTGAGCTAAGTTTTGAATCACRTGTGGAGGAATGTCTTGACCAGTCCGTGAGGGCACATTGTATATGATY
Ps000028	LGII	4.6	D	Non consistent on 1 Ril population	AG	0.138697	TTCAAAGAATGTTCGCGGGTGCAGGTGGAGCACTAGGCGGCCATCCACCACCGGATTCCCCCACCCTAGATTCATCGGAGCAAGTTTACATCTCCTCTCT[C/T]GCTCTTCTCAAAATGCTCAAACACGGAAGAGCTGGTGTTCCTATGGAAGTTATGGGTTTGATGTTGGGGGAGTTTGTGGATGAGTATACTGTTCGCGTTG
Ps000029			A	monomorphic			AACAATACCAGCACCATTGGAAGAGGAAGAAGTCCGTTGAATCTTGACCTTGGAATCAAAATCCTTCTCCATTTCCAACATAGCTCGGTTAGTAATAACC[C/G]AAGAACAAACAACACCAGCACCCTACATTCATGTAACGGCTTTCTCTCTCCAGAAACCCTATGAAAAGGKGTGAATTGAAATTGAGATTGAAAAATGAAA
Ps000030	LGVI	62.6	A		E	0.319525	CCCCRAGCAAACCGCTTAGACGCCACCACATGTTGTTTGCTTTCTGAGCTTTTTTAGAAAGTTCCCTGTAGGAAGTCATGACTTCGGGATCTCTTAAGAA[C/T]CGCTGTCGACGTARGACGTTGACAATGAGGAAGTAAAGAACCTGCCACAGGGTGTAAACTACTAAGGGAACGAGAAACAGCCATGTACAGAGATAGGATT
Ps000031	LGVI	10.6	A		J	0.274034	AATGCTTTGAGTYGAATCCATGTTGTTTGTGGGAGGGAGACCATCTGGTATGGTCTCAAATTTGAAATCTGACAAACCATTGAGAARATCATCAGAGGCT[C/T]TTGATTTGAGCAAACGTTTGTGGTTGAATTCAGTGTTGAGRAATGTTATGTAGAAGCCTTTGCTGTGAAGGATCTTTGCTAGTTTGAGAAATGGATTTAT
Ps000032	LGII	6.8	A		D	0.323736	TCACATTCAGCAGTTCCATTTGTCAGAGAATGAAGTGGTAAATCGAATTCTTCTCATAAACGCAAGTTATGATTTAGTTATTCCTGACCTTGCTGCTGCA[A/C]CAATAAATCCAAGGAGTGCTGAGGGAAGGATTTGGCAGTACCGAGATGGTACTTTTGGATTTGGATTCGTTCGGGACAATTTTGTCATAGACATGAAAAA
Ps000033	LGIII	170.9	A		A	0.315405	GAAGCGTTTCAAGTATTTCAATGTCATCAAATCTTGTSCRTTGAACAGAAAAATACACAATACAAGTAATAAAAATCAGATGAGTCTCCACTTGTTTCAT[G/T]TCATATCAATWAACATTTCTCATTTTCCTTGTTTTTATACAAATGTTAAAATTCCCCTAAACCAGAAGAAAAAAATTAGAAAAAATCTTTCATCTCTTGT
Ps000034			C	Scattered allele	J	0.360358	TCTACAGTGTCAATATGGTGAAAACGAATGTGGAGAAACCTGCGGCGGAACGAAGTGATTCATTGTTCCGAGGAGTGAGGAAGAGGAAGTGGGGAAAATA[C/T]GTTTCGGAAATTAGATTACCAAACAGCCGTCAAAGAATATGGTTAGGYTCTTATGACTCCGCAGAAAAAGCGGCGCGTGCATTTGACGCGGCTATGTTCT
Ps000035	LGVI	77.2	A		AG	0.334586	CAACTAATAGTCATTTACAAACAATTTTCTAGCAAAACAAACTTAGTTTTCATTGYGCAAATCGTACACAACATGGTGGCCAAAATGACCACACAAGACT[A/T]TTAAWAGATGGAGCAAAATTGGAGTAAAACTCAGTCCTCAACTAGGGTTTCCATCACCTTTGTTGCTTTCTTTCATAGACTCCAAACATTCCTTCGCCCG
Ps000036	LGIII	69.4	D	dominant	T	0	ATTAAATCTTTGGCTACAAATCTCTCTGAGGAACTGTCCAAATGAAGAAAACTTTGGGTTGTGTAATCGTGTGAATCTATGTTCTTTGTTGTCATTTTGT[A/G]CTAATTAGAACTTTTTCCACTTTTGTTTGCGGAATTCTGCTTTTTAATTTATGGAATAATGTTAATCCTGTGAGACATGACCAAATTGACGACTGCTTTA
Ps000037	LGII	162.5	A		A	0.123855	ATCCAGTTATCAATTTTAAGGGATTTATGGTTGGAAATGGTGTTACCGATGATTATCATGATTATGTTGGAACATTTGAGTACTGGTGGACGCATGGTTT[A/G]ATTTCCGATTCCACGTATAAAATTCTAAGAATTGCATGTGACTTTGGATCATCTCAGCATCCATCAGTGCAATGTATGCAGGCTCTTAGACTCGCAGTTG
Ps000038	LGII	214.9	A		AS	0.306287	GATGTAGAAATTGTGGAGGAAGTGGCAACATCATCTGTGATATGTGTGGTGGTACAGGAAAATGGAAAGCTCTTAACAGGAAGCGAGCACAAGATGTTTA[C/T]GAGTTCACAGAATGTCCAAATTGCTATGGTCGAGGAAAGCTTGTCTGCCCTGTTTGCTTAGGAACYGGTGTGCCAAACAATAAAGGTCTTTTGAGAAGGC
Ps000039	LGII	4.6	A		D	0.342398	TAATAACCATTCTTAGCATTGAYGGTGGTGGCATTAGGGGTCTCATCCCTGCTGCAATTATTGAATTCCTTGAATCTCATCTTCAGGAATTGGATGGTGA[A/C]GATGCAAGACTTGCAGACTACTTTGATGTAATATCAGGAACAAGTACAGGTGGTCTTGTTACGGCCATGTTAGCTGCTCCGGATCAAAACAATCGTCCAC
Ps000040	LGII	11.2	A		A	0.254913	AAATATAGGTAACAAAGGAATAACACTATTATGCAGTTGCAGCAGCTTGTTCTTCAACGGCCTGTGATGCTGGGAGAAGGGTGCAAACCAGGTTGCGGTC[A/G]CCRTACACATTATCAACACGTCCTGTGGTAGGCCAAAACTTTGCACCACGGAGCCATGCAGCTGGGAAGGCTGCATACTCCCTGGAGTATGGTTTGGTCC
Ps000041			A	monomorphic			TACTTGCCTCCCTCGCTGTTTTTGCTTCTTTTGTTGCTTTTGCTTACTATTGCTACATCCGTAACCAAGTTTCCAAGCGCCGACGCAATAGTCATAAAGT[C/T]GAAGATGCTGCTAACCTTAATGAGAAAAGTGATTTTTCAAATCTGCAAGTTGTTGCTGAGGAAGGACTTAAGGTGTTCACTTTCAAGCAGCTGCATTCTG
Ps000042	LGII	162.5	A		H	0.209341	TCAAACAAGAGGCAAAAATAGTTTACCTCCTTGAGTGCCTACAGAAAACGCCACCTCCTGTTCTGATTTTTTGCGAGAACAAGGCTGATGTCGATGACAT[A/T]CATGAGTATCTTCTCTTGAAAGGAGTGGAAGGYGTGGCTATTCATGGAGGCAAGGATCAGGAAGAGAGAGAGTATGCCATTTCATCATTTAAGGCTGGAA
Ps000043			A		AH	0.123855	TACCCTGCTTTTCAACTTTCCATCTCTTTACATTCTCACTCACTGTTCTCCCTCAACTCCGCCGCGTAGATCCGGGGAGTTTTTGGGAAACCCTAGCTCC[A/G]TTCAACYAACGCCGTCGCATTTTCTTCTTCACCTCCGAATCTTCAAGCTATGGCAGGCCTTGCACCCGAGGGGTCACAATTTGATGCTGGGAAATTTGAT
Ps000044	LGVII	123.5	A		AI	0.367808	AGATATACACCCTTCTTGCTAATAATTATGTTGAGGATGATGAGAACATGTTTAGGTTTAACTATTCGAAGGAGTTTCTGCGCTGGGCWTTGCAACCTCC[C/T]GGATACTTCACGAGTTGGCATATTGGTGTCCGTGTTAAAACTTCCAAGAAGATGGTTGCTTTTATAACTGGTGTCCCTGCTCGAATCCGAGTTCGTGATG
Ps000045			A		AH	0.101251	GATCATACCATTACGGCATGATAAACACAACGAGAACAATCGTACTTTCAAGTTCAGCTGGACAAGTSAAYGGAAAGCAAAGATACGCKATTAACAGTGT[C/G]TCTTATATTGCCCCCGACACTCCTCTTAAGCTAGCTGACTTCTTCAAGATATCAGGTGTTTACCGTCCGGGAAGCATCTCCGATAGACCAAGTGGCGGTG
Ps000046			A		AR	0.267965	TTGTGTATAATAGTGATGTTATTGAGGAGCTTTCTGTTAAGAGGCTTCGAGGAGATAACGATGAGGATGGTGAATCGGTTTATGGTAATGGTTGTTCTTC[A/G]TTGAAATCGATTTGTTTGAAGGAGCTTGCTAACGGGCATAGTTTTATGCAGTTGATAATTGGTTCCAAGAAGCTTCAAACACTGAAGCTGATTGGGTGYG
Ps000047	LGV	149.2	A		Z	0.367364	AGGCACAGGAGAAGAAATCAAGGAGGCAGTGCAGAAATTGAATCGCAGAGGGAATTTTCCGACACGGACAGGAGTGAGATTCAGGGCTCTAGAGAAGAGA[A/G]CAGAGGGTAGCACGGCCGCGTGTATCGCGGCCCGAAGTCGGAATCATATGGTTTATTGGGTTGTATAAAGTGGTAGTTTTTTGTTTTCCTTTTATCCAGT
Ps000048			E	Failed			NNNNNNNNNNNNNNNNNNNNNNNNNNNNNNNNNNNNNNNNNNNNNNNNNNNNNNNNACTTTCATATTAGAAAATGAAGGATGAAGTTGAATAACCDAAAA[C/G]TGAAAATGATGAAGAAGAATTCAGTGGTTTCTATGATGCTTTTAGTATTTCTTATAGTATTTTCTCAAATGGATAACGTTGTTCCAGATGCTTCTGATTG
Ps000049			D	dominant	AS	0.0394414	AGGAAATAAGACTTGGTGGTGGCCGGAGAAGTCAASACTGCTGGGAATTCAACGAGCTCCACCGTCACTCCAGTGATAGATGATGCAGTCGACATAGCTA[C/T]ACYTTTGTTCTAGCGATGGTTTATTTTTGAAGTGTCTAAATTTAGCTTTTAGATTTCATACTGAATGAGAGTGTTTATATAGAATAATTATGTGAGATAA
Ps000050	LGV	53.4	A		A	0.263726	GGAAACAAAGAGAACACGTGTAGTAGTAGCCATACCTATCAGTTTAGTTCCATTACTGTTTTTTAAAGAGAGTGAAGAATGAAAGCTTTCTCTTCAACTA[G/T]MCTACTATGGTACTAGATAGCAATATGGCATCTTTTGTTATTGATATCAAAGACATTGTTTTTTCTGATTCTAGTACTTTGTATTGGTTTTTTATNNNNN
Ps000051	LGIV	48.7	D		M	0.372182	GAAGAAGAAATGCAAAACTCTCCTTTTCTTTTGTGTTTCCTGATAAAAATGGTCGTTTCAAAGTTCAAGAGGTGGGTAAGACATTATCTTTTGGAAATGG[A/C]AGATTGGATGATAACAAGGCTTTAGCTGAGCTTGGTTTTGAGATTGGCGATTACTTGGATGTGGCTATTCTTTAGGTTATGTTTATGTAACATTGTTGTG
Ps000052	LGII	165.7	C	Scattered allele	AH	0.288133	TAACTCACCATATCTGTTAAAGTATTCTCCTGTATTACTTGTTTTTCTTCTGGTTTTCTGTTGTTGGTTCATTGTTCAGTCCAGCCACCAATCCATCTTC[A/G]GTAACATTGATATAAGGGCTCTGATCGATTGAAGAGTCTAATGGTGCRTTTGGTTTAGAAATCTTCTTCTGTTGATGCATATAATGGCTAGAGTGTAGTA
Ps000053	LGIII	182.6	A		AL	0.341079	TATCATTCAATTTTTCACAAATGGCATATGCTACAAAACTTGAGCATAAGTTTATTGAGCARACTCTAATTATTCCATCATCAACAACGTCAATTTCTCT[C/T]CCTCTCACATTTCTTGATATCCCTTTRGCGGGTCCAATTTAYGTTAAACGTCAATTTTTCTATCRCTTTTYGCATTCRCCSGATTATTTTTACAAAACAA
Ps000054	LGII	162.7	A		AG	0.116185	ATTTGCTTAATCCTTTCTACCCTCTCAGATTGYAGCCTTTGTTCCCAGTATTCCTGGCAGCTTCGGCCTAACAGAATRTTTAGTTCTTCCAAATGCACAG[A/C]ACCTTCATAAGCCGCACGCTCGCGGCATAGAGGACATTTTTCTTTAGGATTCGCGGCCTTAAGTCCATCGACAATCGACACCGATGCAGCCGAGCAAGCA
Ps000055			A		H	0.2654	ATATCGAAGTTAGTAACTTTATTGTAATGAACATTGCTACTATTTTGGTAATTTTATCTCGTCACTGCATAATTACAAACAGAACAAACTTCTCATCGTT[C/G]GTAGGGGTGGATTCAGATCTCGGCAAAGTCAAGTCAATCTGATAATCATCGTCATCAGAATCAGATTCAGATTCAGATTTGAGATTGAAATCGCAACAAC
Ps000056	LGVII	72.9	A		O	0.348733	TTCCCATAACTCTCTTTCTTTTTCTTCTCTAATCTTATCATCTCCTTTTTAAGTATCACCTCACTCATTCATTCATTCATTCTCCTCTTTTTCATACAAA[A/G]GCTTTTCCACCTTTTGTCTTTGCTTCTTCYCAATCACACTAYTACTTGCCTKCCCTTTATATTATATCCCTCCACAATCCTCCTACTATGCTAAYTGCTT
Ps000057	LGII	48.4	A		AO	0.272096	GGGCGTAGTTTGTTGTTTGTGTTTTTTTGGTTTTGTGATTTGTAGTGTGGTAATATAAGGACGCGATGTTGTTGAGCAAGCATAAGAAGAATCACAACGC[C/T]AACAGCGGCAAGAGGCTGTTGGTTAGTATCAATGTGTTGGGAAGYGCTGGCCCGATTCGGTTTGTTGTGGATGAAGAGGAGCTTGTTGAGGCTGTTATTG
Ps000058	LGII	214.9	A		AS	0.307831	AGGAAGTGATGAAAACGACGACGATAGAACCAAAAAGAAAAACAAAACGACGGAACCAAATGTAGAGCCACTTCGTTTCTTCGTGGATCAATTTCAAGCT[G/T]CCAACGGTTTCCACCTCTCTTCCATCGAACTCGAATCYCTGAAAGATACAACCATTTTGAAGCTATCGAATTCSCAAACCACAGATACTGATTTAGATGT
Ps000059	LGVI	131.7	A		AM	0.324865	CCTTAGTTTTCTCAAACACTTCTTCAGCAAAWATGGCCTCTTTGCCATCAGCTCTTTTAATTTCCAAATGTGCTTTTTGATAAACGCCAGTACCTCGCAA[G/T]GCATCAGCTATAAAATCATCAAAACCAATCGCAATTGCTGCCTCTGCTTTTGCTCCATAAACCAACCTCTTAACACGTGAAAGGTGAATAGCACCAAAGC
Ps000060			A		V	0.368247	CTCCCTGCTTCATTGGAAATCCTTGTTTGTCACAACCACCRGTAATTTTAAAGACATAACCTTTGAATTCCTCACCAAGGGCATCTCCATTGACCTCTTG[C/T]GAAATCCTCTTGTCCCAAAATGCTCGCAGTTTCTGATCATCATCGATCTCAAGCTTCTTCTGGCATCCAGTGGTGGGATTTGCAACGTTGAACTTCATAT
Ps000061			A		D	0.227273	CATCGTCACTATTCCTTCCGATCGACGAAGACGACGTCGTACTGCAAACCTCATCAACCTCCTTTCTAACATCAAAATCCCCCGGCGCGTCGAATAACAC[A/G]GAAGTGCGTGACGCCACGCGCGGGAACGACACCGTTTCAATCCCCATGTTTAATGAACGCAACAAACACAGCAAAGAAAGAGAAGAAAAAAAGAGATAGA
Ps000062	LGVI	137.4	A		AM	0.365426	CCTAAATCCATCTCAGGTTTTTATAAAAGGTTGTAGCTGTCTCTTATCTGTCTTTCTTTCAACTCAGAATGGGTGCAGGAGGGACTTCAAGGGTGATTCC[A/G]GCTTGGATTTGGCCCCAGCCGATAAGACGCCAATGCTTCTCGACACGTCTACTTAGAGCAATCTTCTCACCCTTGCTGGTGCACACAGGGGAAGTAAGTT
Ps000063	LGIII	153.2	A		A	0.287571	GGCTCCAAGATACGATGAATTGAGCCAAACCATAAATATGTACCAATCTGACTAGATTTTCTATTCACAATAGTACCATTGCAAGCTTTGGTGAGTGTAA[A/T]GTTGTGGATGAACTAAACCAAACCTATGTACACTTCTCATGCAAAAATATAGAAAAGGTGGTACCACAAATTTGAAGGGTATCATCAAAATTCAATGCCA
Ps000064	LGVI	57.4	A		AB	0.371764	AGTTTCATCTTAATTTCTTCTTTTCCGTAATCTCTATAAATGCAAATTCTCATTTCACAGAGTCACCAAACTCGCCATTGGATCTACCTATCCCTCACCT[G/T]CTTCTCCATTCATCCGTTTCTCTCTCTCGAACGGTTTTGAAGGAAATAATTTGTGTTGGAAAATTAAGAAAGATCTATGGCACGCAAGAAGATCAGAGAG
Ps000065	LGII	175.7	D		AQ	0.19331	ACCTTGTTCTCCACGCGATTGCGTTAATACTTGGAATAATTGGAATTTGTGCTGCGTTCAAGAATCACAATGAAAGTGGGATTGCCAATCTGTACAGCTT[A/G]CATTCATGGCTTGGAATTGGGGTTATTTCCTTTTATGGCATTCAGTGGATATTTGGGTTTGTGGTATTTTTCTACCCTGGTGGGAGTTCAGAGATAAGAC
Ps000066	LGII	191.9	D		H	0.361233	ATGGCAAGATTCCAGCTCTTGCCAGAAACATCCTCAAAGCCACCGGGACTCACTCAGGAGGCCCTGGACTGTTTGCATCTTGAAGTTTTTAGCAGCAGCG[A/G]TATGGAATCCGAATCCAGGATACTGATAGATTGTGGGATATGCTTGGAATCTTTCACTGATGGAGATAAACTAATYCATTTGCAATGTGGACATAAATTT
Ps000067	LGIV	38.8	C	Scattered allele	A	0.16243	TAGACAAGCATTTCTCTTTACTCTATGTTATTCTGAAGGAGCACATTGCTGATGATGTTGACTATAAGGTTCTTGTTTTCTGCACAACTGCTATGGTCAC[A/G]AGACTTGTTTCTGATCTCCTTGGGAGGTTGAACTTGAATGTGAGAGAAATCCATTCAAGAAAGCCTCAGAGTTACAGAACCAGAATTTCTGATGAATTCC
Ps000068	LGVI	12.7	A		J	0.343097	GATTTTCAATTTCGTTGGCCTTGTTTTGATCTTCGGAATCTGCGTCAAGTTTTCCGGTTTTCGGAGAAGACGCCTAGGTTTCGGAAGCTTGTGAAGCCGG[C/G]GAAGGTTAAGCGTTTGGATGTCCAGTTGAAATCGAAATCTATGGTGAAACGTGACGATGCAGGGATGAATTTGGAGGAGGAGAATTTGGAGGACGAGGTG
Ps000069	LGVII	148.4	A		AM	0.355573	TTTTGGTTGTGATATCACATTCCCAGGATTTCCTTAATGGTGTCTGCACAAATATTATCCACATGCAAAGTAAGAAACTGAAGATGTACACTGGTAATTA[C/T]GATCAATATGTTCAGACACGAGGTGATTTGGAAGAGAACCAGATGAAGCAGTACAAGTGGGAACAGGAGCAAATTGCCAACATGAAGGAATATATTGCTC
Ps000070			A	monomorphic			AAACCTCACTGAGTCCAGATTTTTATAGGACAACATGCCCTGATCTTTGGACAATAGTTAGGCGCGAGGTTTTGAATGCAATGGAAGATGAGATTCGAAT[G/T]GCTGCTTCGTTGCTTCGCCTTCATTTCCATGATTGCTTTGTAAATGGTTGTGATGGTTCAATTCTGCTGGAYGGAGAYGARGAWRGYGAGAAATTTGCYA
Ps000071			C	Scattered allele	C	0.191817	CACAATCCGCAGCTTCCTTTAAAGAAAGGCCTTTGAATTCCATTATCGCAGCCACATCTCTTGCTACGGTCGCGCGGATTATTGCTTCGCCTATTCCTGT[C/T]GCAGAAACTGCACAAAATTCATTGGCATATGTTCCAGCACCTATGACGGGCGTGTCACCAATTCGACCAGCCATTTTGTTCACCAATCCACCAGTTGATG
Ps000072	LGII	171.3	A		H	0.239198	AATTTACTGGTAAAAAGAAGTCCTCTAAAAAGAAAAGTGGTAGTGCTGCTGCCAAAGTGAGTAATGAAATTGAGTTTGGGAATGAAAGTGTAGATGCTGT[C/T]GAGAGTGAGAAACCTAGTGCTGGAATTAGTAGTACTAATGYTGACAATGGCAATATAAGTAAGAGTGAAGARATMGTTGGAACTTCCAAAAATAAGAAGA
Ps000073			E	Failed			NNNNNNNNNNNNNNNNNNNNNNNNNNNNNNNNNNNNNNNNNNNNNNNNNNNNNNNNNNNNNNNNNNNNNNNNNNNNAAAGAAAAAAAATGCAAATAGAAT[G/T]CAAATAATAATACACAGCTAAAATGAAAATTTACTATTTGATCTCTGCCTGATAACAATTTGTGCATCTCAAGGGCTCAAATAAGGAATGTAGCCATTAG
Ps000074	LGIV	148.4	A		E	0.327413	GAAAAACACAAACATATAAGAGGACAACGTTGTCTTGTCCTCATGGGAAATTGTTTGTGTTTTGGYGTAGTAGTTTAGAGATTTGTTTTTGTTTTTGTAC[C/T]AAACAGTAAAACTGGAAAAATTGCTGCATGTGTTTATATGTTTATCTAGTTTATCCAGAAACGTTTTGGGTTTGATGCGATGAGTTATATTTGATGAAAT
Ps000075	LGII	79.1	C		AG	0.0759469	TTGGTGCACATGAGAATAGGAAGCGTGAAAMGGAGACGGTTTGTCCTGGGTTGAAGCCGTTAGTGGATTGGATTGATAAAACRTCTTCSGCGAGTTCCCC[A/G]CTGGTGGCGGTGTGGGTGACGGTGTTGTCGGGAAGTAGGCCACATGTGTTGTTGTTGCAGCCGGGTTTAGGTGATGAGAAGCAATCGCCGCAGCCGTTTG
Ps000076			A	Other probleme			TTTGAATAATTTAAAATGTAAATTACTTTTTATATTAAGTATCAGAAAACTTTTTTCTCTATATTTGGCCAAACATAGGTTCCTTCATGAATCGACTACC[C/G]TCWKCAAAATCTTCYGAAGATGATGAAGTTGAAGGATAATGAAARACATAGACATTATATTCCACATGAGCATCACCTTYATGATAATCAACTGCATGAG
Ps000077	LGVII	76.4	A		AJ	0.3648	GAATCAAAAGAAAGTTAGTTGTAGGAGCACAGCCATTATTGTCTTGAATAGTCTTCATAGAAGATTGCAATATTAATGTGCTCCCCTGAGACCTAGCCAA[C/T]ACATCATAATGAATATCTTTTACCGATTTCGGGCCAAGGCAACTAACATGGACCATATTTCCCAGATCAACAAGGTTATTGTGAACGATAAATAGTCTTG
Ps000078	LGVI	12.1	A		J	0.375	ATCCAGATCAGAATGAGGTTGATCAAGTTCTTCAAACGCTTTCGTCTTTTCCACCGATTGTGTTTGCCGGTGAGGCTAGACATCTTGAGGATAAACTCGC[A/T]CAAGCTTCTATGGGTAACGCTTTTCTTCTTATGGGTGGGGATTGTGCGGAGAGTTTCAAGGAGTTTAGTGCGAATAATATTCGGGATACTTTCCGTGTYA
Ps000079	LGII	184	A		H	0.307896	GATGCTTTGTTAAGCGCATATACTGCTGTTGGAGCTTGAAAAGGCATGATGTTGTATATACCGAACAACTAGTCATTCACCCAACCTAAAGACAAAGACA[C/G]TGAACAAATAATGTCGGGAACCTAATGTGTTTTGTTAATAATCATGTGAATAGTTTTAAACGTGTTAAGTGACAAATGAATAAATTAATGTATGSTAGAT
Ps000080			A	monomorphic			TATTCGGGTCGGGTACGAGTCTCTGTGTTCCAATGACAACCAAATCGTCACCTTCCTTCTTCAAACCCTCGTTGTTCATCTTCGAATCAAGAGATTCGCC[C/T]CTCCTGAGAATCATCACCTTCTCCATCATCATCTCACTACCTTTTGCCATCTTCAAATCATCGTAGCTAGGTCTTCTCTCCGTTGTCATTTTCAAATCAT
Ps000081			E	Failed			NNNNNNNNNNNNNNNNNNNNNNNNNNNNNNNNNNNNNNNNNNNNNNNNNNNNNNNNNNNNNNNNNNTTTGCTACATGGGTCGTGTATGTTGTGAGCAGAG[A/G]CTGCATTCTCATTCATCATATCAAATCAATGGCCACTACCACCGTTCGTCCTCCTCCGCTAACTTCAACTTCGGAGCCACCTCCTCTTTTCGACGGAACC
Ps000082	LGIII	182.5	A		A	0.313851	ATACTATCAAGTTGCTGTTGAAAGATGTTGATGAAAGTAGCCATTCYAGACCTCTCAAGAGCCAAACCAACTTCAATTCCACCTCCACCATCTCTACAAT[C/T]AGAAAGAGAAAATCGAACCAAAAGCATCAATATGCACTGCATCAGATCTCACCGGCTTTCCCCACCCAAAATCAGTCTCATAAATAGCAAGTTTTGGTGA
Ps000083	LGII	6.1	A		AP	0.365426	GTTCGAAGGTGCCGGAACGGCCTGCTGAACCTGAATCTGCGCCATCAAAACTTCACAAATCAACGGTAATAATAATTAAAGTTAAACCCTAACCACTTCT[C/T]AGYAGTTTCAATTTTTTTGGATTTTGTTTCTTTGAGAGTGTTAATGGAGTAGGGATAAACTCTCCGGTGATCGTAACGGCGGAGAAACTGAAATTTTTTT
Ps000084	LGVI	134.2	C	Scattered allele	AM	0.374972	GATCTCAACCATCCATTATTTGTGTRAAGTTGAAGAAAATGGCGACAAAGAGAAGCGTTGGAACATTGAAGGAAGCTGATTTGAAGGGAAAGAGGGTTTT[C/T]GTTAGGGTTGATCTAAACGTTCCTTTGGATGATAACTTGAACATCACCGATGATACCAGAATCCGTGCTGCTATTCCTACCATCAAGTACTTGACTGGTT
Ps000085	LGII	48.6	D		AO	0.280621	GACTTGTAGAACAGATCAAAACTTCATCCTCTTTAGAAGCTCAGGAAAATGCTGTTGTCGAACTAAATAGAATAGTATCTGAAGGGGTGGTAGATTCCAC[A/G]GGAGCTATTATTTCTCTAGGGGCGGTGAATCCGTTGGTGAAGCTGATTGAAGAAGGAAGTGAAATAGGTGTTGAAGCAAGCTTGACAATACTGTATAATC
Ps000086	LGIV	62.3	A		AH	0.254913	TATCTGACCATACTCCCACAACCTCATCAAAATCTTCAACTCTTTCGAGCCTCCATACACAAACTCTCGTTCCAGGTAGCTATGTTTCCAAAAGACAACG[C/T]GCTTCCATGGCTTCCATCTCTGCTGCATCTCTTACCCTTTCATCGTCTCCGTCTTTCACATTATATGGGAGTATCTTGGAGGCTGATATACCCCATAACA
Ps000087	LGII	184.9	A		H	0.342398	AACAAAAGAATGCCAAGACTGTGTTTCTGTAGCATCCAATCAAATCCTTCAAAAGTGTCCTACAGAAAAAGAATCYGTTATTTGGTTAGCTGAATGCATG[C/T]TACGTTACTCAAACCTTGCTTTCTTCGACGTAGCTGCAGAAGTTCCTGTAATTCCTCTCTGGAACACTGCAAGTGTGACGGAGGAAAGCCGGTTCATGCA
Ps000088	LGII	23	A	Non consistent on 1 Ril population	D	0.309416	GCTCTTTCAAAATCTTTGCATTGGTCCCGGCTGCCCGAACAAGCTTTCCACCTTGTCCCGGGTTCAGCTCAATGTTGTGAATGATTGTTCCAATTCTCAT[C/T]GCAGAGAGAGGCATACAACTTCCAATCTGCGAGTTTATGTCAGAATACATCATTCTCTCACGSGCCTCATCAGGAATAGTGTTCCCAACCTGTGCAGAAG
Ps000089	LGIII	33.1	D		V	0.325346	GRGAAGCCGAAGACYGAATTACAAAACAAYTCYTCCGRCCGAAGTGGCTACTTCTTCCCTTTGACAAGCCATTATTACTAGAGACAAAATCCTTTGTCGC[A/G]AATCTTAGCGAACCRCTCCTGAGATTTTGGCTATGATTCARAYTACTAAGATAAGAATGAGACTGCAAAGTCCCRATAGCATGGTTACATACTTCAGTAG
Ps000090	LGII	138.7	A		A	0.235895	TCATAGGCTCCTTTTCAACAACTCCAGCTTTGAATCGCACTCCTAGACCCACATTTTGCGCCAATTTTACTCCCAGAAGCTTCCTCGCAACTCCACTCTC[G/T]TCCAATCRCTTCTTCTCCAAACTTCCCCGCACTTATTCTAAGCGATCCCCAACTTCCCGTCACTTCAAGCGTTCTTCTCCTGTCATGCAGTGGCAGGATT
Ps000091	LGVI	38.7	B		D	0.301453	TTTCTAGATAATTATCACATAACCTCGTGCATTTTGTAATTTTACTATGGCACCTAGGAATATGTTTATTACTTTCTATCACCTTGAAAAGTCCATAAAC[A/C]ATATGTAACTCATTTAAACAATTTATTTAATATTTTACATGACGACTATAGAATTACAGAATGGAAGCAATCAAATATGTATAAAATGATAGTTGCATCT
Ps000092	LGI	35.3	A		AF	0.364146	GTTGAAGGAGAGAATAACCAGTGACCCTTTTGATGCTTTGTCAAMWTGGGTTGATGATGAAGCTTCTCTTGATCCTTGTCATTGGTTTGGAGTTGAATGC[G/T]CAGATAGAGAAGTTGTTGTCTTGAATTTTGAAAGACCTTTGCCTTGAAGGAACTCTATCACCAGAGCTTATGAACCTTGTTCACATAAAATCTATTATTT
Ps000093	LGII	172.4	A		A	0.191817	TTGTTTTGTAGATTTTGTGAACCCGGCTTGTGCAGCCACTGCCTTGAATGCATTGCAAGGTTATAAAGTTGATGAACATAATCCAGATTCAAGTTACTTG[C/T]GGCTTCAATTTGCTCGATCTCCCGGCCCAAGAAATGGGCCTGGACCTCRCGGTAAAAGGTGAACTGCGTCTTCTAGGGCTTTTAGGTCATATGCGCGCAT
Ps000094	LGVI	11.6	C		J	0.272096	CAGGAGCCAAAGAAGAATCAGAGTTAACATGGGATGTAACTGTGGACTTAACAATGGATTCAGCTTTAGGACATGTACTTGAATAGAATCCTACACTTGT[C/T]CCTTGCCCATGCACTAATGTGYTTACAATACTTAAAACAAACAAAAGAAACAAAACCTTAAACAAAGTACCCTCCATTTATATTATATTTTTGTAAAAGT
Ps000095	LGII	158.1	A		AG	0.131358	CTGCTACTGCTGCTGAAAGCTGTCATGAGATTGGTGAAAAATTCTTTACGCATTCAACATAGAATATCCATTTTTGACTACACTATTGCCAATCTCTAAG[G/T]ACCTGTATTGAGCTCTTTAACATACCTCCACACATAATTCAACCCAACTAGAAGCTCGGTGATTATCTCTTCAGTTTTTTCTTGATTTGCAAAGTAAAGG
Ps000096	LGVI	128.7	B		AS	0.141107	GTCATTGATGCTTAAAAGTACTGATGATGAGTTTAGGGAGTTGATAAAGAAAAGGAGTGGAGGTGGATGATTATTGTATTAGGAGCATTATGATGAATAT[A/G]TATGTATTTGTATGTGTGAATCCATAAATTTGACAAATTGTTTATATAGCAAACTATGACGTTTTTAACCGNNNNNNNNNNNNNNNNNNNNNNNNNNNNN
Ps000097	LGII	48.6	A		AO	0.299643	GCCACCCTTCCTCAAAACCCAGATCCTTCTTCTTCTTCTTCATCTTCACCTCAACAAACCAATCTTCCCCGAAGTAAAAAACCTTCACTAGGCCCCACAA[A/G]CTCCACTACTTCTKCACCACCAAACAAGCTTCCCCGTCGACCTCCACAGCCTTCAATTATGCAAATTGAACGTGCCCTCGGCGCCGGAAGCTTCMGAGAC
Ps000098			A		AB	0.338988	GGCTGGTTTATTATTTTCTTGGTCATTTGATTTTCTTTCACGCATTTAGAACAGAAATTCCACTGTCTCTTCACGTGTACAGTTAGGTTTGCTAGCATTC[A/G]ATTTGATTGTAACCGATCCCCAACAATTAAATTATTCACAGATCAATCCTATTCATAGTTTATTAAAACAGATATTGTGTTTATTCTAAGTCCTTACCAA
Ps000099	LGII	181.6	A		D	0.327413	AGATAAATGCACCAAGACTAGATGATCCATCTTCTGGTACATTTGAGAGCTGTTCTTCCGATACGTTTCAGATAAATGGTCCATGTGCGTATCAGATATG[C/T]TATGTGTACCTCTATAGATCTGGCTCAGATGGTTGGAAACCCGACACTGTGAAAATCAATGGTAATAGTGGCAGTCCTGTTACTTTCTATTACAATACTT
Ps000100	LGI	112.9	A		AH	0.310885	GCTGGAACAGTTTTGTCCTTAGCACTAGCATCCTTCACTGCCTTCAAAACAATAAACTCCAGATCATGGCATGTCTTTTCATAGTAGTTTAAGCTCAGTG[A/C]TTTGCCTGTAGAAACAACTGAAAGCATGATAATTAAATTCAAGMATGTAGCCATGAAAGCCATGCTAACTAAGAGTACTTGATTATTGTTTAGATTTTAG
Ps000101	LGV	24.5	C	Scattered allele	AL	0.368247	CTGTCTATGGTCTTGAAATGTGCATGACTGGTTTAGATAAGGAAAAGGCATCTGTGTTTTTCAAGACAAGCACATCTTCAGCAGCTTTGATGACTAAGAA[C/T]TCTGGAATCAGGAAGATCCTTCCAAAATCTGACATATGTGACTTTGAATTTGATCCATGTGGATATTCTATGAATGGAATTGAAGGGAATGCAATATCAA
Ps000102			A		AH	0.0929984	AATGGAAATGGCCCAAAGCTTGTAGAACAAGAAGATGGGATTGAAGCCATGGAAAGATTTCAGTTTCACGAAAATGAAGACTTGAGAACTATGGCAAACA[A/G]TCTAGTTGACAAGTATTTTGGAGAGGACTATGGGCTGGATGAGTAGGAATAAGAATAGCTGAGATCAGAATTGTATGTCCTTGTCTCTTGCCTCAGCTCC
Ps000103	LGII	0.6	A		AH	0.131358	AGTATATGTGGCCTTATTTGAATAAGGCAATTTGTAAGACTGCAAGAACTATAGCAAAGCCAATTATTGCTGAACAAATTCCAAAGTATAAAATTGATTC[A/T]GTTGAATTTGAGGAACTTAACTTGGGTTCTTTACCACCAACTTTTCAAGGAATGAAAGTTTATAGTACTGATGAAAAGGAATTGATTATGGAATTATCAA
Ps000104	LGII	190.7	A		H	0.304688	TAATATTAATGATGAATAAACTGTGTATGGAGTGCTCTAATAGTCACGAGGTATTCAGCGGCTCCATTTTTTTTATATTGCTTGTTAGTGGTGCTGCAGC[C/T]ACTTGCTTATCTGCTTGGCTTCTTTATTTGGAATAGAGTAGCTGTTTTTGAAAAACATAGAAGTAGCTGGTTAGTAACTTGTTATTTGAATACCTATTTC
Ps000105	LGII	26.1	A		AH	0.240828	CAATGGTGTAATTTTTACTTTTATATACACTACTGATGAATATTTCTCATATGTTTTCTGTTACTCCTTCAGTTTTCTTCTTTCCCTTTTCTTGCTCGCG[C/T]GAACTCGACGGTTCCTCTTGTTTGAAATTAAAATCTTCCACCAATGGAGGCCATARCACTAAGGTAGAAGTGTAACAATCCATTACCTTACCGTTTCCAA
Ps000106	LGV	0.1	A		AS	0.138697	TGCTCCCGTGTTACACACTTATGGTTTTCGCCCCGAAATCCGAACTAACCAAAAAGTCTATGGAAAGTTATTTACCGTATGTAATCCTCGGCGTTCTATA[C/T]GCYTACTTGTTGTTCCTTTCTTGGACACCTGAAACGGTTCGATTGATTTTCGCGAGTAAATACTTACTACCTGAGCTTAGTAGCATAGGGAAAATGTTCT
Ps000107	LGVI	134.1	A		AQ	0.332272	CTGAAGACCGACCGGAGAAACAACTCTTCTTTATTCTTTTAATTGCAACATCTGATCCTCTCCATTTTCCATGATACACAGTCCCAAAAGTGCCAGAACC[A/G]AGTTCTCTCAGCTCTTCAAGATCCGCATTCATTATGATCTGCAAAGTACTAATGTCAAACTCATCAAAACTAATCTCTTGAGGAGCTACAACCACATCCC
Ps000108	LGIII	69.4	A		AB	0.371553	AAAGTGCAGTCGTCAATTTTGGCATGTCTCACAGGATTAACATTATTCCATAAATTAAAAAGCAGAATTCCGCAAACAAAGTGGAAAAAGTTCTAATTAG[C/T]ACAAAATGACAACAAAGAACATAGATTCACACGATTACACAACCCAAAGTTTTCTTCATTTGGACAGTTCCTCAGAGAGATTTGTAGCCAAAGATTTAAT
Ps000109	LGVII	219.4	A		AQ	0.374896	TTGGATCTCCGGTCCTTTGAGATAGAGCAATGAACTCAAGCTGTTCGGTGCCAGAATCTGCCAAAATACTCGAACCCCCAGTCCATCCAGGATTGTGTGC[A/G]CGTCCATGTGACAGGTTGATGATGTTATAAGGAATTCCTGAAGGTGTGTTCCATGCCGGCAGTAATCTATCTGCAATGTCTCTAGCTTTGTCAAGGAAAA
Ps000110	LGVI	42.6	A		AS	0.209341	CTTCTTTCTAGCATGCTTTGCTTGGACCCCAGCAAAAGAATCACTGCAAGGAGCGCCGTGGAACATGAATACTTCAAAGACATTAAATTTGTACCCTAAT[G/T]CCACATCTTAATGGTAAAGGTGTTTATAGCAATATGTGCAGAATTTATGAATTTTGATTTTGCATGAAATGCGTGTGCTATTTTTGTTATTTTCAACGAC
Ps000111	LGIV	61.5	A		AH	0.225657	AAGAGGAGCACATGCAAGGTAAGATCTTGTCGAAGGCTCCATATAGCCCAAGTCTCCATTCAAGCCTCATTCATACATGCCATTTTTTTAATCACTCGTT[G/T]AGTGATATGAGAGATGATTAAGTTACTCGGGAGCAAATATACACATTGGATTATCAGTGCAAATTGTCAACTAAATGAACCAAGGTACCGCGAGGTTCAT
Ps000112			E	Failed			NNNNNNNNNNNNNNNNNNNNNNNNNNNNNNNNNNNNNNNNNNNNNNNNNNNNNNNNNNNNNNNNNNNNNNNNNGTTACATACACTCTCTTTGATAGAGTA[A/T]TTCTCCACTTTCATAGCTCAAGCCATAGTTCCACAAAATGAAACCTTCAAATTCGTCAACTCAGGTGAACTAGGACCATTCATAGTAGAATATGGAGCTG
Ps000113	LGVI	99.2	A		AI	0.319525	CATGGCTCCTGGTCTCGAGAAGCTTAACATTTTGCCATTCAGGGTTGCAGCTTATGACACTAAGGTAAACAAGATGGCATTTTTCGATCCTAGCCGATCT[A/C]AAGATTTCCTCTTTATATCTGGAACCAAGATGAGATCTTATGCAAAAAGTGGAGAGAATCCACCAGAAGGATTTATGTGTCCAAGTGGATGGAAAGTTCT
Ps000114	LGIII	180.7	A		AS	0.321044	GGTCAACAATGCAGTAGATCATGTCCAGAGAGGGACAACTGCACTTCAAAGTGCTAAGAAACTCCAGAAGAACTCTCGAAAATGGATGTGCATTGCCATC[A/G]TGATCCTGTTAATAATAGTAGCTATCATAGTTGTCGGTGTTATCAAACCTTGGAAGAGTAACAAGGGCGCTTGAGTCCGAGTCCCTTTGTCTGTTGTCTA
Ps000115	LGII	0.4	A		D	0.356784	GCAACAAACTTTCTCTTCTTACTCATTTGGGTGGCCATGGTGAAGATGGTAATGGAAACTGTGCCTTGTAAAACTAGCGCCGGCGCCGATAATGATCGGA[G/T]AAGTAGAAACCCTAATTTGTTGACACTAGAAGCGATAAGTGATGTTATTCGTCTTAAAAATGATTAAGTCCAGAACGAAAGAGAACAAGCCCAACATGAG
Ps000116	LGII	150.1	A		A	0.166465	TCAAGAGCTTATCATGTGCTGTCAACTTCACTTTCTTTGGCCTCATAACCAAGTAATCACCCTCAGATGGTTTCTCTCCTTGCCCTCTTTGAAAATACCT[A/G]TAGTAATTACTTGTCAAAACCCTCTTCTCATTACTCTCCACAGGCCTAATTCTCCAAAATGCACTATCCTCAGCCTTCTTTATCTTCCTCTTCTCAGTCC
Ps000117	LGV	133.1	A		AE	0.372883	CGCGGAATTATTAAACCATTTTTCCAAAATCCAAAGTTTCAAACTCTAATTTGAACTCGTCAATTTTCCTTATCAGTAGACAAAAAAGACGGTTTCAGTT[C/T]TTGACTCTGTCAAACAAAACAACAGGGATTTTCGAAATGTTAGGAGATTTCATTACTCGCTGTCTTATATTGCTTCTTGGATATGCATATCCTGGATTTG
Ps000118	LGII	6.1	C		AG	0.0938664	TAAAACCCGAAAAYGGTGTAACRTTTATTGATAACCATGATACAGGTTCAACTCAGAGACTTTGGCCATTTCCTTCTGATAAAGTCATTCAGGGTTATGC[A/G]TATATTCTAACACATCCYGGAACACCATCAATATTCTATGATCATTTCATTGATTGGGGTTTGAAGGATGAGATAACAAAATTGGCTGCAATAAGACAGA
Ps000119	LGV	136.2	C		Z	0.269639	TTTAAAAAAATGACATGGAAAACATACAAAAAATATCCACATTTTGCTGGATTAATACATCCTTGTAGAGTCATAATCGTGACGACTTCTTCCAGATAAG[G/T]TGTCCAGCAAATTCTTCAGTGWAACAGATTGGTGGAATATTACCTGCCTATTTTACATCAAAGCAGCCTTTGGACACCCAGAATATCAATGGATATAAAT
Ps000120			D	monomorphic			GTAGTCATAGCCCAACACGTATGTATGAACAGAGACCAAAACATTCAATTTTGTTTTGTCAATCGTTCATCTTTTGACGGCTAATAGTTACAATTCCATT[G/T]TTACCAGCAACCTTCAAAAGTAAAGTTCCATCGATTCAAAGAAAAATGGGTATTCCTTCMGAACTTAGGGATGYTTGGGTCTCCAAAAGAAATTCTTTCA
Ps000121	LGVI	102.1	D		AG	0.0206141	TTTCTTCCATTCTTTCACAAATTATGACAAAACACAGTCAGTGAGCCACTGAGCCGCCGCCGACGGTCCGYACCTGCCAGCCGCACGTTCACCCTCTCCG[C/T]CATCTTCCTTCAAGATTTCCACTTCTCATCGTCCTATTCGTTCTTCTTCACAGGTTTCCKTTGCCATGTTGGCATTTTCAAGAGGCGTTGTTACTCGCTT
Ps000122	LGII	160.1	A		AG	0.123855	TGGCGAGGATTTTGCGGTTGCAGACGCGATTCGTTCCAACACAATCATTCCAATATCATCGCCACCCCATCGTCCAAGCTTCCTCTTGGCATTCTTCGAT[A/C]GATACAATAYTAAACAGATATGGATTTCTTAAAAGAGAGGTCTCGACMCAGACAAATCCAAATAAACCCGTTTGTGAAGATGTAGGGAATAATGAAGCCG
Ps000123	LGII	69.5	C		A	0.0929984	AGGCCAAGGGAGAGGTTATCAGCACCAAGCGCAAACCTGAGGGCCCCAAACCTGGTTTCAAGGTGGAAGGTGCTACACTGGAGACTGTTACTCCAATACC[A/G]TATGATGTTGTTAAYGATCTCAAAGGAGGATATTAGAAGTTTATTGGCATTTTGTTTGACTGCACTTTGTTGTGCCTGAAAATTTATGGAACATCAGACT
Ps000124	LGV	55.2	A		AH	0.237536	CGTCTCTGTTATATCCTACAATATAGAAACTGAAGGATTGCCGGCGATGAGACATGGTGACGCGAGTTACCGGAACAACTGAGATTGTATGTCTCTCGCA[A/G]ATGACCCTTGCVGTGGTCGGCACTTGAGCTCTCTCAGCAATGACTTCCGAAGAGAACTTGTTGAGRAAAAAGAATCAGCAAAAAAGGCAGGAGTGCATTG
Ps000125	LGV	0.3	C		W	0.368822	GGATGAGGAGGATGCGAGTGCTGAGACGATTGCTTAGAAAGTACAGGGAGTCAAAGAAAATTGACAAACACATGTACCATGATATGTACATGAAGGTGAA[A/G]GGTAACGTTTTCAAGAACAAGAGAGTCTTGATGGAGAGCATTCACAAGTCCAAGGCCGAGAAGGCAAGAGAGAAGACTTTGTCTGATCAGTTCGAGGCAA
Ps000126	LGIII	191.6	A	Scattered allele	AT	0.364371	TTTTGCCAAWTCCTCTTGCTGCTGCAGCTGCCGAAGACGCCGCCGTTGATGCCRCAGAGCAATTGGTCACAACCCCCGTTGATGCCGGGTCCGTAATCGT[A/G]TCAGTTCTTTTCTTCCTCGCTTTCATTGGCTTATCCGTTATCAGTATCGGGGTTATCTATTTAGTAGTAACAGATTTCTTGACAAAAAGAGAGAAAGAGA
Ps000127	LGIII	117.3	A		V	0.370469	AACGACACGGAATTTGACATGAATAAATATGCTAAGAGAATGAAAGAGGAAGATAACAAGATGCACTCGTTATGGACACGGACAAACTCGCTATCATTGG[C/T]CTCRCKCAATATTCCTTCTTCTGATTCAACTGGGTCAGAAGCAGATTCTGATGCTTCCAACAATGAGAAAACACTCGGTTCCTCTATTCCTAACCCTGAG
Ps000128			D		H	0.212299	AAAAGCCATAAAAATAATCTTATATCTAATGATACACAGAAGACACAAGATTATACYAAGTTCAATTGCAAAAATGATTAACTCATATGTCTCGGTAAAA[C/T]AAAGAACAATCCTTCTAACAATAAACACTTGAGAAAAYTGAAGTAAATKAAAACAAAATASATAGTCTCCCATAAATTGAAACCATAACAAAAGTAAACA
Ps000129	LGIII	189.9	A		AT	0.345045	CTGAAACTACTGGGATTGTTTCTGTGGAGAATACAAGGATGGGGATTAGGCACACTGGTTCAACTGGAATGCTTGTTGCTGGAGTGGAAGCTCAAATTGT[C/T]AGTGTGGATACATTGAAGCCACTCCCTCCTGGACAGCTTGGGGAGATATGGGTACGGGGTCCGAATATGATGCGAGGTTATCATAACAATCCACAGGCCA
Ps000130	LGII	61.2	A		AO	0.306287	TTTTGTCAATGGAGGATCCAAATGGCTGCACTGGTTTTACACTTACTAGAGTTAACTGGACTGATTGTTGGGATGGACATCCCCATCTTTATACTCCGGC[C/T]GAGGTTTCTCCGGAGCTTGTTCGTCAGCTGAGGCGATCCAATTCAAGCTACTCGTATTTCTTTGCGAGGAAATTCTCGCCGGAATGTCTTGAGCCGTTGA
Ps000131	LGVI	40.6	C		AO	0.35488	GCATCTTCTCTTGTGGAATTTGAAGATAGTTTGTTGACTCACAAGCATGGCGGCGTGCATCTCAAATTGTATCATGTCGCAAGTCTCAAGTCATCTCAGA[A/G]ATCCAAAYCATTTTTATTCTCTGACATGCTTGCGAAAGATCAGGAGCGTGTCAGGTACCTTCATTCGAGAATATCCACCAATTCTGATTCCAAAAGTAAA
Ps000132	LGVI	133.7	A		AM	0.374575	AGATTGTATCAGGGGACTATTTGGGGGATGAAGTTGTTGAGCCTAGTTGGTTGAATTTTTTTAGGCAATGGGGTCCTAAAATTACTTATGATTTAGGTGA[A/G]GAGTTGAAAAAGTTGGATAAGRTTGTTCCTGGTTTGAAATTGCCCAATGAGCTGTTGGGTGAGGAAGGGCCCACTGGGCCAAAGCTCAAGAGAAATTGGA
Ps000133			H	heterozygous genotypes in excess			AGTTGTCATTTACCTATAAATATTCAGACATTAAAACCAAAAGCRGGACTTACTAAAATGCACATTCTTCTAAAACTCCTTTTTTGGTTAAGCATTCTCT[A/T]CATCAATATGGCMTCTTCTTCTTCTCTCTCATCAGATACCAAACAACAAGAATCTGTTGGTGGTATTGAGGATAAGAAACAAAATCCAGTTCATGAAAAT
Ps000134	LGII	77.1	C		A	0.0752352	AAAACCAATACGCCTCTTTTTTGTGTTGTATAAACCTAGGTTGTGAGCTTGGCCTCGAAGACGATGATACACTAGAACTACTACACTTAGGTACTAAACT[A/G]GTCCTCGAATATGAAACCCTAGAAGTAGCAYTGATACTCGATTTGGGGAAACTTAAGCTCTTACCRTGRAAATCTGAAGTTGTGAAACCTAATCCATTTG
Ps000135			D	monomorphic			ACAATTCCAAGAGTGTAGATCTATCTGAGATAAGAAGGAAATTTTCCAAAATTAATCCATCATTTAATTGTTCCGATCAAGGTTTTAAATAACGGTCGCG[A/T]AACTATCTTGAAGGCATGCCTATTTAAAGTAATTGATATATTCATGTTTTTGCCTTTTCTAACTGGCTGGTAATATATTCTATGTAGAGTGAGGTTGCTT
Ps000136	LGVII	69.3	A		AC	0.348733	GGATTCTCCAACTTTCAAATTTTAAGGATGATTCTAGTCCAATTGCCTGGGATTGTTCTGCCTGGGTACGTACCTATGCATTATTTTTGGAAGAAAGACT[C/T]GAATGCTTTCGAATTCTTAAGTATGATATTGAAGCTGAGCGTCTACCCAAAGCTTCCCAAGGACAGGAGAAGGGACACAGCAAGACCAGGGATTTAGATA
Ps000137			E	Failed			AGAAACGAGAGCTCGTCTTCAAAGAAGACGGCCAAGAATACGCTCAGGTCCTCCGCATGCTCGGTAACGGTCGATGCGAAGCCATGTGCATCGACGGAAC[A/G]AAGCGTCTCTGTCATATCCGTGGGAAGATGCACAAGAAAGTTTGGATCGCTGCCGGGGATATTATTCTCGTCGGACTTCGTGATTATCAGGACGATAAGG
Ps000138			E	Failed			CATCATTTGTCACCACAATTCCTCCAGAAGCATCAAGAAGCATCTTTAGCATGGACCTGGGTCCCAAAGTTGTACGAATTATATCAGCAACAGCCTTCGA[C/T]GCCTGAATATTAGCATGATGCACCTTAGCTCCAGACTCACGTTTCAAAGAGTCCTTGAGAACTAAAACTGACGAGTGCATGATTTCTAGGTTTAAAAATC
Ps000139	LGVI	123.3	A		D	0.329881	CATCRAAGAGGTGAGAAAGATCGTCGTAGAGAAAGGCTGCGAGTTGCTCCAAATTTACATTTGATTTTGGTGGACTCTGCTCTACTGAGCTCAGCTTAAT[C/T]GCCCACTTTGTGTGTTTTTTGGTTTTGGCTCTAACACATAGTTTATGGAGAGGAAKTGAAGGATAGTGGTGGAGGTTGACGGCGGAACTTGGTGACCGGA
Ps000140	LGVI	100.3	B		G	0.307831	CCGACGTCGTTTCGCACTTCAAACGCAAATTCTATCAACGCTATGTTGATTCAGATCTTGTGGTAGAACCGATGTCTTTTGGCAGTTCATCTCAGCCACC[A/G]CGGCCGACACCTACCCCCTCGTCATCATCAGCACCGCCCCGGTCAAATGATCAAGCTCGTGCAAGAAGCACTGGATCAACTAATAGAACTTCTGGGACAT
Ps000141	LGIV	39	A		L	0.359557	GGACTGAGTTTATTTCCGGAGCAGGTTCTGCTGCCGCTTGCACCGGAATTGATTCTGCCACAGTTTCAGTTTTTGGGACTGAGTTTATTTCCGGAGCAGG[C/T]TSTGYTGCTGCTTCTACTTTGGTCTCGGAGATAACGTCGGGAGGAGTAGCTTCTGCTTTCTGTACGGTCTCGACAATWTCGGGARTAACTTCTGCTTTCT
Ps000142	LGIII	117.3	A		AG	0.285515	TATGTGACCCTTGCCGTGCTGGTTATGAAACCTCCGCTATAACTCACATTGCTGGTGCTGAGGTTGCCTTGGAATGCAAGGATAGGATCAGCAACAAAGT[A/G]GTGTACACRAAGGCAGGGAGGACGGACCCATCTGGGGAATATACCATGTATGTTGACGAGGATCGCGCAGACAATGTTTGTGATGTGAAGCTAGTAAGGA
Ps000143	LGII	214.9	A		AS	0.261048	TCTGTGAGATTCCAATTTTTCGTTCCTTCCTTCCCCAATGGAAATGGATTCCACTCCGAACGGAAACAACACTGCCACCGGAACTCAAATCGGAGCCACC[A/G]CCGCCGTCAACCCTACGCCTGCTCCGTCCTCCAACCTTCCCCGACTGACGGAGTCTCTCAAGCTCGAACATCAGTTCCTCAGAGTCCCTTTCGAGCACTT
Ps000144	LGIII	26	A		N	0.368105	GCTTAGACCCTGATGGTTGGAAATTGGTATTTGTTGATAATGTCGATTTTCTGAAGGAATTAGAGTGACAAAAGCATGGATTTTATAGATCCTACACTTC[A/G]CTGAACTTATAATAGGCCAACAATTTTTTCAGCGATATTTTATAATCGCGCTGTCAATTCAACATATCGATAAAGAAAAGTAAACATGTATTTACAGCAA
Ps000145			A		AG	0.0921462	TTTTATTAAGCCAYTCAATTCAAATTATAAGGCACAAATCCACAAAATGCATAGACAAGACAATTTATTTTAAAAAACAACATTAAACCTATGACATATA[A/G]ATGTCACTTGGATTATTCAAAGATTACGAACTTTGTCTTAAAGATCATAGACAGCTGCCAACAATTCTCAGTTTCCAATTTTGAAGTTGTCATTCTTCAT
Ps000146	LGIII	181.4	A		AH	0.28004	AATCACCGGTTCGGCCCGAACCGGATCATCCGGCTCGATTCGCCCTCCCACCCGGTTCTCATCGCAAAGTCGCGATCGCCGTTGATCTCAGCGACGAAAG[C/T]GCCTACGCCGTCCGATGGGCCGTTCAAAACTATCTCCGACCAGGCGACACCGTCATCCTCCTCCACGTCCGTCCAACTAGCGTCCTCTACGGCGCCGATT
Ps000147	LGII	6.1	A		AG	0.123855	AATTTTCCTGACTAATTGTGCCGGTTTTCTTGACCCCTATGTGTTCATCATCTTATCTTATAAGATAAAATAGAATATTCAGAGACACGAATATCTCTCA[C/T]GATGCTAAGCCTGTTGTCTTACAAATGGGACACAGATTCTTGTGCATTAGCCACTGTTTGATACAGTCGGTATGAAAATCGTGCCCGCAGTCCAACGATC
Ps000148	LGVII	92.8	C	Non consistent on 1 Ril population	AG	0.0581461	CTACATACACTTCTGGGATTTTTCTCACAAGATTGTTATAATCTTCACTTGCTTTTCCCATCTCAAATTGTGACCGAAAGTTTAGTTCTATGATTACCCT[A/T]ACATCTGGTTTCTGTTTGCTTGTRCTRTGTATCACATCCAAAAATGTATGTTCACCTGATGGAAGATTATGTGAGCTAGTCCATTTAGTATTACAAATGG
Ps000149	LGVI	42.6	A		J	0.31673	AAAAGTTTCCTCAGTTGGGTTTAAAGCAAAGTGATTGCATTGAAACAAGTTGGCTTCAATCGGTTTTGTTTTGGACTAATATCAACATTACGGAACCGGT[C/T]GAGATTTTGCTTGATCGTCAACCGCAATCGTTGAATTATTTGAAAAGAAAATCTGATTACGTAAAGAAGCCGATTTCGAAGGAGGGTTTGGAAGGGATTT
Ps000150	LGV	0	C		AJ	0.374321	GAGAAGAAGGTTTCCTCTCTGCAGCCAAATTCAATCGCAGCGGCCGATCCTGAACCTCCACGCCGTTCATAGCCTTCAAAGCAGCCTGTAAATCCTCAGC[A/T]GTTTCAAAAGTAACGAATCCAAAACCTCGAGATCTTCCATTGTCCTTCTCATAGACGACTCGAGCACCCAGTAATCCCGGCTGTTCAGCAAAGGCATCTC
Ps000151			A	monomorphic			TCACTTCAGCAGCCGATACCGAGATACCTCCATTCTCCTCACTCAGGAGCTCAGCAGTAATTTGATTCCTGCGTTTCACCCGCTCTTTGGCAGCAACAAC[A/G]GGGTTCGACAAGTCATTCACATTCTCCTCAACAATTACTTGCTCCACTACTACATCTACTTGACTCCCTTTCTTTTTCTTTGGAAACCTAAYCCTCTTTG
Ps000152			E	Failed			GAGAAATGAGCTCTGGCTGGCCTGGGACAACGCCGCCGGGSTCGAGGGATGACGAAGGGATTGAGTACATAGTGCAATTCATCCTCCGTGGACCTCTTGT[A/G]CCGAGGACATTCAACTCGTAGGTRACCTGTGCCACGTTGTAGTTGCCACTAGGGACCTTTGGAGAAACTTTTTTCGAGTAGAATCTTCGGCTGCTGCGTC
Ps000153			A		A	0.0199959	CGGAGAGAGTCAAGAGGAAGAATTCGCGAAACATGTCGAATTCTGTAGTTTTTGCTGCTGCATGTAGTGAGAGTTTTGAAGAAGAGAGTAGCGAACGTGG[C/T]AATGAAACGACCGGTTCGAAATCGGGTGGTTCGCAGAGAAGGCTCTGGGTGAAGGATCGTTCGAAAGCATGGTGGGATGAATGCAACAAAGATGATTTTC
Ps000154	LGII	0	C		AH	0.290889	CCAACAGTAAACGAACTATAATGGCCCACTTGTTACACTGAATTCGAAAACCCTGYGCTGCAACTGGTGCTTTACGAGCAGCCTGCAGGAGAGACTCCTT[G/T]GCATCGGTATACTCCAACTGAATAGTCCGAATTTTCCCAAGGTAGAAGAGATAGCGACAAAACTGCTGGTTTGAATGTGCCTCAAATCGCGGAGCCTTAG
Ps000155			A	heterozygous genotypes in excess			ATATTGCAAATATTGTCAATACGGCCATCTATACCACTGCAAACGTGAATGTCACACAAGGTAATCCGGGTTTTTACAATCAGTCTGGGCCTTCAATGCC[A/G]CCACTATGCTATCCCTTTGACGATCAACTTCGAGAACGCCAATGTTCAAACCAAGAAGTTTCTTCTGACAATGCTTCAATGGTTTGGAAGAATTATGTAT
Ps000156	LGII	60.4	A		D	0.273037	TGGGTTTGAAAGAGAAGAGGGTGTTTGTGGGTTTAATGAAGAAAGTAGAGTTGTTTTTGTTGAAGAGGGAAAGTGGGGATTTGGTTGTGAATAATCTTAA[C/G]GAACATGAAAAAAGGGATTTGGTTGACATCATTGTTGCTGGTATGCGCATTGCATTTGCAGSAGTTGGTTGTGAGATAGAGAAAGAGAAGGGCATTGTTC
Ps000157	LGVII	92.8	A		G	0.33132	GTTAGGCGACTAATAATGGAAACTGTAAGTTGATTAGAAATAATAATCAAAAACATAAGGTCCAACCTTAAGGATCTTGATGAAAGATGTGTCCAGTGGG[A/C]TAAGTTTGGTAATTGATGTTAGCCTAATTGTGATATTGTGGCAGCAGCACTTTATGCATGCATATATAGTGCTGAATCTGATGATAGTTACCATTTATTT
Ps000158			E	Failed			CTTAGGCTGTGATAATCATCCTTTATCCAGGCAAGAATTGATGGATCTAGTCGAAAAAAGTGGAAAATTTAGTAAAAAGTTCGAGAAATTCACAGGAACC[A/G]RTGATCCTCTTGGTAAGAGATTAAACAACTCAAAAACGCGGCAGGAAGTAGGGTGGGAGCCCAAGTATTCTAGCTTTGGTCATTTTCTCGAGACCTTATG
Ps000159	LGIII	170.1	A		AL	0.370275	AAATAAAACGCTACCTGAGAGAAACACGTTCTCCCAAAAGTCGTTGCGAAACACACACAGTACAACACTGCATTCTCTGTTTCATCTCTTCATCTTCAAC[C/T]ACTCTGAAATWCCAAACCATAAAACGCTGCGTTGCGTTTATTCTGTTTTGATTTTTCAACTCCTCTCTGACCTAACTCCACCATGGCCATCGCCGGCCAC
Ps000160	LGII	47.9	A		D	0.326345	CAAACTTGGAGTAAGGTACAGGCTTTGGAGGGATGCATTGGAAAAAGGAGATAAGCAACTACCTTTCAGCACATATAATAATTAAAACACAGAAACCAAA[C/G]ACTGCATTTTGTCTCACTTAGTTATGCTTCTTGGATCCAAATAAGGATCTTCTTTTGTTTTTTGTCAAAACTCTTGGACAACCTTGGATTAGAACTTCAT
Ps000161	LGV	133.8	A		AG	0.138697	YCTCATTATCCCTCGCTCSGTACAAGARGATTTCAACCGGAGGAGAAATCTCGCTGATATATCAGCGATTCTCCCGGAAGGAGCACCGGTGGTAGATCCA[A/C]GAACTCACCGATTAAAAAAACCGGTATCCGTTCCAGCCGGAGCTCCACCGGTACTACCAATCTACGACGCWTTGGCACCGGGACCATCTCTAGCTCCGGC
Ps000162	LGII	172.8	A		AQ	0.245641	CTTCTTAATCACAGGCAGAATCTCAGAACTCAACACATCTGCCGGAATAAAACCACTTCCGGCAGCYGCCGTAGCGGCCGGCAACCCCAAAAATATCTTC[C/G]TAACAGGAACATTCTTTGTCCATTGATTCCAAGAACTCACAAGATTAGTTATGTTCCCATTATATTGACAAGGAGGGTTGTTATAAAAYTGAACCCAAAC
Ps000163	LGII	175.2	A		H	0.191817	CTACTTTGGGACCTGTAGTTGTGATCTCTTGGATGAAGAATGAGTTACTCGAGTTCTGGGAAGGAAACATTCCAAAGCTCAATGATAAGAACCGCGGAGT[A/C]GAAGTTTAGCWTGTTAACTGGTAGTTTATAGCCAAAAAGAAAGTTGTAAATTCACTTGAGAATCTTAACTGATGCGACTCACCGTGAAAATTGACATTTT
Ps000164	LGIII	117.3	A		S	0.372383	GAACATGCAGGTTGTGGGACATAAGAAATCTTTCGCAGTCYTTAGCAGTATTAAAGGGAAGAATAGGTGCAATAAGGGGCTTAAGATTCACATCAGATGG[A/T]MGGTTTTTGGCCATGGCTGAGCCAGCAGACTTCGTCCATATTTTTGATTCACAATCTGGTTATGCACATAGTCAAGAGATAGATATATTTGGCGAGATTG
Ps000165	LGIII	135.4	A		V	0.355303	TAATTGACTCGGTCATTATTTGATCCGGAAAGCTATTTTCCTCCGACGAAAATGTTTCTCTGGCTTCATTAGCATCTATTATGTGAAGTTGCAGTTCTTG[A/T]GCTTCTTCTGCCATATGTAGAAGTGAAAGAGAGTTAAGACCCCGACGTATAGTTGCAAAATTCTAAGGCTNNNNNNNNNNNNNNNNNNNNNNNNNNNNNN
Ps000166			A		A	0.0929984	TTAACAAATTAGTCAACATTATAACCTGATAGGATTTCAAATAAGATAGAACATGTAAAAGCAACATTAGCTATTTTCTCAGTATCATCATATAGCAACA[C/T]TAGCTATAGTAACCATAAAAGACAAACACTTGAAATGACAAACAGCAAAAGATTATAAATGATGCCAGATAGGACTTCAAATAACATGAACTTATTTCAG
Ps000167			D	dominant	U	0.0475617	TCCACTACAGTTCTTACGAGATGTTAGCTGGTCATGTTTGGAGAAGCGTGTGCAAAGCAAGATCGTTGCCTGATGATCAAGAAACCAAATTGTATATCGC[A/G]ACYGACGGAAGRGCGAGATTGCAGCCTCCTCCTCCACCGGGTTACTTTGGGAATGTGATATTCACAACAACACCTATAGCTATTGCAGGTGATCTCATGT
Ps000168			D	dominant	U	0	TCTCAGCTCTTTTCTTCTTGGCGGCTTCAAATTCTTGRGTTTTGGCCAAAGCCCATTCTTCTGCTCTCTTCTGTTTCTTCAGAAAAGACTCTGGGGCAGT[C/T]GTCTTCACCTCTTTACTCATCTCGAGGGAGGAAATGAATCTCTCTGAAAATGCGAATTAGGGTTTCTCGGCGAGTGGAGAGATGAGTTAGCTAGCCMGTA
Ps000169			E	Failed			TTGCYGGARTTCTCTATATCTCTACAGAAAAAGTTGCATTTTGCAGTGAAAGACCAATTACTTTCTCTTCTGCAGCAACAGGRGAGTGGCGGAAAGTACC[G/T]TATAAGGTTTTGATTCCGGTTGGGAAGATAAAAGAAGTTAAYGAAGGACAGAATGTGGATCAAGAGGAACAAAAGTATATAGAAATTGTAACTCAAGAGG
Ps000170	LGVII	76.4	C		N	0.301453	CTGTTGGCCATGTTGCCTAAGCCTTGTTTGGCAGTGTCGGGATACTTTGTTCATTCCAGAAAAAGTTTTGAGGATCAACTTGAGTCTTAACCTTAACCAA[C/T]CTCTCAAAATTTTCACCAAAGTACTTCTTTCCATAAACCACTCCTTCATTGTATTCATCCTTACCATGACTATTGATACCAATATCAAGGTCTCTATART
Ps000171	LGVI	137.4	A		V	0.37183	GGTCATCGGCTGTCACGGAATGGTAACTCCGGTGAGGAGGCCCAATATCTCCTCTTGAAATCAAGGCCCAAGTGTTGGTCTTAGTATCAAAAGAATAGAG[C/T]TCATTGAGTTCTGTGTGTTCAACATCTCTTCCACCAAATACATAGATGGTTTCTCCAACTGCAGCCATTGTGACACCAACACGTGGCGGCGGGATGCTGC
Ps000172	LGII	203.4	B		AQ	0.374745	TCGAGCATTTCTGTATCCACGCCGGTGGCCGTGCTGTCATCGACGAGTTACAGAAGAATCTTCAATTATCAACGGAACACGTGGAAGCGTCGAGGATGAC[C/G]CTACATAGGTTCGGTAACACATCGTCTTCGTCGCTATGGTACGAACTCAACTACATCGAATCGAAAGGAAGGATGAAGAAAGGAGATAGAGTTTGGCAGA
Ps000173			E	Failed			CCGGAGATTGATAATCAGAAGGGGACATACTGAAATCTCGTGTGAAACAACGATTAACTGCATAACCAGCTCTAGCTTCTGCAGATGCCATTACTTCTCG[A/G]TCAGATTATGAGCTTTTTATKGAGAATTCATCTTATTCGATTTCTTTAACTTTCAAGATACCATCAAATTCAAAGGTACTATAAATTATAGGTTGTTTTG
Ps000174	LGV	0.3	C		AJ	0.374974	AATTCAACCACAAGAACTAACAAAGTGAGAMAAAATGGCTTCTATGATATCCTCTTCCGCTGTGACAACAGTCAGCCGTGCCTCTACGGTGCAATCCGCC[C/G]CAGTGGCTCCATTCGGCGGCCTCAAATCCATGACTGGATTCCCAGTGAAGAAGGTCAACACTGACATTACTTCCATTACAAGCAATGGTGGAAGAGTAAA
Ps000175	LGII	22.4	A		AG	0.180867	ATTGATTTGGTTATTGAGATTAGATATGGAAGCTTGTAACCTATGTTTACCATAGAAGCCAGGGAAAGAAACAGTTCCAACTTGTGTAAAAGGATGATGA[G/T]GAGGAGGAACTTTTTCTTTCTTTTCTATGAATTCTTCTGATTCTCTTCCATTTTCTGCATCTGATAGCACCTCTATTGATTGTTGCCTATCCATGCCTTC
Ps000176	LGVI	56.1	A	Scattered allele	J	0.374761	ATCAATCTATACTCTATATATACCTTCAAAACTCTGCATGCATTCATCAAATACAWCATTTGGGCATCTAGTGTCCTCCTCTTWACATATCTCTCTCTTT[A/C]TATAGCATTTGGTTGGAATAGTATTCTAAGCATAAAAATGAGAGCTAAAGTTCTTATTCGATTTCTTCCCCTTATTGTGGCCACTCTTTTTGTGGTTACA
Ps000177	LGIV	39.6	A		I	0.371223	TAGAGCCTCTGCAACAAGCATTAGAGGAACAACAATAKCGCGTGCGTTKACAAAAAGTACCAGGCCATTGTAACGCCAAAGCGAAATAGTCAAATTCTCT[C/T]TGTTGGTGGCCTCCGCCTCCTCCACGCTCCAGCTCATCSGCGGCAATTGCCGGAGAAGATTYTCCGGCAAAGACGRCGAGAGCCAGGAATAGGCATAGAA
Ps000178			A	Other probleme			CTTGTCAAGACCGTGGATTGCACGTGCATTTCACCATTCCAAGGAGCTACACTTGGGCTATTCCGTTGCTCGCGCTGCACGATAGGATCTTGGAGGAGTC[C/G]AAGAAGCGYGAAAGGAAGAATGCTTGTGGCTTGCTTAGAGAGATTCAGCAGATTGAGAAATGTGTTAGACAGATGAGTGAATTGGCTGATTCTGCGCAGT
Ps000179	LGIII	175.1	A		V	0.368247	TACCTGCTGACATGGTGGTGAATGCRATGCTAGTAGCKATGGTGGCTCATGCAAATCAACCTAGTGATGATCATGCCATATACCATGTAGGTTCCTCCGT[C/T]AGAAACCCATTGAGATACCTCAATCTAAAGGATTATGGATTCAGATATTTCACAGCAAAACCATGGATAAACAAAGATGGAACCGCGGTYAAGGTTGGAA
Ps000180	LGVII	176.3	C		AH	0.283856	CACCACCGTCCTTAGGCAGCTTCTTTCCGGCCTTTGGCTTCTTCTCGGCAGGAGCCTTCTCTGCTATGGTGGACTTCTTCTCCTCCACGGGTTTCTTCTC[C/G]GCKGGCTTCTTCTCTCCTTTTGGTGCCATTTCTGTTTGGKAATTTGAAAACTGAAAAYTGAAATAAGATGTAAAGATGCAGATCGAAAAACTGTGAATAN
Ps000181	LGII	214.9	A		AS	0.220349	TTCGACTCCATTTTCATGACTGCTTTGTTCWAGGTTGTGATGCATCGGTGTTGTTAGACGACACGGYGAATYTCACGGGYGAAAAGAAATCGTTCCCCAA[C/T]GCGAACTCGCTAAGAGGYTTTGAGGTGATTGACRATATCAAATCTCARTTGGAGAAAATGTGTCCTAAAGTTGTTTCTTGTGCTGATATYTTAACCCTAG
Ps000182			E	Failed			NNNNNNNNNNNNNNNNNNNNNNNNNNNNNNNNNNNNNNNNNNNNNNNNNNNNNACTGAAATAGCTTAACAGCTTAACGAGACAATATGTATAAAGTTTAT[A/G]GAATCCCTCAAGTTCATGATGAGAATGTCATGATATTTGAGGCAAATAAGGTTCAATATGAGACTAAGAGACTTTGTTCTGTTTACTCCAAACAAGGTAC
Ps000183	LGII	162.5	A		AH	0.220349	CTCCACTCATCATGAGAGCCATTAACTCCTTCTGTAATCTCTGAGAAACGGATGATGTGTCAACAGGAAGAGGAGAAGCGAGAGACTTCTTGGAAGAGGC[G/T]GCGGATGGTCGACGGTTGCGACCGGGCGGCGATTGGTCAGAGGAATTTTCGGCGGTGGGGTTTGATCGGACCTCCATGATAGCGACGAAGATCAAAACGG
Ps000184	LGII	195.8	C	Non consistent on 1 Ril population	D	0.348733	AAGCCGCGGAGCTTATGTTAGAGAATCCAAACTATTTCTTAGTCAATTCTCGTTCTCTTCGCATTTCTACAAGATTCTCTCCTCTTGTTGCAGACGAAGA[A/G]CTGGAACTCGGAAGTGTTTACATATTTTTTCCWATGAGAAGACTCAACTCTGTCGTTACGGGGGCTGACATGGCGGTGCTCTTTCTGGCGGCGAATTCTG
Ps000185	LGII	162.7	A		AH	0.24088	TTTTCTTCAACCATGGTGAATAATCCATGAGATGATACTCACTATAAGATCTACCAGGAACTTCAACACCACCACCTTTACTAGTCACACCAAAGCCAAA[C/T]ACAGTTACACCCAATAGTGCTGCTATTAGCAACAACATAATCACCAAATACAACCATAGTGCACATGCTACATGAAAACAAGCACCAATGAAACCAGCTA
Ps000186	LGII	49.7	C		AS	0.301385	AATGCATTTAAATGTGTTGGAGCAAATTCATTTCTAACCAAGCTTAAATTTGTTATCTAGTATAGAACTTCTGACTTATAGTCTCTCTCTACCATTTTAG[A/G]TCTGAAAGGTATATCCAGCTTCAGCAAAATGTGATTTCACCAGTGCCAGAGATTTGAAGCGGTGAGAAATTTTGTTCTTTTCTTCTTTGGACATCTCTGC
Ps000187			E	Failed			GACAAGAGCTAGGACTATTTGCCATATACGATGGACACCTCGGAGACAGTGTACCGTCATATCTGCAAAAGTATCTCTTTTCTAATATCTTGAAGGAAGA[C/T]GACTTCTGGAACGATCCATTCATGTCGATTTCTAAAGCTTACGAGTCAACAGATCAGGCGATTCTTTCTCACAGTCCTGATTTGGGGCGAGGAGGATCAA
Ps000188	LGV	135.3	A		L	0.334586	CTTCCACAATCAACTTGAAGAACCAAACACAGTTTAGCAACAACACCAAGCTTAAGCATTTCTTGAACAACATTATGAGTTGCAGAGAATCTTGAAACAG[A/C]CAACAGAATCCGAACAGCTCTATCGTTCGCGACCGACGAAACCCTAAGAATCTTCTTCGAAACAACAGCCATTCCTGCTCCATGTCTCAGAAGTTCAGCT
Ps000189			E	Failed			NNNNNNNNNNNNNNNNNNNNNNNNNNNNNNNNNNNNNNNNNNNNNNNNNNNNNNNNNNNNNNNNNNNNNNNNNNTCCTTCTGTTCCTGTATCTCCTTCTC[A/C]TAATTTCAAATGGCTACCATAATTCATGCATTGGTTATGTTCTGTTTCATGGTTTTGATGCATAAGGGTGATTCCTATGAGTTTGTAGTTGGAGGCCAAA
Ps000190			A		AH	0.12606	TTCCATGACCTTGTATGCGGACTAYGTGGTGGAGAGCTTGAGGCGGTAGCTTTGATGGATATGGGATTTTGTTTGGTCGTGAAGATATATTTTGAAGGCT[G/T]CCATGCCATGCCATTTTATAACTAAGATTACGACTGAAAAAGATATTTTGTATCGTATTACTGTCATATTCCTATAGCATGTACATTTGTCTCACAAAGG
Ps000191			A	monomorphic			ACCTAAAGCCAAAGAGTCCTTTATTGGTACCAAGTTCCRATTTTGAARTTTGTTGAAAGAGTTCCASTTGAAGCGTTGTTCAAATCATGGATGGACATGA[C/T]TCAGAAGATCCAAAACAAAGCACYGCTGATATGACTGTTTTTGTGCAAAATCTTCTTCAGCAGATGCAAACTAGGTTCCAGACAATGTCCAACTCCATCA
Ps000192	LGII	171.3	A		AG	0.147116	ACACTCTCTAATGGAATCCAATAATTCACCTCTCAACCAAACAAAACTTGTGCATCCAAACAATAACCATGATCATGAACAAAATGCAACACTCGAGATC[C/G]AAAGCGACGAGTTCGATTACTCGAAAAGATCACAATGGCTTCGCGCCGCGGTATTAGGAGCYAACGACGGATTAGTTTCAACAGCGTCGCTAATGATGGG
Ps000193	LGII	159	A		AH	0.287571	ATGGAGTAGAGAAGGCATAGTTATTTCTACCGATGAAGATGTGCAGCAAAATCTGTTTTGCAGTCTGCAAGACATAGGCGGACATATCATGAAAATTCCG[C/T]TAATTGGTTTCCAAATACTTCTTTTTATGCATTTAGAGGGAACACCATTGGGTGCAAAAAATATACCGATTTGGGGAATTTTTTCTCCCCTTTTTCTGTT
Ps000194	LGVII	49.2	A		C	0.35215	TTCTTTTCCATCCTCATTTTCACCCTTTCGCCAATTCCCARCATTATTCCCAACACTTTCACGCGATTCCCACGGTTAGGGTTTCAATTTTCAATTTTCA[A/G]TTTTCAATTTTCATCTCTCTTAAGATCCAATCCATGGAAAGCGAAGACAATTTCAGCGACACGGTTATCAAAACCCGCTCCGCTCTCACRGACATGACCA
Ps000195	LGVI	140.1	A		AT	0.374896	TACAAGAGYTCAACTTATGGTTCAAGGTTGGCTGATAATAGGCTTGGAAATTATGAAAGGATTGCTGCCACTTAATATTGGAGGATCATAGTGTTGTTCA[A/G]TTGTCAATAGAAATGGGGATACAATATATATCTATAATTCAATCAAAATCAACTTCAAAATACAATATTTGTTAAGATAGAGTTGTATGTAGTATAACTA
Ps000196	LGIII	58.7	A		I	0.298126	ACATTTCAAGCAATCCATATATGATAAGTTTTGGAGTAATCCAAATTTTCTTTTCTCAAATTCCAGATTTTCATAAAATGTGGTGGCTCTCCATTGTTGC[A/C]GCWATCATGTCTTTCACCTACTCCTTGATTGGCCTTGGTCTCGCAATCGCCAAAGTTGCAGAAAATGGTTCCTTCAAAGGTAGTCTCACAGGAGTAACCA
Ps000197	LGV	45.5	A		M	0.351656	AAACCTTCAATCGGGCAAGMGCCGCCTCTCCCCTCTTTGTCTTGTGTGGTATCATTCCACGAACAGTTCGCCAGAAGATCTTCGAAGGAGCACGAAAATG[A/G]ATAGGACCATGAGAAGGTTTAGTATTCATCCTCTTCCTTAGAAACCTCATRTATTTCATTTTCTGCCGAACCAATCCACCGGAAATGCAAATTTCTTCAC
Ps000198			B		AN	0.315405	TCAACCACCACTCACCCAGTGTTGTGTTTCGAAATTCAACCGAAAACACTTGAATACTAGTAAATTAGCTACTGCAAGTGGAAGTTGAAGGAATTGGGAT[A/G]ATGAGAATGGGAGGAACGGAGTTGCATTTCAATTTGAGTTTGTGATTCCGACGATCGATCGGAGATCGGAGTTGGGAGACAGTGAAGTGAAGATGATCGG
Ps000199	LGII	159	A		AG	0.200855	AAAGCTGTCTTCGGTTCTTCAATGGCTTCCATGCTACAAAAACTTCTGAAAAAACAACTGCCGTCAAGACTCGCCGCCACTTTTCACCCTTTGCAAACAG[C/T]AAACTCCATAATTCCCGATAATCAAGAACTCAGCCTGCCCACTGAACCCTTCCCAATAAGCCCAATACTAACGCATCGATYTGTTGGATCCTCTAGTTCA
Ps000200	LGV	120	A		Q	0.310885	TTCCAGTTTTCACATAGCAACACCAATTGCATTTTCTTCTTCCTTTCATTCTAGGAACTTTCAATTAAGATCACCGAACCGATCTATGCAGTTTGGTCTG[C/G]TATTATGAAGTGTTTTTCATTCCAGTCTGGTAATAAGAAAGATGAACCCAAAGGCTTACAATCGGTGTCGGGCCGGTCGGACAGTTCCGCCTATGTTGAT
Ps000201	LGII	4.6	A		AP	0.329881	GGTTTTGCGATGAGGCGAAAAATCAAGATTGGGGAAAATAATATTTAGATTCCAAGTTAGAACTCATCGACATTACTCAAAAATCTGAATTAAATTTGTG[A/T]TTGAGGTTGAATTTGATTGATTGATGGCTTGTAAGTGTAAGGGAAGCTTAAATGTGAGAAAACCTCACTTCTATGAGGTGTATTCATCTTCTTCTAGCTT
Ps000202	LGVI	28.3	A		AG	0.237536	GGAGACTTGGGGAGTACTGCAAAAGCCGTGAAGCAAGATCGATAGCTTCTGGAGGCATCTTTTTGTGGAAGATCTTGTGCCATGGGTGTGCTTTTATTTG[C/T]GGAAACCTAAAGTCATTGTAATTGGGATTCATGCAACGAACTTCCTCCCGGGTGGGTGTTCCAAGCACCTTTATAATATGTACGAGCTGGTCCACCGCAT
Ps000203	LGIV	6.6	A		AU	0.375	CAAGAATTCCAGTATAGTAGGAAAGAGGAACATCTGTATGCTCAATCTTGAAAATTATTTGAGCTGCAGGGATCAAGCTGTACTCTTCCCAATTAGTAAC[A/T]CCATAGACCAAATCACCTTCCTTATAATCTTYGTGTCCAGATTCCAGAACTTTAGACACACCATAACCAGCTAACGGAGACTGAGGAGTAAAGGCACGAG
Ps000204	LGIII	180.2	A		AS	0.318268	AAAAAAATTCTATATTTTCTAAAACATATGAAAAAAAAATCTATTGCAGCCTAAGAAGYTCATTGCTATAGTCATAATCTTCATGAGTTAGGAAGAACTT[C/T]CAAGATCTCTCCTAGAAAGAAGCATTCCACAAAGCCTTTTCACCTTCTCCACATTTTTTGTGCACTTCTTTAATCCTTTCATGAGACCTACAAATTCCAC
Ps000205	LGIV	0	A		AU	0.371764	ACTRTCCAATTTGATGAAAAGCAACTCAGGGGCAAAGTGGGGCAACAAATTTGGTATGATCCTCCTGCCTATATATTATCACAGAAGCAAGAGTTCAAAT[C/G]CTGTAGAATATTTGAAGAGAGCTAAAGTAATGATTGACAGAAAGAAAAAATCTTTGGAGGCCCATATGTCATACAAAATTGGAGATTTTGTAATGTCCAC
Ps000206	LGII	0	A		A	0.16243	GTTCTTCATGGAGAGCCAAAAGTTGAGCATTGTGGAATACATCTGGCCAAGTAAGCGGCTGCAATACTACCTAGTAGAAGTTTTGTTAGAAAATTGTGAT[A/G]TCAAATCTATTATGTATCTCCAACAAAGCTATATTTGTACTAAAATGAGTTGTCAYRTGGGTTAGTACACTGATATTAATGTTTGGAATAACAGCTGAAA
Ps000207	LGVII	71.6	A		O	0.371223	TCCGAAAGCCTTGTAATCGTATTCTTCCAATTCGCTGCTCCACGGCTGCTTCTCCTTCCTCGGTTYCTATCCGATCAAAAGCTGTTGACTTTGATTTGAA[A/G]ACATATTGGACTTCTCTAATGGTGCAGATCAATCAGAAGCTCGATGAAGCYATTCCAGTTAAGTTTCCTCAACAGATATATGAAGCTATGAGGTATTCTT
Ps000208	LGIV	163.5	A		O	0.371223	TAGACTTAAATAACCAAAACTGACTTGGCATGAAACGCTTGATTGGAACAAAACCATCCATTTCATCCTGCTGTGATGAASTGCATCCATTCATCATCTC[A/T]WCCACCACTTCTCTTCCTTCACATATGATTTTAACATCACATCTTTCTTCTACATTTTTTAACACCATCTCTGCAGTAGAATTCTCCCTTCTTGACACAT
Ps000209			C		AV	0.210904	AGTCATGTCCAGTTCTTCACTTTTGGTTCCACTGGGAAGCTTCCAGTCAAAATGATACAACAACATTGCAAGGGCTAGTTCAATATTTCTCAAACCAAAT[A/G]TGATCCCTGGGCATATTCTTCTTCCAGAACCAAAAGGAATGTACTCAAAATTACTCCCTTTATGGTCAATAGTACTGTCAATGAATCTCTCCGGATAAAA
Ps000210			E	Failed			AACTTGAATACGGCGAGCGCGCCTTCTTCACCTCGACGCACAACCGCTCTCTCCGCCACTGAATCGACAAACTCCACCCCTCACGTCTCAACGAACCCGG[C/T]GGAGGAGGGTGATGCTGTAAAAAATGGGGGTTTATTGTATCCCGATGAAGTAAAACCTGACGACAATGATGAYGGAMTTGATCACCTGGACAGCAAGCAG
Ps000211	LGVI	14.8	A		A	0.179433	CAGCTGGCGTGATTCAATCTCGTCATTTGAAATTAGACGTGGAGCACATCGAGGAAGCAATGCAGAATATTTTGGTTTGTGTAGAAATGGTGGTATTTTC[C/T]GTTCTTCAACAGTATGCTTATCATGCTTCACCATATAGCGGAGAAGTTGAAAAAATGACTTAAAACAAAACAAGAAAGATAGAATGATATGGTAAAAAAT
Ps000212	LGII	96.3	A		A	0.357842	ACATTGAGGAGACCAACACAAAGCTATAAAGATCAGTCAACTTTGGGAGATTCAAATCAGTAAACCAGCTTCCTTAAGAGCAGCTTTATAGTCTTCGACA[C/T]TTCTTTCTCGCACCTCTGTTACATGGGTTCCAAAATGCTTTTCAATCTTTGACATCAGCTTTTCATCCCTTTCGTCACATATCAAGTTAAATACAGCACC
Ps000213	LGII	22.1	A		A	0.203637	YTTGGTGAGCAACTTTGGGGCTTTTACAATAGATACTATTATACATTAGTTTCATTTGTCTCTCTTCTCAGTTTTGTTTAGTGATGTGTTGATGCTAATG[A/G]TTATGGCGAAATGATATATATCACAATTTTCAATCTTAACGGTTCTAATGGTAATGATAATGATAATGGCATGTGTGTGTAGTTTTTNNNNNNNNNNNNN
Ps000214	LGII	79.7	A		A	0.123855	ACAATTAAATTATTTCCGATTTGTGTCTTCTTGATATCAATGATTGAAGCACCATTCAATGCATCAGAAATGAGTGAAGTGTCATCAGAGTTGGATTCTG[A/T]GGTRGGATCTGCAGGAAAATCCAATTCAATATAAAATCCATTCAGAGCTTCACCATTCTGCAAATTCGGCRCATCAGTGGCGTCGACCGAAGGGATCTTT
Ps000215	LGIV	114.3	B		Y	0.32783	ACCGCCACAATAGTCGAAAACGCCCAACAACTACCRCATTGGCCTTGATCTTTTACGTCCGTGACWGCGCCTTTCTTTCTCCAATCAATTGAAGAAGGAA[C/T]ATTTTTCACATTCTCRTACATGAATGTTCCATTCTCGTTTGACATACCACGAAACATTCTATGGTGACTAACCTTAGAATCAGCATAGATCCTTCTAAAT
Ps000216	LGIV	6.6	A		W	0.369846	TAGTGGGAAGAATGAGTTGAATGTTCGTGGTGGATTGAGAAAGAATGGGAATGGAAGGAGGTATTCGTTAGGGGATGTTGATCTGCCAGATAATGAAGAG[C/T]ATTCTTCTTCTTTGAATTCTGGGAGAAATGAATTGGATGTTGGTGCTAGAATGTGGAAGCACAGGAATGGAAGGAAGTTTATTTCTAAGGGTGTTGATGG
Ps000217	LGII	214.6	A		D	0.2654	AACAATAAGTAATATATAAAATGTCTGCAGCATCCTCCATCACCGCAATCCACGTCGAGAACATTGAGTTCCCAGCGGTGGTTACCTCTCCGGTCACCGG[A/C]AAATCATATTTCCTCGGCGGGGCAGGTGAGAGAGGGTTAACTATCAATGGAACTTTCATCAAGTTCACTTGYATAGGAGTMTATTTGGAGGACAAAGCAG
Ps000218			A		AG	0.0759469	GTTCAGCAACTTCAACGTCTTTTGCCATTGGGATTACCCTTTTGAAACAACACAGTCAAACAAGAATGAAAGTAGTTAGAGAAGACAGAGAAGAGAGAAA[G/T]GAAGAAACTTTGATGATGGGGAAGTGTGGAGGAGGGGGGTATATATGGACTATGGTTGAGGTNNNNNNNNNNNNNNNNNNNNNNNNNNNNNNNNNNNNNN
Ps000219	LGVI	12.5	A		E	0.245641	AATCTTGATGAATTTGAATATATGTTGTAATTGTTATTACTTGAATGATAGTCTAAATCAAATTACTCAACCAATACAAAAGCTAGGTAGCTTTGAAGGC[A/G]CTGCCTTCATTTTTTCATGTAACATTATTTCGGCCAAGGCCAAATATGTTATCTTTGTCGTGTATGATATTGCTGTACTCGGCATTAAAGTTACTTTGCG
Ps000220	LGVI	11.6	A		AN	0.372383	CTGATTGCGTTCGCATGCTCACAGATGAACCTGGGGAGAGAAACCCGATGAGAATTCCAACAAAATATAACATGCGAATGGCAATGAAGTGGTTGGTTGA[A/G]GGCTGCCAAGCAGGGGACTCRTTGGTGCTTCACTTCTCAGGCCACGGATCAAGGCAAGTGGACCACGGCATGGATGAGGTTGATGGCTACGATGAAGCTA
Ps000221			A	Other probleme			GTCGCATTTGGGATGTTCGGAATCTATCAAAGTCTGTTGCTGTTCTTAAGGGAAACCTCGGAGCTATACGCTCAATACGCTTCACATCTGATGGACGATA[C/T]ATGGCAATGGCTGAGCCAGCTGACTTCGTGCATGTCTATGATGCAAAGCAGGGGTTTGAAAAGGAACAACAAATAGATTTTTTTGGAGAGGTCTCAGGTG
Ps000222	LGIII	183.9	A		A	0.254913	AGCAATAGTCTTCCTCACCCATTACCARCAATGCAGGAACGTTGACTTTAGGATCAATTAGGCCACTTTCCACTGTCAGAGATCTGTATGGAACCTGCAA[C/G]GCAAATCTGAAGCCAGATTTTTCGTATAAAGATGCGTAAAYGTTCAAGTCTTCCTCAGAGAACCATGGCGGGAGAGGAGTTGATGGGTTAAACAAGTCCA
Ps000223	LGII	0	A		A	0.220349	CAACTTCACCGAAGATTTCTTGTATGGGACAGATCAAGCATCACAAGAAGAAACATATTCCGAAAAACAAAACTACGGATGCAAATACTCCAAAGGATGC[A/G]GATGAGAAGAAATCGAAATCGAAGTTTCAGAGAATATTTTCACAGAGATCGAAATCGAAGTTTGTGGAAAGGAAATTTGACGAGTCTGGATCTGTTGGTG
Ps000224	LGII	77.8	A		AF	0.357842	CCGTATCATACTCGGCACCTTTCCTTTTTGTGCTCTTCTCCGTAGTTTCCACTTTCTTCATCAAATCTTGTATGGTTATTTGAAGGTTTGATAACTTCTG[C/T]GCATCAGAATCAAGTCTTTCCAAAACTTTGCTCTTGTTTCTATCCTCACGTGGCCGTGACAATCTTCTTGAGATCTCTAACTTGTCCACACTCAATTCCT
Ps000225	LGVI	9.9	A		AN	0.342398	TCCCTTCAATCTTCTCCTTCTTCTTCCTCCAACACCGAAAAGGGTACAAGGTTTTTCGGTAAGCATGTTCCTTTTAGGAGGACGAACAATAACTCTCTGC[G/T]TCCTTGCGTTTGGTTTCATTCACCGCACTCTACACGTCCATTTGCTATAAAGGCCGTTGCCGCTCCAGATCCAGCTGTGGAATTGCCATTAACYGCCGAA
Ps000226	LGIII	179.8	D		AS	0.299643	CTTAATGTYAGAATAAAGGGTTTGTGAGTTTCAAAGAGCACACATTCTGAAAGTCTTTGATTCCCAAAACAACCGAAGTTTCCATTGTTGTGTTTTACCC[C/T]TTTCCATTTCTCACACATCAARCTTTTGTAATGCATTTGCGTATTCCCGAAAACACTGCAACAGGTTAGAAGAATCATTGACCTTAATCTCCATGGCTAT
Ps000227			E	Failed			CAGCAGAAAGTCCAGCCTCATTRAACACCTTGATCAGTTCTTGATATACTACTGCATTTCCATCTACTGTGAGGTGCAACCCATCCCATAAAAATTTCTT[A/T]TTCCAGCCATCGGTTTCTTGCATTTTGGACCATAAATCRATAKAAGGCACACCSATTTCCTTAGCTGTCTCAACACATGCTTTTGCATATTCACCCGTAA
Ps000228	LGII	6.3	A		A	0.123855	GKSAACTGTGGAAATCATCACACCAAACTTTGTGCATAGTCATCTTCGCCATTCACATTAACCATTCCCTCGAGAGACTTCTCTTCTCTCCTCCTCCTTC[C/T]TCTTCCTCCATGGCTTTCCTTCAAGAACAGTTTCAACGCCACTACCAAGCCCAACCACAATCACAACCACAACCACAAACCAATTCTTTCAGAAATTTAA
Ps000229	LGVI	114.9	A		AH	0.2473	TAGATCATAGAATCATACCCATTACATCCCTCACTTTTATTATTTATTTCCACCTTCTCTCATAAAAAGTGAGGAATATTTAATTTGCATGACATTTTAA[C/G]TTAGGAAAGTCAAGTCACACTACTATTGCATCATATACAAATGACAACATAGAATACCAAATAAAATACGTTCAGAGTGCTCTTATTAGAGTCCAATGAG
Ps000230	LGV	125.7	A		AB	0.353301	ATCAAAGCTTGTTGGATAGTATGGATTTGTCTACCAAACTTAAAGATGAAGCTAGAAAGCTTTTGAATTCTAAGCATCTTTTCTTTAGAGAAATGTGCGC[A/T]TATCATAATAGTTGTGGCCATGGGAACAATACTTTGCAGCAGCAACAGTCTTCGAACGAGACTCAACCACAGCAGCAGCATCCACCACAGCAGCAACAAC
Ps000231			H	heterozygous genotypes in excess			CACCAGCCTTGGTCTTGCGTCCACGTCTTGGGAAAACAACCAAYTTGGCCTTGTATGTCTTCAGCCTCTGCACATTAGCTTGAAGACCCTCCAAAGAACG[A/G]TTCCTGCGGCGATGATCTATGGCAATGCCAATGGTTGGWGCAAGCTTCTTTGGGATACCAGCAGCCTTCAACTCTTCAAGAGAAAATCCTTTACCAGCTC
Ps000232	LGVI	33.8	A		AO	0.2473	TAATCAGGAACMTAATAGAAGACATGAGATCGAGATCTCAAAGGGTAGTTGTTGTAGTGGAGAAGGAAGTGGTGGTTGGCGACGGTTTAAGACAGAGTTG[C/T]TGGGCCAACATGCCACAAGAGCTTCTCCGTGAAGTTCTCCTYCGAATTGAAGCGTCCGAGGACACGTGGCCGCCGAGGAAGAACGTTGTCGCATGTGCCG
Ps000233	LGVI	34.1	A		AO	0.21491	ATTCACTACATTCACAACAGTAACAAAAACATAATACATATTGAGAATCAATGGACCTGGAAAGTAAGCAAAATCACCACCTGGATTCTGGAAAGTATTC[A/G]GTAACACTTTTAACATGTCTTGCAACTTTTCCTACAGTAACCAGGAAGGCCAGCAGATCCAACCATGTATTCAGGATTCTTAGTGCATTCTCCAAGGGCA
Ps000234	LGVI	40.4	A		AH	0.254913	CAATGCTTTGCGGGGCATCTGTAGAATTAAAGACGTGCAATGCTGCACTGCTCGAGACTGCTGGGAAATCTTGGAACGAGGCATTTGCCGCAGCAGGATT[C/T]GGTGGGTGGAAGCTTCAAGGCATATTAAAACCAAGTAGCTAGCTAGTCAAGATTTTCCATACTTGGTAATTTTGCTAATGTTTGCTCAAAAGATAAAGTT
Ps000235	LGII	108	B		L	0.372793	TTTTAAAAATAAAAACTACAAAAACCAAAAACTCTCTCCTCTCTGCTTTCACTTCTTCTGTTCTTTCAGAATCCATTTTTGATCCAGAGAAAAAGAAAAA[C/T]TAAAAATGTTAGCGGTTTTCAACAAATCTGTGGCCAAAAGTCCCGAGGGTTTACAGAGTCCTGAATCAAACCCAGTTTCATCACTCAAAGATGGTTTTTT
Ps000236	LGII	23.6	A		A	0.138697	TAACCTGTGTCTTAACAGGATGAACAGCTAAACACTTTTGGTACCATCTCCACAACTTCAACATACTCAAAAAATATTCAAAACAGGCTATTCAAATGAA[A/C]TAAGAAATTGGGTATTTCTGTTCTTGATCATGGAAAATCACAAAACCCCTATTTCTTGATTCACTCAAACGAGCATAAATTCGCCGCTAAAGGGGGGTAA
Ps000237	LGVI	10.1	A		AN	0.37183	ATCGAAAACACCTTCCACCGTTCTACATTTTAAGCSATATATAAGCRATTAAGGTAACTAACTAACTAACTTGWTATTAATTACCTGAGCATGTCTCCCG[C/T]GGGCAATTTGAGGCCGCTTAACGCCGGAGAAATGCTAAAAGTGTTGCCRTTGCAGTCGTTATTATAAAATGAAGGATGTCCAAGAGGCATAGGCCTGTCT
Ps000238			A		AH	0.206743	GAATAGCCCTGTTGACCTCTTCAGCACTACTGAAAGTCACAAATCCAAAGCCTCTAGATCTTCCACTGTCCCTATCATAGATTACCTTTGCTTCTATAAC[A/G]CTTCCTTGTTCTTGGAACAATGACTCAAGTGACGCGTTGTCAACACCCCACGCAAGATTACCCACGTGAACACGGTGTTCGCTATCTGAACCAGCTCTTG
Ps000239	LGII	179.9	A		H	0.21491	TTTACAACATTGAAGATCTAAACAATACAAAAAATTATGTGATAAGCTAAAAAAGAGAAAGCCTTCAGAAGAACAACGTACCAGATTATCTCATACAAGA[C/G]ACGAACCATTCTTCAAGCAAATACAACATCCGAACGAAACACATATTTGACACCCTTTGTAACGTTTCTGGCTTCATGCAACAAGCATTTATCTCCATGA
Ps000240	LGVII	76.4	D		I	0.359364	CTTCTCTAACCAAACCAAGTTCTGGAAACTTCTCTTGCATCAAGGGAATGAGTTTATCTACACCTCCAAGAAACAAGGATTGAAATAAAGCTTGTACTGT[G/T]GTCTTTGACTCACCTTTTTTACTTGAATTTACCCTTTGCAAGATAACACCAATATACATGTTTTCATCAATTTTACTTGCTACATGTTGCCACTTATGAA
Ps000241	LGV	92.2	A		AI	0.253684	AATCCTCAAAACAATCTATTATTGAACCAAATGAAACTCAAAATAAAATAACCACATGTTCAAATAAAAGACAATACATTTTATTTATTAACAATAATAA[G/T]AAGAAGAAAGTAGGGAAGGTTGATTGCAGGATGTGATTGAAGACCATAAATCAATTATCCATACTGAATAAATTGATTTATTATGTTCTCGAATTAGTTG
Ps000242	LGVII	160.3	D		AH	0.183879	AGATGGTTCCTTCTTTATYTTTTGTGAAGCGGATATTGGCAGGTTACGTAAATATTGGCTAAAAGGAGAAAAGGCTGGAACTTCAGAGATCATTGCAATC[A/C]TACCTGGACCTCCCGACAATGTGAGGGTGAATGAAGATGGTGATTTTTGGGTGGCAATTCACTGTAGAAGAACTATGTATTCATACATTACTGGTTTATA
Ps000243	LGIV	163.5	B		O	0.374896	TAAAACAAATGGTGGTGGCTACTCTAGCTGAATCTGGTATGAATCTTTCAGATGACGTGATCGAAAGTATTATTGACAAGACATTTGAGGAAGCTGATAC[A/G]AAACATGATGGGAAGATTGACAAGGAAGAATGGCGAAACCTAGTTTTGCGGCATCCATCCCTTCTGAAAAATATGACTCTTCAGTATTTGAAAGATATAA
Ps000244	LGVI	12.7	A		E	0.303065	CTTGGGCGGCAAGAGACGCATCTGGAGTTTTGTCGCCTTACAAATTCAATCGCAGGGCTCTTGGGAGTGAAGATGTTTATGTCAAAATTACACACTGTGG[C/T]GTTTGTTATGCTGATGTAATTTGGACAAGGAATAAACACAGGGATTCAAAGTATCCTGTTGTGCCGGGACATGAAATTGCTGGGGTTGTGGCAAAGGTTG
Ps000245	LGVII	104.9	A		C	0.329881	TTCTCAGAATCTTATTTGCAGTAAAACCCTAATCTTCSAACTCCAACACAATGGCAAAGCGTTTGATTCCAACCTTCAACCGCATCCTCGTCGAGAAAAT[C/T]GTCCCTCCTTCCAAAACCTCCGCCGGAATTCTCCTCCCGGAGAAAACCTCCCAGCTTAATTCGGGAAAGGTTGTTGCTGTTGGACCTGGATCCAGAGACA
Ps000246	LGVI	111.4	A		F	0.372883	AAAACATTGATTACACATGAATCAATCAAGAAGTCTTAATAAGGGCTTTCAAATACACTAGTTCATCATGGCTAGCTAGCACACATTTTATTCAGGAATT[A/T]TATATGAAGTATAGCATCATGAGCAATCAGCCCTAATTTTTTTGAGCAGATTGACTGCTCATGATGTTATATCAATTTCCATGAATTTAATTACCTATAG
Ps000247	LGII	208.5	A		D	0.364371	TTAAAACATCATCCCATGCATCAAGAGAAGGTGGAAGCTTGTCYAATGAACTCCAAATTCTCTCGGTATCGCCTTCCTTTTGAAGATAATCCAAAATCTG[C/G]AGTGCGGTTGGACTCAAAACTGGGAAAATTCCATCAACAAATCCAGAACCAAATTTCCATCCTTTTCCTCTCAAAGAACCACAGCTTCTCCTTGAAAGTT
Ps000248	LGII	157.2	A		A	0.307831	CTGGTGTATATACCAAYGGAAATCCTTACGGAATAGCTGAAGATATCGTGTTCAGCATGCCATGTAGATCAAAGGGAGATGGTGATTACGAGCTTGTCAA[G/T]GATGTTATATTTGATGACTACCTAAGACAGAAATTAGCCAAAACAGAAGCTGAGTTATTGGCCGAGAAAAAATGTGTGGCTCACCTAACAGGCGAGGGAA
Ps000249	LGVI	133	D		V	0.368412	AGAGAAAGAAATCAAAGAGTTTCAAAGAAGGGTCTTATGGTGTTGAAGCTTCTTTGAGTTATTCTTCTTCTTCGATCACTGATTCTCCAGGAAGTATAGC[G/T]GCAGGGAGAAGGGAACAGATGGCACTTCAACAGGCACAAAGGAAAATGAAGATTGCTCATTATGGAAGATCRAAGTCTGCGAAATTTGAAAGAGTTTTTC
Ps000250			C	monomorphic			ACCCAAGCCCTCTCCAAGACTTTTGTGTTGCAATCAAAGACCCTAAAGATGGTGTATTTGTGAACGGAAAGTTCTGTAAAGATCCTGCGCTAGTTAAAGC[A/T]GAAGATTTCTTCAAACATATTGATCCTGGGAATCCCGTAAATGCATTGGGCTCTCAAGTGACTCCAGTATTTGTAGATCAACTGTTTGGACTTAACACAC
Ps000251	LGII	216	A		AS	0.166465	CAATGAAAGTGTGAACCCTTGGTCTCTTAGCATGTTTAACTGCATCCCAAGCCCTTTGAATATCCTTCTCATTACATCTGGAGAGACCACAAATGACAGG[A/G]ACATAACCGTTTTCGTCGACAGCGTTTCCGACTTCAGTGGCAATCATTTTAACRGCTTCGAAGTCGTCTTTAGAGGCRGCGGGAAATCCAGCCTCAATGA
Ps000252	LGIII	179.8	A		A	0.259375	GTTCTTCAAGGGGTTGCACTTTGCCAATACTGATCGTAGGTAAAAGCTGAAGTGCAAGCCATTTGTTGAGCATGGAGTAGCCGGATTCTGCGATTTTCGG[A/G]TCGAGGGAAGTGTCGGCTTTAGCAAGGACTTTGAAGAGGAACTTGAACAAAAATTGTTGTAGCGGGAACATGTAACTTGCGGATGAAGATGTGGACAACG
Ps000253			A		AK	0.374973	AACGGATAACAAATGGGGTACCCCTTTCCTGACAAGGGAATTCTTTCACGAGATGGGATCAAAAATGGGAGATCAGGTACTACTTATTGTTGCTGAAGAT[A/G]GGGGTGAACTAGTTGGGGGTGCCCTAAACCTTATCGGAGGAGATACTTTGTTTGGGCGTCTATGGGGGTGTCAGCCGGAAACTTACTATCCATTTTTGCA
Ps000254	LGIV	46.9	C	Scattered allele	M	0.351145	TAGTTGAATCCATATTCTGGGTTTGCGAAATTTTAGAGTTTTAAACTGTGGGTATGAAGTAGTTTGGTTTGGTATGTGATGAGTTTGACAAATTGAGGTT[C/G]AAGATCAAGTTTTTACTTGAATTCATATTCTGGGTTTGTGGAATTTTAGAGTTTTAAACTGTGGGGATGAAGTAGTTTGGTTTGTATGTGATGAAATTGA
Ps000255	LGII	181	B		AQ	0.315405	GTATAATATTATTGGGATCAATAAGAGAAAGTACTGTGGCGGAAGGTGAATCGTCAGAAGTGAGAGGGAACCAGTTTGGAGATAACAAAGTGTGTGATGA[A/G]ATATATGTTGTCGGAGAAGGAGAAACACTTCATACAATAAGTGAAAAGTGCGGTGACCCGTTTATTGTGGAGCGGAATCCACATATCCATGACCCGGATG
Ps000256	LGVII	219.4	A		AQ	0.329881	TATCAAGATGGGATAAGAAAAGATTCATCCCAGTCAGCAGTGATTGYGGACAATTTGCCTGACAATCAATTGAAGGTTGACCCTCATAGACAATAACTCT[A/G]TCAGCAAGATAAGTTGCCATGATRAAATCATGCTCGACCACAAAGGCTGTTTTCTTTGCATGAAGAATAAACCTTTTGATGACTTTCGCAGCAACAATAC
Ps000257	LGVI	41.5	A		AG	0.203637	GCTTACTACCAATTCAAATGTGTAGGAGGAAGTCTTTCTTTGAGTTGTGTTTATAACCAATTTTCTGTTGCTTSTTTTGAACTTGCTATCGCATGAATTA[A/T]TGAGTTAGATATGTAATTATGTACGTGCGAATTCATAAACGTTAAGAGCAATTTAACAGAATTTTACTTTACTACTTAAAGTTNNNNNNNNNNNNNNNNN
Ps000258			A		H	0.261048	ATCCCTCWAACTCATGCCKTTGTCTTGGTGCACTTTGCGATCGAACTTTAGCCCTTGAGGATTCGGTGTTCGCCATGAAATTAGGGTAACCGGAGTAACC[A/G]CCTAAGAAACTCCATGAACATTCACTTCTTGTAGGTGTAAAAGGAGTRCCTCTTCTTACACTGTTTCCGGTTTTTGAAGACGCGGAGAATGTTTGTGGAC
Ps000259	LGVI	39.2	A		E	0.351145	TGTATGGAAAATTCTGCAACCAAGTTGGAGAAGGGTTAGCTAGTGCATTTTTGGTTAGCCTAAGTATGGTTATACTATCATGTATTTCAGCTTTCAGTCT[A/G]TTCCGTTTGTATGGTGGTAGCAAAACTAAAAATGCATATTGGTAGGTTAGAATATAAGTTAAAATATAATAGTTTGAAAGTGAATAAATAAAACCTACCA
Ps000260	LGII	12.2	A		D	0.287571	AACTTTACCAGCAACAAGCAACAGATCGTAGAATCAAAGAAGACGAAAATTTTTCAACATTTTCAGACTGTATCATGTGGGAATCGATTCTATTAACCGTR[A/G]GCTGCTACCGCCGGCAACAACATCGGAAAAATCCTTCAAAAGAAGGGTACCATCATTCTCCCCCCTCTCTCCTTCAAGTTCAAGGTTATTAGGGCTTATG
Ps000261			A	Other probleme			GTACATTTGGAGCCTGAATTGCAGAAGCAATAATGTCCTGGTCTGATCGCAGGAATGTATAAAGCAATTCATAGGTTGGGGCTATATGATTCTCCAAGCT[G/T]GGACGCAAGATTCTAGGGTTCTCGCTGACAAGATTAACAACGTCAGAGATAGAAGCRCCTTTGGAGAGAAAAAATAGAAACTTTGGCAAGACCCTTTTGG
Ps000262			A		A	0.267965	TTAAAACCCTGCGGAAAGAGGTTGGTGGTGATGCTGCTGTTTTAGGTTTTGTGGGAGCGCCTTGGACATTGGCAACATATATAGTTGAAGGCGGTACAAC[A/G]CGCACGTATACTAACATTAAAAGCATGTGCCATACGGCACCACACATATTGAGGACTCTACTTTCTCATTTGACAAAGGCAATAGCAGATTACATCGTTT
Ps000263	LGVI	111.4	A		F	0.299749	TTTTTCCACATGCATATTACCATTATTGTTTCCATTAACCACACCTCCATTGTCAATCACGCTTTGCGAATACTTTTTACCATGATAAACATGTAATGGT[A/T]GAGAGTCATCGGAATCTTCACTCTCTGAATCACAACGATCCCTCACCATACTAGCACAATGAGRGCATTTTGTGAGCTTCCAAATCCCTGTTTTCATCAC
Ps000264	LGVI	99.8	A		AM	0.372329	TAGGAGGAGCAGGAGGATCAGAATCAGGCACCGAAGATTCAATCCCAATCCTTTTCACCGATTCTCAGAAAACCTACGTTCGTGAACTCGATCACAAATT[C/T]AATTCYCTCCAACGTTCGATCCAAGATCTACGCCTTCGATTACCTCCTCCTGATATCTCACAGCGTCTTCCTCATCTTCACGCTCACTCTTTAGCTTCCA
Ps000265			A		AG	0.0752352	TTTGAAGCGTGCGTATGCATTCGTATCGGTGACAGAAGAAGAAGAAGAAGAGAAAGAGAGTGAAAATGGGAGAATCAAGGGAAGAGAAAATTGAAGAATC[C/T]GTGGCTTCCGTTTTGGAAGAAGCTAAAGAGCTTCAAGATTCCGTCGCCGGTCACATCTCYAAATCGTTAAGCGACGAACATCCTCTCCGGCAACGAGCTC
Ps000266	LGVI	40.6	C		AO	0.355303	TGAAAAAGATAATCGAAGAGCAACAGCGACTCAGTGGGGTTCTTTCAGAAGCACCTGGCTCTGGTATTGCAGCACCAACTCCAGGAGATATGTGCCAACA[A/T]GAACTCGACAATAAGACTGAACCGGCAACCCCTGACCCAGAAAAAGCTGCTAAAGATCACGCACCAGCAAAGAGTCTTTCAGTTGAATCTTTTTCATCTC
Ps000267			D	monomorphic			AAACTCTCCCTCGTGAAAACGATGAAGTTTATAACCTCGGTAATGATGGAACTAGSACTGGTACTGGTAGTAATACTAATGATGGAACTGAAACAAAGAC[C/T]GGRGACAAAGGRGCTGCTGTGAGGGACTATTTCAATGAGAAGTCAAGGCCTGGTGAAGAAGATAAGGCACTTGCTGAGGTGATATCAGAAGCTTTACATA
Ps000268	LGVI	128.7	A		AM	0.372839	ATATGAGCCTAATAGAAAGCTCACAAGTGAAGAAAGCCTATCAGAAAGCAAGATTATGCCTCCACCCYGACAAACTTCAGCAAAGAGGAGCGACTCTCTT[A/G]CAAAAGTACATAGCAGAGAAGGCTTTCTCCATTCTTCAGGATGCATGGACAGCATTTATTTCTGAAGAATTTTCCTTCTAAACAGAAAATCACTCTTAAA
Ps000269	LGVI	42.8	A		J	0.359227	TTGTCTAGTTATTTATTCTTCTCCATGATTAATGTTTGTGGGGTTAGCTTGCCATTTTTCTGATAATTTTATAGTGCCAAAGTTCTCCAATTGTGAACAC[A/T]CTGTAAAAATTGATATATTTGATCAGGTTTATGGTGGAAATCTAATCTACTTGTAGTNNNNNNNNNNNNNNNNNNNNNNNNNNNNNNNNNNNNNNNNNNN
Ps000270			D	monomorphic			CTTGTGAGAATGCGACACAGCCATTGAAGTTCTTATATCCTTTGGATATAGGTATAAAAGAGAAAATAGAGACAATAGCAAAGTCATATGGAGCCAGTGG[C/T]GTTGAGTAYTCAGAGCAGGCCGAGAAGAAGATTGAGATGTATACCAAGCAAGGATTTTCAGGACTTCCAATCTGTATGGCTAAGACTCAGTATTCTTTCT
Ps000271	LGVII	50.4	A		AE	0.338988	CAATAGCAACATGGCCTATGCATTCTGACCAACCAAGGAACAGAGTTTTGGTGACTGAAATCCTTAAAGTTGGGTTGGTTGTGAGGGATTGGGCTCATAG[A/T]GATGAGTTGGTGATGGCTTGTGTTGTGGAGAATGTGGTGAGGAAGTTGATGGCAACAAAAGAAGGTGATGAAATGAGGCAAAATGCAATGAATTTGAAAA
Ps000272	LGII	179.9	A		AG	0.100333	TTCCCTCAATTAGCCAATTGTATTATTTTTCGCCGCAGTTGGTTGACATAGTGATTGACCTTGTGGCTTGGGTTTGATAAATTTGTGAAATCCTCTGCTA[C/T]AACTTTCAGGCAAGAAAATATCAATATGTTGAGTTGGATTTGCCTTTTAGTTATGCAAGCTAACACACATATGTTTTAACCCGATAAGTCTTCTGTTATC
Ps000273	LGVI	128.7	A		AM	0.374761	CCTTTTCTTTCTTTCTTCCTTCCTTCAACCCCAAAAATATCATACACCCTCCCAGAGCCAGAAACACTTTAAACCCAAAACCATTCAAAATTTACTAATC[C/T]CTCTGATTCTTCTACAATCACATCATTATGAGATTCTCTTCCGATCGAACGGTCAACAACCTAACAACCACGAGCTTTGAATAGAGACCATTTTTTTTCC
Ps000274	LGVI	99.2	A		F	0.307831	GTCCACCGGCGGCCAAGAGTTTTGTGGAGAATCTCCCTTTGGTGGAATTGACTGAGGAGGAGTTGAAAAAGAAGGATGTCACGTGTGCCATTTGTAGAGA[C/T]GAGGTAATTGCGGAAGAGAAGGTGAGGAAGCTACCTTGCTCACATTGTTATCAYGGMGATTGTATTTTGCCGTGGTTGAATATTCGCAACACGTGTCCTG
Ps000275	LGVII	70.7	A		AF	0.338988	AGTGCTTGATCCAAAGTATAATGACCCCATTTGGAAATTGCAGGGTTTGAAGTAAAAAAGAGTTTTTGGGGCATTCCTAGCCATGGGGAGAAAACACCCA[A/G]CACCACAATGAGAGACAACAGGGAAAGAAGAACTGTGGGGCTTAGAATTGAAAGGGATTTCTTGGAATTTGTTGARGATGAAGGTGAAGTGTAGAATTGA
Ps000276	LGVII	187.7	A	Scattered allele	AP	0.281704	GTGTTGAAGTCGTCTATGATTCTGTGGGAAAGGATACCTTTGAGGGATCTCTGGCATCCTTGAAGCTTAGAGGCTACATGGTCAGTTTCGGACAGTCTTC[C/T]GGTTCACCTGATCCAGTTCCATTGTCGTCTTTGGCTGCCAAAGCTCTGTTCTTAACAAGGCCTTCCTTGTTTCAATATGTTATCACTCGCGATGAGCTAT
Ps000277	LGII	79.7	A		A	0.313851	CCAAAATCTTGAGCAAAGTCGTCTTCCCGGATCCGTTAGCACCGACGAGGAGGCATCGAGATCCAGGAGAGACGTGGAGGTTGAAGTCGAGGAAAAGCGG[C/T]GGTAGTTGTTGTAGTCCGTCGTATGAGAACTGCATGCCTTGGACTCGGATTCCTCCGGAGTTTTCATTCTCTTGTTGTTTTTCTTTCGCCATTGTGATTT
Ps000278			B		A	0.0204038	TTGTTTGAAGATGAGGTAAGGCCTGCTCTCAAGGACATTGTTTGGTCGTGGCAAGGGGAGTGATGCCACGTGTAAGGGTAACATGGTCCAATCAATGTCA[C/T]GCCTAAGATTCTTTGAATTTTRGGTGTATAAAATATATTAATCATATGTGAAATTTGTGTATAATATTAATRTGGTGTATAATATATATGAGAGAGTTTG
Ps000279			E	Failed			AGGATTCCAGATCAAACAACAACCAGAGGTGATGGTTTCTGGAAGGGATGTTGTGCTGCTTTATGTTGCTGTTGTGCCATCGATATATGCTTTTAACTTC[C/T]CATTCAATCATACAACATACATATATAATATTATTTGTAGTTTGTACAAGAATAAGGATTTTTATTTTCTTGGATATTATGTATTTATTTGTCCATTATT
Ps000280	LGIII	20.3	A		I	0.319525	TATGAATCACAGGYCTTTCACAYCCATGATGCAAATACTCCAACCCTTTAGCAGCACCAACCGCAATTTCATATCTTGTTTCCCAATCAAGCTCCATCTT[C/G]CCATTAGTATGAAGCCTATCCCACAAACTTCCATTCGGCAAATACTCATACACCAATAAACTCGAGTCCTCGCTCGTTATACTGCAGTAAAGTTTCACCA
Ps000281	LGVII	123.5	A	Scattered allele	AH	0.281704	CCGTGACAAAATCGAAATCAAAAACAGCATATCTACAATCATCGTTAGGCAAAGAAGCAGCAAGATCATCATAGTTTTCTCCAGGACCACCAACCTTATC[A/G]ACGGTCACAAGCCTCGACCTTTCATCGATCTTGAAAACTATGTATCTATGTACCTTTTTCCACTTCATCTCCATGAAAGAGCTCTTGCACTCTTCAGTTA
Ps000282	LGVI	11	A		J	0.324865	AATCTTCCTGAAAGACCTGATTCTCAGCCTTTACTGGATTGATAGCTGATTCATGTATCACGGCACTAGATTTGAAAGGTGCAATATTGTTTTGAAGCAT[C/T]GTTGATTGATCGGTGGGCCTGTGAAACAATAAATGTGCTATAGACCTATCAATCGGATTTGTGTTGGTTTCWATATCCATGAACCCTGTACACCTGCTTG
Ps000283	LGVI	39.2	A		AO	0.346311	AAAACTTGTCTAACTTTGTCATGGGACGTGCATTGAGCTCTCCCTACAGTGCAAGTCCGAGCCGGTACAATAATGCCATGGGGTATGTTGGTTCAAATGT[C/T]GGCAACAATTCAAACATAGGTTCAACAAATCAGAGTTTGTGGAGTAACGGAAATCTTAACTATGCTAATAACCCTGCAAACCCCGACTCTTTCCTAGGCT
Ps000284	LGV	136.2	A		Z	0.35599	TGGAATCCTTGGACTTTGGCTTACAGTTGATGAGTACATAGACAGTTTTGTTGTCTCGGGACAAAATGTTACAACTTTTTGGGCTGCTTTGAGCTTCCTC[C/T]TGCTTTTTGCTTATCCAACTCCTGAATTTCCAACTCCAAGTTTCGAGTTTCACACYGCTTTCAATGGTGTTGCGTTGGGAATYGTGTCWGGGGTGCAGCA
Ps000285			A		AG	0.197796	GGTAGACGTTTGTTGTTTTGGTTTGAAATTGTTGCTTTTTTAGGTAGGAATAGTCGAAGCCAAGTTTGGTTTGAATTATTGATGGTGAGATCTTTGGTTA[A/G]AACAGAAATTGCGAGAGTAGTRTCGGATGAAGGTGAAGTGTGTGGATCTTCAAGATTTCGAGTTAGTGTGTCGTTGGGATTATGGTGGATTTTGAGAAAT
Ps000286	LGVI	10.5	A		AN	0.345045	CTGCCTTGTTAACAGAAGAGCAAACGAATTTGCAGCCAAGAACAATGTGACTAATAAGGATGGTGAAATCTCCGCGTGATTCAGGAAACTTTGATTGTTC[A/G]TTGAGAACAAAGCGAGTAATTGTCATCAAATCAGTTCTGTTAGCTTCTGCTTGATGATCCATTTTCGAAACTAGCAACAAAGTGTGTGAAGTAATTGAAT
Ps000287	LGIII	180.2	A		AS	0.250335	GCAKATTAGATAAGGATTGTCAAGATCAGATAGCTCAGAAGCCTGACTATTTCACAATAGGATGCTTTTATGTTCTATTTACATGGTTGCCCCTTGTGAA[G/T]RTTTCACATTTACATCCCAAAAGTGTTCTCTCCGCTGTAAGTCATATACAGGAATCCATCTTCATCCTTGTTTTCCTCATATATTGCAGACATCATAGCA
Ps000288	LGII	181.6	A		AG	0.0665055	GGTTGATATTGATCCAACCGTTTTTCGGTGGGACCAAGAGGACTCCGTCTGAGATAAGGCTTGAGAAGGATTTGAATCTGCCTTTGATTTTTACTGATGC[G/T]TTGTGGGAATTATCGTTACCCGTAGGCGTTGATCGTGATTACGTGTATTCTAATCCAACGGTGAATGGTGGTGATAAGGTTTTGGAGAAGATTAAGTTGT
Ps000289	LGIII	27.7	A		AS	0.263726	TCCAAGCCTGATCGAACTGTCTYAAGAGAGCAATTTCCTGTTCACTTTTGTTCTTCATTTTAGCCCGATACTGACAAAAGCTTTGAAACTGATAAACAAA[C/T]TCATCAACCATATCCCAAAGCCACTGATTCGGCAGCTGCATATTAACTACGCCATGAAGAACAACCTGGAACAGATTACAGTAATTATCCCACGAATCRA
Ps000290			A		A	0.205179	CCCACACAACAAGGTATAAACCCAAACAAATGATAAATGCACCTATTGCCCTTCCGAGAAACATTTGTTCYGCGAGAAGAAAATATCCAAAGATAGCTAC[A/G]ATCACCATACTAAAAGGATTAAATGTSGTGACAAAAACCGGACCTCTTGTTTTCATCACGACTCCTTGCAGATAATAACTTAGRCCCGAGCAGAATAGAC
Ps000291	LGII	204.5	A		D	0.307831	TTATCTCTTGCATTGGACATCTTCTGATAGCATTCGATGTTCCGAGTGGTCTCTACGCAGCATCGGTTATCATCGGTTTTTGTTTCGGTGCGCAATGGCC[A/G]TTACTCTTCGCCATAATTTCTGAACTTTTCGGACTTAAATATTATGCAACTTTGTAYAATTTCGGAAGTGTAGCGAGTCCATTAGGGYTATATGTTCTTA
Ps000292			E	Failed			TTGTTCATCCAACTCCAACTAGAGCTGAGGTATCRGATATAGCTATCGCTGTTCGAGAAGGCTCTGATGGCATAATGCTCTCCGGAGAAACTGCACACGG[C/G]AAGTTCCCACTAAAAGCTGTGAAAGTGATGCACACGGTAGCATTACGGACAGAAGCCACTATACAAGGCGGCCAAATGCCACCTAACATTGGTCAAGTGT
Ps000293	LGII	0	A		A	0.123855	CAGGTTCGACTGAGGTCGACTAAGAAAGGGTATATCTCGGTGCTTTCTGGATTTTCTTTGGTGGCGTATTCGACTACTACGAGTTTGTCTTTTGCTGATA[C/G]AAGTGCYTGGTCGAATTCTTCTATGCTGTGGACTTTTTGAACTCGTTCATCTTTTTTCTTTGCACCTGGAGCTGCTGTGGCTTTTGTGATGACAACACGA
Ps000294	LGIII	179.8	A		AS	0.225657	ACAAAAAAATGTCAATGGATGTGATGGCAAATGAACGTGTTTGTTATGTTCACTGCAACTTCTGCAACACTACTCTTGCGGTTAGTGTTCCATGCAGTAG[C/T]TTGCTGACTATAGTGACAGTTAGATGTGGGCATTGTGCCAATTTGCTTTCGGTTAACATGGGAGCATCACTTCAATCTTTTCCACCTCAACAAGACCCTC
Ps000295	LGVII	150.9	A		C	0.310885	TTTCCAACCTTCCAAGCCTCAATTCACGCGTAACCTTATTGGGTTTTCTCCTAAACCCCTCAGATTCACCTCGCTGAAGCATTTTGCCGTAAATGAGGAT[A/G]CAAGTGTTGTCTCTGGGTTTGATGAGGCTCGAAAGTCCAGCACTATGCCGGGACGGTTTAGGGATCACATTAAAGAAGCTCCGGAYCCTCCTCTCAAGTG
Ps000296	LGV	135.2	A		L	0.365224	CAAATTTCAGCTCATTGCTTGCCTCATTGTGTTTCACATCAATGAAACTATTAGGAGTATGCATGAGTTCATGGTTCCTYGGTTTTTTAGGACTTGTTTG[A/T]GGTATACCTTCTAGTTCCGACGATCCWATGAAACTGAAACCTGAATTGTTCCGAACATTTCCAACAAGTGGTGATGTTTGTGGTCTAGAAACAGAAACTA
Ps000297			E	Failed			CTGGCAAATTTGAAGCCAAGTTCTATGATAAGATTCTTCAAGAAGAAATTGGGGGCGTGAAAGGGCACTTTGGACCAATCAATGCTCTAGCCTTTAACCC[A/T]GACGGGAAAAGTTTTTCAAGTGGAGGTGAAGATGGATATGTACGTTTGCATCATTTTGACGCAGATTATTTCAATATCAAAATTTAGTTACTGAGAGAAT
Ps000298	LGII	183.8	A		AQ	0.329881	GGTAACCGTGTCCTTTGTGGAGTTTTGTTGAGACTATGGARCGAGATGAAAGATCTAGTGTGATTTCGAGGGAGTGTTTTTGGAACCTGGCTATGACGAA[G/T]GCTCGACGAGGTGGAAGTGGAAGAGTTTTGGTTTTGGTGTTTGAGGATAGCCATGATTGGATAACTGCTTTGTCTGGTTCCTCTAATCCTACGTATTGGA
Ps000299			E	Failed			GAACAGGGTTGACGAGCCAGTTAATTCTTGGGTCATTTCTGATAGCAGAGTGGGCGACATCAACCAAAATGACCTCAAAATATTTGAAGGTGGAATCCTC[A/G]TTGACCCAGTAGGAATTGAGAACCCTGAGACCTCCAAGCTTTCGTCCAGCACGCTCCTCAGCAAGTGACCTCTTGCTTCTCTGAAACTTCAACTGGGTAA
Ps000300			C		AG	0.173024	AGAAAGTAGGAGTCGCTGAAGTCATGAGCCACATATCCACTGGTGGTGGTGCAAGTTTGGAGTTATTGGAAGGCAAAGAGCTTCCAGGTGTCCTTGCTCT[C/T]GACGAAGCCACACCAGTTGCTGTGTAAGACAGTTTTCAGTTTGTAATTTTTTTCCCACCCTCGGTGTCGAGTGTTCTTGCAACCTTGTAAAAGAGCTTAT
Ps000301			B		AH	0.219726	TGGGATTTTCTCCTAATAAGTGCTAAATTTTTAGTTAGTTGGTTAGTTAATCCCAAATCTTGATTATAATTATGATATTATCATAATAGTTAATTGTAAG[G/T]TTGATTTTGTTACACTCGACAAAATACAATTGTGCACTTAATAGGGTTTAGATTTTTATTATTGTTATGATAATGGGTTTGTAATGTAAGTTTASTGAAA
Ps000302	LGIII	57.9	A		I	0.368247	TTCTTCAAGACTTTTTTTTCCTTACCCTAACTTTTGCAGTTCAACTCAACTAAATAACCAGATTATTTTGCACTACCAATTACAAAATTTTGATGGACCA[A/G]TCTTCTGCAACACGGACATTTGGTTTTCGTATGGTCATGAAAACTGGCGAACGTTCCCTTTGAACCCAAAGCGACCCAAGTTCTATATCAACTTTCTGAT
Ps000303			A		AG	0.131358	CAACTGAAACCATAATAAAACAGCAGTTTCTAAACTACAACAGCAACTCCATAAAATTTTGACAACTTTGAAAATGGAAATGTGAAGAACCTTTTAAACC[A/C]AAGAGGAGAACCAAGTTACAAAAAATCAATGTAGTTATTATTTATTAAACCAGCAAGGAAAACATCAACTTCGAATGTTTTGCTACACTTTGAAGTTYTG
Ps000304	LGIV	118.1	C		A	0.166465	CATATACTACTTCATTTCCATCTACTGTCAAGTGCAACCCATCTCTTAAAAGTTTCTTTTGCCAGCCATCTGTTTCTTGCATTTTGGACCATAAATCGAT[A/G]TAMGCCACACCCATTTCCTTAGCTGTCTCAACACATACTTTTGCATATTGACCGGTAACTTCATTTGTTCTTTCAGACAATTTACGAGCATTATCACCGT
Ps000305	LGVI	83.9	A		AI	0.307831	ATGCTCGTCTGAAGCAAATTGCGCGCCTCCAAGGAAAGAGAYTGCCTCCAAACCCATATCCTTGTCCTATCAAGGAGATCCAAGCCGAGGAGAAGAAATA[C/T]GTTCGYGATCGTTTCTTCAATCCCAAGATACTCGAAATTGTGAAACAAAAGAAAGAGGAATCCATGCAGAGATTTGGAAGAGGCGATTGGTGATTTTTAT
Ps000306	LGII	26.5	D	Non consistent on 1 Ril population	AG	0.219726	TTCAATCTTCTCTTYTGAATGGTATGCAACAAAGTGGAAGATCAACACCTTTYACTTCATTTTATTCTTCAACTATGAGTACAATTAGTAGAAATTGAAA[A/T]ATCAGTTTGATTTGTTTGTTTGTTWGTGCAGTGTAGTGTCTAGTTTAGATTAATTAGGATTTTTCAGAAATTATTTGAAGGTTCAAATGAACCTTCCAAG
Ps000307	LGVII	151.1	A		AM	0.374766	GATCAATTGTTGCACAACATCTTCAATCAAATGAAAAATTCTTTACTGAATTTGCCAAGTCTATGGAGAAAATGGGTAGAATTAATGTTAAGATTGGGAC[C/T]GAAGGTGAGATAAGAAAACATTGTACATTTGTAAATTAATAATTTAGTATCTTGTTTATTTGTCATTTGCTTTGAAAGTCTTGTTATCTATTTCATGTCA
Ps000308			E	Failed			ARGAAGAAGGCAAAGCAATCGACAAATTTGTTTCTATTTTCAAAGATGAAACATTCCCACCAGGCTCCTCTATTCTCTTCACAGTATCACCCAAAGGATC[A/G]GGATCATTATCGATAAGTTTCTCTAAAGATGGATCCATTCCAGAAGTTGAGTCTGCAGTTATAGAGAATAAACTACTTTCACAAGCCGTGCTTGAGTCGA
Ps000309			A		A	0.145875	ACGATGCTTCAATTTGCAAATCTCGCTGGGAAAAATCAACTTTCTGTATMGCCGGGGAATATGAATATATTGATGTTGTAATGGGAAAGGAGAGGGTGAT[A/C]ATTGATGTTGATTTCAGATCAGAATTTGAGATTGCTCGATCAACCAAGTCTTACAAAGCGATTCTCCAAACGCTTCCTTATGTTTTTGTAGGGAAGAGTG
Ps000310	LGVI	90.7	A		AM	0.374348	GAGATGAAGTTCTGTTGAGAATACAAGGAGGGGCTCGACATACCGGAATAGAGATTCAAGAATTTATAGTTGAGAAATGAACAAGTAGTAATAATGTATA[C/T]TAAAATTGTTGTAATTTTCATTCAATTCTGTGTGCTCATATTCTCTTTTTCTTCCAGCTTTGATGCTTGAATGGTTGTGAATTTTTGGCTAGTAGAGACA
Ps000311			A		AG	0.123855	CACAAGAATATTCTCCGCCCCAGAAAAAAATACCTAGTTCATTTATCATCTTCAAATCAAAGTGTTTTGCATTCGTCATTTTTGTGTTATACCAAATTCC[A/G]YTCCTTTCARTTTCAATCCTCTCATACTTTCTTCCTCAATCATCATCATGGTTCTTCACAGAGATCTCGACCTYCTCCTTTCCTCCCATTTAATCAACAA
Ps000312	LGVI	34.3	A		E	0.19331	CTTCCTGCGGCGTTTTAGGCCTGGAAACCTTAAAGAACGAGAACGACATGATGGTGTACGATGATGATCGCCTCTTGAATGGTTGTTCTTGGTTTGATTT[C/G]AATTACTCTGTCATCGTAATTATGATCTAAGAGGTTACCATTATCATCATCAACAATAATAATGAACCAGATAGCAATAGCATCGAAGTGCAAGAAAGGA
Ps000313	LGII	134	A		AH	0.261048	GAGCGGGGACAGCTTCCGAAGCTGCCGTTGTTGATTCTGGCGACGGCGGTTTGGTGGTGGGAGAATTCGTGGCGGATCTCGTGTTCTGTTATGGGGTGAG[A/T]GAGCTTTAGTTTCTTTCCGTCACGGTGGTTTTGTTCGGTGCCGTTACGAGGGTCGTCGTTATCCATAGCTGGAAGTTGGAAGTGAGTGTTCTAGGGTTTT
Ps000314	LGVII	150.9	A		AH	0.310885	AACCCTTTAGGTCATTTCTGTTCCAGCAGCATCCTGTCCCGACTACAACACTGCCCTTTCTCTCCGTGTCAAGCTCGATAGCCATGGCCTTTCTCGCGCG[C/T]GGAGCCGCATCCCTAACCCGTATTTCTACATCCGCTTCCAAATCTCCGATTCAACTTGTCCACCGCCGCGGCCTTGCCGGAGCTGCAGATCCTCATGCTA
Ps000315	LGIV	58.9	A		AM	0.341079	TCTCCTTCCTCCGCCGATCGGATCAACTCCGACAGCACACGGCGTATGTTCTTTCCCGTCGGCTCCGTATACGACGAATCGGTGTCGATCAAAACGGTGA[C/T]GTCGTCTTCGGAAAATCCGTATCGTTCGATCAAGCATTTGTGCATCCTCCATACGTCGTTTACGCATCCTCTTAACTCTGCTTTTGTTCCGGGATAGTTG
Ps000316	LGII	4.4	A		A	0.245641	GATAAATGCATGTTGCGTTWCTCAAACCGTTCAATCTTTGGGTTAATGGAAATTGGACCTGCTTACTTTGGATGGAATTTGAATAATGCAACAAATGAAG[A/T]CSAGTTTAACGAAAAGGTGAAGAAACTGTTGGATGGTTTAAGAAACAAAGCTTCATCAGGGGACAGTAACCTTAAATATGCTGTTGGAAGTGACAAGATT
Ps000317	LGIV	42.5	A		AD	0.374896	GCTTCCTCCATGTGAAGYWCKKCBTCTGACAGCATTCTAACGTTTGTTCTCTTGTATTGTCTACTTTCATGGCAATGGCTGCTTTTGCTATTGCTTCCAT[C/T]ACCTCAATCAACACTACTCAYAATCACCACACTTCTTTAATCTTTCAACCAAAACAACACCATCATCAAAATAAAACCAGAATCCATAGATTTCGATGCA
Ps000318	LGV	110.8	A		E	0.341079	CCTTGTGAATTTACATGGTGGTAGCAGTTTCCTTATCAATAAAAATACTGACTCAGGAAAGAGTCTATTCAGAGCTTGAATGATAACCTCTTGCTGCTGA[A/G]TAGAATTAAATTTCTGTTTCGCCATAATAGCSGCCTCAACAAGACTCTCATAGCCACTTTCATCGTTTCTAATTCCTGTGGCAGCTTGAACACTTTTTGA
Ps000319	LGII	187.5	A		AQ	0.371145	ATTCAATCTCACACAAGCGTGTCCAAACAAAAAAGAAGCAATTGGTTGGTACGAGGACGAGAAATGCATGTTACGTTATTCAGACCGTTCGATTTTAGGC[C/T]TAAACGAAATCGGACCGGCTTATTTTGCATGGAACTTGAACAACGCAACGCTGGCAGATCAATTTAATGTTGTTGTGAAACAGTTGTTGAATGATTTAAA
Ps000320	LGVI	71.9	A		A	0.235895	ACAAATAAATATTATGGATGAGAAATCAACCAAATAAAGAAAAAGGATTATGGATGACAAGTGAGAASAACCCAATATTTTATATCACACACAAAACCTC[C/G]TGTATTTGATATTTACGTTAAAAATTAGATTTTGAATTTGAGTTTTCAGAGAGTGATTAAGAAAAATGGGTAAAGGGGGAATGTCAATTGATGATCATGT
Ps000321			E	Failed			CCTGCTTTTTGTGCCCATCTTGTTTTCTCTTGTAAAGGAAGTTCAAAAAATCTCTTAACTTCATTCCCCATATTATTAACAGATGAAACTCCATGATTTA[C/G]CATCTGAAAAACACCCCAGTGTTTACAAGCAAGGTGAAGCTTGTGAAGTTCATCTTGTTGTGTATCTGTGTTGACCAACTTAGCCTTATCAATCAAGGGT
Ps000322	LGII	171.1	A		AQ	0.321044	CTGTAGCTGCCGGTGGTTATGCTTTGTATGAGAAGCACAAATCAGGGAAGGATCCTGAGAACGCTCACAGGCACAAGATAGAAGAAGAGGTTGCAGCAGC[A/T]GCTGCAGTGGGATCTGGTGGATTTGCCTTTCATGAACATCATGAGAAAAAAGAATCCAAGGAGGAAGATGAAGAAGCCCATGGAAAGAAAAAACACCATT
Ps000323	LGI	35.3	A		AI	0.310885	TGAACAACTTTATTTAATAAGCAACTTTTATGGTTGATGACAAAAAGTAGTACTATAATTTTAAGCTAAAAGCAAGAGAAAGAGTAGACAACGCTCCTCT[C/T]CCAAYAAGCAACTCACAAACATCCTCATRTCCCCAAACTCTAGCCAARTACAAAGGTGTAACACCCTTCTTATTCATAGCATTAACATTCACACCCTTTT
Ps000324	LGVII	19.1	A		G	0.324865	ACAAGAGAAAGAGAAACCTCCTCAAACACCRCCACCACCGTCTCCTCCTGTCGTCACAACCACCACCTCCACGCAAGGTTGCTTCCTTCCGAACACTCGA[A/G]GAACTAGATGCGAAACAAAGCCCGAAGAATAACAACAACAACGAGTCACAAGCTCAATCAACTACGGATGGTGATCGATTGAGAACAATAAAACCTACGT
Ps000325	LGI	0	C		AH	0.0752352	CRCCGCAGGGGCGGAAGGAAAATTTTAACCAATTGCCAATTCAATAACAGTTTTACATATCCTTGTTGTCTTTTTCCCTCCCTTCGGTTCAATTCCTCCC[C/T]TGCAACTCAAAAAGGTATGTGGAGCCGACCAGTCCTTCAGATGAAAAAAAAGTCAGACAGAAACTAAGTTTGAGCAGAATACCAAACAGCAAAAGCATRT
Ps000326	LGVII	92.5	A		AQ	0.272096	CAAACCGTTTTATTATTATAGAAACTGAGACACCGCAAATCACAGCCATGTCATTCACCGTCGACGAACACCACTTCGCTGCCGGTGACGACACTTACTC[C/T]GAATACGGCGGATTCTCCAGCTTCTCCGGCGAAGAAGTCCCCGTAGATCACACACCAGCAGCAGCGGCGGAGTCGCCTGAAATATTCGGATTCAGCGATC
Ps000327			D	dominant	T	0	CATTACGCAGAAAGTGAATGTCTCGCTTCTCAAAATACGTTCAATTTTACTTTCTGGCAATCCACAGATAACTACCGAGGTTCGCTGTTCTGATGTTAAC[A/T]TGGTCAGCCATTCTCTTCATTGTCCCATTCAAGTACATTCTTTCCTTTCTTCTMTTCGATATGTTCACGCGGGAGCTCGAGTTTCGGAAAGAAATGGTTA
Ps000328			D	dominant	T	0	ACCTTGCCTTCTCAGCCATCAAAGAAAGGAAAGTTATCGGGAAAGTGATGCTTGTATTTGATGAGAAAACTACAAGATCTAAGCTATGATCTTTGCTAAA[A/G]CTATGCTATTTAGTTGATGAAATACTTCTGGGCACTCAAAACATCARAGGTTYAAATTGGAGACCAAGGAGATGCTAGAATTAAAAGAAACCAAATAAGG
Ps000329			E	Failed			TCTCTTTCGCTGACGTTAAGGTTGTCTCTACTATCATCCTTGACGGTTTTTCCAACACTCTTACAAGACGAGGTTACGCTGCGGCAACRGAGAGAGSAAC[A/G]AGGGGAGGAGTTGGGTCTATTGGAAACAAGATGGGACCCACAAAGTTAGGAGAAGAGAAAATGGTTTCRGTTTATAAGGTTTCATGGGTTCCAGATCCTG
Ps000330			A		AH	0.108345	GTAGGTGGTCATGTTTGCAGAAGAGAACAGAGGTGAAGATTGAGGATTTGCCTGGTGTTCTTGGTGCTTGTTGTGTTTTGCATAATATTTGCGAAATGAG[A/G]AATGAGAAGATGGACCCTGAGTGGAGTTTTGATCTGTTCGACGATGAGATGGTGGCGGAGAATGGTGTTCGATCTGCTGCTGCTGTTCTGGCTAGAGACA
Ps000331	LGII	112.7	A		L	0.365224	GAATCTCTTGTTCAGTTACCGCGCCTCAGCAAACACAGCGCCAGCCTTCTACCACTGGATCAGTGAAGACAGCCATGACCATGACTGAGAAGATATTGGC[C/T]AGAGCTGCTGAGAAGGAGAAGGCCATACCTGGGGATAATATTTGGGTCAATGTTGATGTTTTGATGACACATGATGTCTGTGGTCCTGGTTCTATTGGGA
Ps000332			E	Failed			AATGATGCAGAGAATGAGCCRCCGTCGTGCCACTCTCCRCAACTTTCGACTCTATTTTCACTTAGTTGTTCCAGATTTGTTGGATCGCTTTCCATCCAGC[A/T]ATGATCCAAAACCTCTTGAGCAGTGAGCCTTTGAGAAGGTTCTATGCAAAGCATTCGTCTWATTAAATCCTTAGCAGATACCGAGATCCGATTCCAAGGT
Ps000333	LGVI	132	A		A	0.298126	ACCACTTCAATAGAAATATGAGATTATCCTCAGCTGTCCTCTTATCTCCATTGTTGAGAAAATCAGATGAATTATTTGAATAAGAAAATCCAACTCCAGT[A/G]GGAGAATCAATATAAAGAATATTGGCAACTTGATTCCAAGAATAAGGATTAAGATAAAGCGTTTTTCCATCTGAATTAATATGAAAAGGACCAATTTCCT
Ps000334	LGII	183	A		AI	0.322236	AAGTTTAAATTTAATAATACAACTCAAAAACATAAGCAACAAGGAAAACCTAAATACAAACAAAAAGAACAACTTTAACAGTAAATCAAGCTCCAACAAT[C/T]TCAGTAGGTTCCTCTGCAACTGCTTCTTCAGCAGGTCTGTCTACCTTTGTGCCAATGTCATCAGAGTAATCTCCATGAACCTCCATCAATTTTCCAAGAT
Ps000335			E	Failed			GTTTCTTCGGTCTCTTGCAATTTCTTGTTATTGCTTTGGTTTGYGAAAGAAATGCTCAAGCTTGGTTATTTCACTCTGGTGGTGAAGCTTTCACTATTCT[A/T]TACGCCGGAGTGGTGGCATCTGGAATTGCTTTTGCAGTACAAATATGGTGCATTGATAGAGGAGGTCCAGTGTTTGTTGCTGTGTATCAACCTGTTCAAA
Ps000336	LGII	23	A		AO	0.145875	GAAGTGAAAAACGAAAGTAGTGAGTTACAGCAATATGTAATAGCTAAAGGAGTGAAGAGATTGGGAGAGAAGAACAAAGCTGTGGTGTGTCACAAAGAGA[A/G]TTAYCCTTATGCAGTTTTCTACTGTCATAAAACAGACACAACTAAAGTTTACTCGGTGCCATTGGAAGGTGTTRATGGAAATAGAGTTAAAGCTGTTGCT
Ps000337			A		AO	0.230839	GGGGTGTGGTGAATGGATTTCCATTGCGYATAGAAGCSGAGAARGTGCTGGAAAAGAATGTTGAAATGAATAGTGACTTTTTGAAAAAGATGTTTGAGAA[A/G]ATTGAGTGGAAGGCTTTTGTGGAAGCATCACGGGGAATGGGATACACTGAACTACCCGAGGAGGCTGATTCTTCCATGCTGGATTCAGATGAATTTCTTA
Ps000338	LGII	25.6	A		D	0.1638	TGACACTTGTCTTGATGTCCATGCTTGTGAAAACAGTTTGATCTTTTCACAGCCACCATACTAATTGACGCAGTTATCGTGTAGCCAATTGTSACACCTA[C/T]AAGGTTTATATACTGAGCCAATCCACACAGCTTATATTTCATGCCTCCTAAGTTAGCTCKGACAACTTGAGAATAAGTGTAGTTCCTCTTGCCATGAACA
Ps000339	LGII	214.9	A	Scattered allele	D	0.304688	TCCGTTATCATATCTACCATCTCGAAGCCCTAGCCACTCTCACATCCACTCTCATGGAAGCGCGTCACGTATGGCACGAGTCTCGAGACAACGCCGTCTA[C/T]CTCCTCCGCGTCAGATCACTCTTTTTCCTTCTCTGTTTCCCGCTCTCACTCGCCGCCGTTCTCTCCTCCGTCCACACAACAATCTCCTCCCTCCAAGGCA
Ps000340	LGVI	11.6	A		AO	0.319525	TGAAACGAAGGAGAAAAAGGTAAAAAGTGAGGATTATGAAACGAAGGGTTTGGAGTAGTTTGAAGCTAAGAGGGGGTAAGAAGGAGGAATTTTCAGAGGC[A/G]GTGGTGAATAGGGAAGATATTAGGGTTCGGAGGAGCGRCGGAAGTGAAAGCGGCATGGCGGCGCCGCCGTCTGAATTTGCCGCGTTCTTCCTCTTACCCA
Ps000341	LGVI	41.3	A		AG	0.166465	CTCTTGCAACAACCTCTTTGTTCACTCTTCTACTTCTCTTTGGAGTCTTACCTTTCTCCTCAAATGCACAACTCGATCCATCCTTTTACAAAAACACTTG[C/T]CCAAATGTTAGTTCCATTGTTCGTGAAGTCATAAGAAATGTTTCCAAGACAGATACTCGCATGCTYGCTAGTCTCGTCAGGCTTCACTTCCATGACTGCT
Ps000342	LGII	200.5	C		AG	0.230839	CAATCTTAATGTTTTTTCTTCGTCCAACCATCTCTAAAACCATCATTCCATAGCTGTAGACATCCGATTTATGTGACACCTCACCAAAATTTCTTGAAAA[C/T]AACTCTGGAGCAATATAACCTGGTGTTCCTCTCGCGCCAAATACGGAAACAATGCTTTCTTTTTTTGGACATATTTTAGAAAGTCCAAAATCAGATATTT
Ps000343			D	Other probleme			TCATTTCTTGGATTATCTTTCCATTTTTCCAAATACAACTACTCTCTTCAGCAAGACAATTAGTCCTATTTGCTTGAACCCTTTTGATTGCACAACCATC[A/C]GGAAGAGTGGTCAACTTCATTTGTACAGCTTGAGCATATGGTTTCAAGTCTACATCTGCATCACCCATTTTGTCATCTATGGAGAATGTGTCTTTGTCAA
Ps000344	LGVI	12.1	C	Scattered allele	AN	0.371223	ATGATAAGTCGAGAATCGTCCCGCTAAAGGATGCATCAACAAGGGCATGAAGTTTGGCTCCATGAGGTAGAGGCCTAACAATTGTAGCATTGATTTCGTC[A/G]TCGAGTATCATCCCCTCGTGCTCGTAATCAACTGGACATATCGCTTCATCGTACCCGTCAGCCTCATCTCGGTTACGATCTTTAACCCTTGATCCGTGTC
Ps000345	LGII	26.1	A		AS	0.285515	TGTCAAAACTAACTTGGGCAGTGATGCAAATTATTCCTGGGAGTCTAASTTCGATGCTTTTAATGTCGATATYGGGAGCGATCAATCGGTCAAAAACCTT[G/T]ATTCGCTTTCGTGTGTTGGAAGTGTTACTAATACTATAGCTTTAGAGCAGCAATGGAATGTGTATCCAAAATGTATACAGAAAATCAATGATACTAAAAC
Ps000346	LGIII	172.4	A	Scattered allele	AS	0.291186	AATTCCCTCTAACGTTCTTCTTTTCCGTTACATAACAACATCAACATCAACATCAAATCCAATACTTGAAACAAACCACTCAAATCAAATTTTTACAGTT[C/T]AATCATGGCTGGCTACAGAGCAGATGACGAGTACGATTACCTCTTCAAACTCGTCCTCATCGGTGATTCCGGAGTTGGAAAATCCAACTTGCTTTCTAGG
Ps000347	LGVI	62.6	A		AP	0.366424	CTAAGACATCATGTTTGGTTATTTTATTTTCAGTTGATAAAATTAAATACTTTATGATACTTATAATATTTGTTCAAAGAACCCAACCATAAATTCAGCT[A/G]TACTTGAACTCTTTTTTTACTTTCATTTCTATAACCTATTCAATATAAGGATCCCTTTCTAAAATACTTCATCAAAAATCAAGACTACTTTAAATTAAAC
Ps000348			D	monomorphic			GACGGCTCAAGGCAGCCGAGTGAGCTTGAATTGGAACAAGCATTCCATCAAGGGAAATATCTTGCCACCATCACAAAGAAACTCAAGGAAGCTGCATAAT[A/G]TTGATTTCATATATAGACAATATACTATATYTTAAACTACACCAAAATATTGCTTGAAAACCGTTACCTTTTACATTTTTTAGACTTGGAATATTTTTTT
Ps000349	LGVI	81.7	A		AP	0.363257	TATTCTCTCACACACAATATATCTCTATCTATCCATAATCCATCCTTTTCAACAAGCACACAAAAAGTAACAAAATGTTGAAGCATTTCTATGTGATATC[A/C]AACATTATGAACATTTTGTTCGTGTCACTTTTAGTGGTAATATCAACATCATGTGTAAGTTGTTTTTATATAAGTGATGAATATTGCAATCCTCAAGCAT
Ps000350			E	Failed			NNNNNNNNNNNNNNNNNNNNNNNNNNNNNNNNNNNNNNNNNNNNNNNNNNNNNNNNNNTAAGGAAATTTATCATGATTGCTTGAAGAATTAAAAAGCACG[C/T]AAACTAGTTGCGGCGACAGTCGAAACAAAGCCGACGAAAAAAGCAGTGAAGGAAGTGAACCATGGCGACGGAACTCGAAGAACTCGTGAGCTTCCTATCT
Ps000351	LGIII	173	A		A	0.334586	TATAAAAACTTTCTTGTATTTGTGAAACTAGAAACATTGAAATTATCAACGAAGCACTAACAATTACTAGAATTGCCATTGTGTCCAAGATCTAGTCAAC[A/C]ATTATGACTAGTTCGACCCTATAATATTAATCAATCTTTCAAAAATCTCCAAACACAACATTTATTCAATTTCTAATATACCCTCCAATTCATGATCAAC
Ps000352	LGII	75.7	A		AO	0.269639	TGTCTACTTCATCTAGTAGTAGATTACTAAAACTCTATTTTCTCTCTATACCAAAAGTAAAGTACCATTATCTCAACTCGTTTTCCAAACTCAACCGAGT[C/T]GAACCGAGTCATGTCGAATCATCCTTCCGATACTCCCGCCGATGATTTCCTGGAGCAAATTCTCGGCCTCCCGAATTTCACCTCCGCCGACGGAACCGAC
Ps000353	LGV	62	A		AI	0.287571	ACGAGGGCTAGAAGCCATTTCCATAACCCGAGATCTGAGAAAAAGGGAATTGAATTTGGGGAAACTAGACGGAATTGAAAGGATAAAGAGACGAAACCAT[C/G]AGAATGGATCAAAAGGAACGTGGAGTAGAGAGAAGAGAAGAGGGTGTGTTTGTTTGTGTGTACTGGTGTAGTAGTGTGTGTTTGTTGATGAGGTGATGAT
Ps000354	LGVI	10.1	A		AN	0.372839	TGACTGGAATTGCAATGATTGGTACAAATTGGACCAAAGCATACGGACGGAGGTCATCAAAGAACCTCCAATACAYGATACTAATAACACCCGCCAAAAC[A/T]AGAGGTATAATTGAAATCATTCCTTTCCTCTCATCAATCCTCTCAATGATGAATATCGCAATGATCGACGTAAAAGCAACAGTCATAGGTAACCTGTCCC
Ps000355	LGII	23.6	A		AO	0.304688	AAATTACAAACAATAAAAAAATACTGAATATGGCAGAAAACTTTAAACCCTAACTCTTTAAATTCCCCAAAAATCATCCCAATTTCTTCATTGCCTTCTC[C/T]GATCTGCAACAAACGTTTCGCCATTTTTCTTTTGCTAAGAGGTTTAAGATGAAAAACACTGAGAGAATTGCGAATTTGGCATTAGCAGGTTTAACCTTAG
Ps000356	LGV	149.2	A	Scattered allele	AF	0.348733	GGGAGTAGTTCTGCTACCAAGTGACCTTTTAAGCTTGATCTTCAACCTTCTTATCTTCCCCATCATTGGTACTAGCCGCAGCTGCCTCTACRCCATCAGC[A/T]TCATCAGCACCATCTGCATGTGGTTGRACTTGCTCCTCTTCRGGTATTGGCTCCTCCACATAGTCATTCTCAAATGCATCMGCTGGAACCTCATAAATCC
Ps000357	LGVI	137.4	C	Scattered allele	V	0.374042	CTGATGCTATTCACAGAGGTGGTGGTCAGGTCATTCCTACTGCTAGGAGAGTCATCTACGCGTCACAGCTGACAGCCAAACCCAGGCTTCTTGAGCCTGT[A/T]TACATGGTTGAAATCCAAGCTCCTGAGCAAGCTCTTGGTGGTATCTACAGTGTTCTTAACCAGAAACGTGGTCACGTGTTTGAAGAAATGCAGAGGCCTG
Ps000358	LGVII	76.6	A		I	0.371145	AAGTGGAAGCTGTGGAAACGGTGCTGAGAGAGTCTGAGGTCGATACTGCTGCTTTTCAGTATGTGAAAAAGATTAAGTCTCTGAATGTTTCAATGGCATC[C/T]GCRAATTCTGCTAGTAGAAGTAATATTGTTGACTGGGCTGAGAAACTGTATGGACAGTCAATAAGTGCAGTGACTGCCGGTGTCAAAAATCTCTTATCTA
Ps000359			E	Failed			TTGTTATACACAACACTTCCATTCATGTGCAGATCAAGATCYGGCCGATAATAAAAAGAGATTTCCCGTGCTCTTCTTACTTCGACCGTAATACCTTCAC[C/T]AACAATTATGTGTTTCAAACCAATATGTGAAACATTCATAGGCAAAGAGAGTGAAAGGTGATGAAGTTGATCAACCCGCAACTCAAAGGGACCTTCCAAT
Ps000360			D	dominant	U	0.0270168	GACAGAAAGAAGAGTCTGCTCGGAGAAAGAAACTCGAGGAGGAAGAGCATGCTTATCAAAACAATTCTATGGGCAGGAACAAATCTAGGGCTAACTCTTA[C/T]GGTTTGTAATTACTATTAGGCAATGTCATTCTATACCCCCAAACTTATCTTTACGAATGTACCTTTGTTAGGAAACCGTGATATTGAATGAAAAATTTGA
Ps000361			E	Failed			GTATTTTTGAGGCTGCAAGTTTTGGAGGAAGTAATATTGATCCAACAGCTTGGGAGGATAAGAAATGTCCCGGCGAATCTCGTTTCCCTGCTCAGGTACA[A/G]GTGATCAATAGAAAAGTTTGTGAGCCACTAGAAGAGGATTCCTTTAGACCAATTCTTCACCACTACGACGGTCCTAAGTTTCGTCTTGAACTGAGTGTGT
Ps000362	LGVI	40.9	A		AH	0.289223	TGTAACCGTTTCCCATCAATTTTCCTCTTTCGGGTTTCCCGGTAAATCTCCGCGCGACACCACTGCCATCATCGCCGCTTCATCCACTGACGACAGCGGC[A/G]TCACTTCTCAAGATCTCGCAGTTTTYCTCGAAGTCCACGGGGTTCTTGTGGATGCATACGGTGTAGGGAATCGCATAGCCTTCAATAAAGCATTTGAGAA
Ps000363	LGVII	219.4	A		AQ	0.374583	TGCGGTCGTCGCTTGACAAATTTCTCTCTCCCAACCACCGGAGGAATTCTGGAGATAACTCTTCTTTGGTTGGATTTACATTGAAGAGATTTGAGTCATC[A/T]ACATATGGGGTCACTCTAGCACCATGACCAGTCTTAACTAATGCCCTTAAACCAGACTGGAAATCGGAGATGTAAAAGTCAACCACACGCCTTTCGAGCA
Ps000364	LGVI	141.9	A		V	0.369738	CAGGATTTGTGAAGTTCCAGATACCTCTTAGGTTCCTCTTAGCCATCTCAATTGAAATAGGAAGAAGTTCATCCAAAATTGTCATGCTGTTTGGAATGTT[A/G]ACGACTTTGTTGTAACGCGAAATCTTGGTAATGAAATTGCGTGGATTGCTTAGGTCGGATGAAATCGGCATGCGGACTCTGAGAGTGCATACATTGTCAT
Ps000365			D	monomorphic			TACCGCTAGGTTYCCCGTCATCCCCGCCGAATGTGTCCGCCACCACCATTGAAAAAAATGSAGAGTTCCATTAGGATAGATGTTTTGGTGCATAATGCAT[A/G]AAAATTTGAAGTAGTTTCCAAGGGAAGAATTTGTGAACATGTTCTTCATGTTTYGCATCACATTGTAATATATTAATTTGTTTTGCTATGGTTTTATGTG
Ps000366	LGVII	68.9	B	Scattered allele	O	0.375	TCCATGACAGAGATAAACATTCTCTGAAAGCTGAGATATCAGCCTCTGGTACTCCACCTTCCATATCAAAGTGATGGTGGATAATATAAAGATTTGGTTT[G/T]GTTGATTKAGAAACCACCGTCTGGAGAGAGCATGTGTATAGATAGARTCAGAGAAATATATGAAGACGAAAAAAATGAGAAAACTATGAACGTTTTTCTT
Ps000367			D		AG	0.350211	AAATGATAAGCGTGTATGAAGAAAATAAGTTAGAAACCAGATAATGTAAATTTTTCCTTTTTGTTTTCTGGTGGGTTAGTTACGGTAGATGTCATGGATT[C/T]GAATTCAGAGCTTTGATTAGTCTCTGCAGTTATATATTCATATTCATGCATTCTTATTCATATGTATATTCTATAATGAACACTATATATATTATATGTT
Ps000368	LGII	200.5	A		AG	0.203637	TTATAGTAGCCATCATTTCTCTGCATCTCTTTGCTTTCGTTTTCGCTATCGGCGCCGAACGACGTCGTAGTCTGGCAAAAGTGGTTCCCGATGAGTACGA[C/T]GACCGATCTTTCTGCGTTTACACCACCGACGCTTCCACTGTYTACGGTCTCGCCGCCTGCTCTCTCCTGCTCCTCAGTCAAGCTATCCTTTACGCCGTTA
Ps000369			A		A	0.138697	CTGAGCTTCCAGCCAAGTTGCTAAGATTGCATTTTCATGACTGTTTTGTTAGGGGATGCGATGCTTCTGTTTTGATAGAGTCTACTGCAAGTAACACTGC[A/G]GAGAAGGATGCTATTCCGAATTTATCATTATCGGGTTTTGATGTGGTAAAGGATATCAAAGATGCTGTGGAAGCAAAATGTCCTGGAGTTGTTTCATGTG
Ps000370	LGV	135.8	D		Z	0.237483	TCCCTCGTAGCGTCTCTATTGATCATTTCGAATTTRCATTTGCAATTCAAACACTCACAAAGCAATTATCATTTATAATGAGTTCYCTTCCACACGTMGT[A/T]GAAGACTGCATGGGCTTCCTCAAACTCTAYAGCGACGGTTCCGTTCACCGTTCAAACAACTTCAAATTTCATGTTTCCACCGTCCAAGACAACACCGTAA
Ps000371			E	Failed			GGTTGTGGCTCCCGTCGCCGCTTTCGCTCGTAGCCATTGTAGTTTCCACTACTCGTATGTGACACGCTGAGGGTATTAGTAACTGTTAACCATTGAAATG[C/T]ACGTTGATATTAATATTGAATTAAATTATTAGTTGCCTTAAAAGANNNNNNNNNNNNNNNNNNNNNNNNNNNNNNNNNNNNNNNNNNNNNNNNNNNNNNN
Ps000372	LGVI	40.4	A		AO	0.35215	ATCCCAGAGCGACTAATTTCAGCCTTGTCCTTGTTGAAAGCATTGTTCACATCATCCTTGAGCTCCACGAATCGCGTCCTCTTGATTCTTTGCTCTTCTT[C/G]GGTACCCTTCTCAAGGTAAAACAGATCAGGTAGGTCGTCCTCCATGAACTTATCCAGCACTTCCGAGCAATGAGGAAAGTAGCGTCGCCCCATTTCGACT
Ps000373	LGII	179.9	A		AQ	0.191817	GACCRTCTTTCTCTGCTTGGTTAGTGGCAGTTGAGTCCAGCAATATTGATGCATCACATCCCCTTATAAAACAGTCATGGAAGAACATCCTCAAAATACG[C/T]GCCGGGACTTTTGGATCATGGATAGAAGCATTGAGAACTGTCTCTGAAATTATTTTGTCCAGTTGTGGACATGTTTGGTCATAGTAATGAGCATGAAGTT
Ps000374			E	Failed			NNNNNNNNNNNNNNNNNNNNNNNNNNNNNNNNNNNNNNNNNNNNNNNNNNNNNNNGTTGAAAGAGTTGAAAGAATGTTTAGAGTTCTCCTTAATTTAACC[C/T]ACAGGTTTTATTGGTTCATGGATCATCAAGACACTCCTTGAAGATGGTTACACTGTTAATACCACTGTTAGAGCTGATCCAGGGAAAAAAAGAGATATAA
Ps000375	LGVII	205.8	A		A	0.239198	AAGTTTGCGATAAGCTTTCTTGAGATCATCCTCTTTGGCATTACGATCTACCTGAAGGACTTTATAGTAATCAACACCCATATCTTGTTTCTCCGATTTG[A/G]TTTTGTTACCGGAGAGAAGGAACAATGTGAGTCACCGGTGGAAAAAGAATGAAGTGAAAGAAAAACAATATCCAAATGTTGAAATGGATANNNNNNNNNN
Ps000376			E	Failed			ACACAAACAACTCGTCGTCRTCATCATCATCATCATCRAGACACACGATGTTGGGCTGAACGCGAGTGTAATCAAACAAGGGTTCGAGTTCTTCGGTTTC[A/G]TCCGCCATTGTCGASCTTTCTCGCTAGCTGAATGTTGGTTGAGGTTTTACAAMTCACAAGTCACTCTCCCGCTTCCAAATTGAAATCGATTTATCTTCTC
Ps000377	LGVI	71.9	A		Q	0.27779	ATTTTCATTTTTATCACTCTTTTGAGTCATGAGTTTTGCACTACTTGTTATGCATTCTATAGCCATTGCCTTAACTATAATAAAAAGTGTGTGTGTGAGA[C/G]AGATGTAAGAAAAGCAAAGGCTAGTTATTGGTANNNNNNNNNNNNNNNNNNNNNNNNNNNNNNNNNNNNNNNNNNNNNNNNNNNNNNNNNNNNNNNNNNN
Ps000378			A		AH	0.159756	TCCTCTCTSACAAACTTGTACAATGGATAAGACCTGCATTCCTTGATCTTGTTTGGGATTCCACTTTGTCCGTTTTCGTATGCAGCTCGTACATTTTCAA[C/T]TTCTTTCGGTAAGAGAGCCTTCAACTCGTCTTCRAAAGTTGCAATCTTCTGAAAAATCGATGTGTTCGAATTCTTCTCACCTTCCACATTCACCAAYGCA
Ps000379	LGVI	61.1	A		AO	0.301453	AAAAACTTCTTGTWCTGTTGCGAGATGGTCGAAAACTTTTGGGATTATTACGGTCGTTTGATCAATTTGCTAATGTTGTTCTAGAAGGTGCGTGTGAACG[A/G]GTAATTGTCGGAGATCTTTATTGTGATGTCCCTTTAGGCCTTTATGTAATTCGTGGGGAGAATGTTGTCTTAATTGGAGAGCTGGACTTGGGAAAGGAAG
Ps000380	LGV	0	A		AS	0.18487	CGTAGAAAAAAGGTTTATTTTTTATGATAAGAGAGCTTCATCAAGTCAATTACAAATATGATTCGAAAATTACATAAAGGAAAGTTCATAAATGTCTAAA[A/G]CACAAGAGGACATACTYGTGTTCAGAAGGACCATATCATTGATTAACTCTTATCCATCCATTTGCATTTTACAGTCCGAATAAAAAACACAGTAAATTAC
Ps000381			E	Failed			AAAAGCAAGCTTACATGCGTGGCAAGAGGGTTCTTGAGATCAATCCTAGACACCCSATCATCAAGGAACTCCGGGAGAGAGTAGTTAAGAACCCTGAGGA[C/T]GAGAGTGTGAAGCAAACAGCACAGCTAATATACCAGACTGCACTCTTGGAGAGTGGTTTCTTGTTGAAGGATCCTAAGGAATTTGCTTCCAGAATTTATG
Ps000382	LGVI	130.1	A		W	0.362084	CCATGCTATAAATTTGAAGTGATAAGGCAAGAGAGTGCAGTGGACTCCATTTTTCAGATGATATTTTTTCAAAGTTAGGAGTTACATTTTGTTGCAATAT[C/T]TTTCTTTCTTCTGGTTCCAAAAGCTGTTCAACCTCTTTTTTAATACGCTCCTCATACTCGGCCTGTGAGGTGATATTAACACCGGCAGTTTGTGAAGTCT
Ps000383			E	Failed			ACTATCGTTGAAGGTCACGGGCCGTTCCATCATVGTCGGGGAAGCTTCAATTAAACCTAACCTAATTTCTTCACACCACTTGATTAATCATGAAACAGTA[C/G]CAATCAAAATCTAAGAGAGTGACGAAAGAAAAAAGSTACGAATCGATGAAACGACAGAGAAAAAGGCGAAAAAGCGTTGACTAGGGACGGTGAAGCGAGA
Ps000384	LGII	172.4	A		H	0.319525	AAATAGCCTTTTATTTTTCTGATTATCCAATCCATTCTGTTGCTCGCTCACATTTGACTTTACCATGGCGGTTTCAATTTCAGCCTCCTCCACCATAACC[C/G]TCTCTTCTTTGAACTCTTGCACTCGTGTGGGAGCTTCGTCTTCTTCGCTGCAACTCCAATTTCCTCTTCGAACTCGCTTTCTTCCRATTGGTACTCGCCG
Ps000385	LGIII	187.7	A		AT	0.361809	CTTTCAATTCAGTAGCAGCAGCGGCATACTCAGGAGCCAAAGCCTGACAATGACCACACCACGGCGCGTAGAATTCAACCAACACGAACCGATTATTATT[A/G]ACCACGTCAGTGAAGTTGGTATCCTTCAAAACGACGACGTCCTTTTCGTCAATTTCCGGAGCTTGGTAAGACTCCGGATGCTCGTAGCCGGAGAAGTCTT
Ps000386			E	Failed			CGGTCTTGAAGGATATAACAGGATCAGTAGCGACGAGGTCTGGATTATTGAGCAAGTCAACACCAATCGCTCTTCCACACTGTCCGTAGTTGTAATTCCA[C/T]GAGATCTGAATGGGACCTCTACCGTAGTATTGTTTTCCAGAAGCACATGGAAATTCAGAGCTTGCTTGGCAGTAGGTGCTGGGATTCTGTTCTCTGAGAA
Ps000387	LGIII	187.7	A		A	0.340333	CATCCACTACTACGCCTGAGGATATTCCTAACATGAAGGACTCTTGGTTTTTCGACAAGAATTTTAATGGATTGTCGGATGAGATTTTCGATGAACTTCA[G/T]TTTTTCGATTTTCCGTTAGAAGATGTTGAAACTAATCCYGTYGAAGATGATTGGAGTGCTCAATTTCAAAGCATTGATGAGCCGTGYTTTGATGCTTTTT
Ps000388			E	Failed			NNNNNNNNNNNNNNNNNNNNNNNNNNNNNNNNNNNNNNNNNNNNNNNNNNNNNNNNNNNNNNNNAGTATTTCTTAATTTTTTTTCTTAAAACCCCCCCGT[G/T]AAAATTCAGGACATTAAGAACAATTACCAGCTTCAAAGCACAACATACAATAGAATGAAAAATGATTTTGAAGTACATATCAAAAGGATAGGCTGGTCAG
Ps000389	LGIII	7.5	A		R	0.346311	CTTTCTCGATCGGGGAGTCAACGAATTTGGCATCGACGAGAACAGGTGGAGAGCTGAAAGTTCTTGAAATTGCCGATGGAATTTGAAGAGCCACTAAATC[A/T]TGAGAATTCTGAACTTGTTGAACAGAAGAACAAAACATAGYRGTGYTGAAGTAACCTTGATCTTGTTGTTGTTGCCACTTCATCCTTTCGGTTTGTCTTT
Ps000390			E	Failed			CAACAAATCTGAAGCTTCCGGAGAAACAAATTCTGCCTCTCAGAAACCGGTACATCACGGAACAACGGAAGCGGTTCGATTTTGCCAGACGGCGGAGGTA[C/G]GACCACAACCGCTGATTGATTGACGTCGTTCGCCGGAGGACCGTATCCATCGTTAGAATCCGATTTGGAGGGCTTCTTTTGCCCTCCCTTCATCATTCTC
Ps000391	LGV	133.9	A		L	0.365224	ACGCCACCGTTCCAAATTTCCTCACCTCAAATTTCCAAGTCACCGTCTCTTCTCGTAACCCAAACGACAAAATCGGTGTCTACTACGATCGTCTAGACGC[G/T]TACGTCACCTACCGGAGCCAGCARATCACTTACAGAACCGCCATACCTCCGTCGTACCAGGGYCACAAAGACGTTGACGTTTGGTCGCCGTTTGTTTACG
Ps000392			A		A	0.0929984	ACACTTGAACATGCAAATCACAACRCAAACATGAACACTTAAACATTATAAGAAGAAAAATCAATAATCAAACAAACCACATTCATTCAAGCACCACAAT[A/G]CAAGAAGTCATGTTCATGTCGAAACCCTATGCGAATTGATMGAACGGCGACGCGGTGARCGGACATCATCGCCCGAAGAAGATWTYACGACTTTGGTAGG
Ps000393	LGVII	216.4	A		D	0.357842	CATTAAACTTTTAAGTGAGTAATATTTTTGGTTTAAAATAAAAATCTTAAAATAAAACAGAAGAACAACCAATTCCTCAATCTTCTGCAGTAGGGTGCAC[A/C]GAAGTCTCGACCATCCCATTATCAAAGAAATTCTCACCGTTGATTTGATCAAGTACCAAAACCAATCCCATGGCAAAGGACACATCAAAATCAGGTTGAA
Ps000394	LGII	48.8	A	Non consistent on 1 Ril population (JIxDP)	D	0.361809	GGCCACTCGTCAAAGACTTCTTCAACCTCCACAAACGTTACCCTRACCTCRCCACGTGTTACGGGATCCACGGATCCAACGGTGAGCCTGGATGTATACG[A/C]TACTGTGCKGGATTCTCCCTCCCATCGGACGGCTCTCAAGAAGTGAGCTGGTCGAAGGAGAGATTGGTAGCCGTTGATGATGTTGAAMGGTGTCTTACKT
Ps000395			E	Failed			TCAATTCAGCTTTTTCTTCTTCTCTGTTAAGAAATTCTACAATGGCATCATCAGCTACCACTGTCAACATCTTTTCCTTCCTATTCGTCGTTGTTTTTGC[C/T]GCCGTTGCCTCCGCTCAAGATCTCAGTCCCTCGTTGGCYCCAGCACCCGGCCCTGATGCCGGAGCTGCCGGATCTGTSACAAATTCTGTGGCTATGATMG
Ps000396	LGIII	167.6	A		AL	0.368822	ACCGTATGAAGAAGACATGGTTGGRAGATAAACTACTAGATAGCTTCGATTTCGATTTGATTGAAAAATTGAAAGAGAAAAACKCAAAACCAGAGCGATA[C/T]GAAGACAAGTTTATTTTGTTTTGAGTTACTCGGTTACGTGTTCAATATAAGCAAAATTAACTTAACGTTTTTAAATGCACTTTTTTTWGGTCTAGCAATT
Ps000397	LGIII	193.9	A		J	0.374042	CACTAGTCGCAGATTTCTCGGTGCGGCTCCAAATAGCTTTGAGATGGAAGAGATTGGAGATCTCTGAGAGTCTTGGAAGATACTGACTCTTCACGAACGT[G/T]CCTGCTCCGAGAATGGCGATCTGTATGGGKTGATTCGTCGCCATTTTGTATCGGTTCGGATCCAGATTTCAATTTTTACAATGTTTATCGTTCAGCTGAA
Ps000398	LGIII	96.4	A		A	0.0759469	CATTATTGTGACCATGAACAGCATCTATCCCATAAATCATCGGTATCCCAAGGGGAGTAGATAAAGCTGCATTTTGGATCTGATTCACCATTTTCACCCA[A/T]GTCTCYGCWGAYGCTTTTGGAGCTGGAACACTCCCTCCCCCACTCAGCACACTCCCAATGAAGTACTTGCTTATGGCATCAGGAGTAGCAACACTCCTTT
Ps000399			E	Failed			CCTATATGAGACATATTGGAATCGACATCAACTCTTTAATTTCTACCAAGACCGTCAGATATAACTTTGTGAGTGGTTCTTTGACTAAAGTAACTATAAT[A/C]TATGACTCTCCTTCTAACACCTTAACTGCTGTTATCACTTATGAGAATGGTCAAATTTCTACCATTTCACAAAACGTTGATTTGAAAGCTGTGCTCCCCA
Ps000400	LGIII	191.6	A		AT	0.364146	ACCAAAACCAAACCACTTGTTCAATTTCCATACCTAGATGCAGAATCCACCATAGAATCTACACCAAYAGAAATCAGCATGAGGGCAAAGGAAGAGGTAG[A/C]AATAGAATAACTGTAATTGTAAAGGCAAGGCGTGGCGAGTCTCCGTATGAGGTTTTGGGATTGTCTCCTTCCGCATCTGTGGTTGATATCAAGAAAGCCT
Ps000401			A	CNVR	X	0.348162	TTGCAAGTCCAATGTATGAGTATTTGGATACTAGACATGGGATCAAAGGAAGCGCAATGAATATTAAGAACTTGTCGTATAGAATAACAGTAAGAGGCGG[A/G]TACCTGGTATTTAACACATTCATAGCRGCTCTCCTGCCTTTTCTCGGAGATTTCATGAGCCTCACGGGAGCGATCAGCACATTTCCCCTTACATTTATTC
Ps000402	LGVI	99.4	A		AS	0.23579	CAAATGGCTGCATAGTTAGAGCAACTTTGAATACTAACACTAWATCAATTGACATTCCTCATCAATGGTACAATCTAGTAGCAGATCTTTCAATTAAACC[A/G]CCACCACCATTGAATCCCAAGACTTTTGAACCAATCAAACCAGAAGATTTGTCACCTCTTTTTCCTGATGAGTTAATYAGACAAGAAGTGACAACGGATA
Ps000403	LGIII	125.3	C		V	0.374335	ACTTCGAGATTCACCAACCATGGTTTCTTCTAACACCTTGTCTCTTTCTCTAATCTTATTCCTTTCTTTCTCTTCCTTCTTCTCTCCCTCACAATCTCAC[A/G]ACAAGGTTTCTCTAGAATTATACTATGAAAGTTTGTGCCCTTACTGCGCCAATTTCATCGTTAATTATCTTCCTCAAATCTTCCAACAGGAGGACCTTTT
Ps000404	LGII	170.7	A		H	0.318268	TTTTTGCATCCTTTGGGGAGCATAAACTTTTGGCTTCGCCGAGCCACTTTCTCATTCKCTGCCAAATATGAGCCTTCTTTGTACCAGGCATATGAAGCTT[A/G]TGGAATTCTCTCATCTTAGATGCTATCAGAGACGATATWTCGGGATCACGAAGGTCACAAGCCGAAAGAGTTCTGGCATGAATAAACTCTTCAACACGAC
Ps000405	LGVII	194.2	A		A	0.2473	TCAACTTGGCCAAATSAAAGTCCAACCCGAGACCATATCTTCTTGTTCATTGCCTAAGGACAGTGGAGAAAAGATATCTTGGTGGTCTAATCCTGAATTG[C/T]TGGTTCACAGAGGAGCTGGTTGTGATTTTTGCGGGATGTACCCAATAATCGGKGACAGATATAGATGCGTTGACTGTGAAGAGMGTATCGGCTTTGATCT
Ps000406	LGIII	138.3	A		A	0.2654	TTCTTGTCCTTTATCATCATCATCCCCATTTTCATAATCACAACATAGAAACCATGTCTCTATGGCTTATTGCATTCTCCACTCTCATATTATCTATCTT[A/T]ATATACCGTTTTCTAAAATTTGCWACAAAATCTTCTTCTTCTTCTTCATCACTCCCACTTCCACCAGGACCAAAACCATGGCCTATAATAGGTAACATTC
Ps000407			A		V	0.335979	ACTTGGATTTTTATCAAAGTAGTGAAGATCTAGCTGCAAATGGAAAATCATATGGATTTGATGTTGTAGACAAAGGATGCTGTGGTGTTGGTAAAAACAA[C/T]GGACAAATCACTTGTCTTCCATTGCAACAACCATGTGAAGAACGTGGCAAGTATTTGTTTTGGGATGCTTTTCACCCTACTGAGATGGCTAATATTTTAC
Ps000408			E	Failed			TCAGAATTCCTTGRTATTGCTTGGCATTCACATAAACAGGTTCCTGAGTCATCTCGAGGGGCAAAGGCATTCTGGGATGAGGCATTCCTATAAAAGGATG[A/G]TATGCCAACTGCTGGTGACCATAAGCTGCCATCATCCCCCCATAATATGGATCCTGATAGGGATTCGTAGCACATGCAATTGAATGACCAACAAGCTCCA
Ps000409			E	Failed			AGCCAGTAACTCTAGAAGAAACATATGCACTGTACCAGTCTGTAACAGTGTGAAAAAGATTTGCATATTCAAAGCGTGTCACCAGAAGTGTCGGTTCCTC[A/G]ATCCACTGATCACAAGCAAATTCTTTCCTTCCAACAACCCGAATCTTGCTAATCAAATCACGCATAGTATGTCTCATAATCTCCCCTCTAGGAACATACC
Ps000410	LGIII	92.8	A		AS	0.290889	GTGCTACCATAACAGGACTGCTTTCTAGTAAAAGAAGAGCAGCTATGCTTTGCTCGCCGTTTMGAATAAAACGGCGAGAAAGTGGGGTTTGAACATAACT[A/G]GGATAGTTGTCATGGTTGGTAGATATGTTTTTGAATATTTTCCTATGTACTAGGAATCTCATGATGCGGTTAAGATAGGAAGGGTCGCATTTTAGAGTTG
Ps000411	LGIII	7.1	A		AA	0.372329	CACTMTCTTCTTGGGGCTTCTTTCAGGTTATAAACCATGGTATGACGAGTTTGTTTCTWGACAAAGTGAGGGAGGTTTCAAAGCAATTTTTTCAACTTCC[A/G]AAGGATGARAAGCTTAAATGTGCTAGGGAACCAAATGGTTTGGAAGGATATGGAAATGATGTAAAATTTTCGGAAAAGCAAAGGCTTGATTGGACTGATA
Ps000412			C	Other probleme			CAAAACAATGCAAAAAAAGGAATATTCCTTTCAAGATAGCAAAGAGTCAAAAAACGAGTCATCTTCTACTACAGGCTCCTCCTTGGCTCTACCTCTAACA[A/G]CATTATCCACACGTTGCTGATTCATATTCACATAWGAATCCATTGGAAATCCATTATTCTGCAACATCTCATGGTTGAAGAATCCATTGTTAACACCTAT
Ps000413	LGVII	215.1	A		AO	0.365224	CAAACTTCGACGAGTTGATGGCTGCTGCTGCAGCAGCTGCCGAAAATGGTGAACATGGAGATAATGAAGAGCACACTGCTTGAAGTTCAYCCATATCACC[C/T]GTCTTGGGTTGAGTTATGTCCTCTTGAATGAATTATTTGATTGTTGTTGGTAGATAGTGGACAAACTTATAATTTGTTATAAACTCTCACTTGCAATGTT
Ps000414	LGIII	6.3	A		AB	0.372155	TAAAAGCTGAAAGCCAAGGAAGTTCTCATGATCAAGAGGGTAGTAGTACTAGTGCAGGAATTCAGCTTGGGTCAGTTTTCCAGAAGAAGGCATCAACTCC[G/T]GAAGACAATGYGTCGGTTCCCAAAGCTGAGGGGTCCAACTGATTATGGGTGTCTAGGTTAAGGTTATGTGATTAGAYGTTTTGTAGGGCTTGCCTTACTT
Ps000415			E	Failed			AATTGCGGAATGCGAAGAAGGATTTCAATAAAACAGAGGATGATTTGAAGTCTTTTCAGAGTGTTGGACAAATTGTTGGCGAGGTTCTCAGACCTCTTGA[C/T]GATCAACGCATGATYGTTAAAGCGAGCAGTGGACCAAGGTATGTTGTGGGCTGTCGTAGTAAGGTGGACAAGGAGAAGCTGGCTTCAGGAACTCGAGTTG
Ps000416	LGII	61.9	A		AH	0.194824	ATCAYGGAACCTAAAAAACCAACTGTTTTCTTCCTTGGAGAAGAGTAGATTGATTGTTTCATCATGTTACATGTGTAATAGTCCAGTGTAGCATCGACAC[C/T]TCAGATCGCAGCGTGTTCRGTGTCAGAAACATGTTAATGTCTAACACCAAYACGACACTAACACATGTAGTTACATTTTCGATTACTTTTACTTTCTTAA
Ps000417			E	Failed			GCTCRGTTGGAGCATAAGCTATTACATAMGGAAACTTTCCCACAGGAAGTTTTGGATACCAAGACATGACTATTCTYGCGATAAAGAGAAAACCAAAGGC[C/G]GAGAGRAACGGACCTAGAAATCCAATAGCGAATTTCGCAGTAGCAGGATCAAGATCAGCGAGAATCATCAACCTTGTCATGAAATCCGTGGAAGCATGTA
Ps000418	LGIII	99.2	A		S	0.315405	AAAGTTATGGAACAACACTCATGCATTGCTTCAAAAACGACTGCATCAAGCAACAATTTGAAGCAACAATATTCTATATATAAGAGTTCAAGGGGCTTTA[C/G]TGTTTTAGTATCCCCTTCATATGTATAGTTGGCCACATTGGTTTTGTTGTACAAATAAGATATCAACATGTATAAATAAAGTATATAACCATTACTATAA
Ps000419	LGI	67.1	C	Scattered allele	K	0.366056	GGAAAGGATAGGGTTCAGATTAGGGGTTTTGATGAGGCTAGCAATTGCTATACCGGCGGCGAAAATAGGGTTCCGATTAGGGGATGTTGATGAGACGAGT[A/G]STTGTTTAAATACTGGCGGTGGAGGTATTAAAGGATTTAGACCTCCGATGCTTAAGCCGCCACCAGGAGTTAGGGTTTCTGTTTTGGACAGCACGTGTTC
Ps000420			E	Failed			TCTCTAAAGCAAGTATGGAAGATTGTTCGTGCTTAACTTTTGATCGGCTTCTGGTGATGCAAAAACARCTCATGGACATGGACATATAATAATCAGTTGA[A/T]TTCCAAGACAATAGGATAGAAATGGGGAGAAGTTGTGACTCACTGCAACTTCTTACATTTATAKGTTTGATTCAATTCAACGTTGCCCTCTCGCTATACT
Ps000421	LGVII	187.7	C		AP	0.275457	ATTTCACTCTATCATCYGATGTTTTAAAGAAAGTTCTTACYGGTCAAGCTTCAAAGCAGGTCCTACTAAGCATTGCCAATGCGTTATTAGGGTGGCTAGC[G/T]GCATCGCCTTTAATTTTGGCAAGTCTTTACATATCACTGCTACCGTGCTTTAAATTTCTAATTCGAAAACTCAGCAGTCCTCCTTCGAGTCCAAGGATGC
Ps000422	LGVII	31.9	A		N	0.360238	TGGTTGCGATGGAAGAAGGAGAGTCTCTCCCATTTAACSCTAACTGAAGCGATTTCTGAAGATTGAAAGGCTCTAACTGAGAGGGGTTGGAGAAGGAATT[C/G]ACGAGGAGATTTTCGATGCCGTAGAATCGGGACTCGATGATGAGGTCRTGGAGGTCGAAGGATTTGGCTTTGGAGGGAAGGTTACCGGTGCGGAGGAGAG
Ps000423			E	Failed			TCATTCATTCATCCATATCGGTATCGTCTCAAACACAGTCACACACACCTTAGAAAAACACCACACACAACACAAAAAACCGAACCAGAAAAATGGGTGT[C/G]ACGGTTCCACAAAACCTAACCAGAAAAATGGATGTCACGGTTCCAGAAAACCTAACCAGAGAACAGTACGTGTACCTCGCAAAACTCGCAGAACAAGCAG
Ps000424	LGIII	141.1	A		AV	0.339561	GCGAGTCAGAGGATCCAATGTTCGTGAAATCCGGCCGTTCAGGCTACATGACAGGGAATATCTCACCTGAGATCTGCAAGATCGATCGTCTCACTACTCT[A/C]GTTGTCGCCGACTGGAAAGCCATCACCGGAGAGATTCCTCAGTGTGTCACTTCTCTCTCTAACCTTCGAATCCTTGACGTGATTGGAAACAAACTCACCG
Ps000425			A		AS	0.303065	GGTATTTTCAAATATTGGTTTTGCTTGCTGGACTACTTCCTCATCCTGAATTGGCGCTTGATTCTCTCTCTATTTGTACCTCAATATCTGGATGGATGCT[C/T]ATGACCTCAGTTGGATTTAATGCAGCTGCAAGTGTGAGAGTGAGCAATGAATTAGGAGCAGGAAATCCAAAATCAGCCTCATTTTCTGTTTTGGTGGTGA
Ps000426			A		X	0.314033	AATTAACAGGCTACAAGCTGGTACCAGGCTCAAACTGCTTGCCATTGGCAGGTTCTGAGGCCAAATTTTTAAGAAGAGCTGCTTTCTTGAAGCATAATAT[G/T]TGGGTAACATCATATTCACGTGATGAAATGTTTCCTGGGGGAGAATTTCCCAATCAAAATCCGCGAGCGGGTGAAGGACTAGCTACATGGATTAAGCAAA
Ps000427			E	Failed			ACCTGAAATCAAACCTCGGCCAATAACTGCTCGCACACTCGAGTTGAAAGGGAGCATAGACATCGGAGATAGCCATGGTGATGGAGATGAAGGCGCCACT[C/T]CAGGCGAGCCRGTTCTGAARACAGCAAAGAAGATTCTTAACCAGAAATTTGCAGAACTGTCGGGAAACAACATATTTAAGGGCGACGCTCCACCCTTGTC
Ps000428	LGIII	175.5	A		V	0.373183	AAAGTTGGTGAAGAGTTTGTTGYCTCAAATAATCAGCCTGACGAAGAAATCCTTCGAGGTTAGAGAGCTTGCCCATGGCGACGACCATTTGTTGAACACC[A/G]TCAACAAGTGGTCCTCCAGCAATGGTGTCAACAAGAGATTGTTGCAACTGATCAAGTCCTTGAGAGAGAGCTTCCTCTGCTTGCTGTGTAGAATGTCTCA
Ps000429			E	Failed			TGCGGAAGGCTGAAGCTGCTGGAAATGAGGACTGTCCTGTGAAAATTAAACTTGTTGCTCCCCCACTTTATGTGCTTACCACTCAGACTCTTGACAAGGA[A/G]CAAGGAATATTGGTTCTCAACAATGCCATTACCTGYTGCACTGAATCAATAGAAAAACACAAGGGTAAACTTCTGGTGAAGGAGGCAGCCAGAGCGGTGA
Ps000430	LGIII	113.7	A		G	0.287188	CGCGCTGACCGTAGCGGATGGGATAATCACCCAAGTTAGGGAGTATTTCAACACTTCCCTCACCGTCACTCGCTTCGCCGAGAAAGACTCCGAGGAGATT[C/G]TCCCGGCGACGTTCGATTCCGGCCGCTTCCCTTGCGTCTGGGAGAGTAGCGTTTCTGATCGGGTCGGTAAATCCGTACCCGGTTTGGTTCTCGCAATATA
Ps000431	LGIII	129.3	A		AM	0.36869	TAGCCACATCATGAGAAGGGTGATCATCGTTCGCCGGAGAAACCTTCACGTCGAAGTAACGCTGCTCAACCACCACATAATTCGGTAACTTCCCCTTCAT[A/G]GCATGCCTCTTAAACTTCAAACCATAGCTATGAAACTTGACAGTGTTCTTCAACTTTCTCAAACTCTTGAAAAATAGCGTTGCGGGGATGTTTTGGTAAT
Ps000432	LGVII	149.8	A		D	0.339561	TTCTCACCGCAGATGACGTGTACGTTCAGGATTTCTGCACGTCAGCATGTGGTTTTCATTATTTCACTTTCCCTTCACTTGTTGGTTATACTTTACCTTA[C/T]GCTTGGGTTGGGAATAGTGAGAGATTCTGTGCGGGACAGTGTGCTTATCCCTTCGCTGTTCCGCAGTTTATACCTAACGTGAAACCGTTTAAATCACCGA
Ps000433	LGIII	195.1	A		A	0.256582	TGGCTACGTTAGCTGGTGCACCGCCGGGGGCTTTGAGGAAACCCGGTGCCTCGGCGAGTGATACGCCGGAAACTGTTGGGACGAAGTCGATCAGCATCTC[G/T]CCGAAGCTTACGATGAGGCCGGTGCCGGTGGCTGCGAGGACATTGTTTGACGCCATTGGAATTTGGAAGAGAGAAAGTGTTTTGATTTTTCAGAGAATTT
Ps000434	LGVII	0.9	C		AB	0.373957	GTGTGGTGGGAGTGTTTGTGTTTGGGAGATGAGTGAAGAGGATGATGATAAATGGTGTTTGGTTGATGAGATGCCATTTGAATTAGGGTTGAGATTGTTA[A/T]GTGGGAAGAGAAATTGGGAAGGTGTTAAGTGTGTGAGTGGTGATGATGCTATTTGTTTGTATAGGGAACTTGGAAATGGAATGGTGATTTGTAGAAAAGT
Ps000435			A		AV	0.227273	TGTGATTTTTCTCATCAGAGAAAGGATACTCATCAAAGAAAGGATAATCCAGTTGATAAACAGATTTGCTCCTATTATCAGAAAGGTTCTTGTGCTTATG[A/G]TAGTCGGTGCAGATATAAGCATGTCAAAGCTTCTCAAGCATCATCTTCGGCRTCTTTGRTTCCAAATTGTGCTGTGRCTCACGGTGTTAAACTAGCACCG
Ps000436			E	Failed			GAAGGAAGGATTTGAGGGAYCAAAGAGAAGCCTTTACTTAAGATACACAATAAAATGGGTTGATTGGGATRATTCTGTAGTGCCTGTTAAGATATACATA[C/T]TTGATGTGACTGATAGTTTGAAACTATCARATAATTCARAAGGAATCAACTCAGATCATAATTGTAAGATTGAGTATCGAGTTGATTCTTGCAGCACGGA
Ps000437	LGVII	151.1	A		AH	0.147116	CAACAACAAGATAATCACCATACTCATTGGTGTACCATGTTTTAACATTGACAAGAAAATCAGGGAAGTAAGAGAGAGGAAGACACGTTTGTGCATCTAT[C/T]AATGGTGCCGCGATTGCTATCAAGAGGAAGAACAGGAACAAGATGGCATCTACGAGCTTTAACACAAAACCCATTTTTTGATTTTGTTTGTTTGTCAGAT
Ps000438	LGIII	146.1	A		AI	0.315405	AGTTTCGTCGAAGAGTTGGGCCGAACCTAACTGTGACAACCCTAGGAGGGTTTGACACATGYTACAATGTGCCAATAGTTGTACCCACAATAACRTTCAT[A/G]TTCACGGGCATGAACGTGACACTACCVGAAGACAACATYCTTATCCATAGCACGGCCGGAAGCACCACKTGCTTGGCCATGGCGTCCGCACCCGATAACG
Ps000439	LGIII	56	C	Non consistent on 1 Ril population (ChinaxCam)	AC	0.366056	GTGCAAATGAAAAAGATGTTAGAAAGGCAAGAAAAGCTGAACTTCAAAGAGATGAAGCAATTGGGAAAGCACTTCCTATTGCAGTTGCCGTGGGAGTTGT[A/G]GCTCTTGCAGGATTATACTTCTATCTCAACAGCACATTTTAGCTGAATGTTTAGCTCATTATGCTTTAAGTATTCGTGTTCTTTTGTTTATTTGGTTCAT
Ps000440			E	Failed			NNNNNNNNNNNNNNNNNNNNNNNNNNNNNNNNNNNNNNNNNNNNNNNNNNNNNNNNNNNNNNNNNNNNNNNNNNNNATATCTTTCATATTAAAAAAAAAG[A/G]CCAGCCGCATTTCTCAAGTAACAAGGGGAAACAAAATGGCTTACGCTGCACCGAAATCCACTAAACCTGGATTGGAAGAATCTCAAGAGCAGATCCATAA
Ps000441			E	Failed			TTTCTGATGCTGTACTGGTGAATACTACATCTGCTTCACCGGCACAAGAGAGCATTTCTGAAAGAGGTTTGTAAATTATTTCAATATCCTTCAGTTCTTC[A/G]CGTATTGCTGCAACTCTTTCCTCAGTTCTATTGACAACAACCACACTTGGGCAACCTTTTGAAGCCAAATGTTTGATCACTAGCTTTCCCATCTTCCCAG
Ps000442			E	Failed			CTGAGCTTCAAATTCTGAAAAACTCGCTCATCAGRTTCTTCAGCAAAAACTCTCTCTTTCTGCAAATTGTTGTAGCAATGGATCGCACGCAAATTCTTCT[C/T]GTTGGTTTACCAATCTTCCTTTTCTTCACTGACATTATCAACCTTTTCTCTCCTTCACCGCCTCCCAAATCATCTCATCACAATCACAATCACCCTATTC
Ps000443	LGIII	72.5	A		AF	0.363914	TTCTATTATTTCCATAACAGAATCCAAAGAAACCACTACTACCTTTCTTGAATCAAAACCAGTTACTGTTTCTCTTTGCATGAATGAATTGAATTCTATC[A/C]TCTAATCCTCAAAATGGAGACTTTACCTTTGGAAATCTGTATGAAGATATTCTGTTTCTTAGATCAYCACCATCTTGCTGTTTCTCAACAAGTTAGTAGG
Ps000444			E	Failed			AATGGGAGCACCATTGGACAAATCCATGAAAGCCCAGATCACATTCACCAAGAAGAAGCTTCTTTAGCTACCTATGTTAAACCTAATCTCTCTAACCACC[G/T]CAACAAATCTCAAGAGGTTTTGGATAGATTCAGTAGATGCAACTCCACTACAAAGTATACTGGTAGAAGAATTGCTAGGCGTGGTGATTYGAAGAGTTCC
Ps000445			E	Failed			NNNNNNNNNNNNNNNNNNNNNNNNNNNNNNNNNNNNNNNNNNNNNNNNNNNNNNNNNNNNNNNNNNNNAGTTCCTATTCTTAAAAACAAAATTTTTAAAS[A/T]CAAACCCTAGTTTCTGAAGCATGGGTCAGATCCAGTACTCTGARAAGTATTTTGATGATAATTATGAGTATAGGCATGTTGTTCTGCCTCCTGAAGTTGC
Ps000446	LGIII	191.6	A		AS	0.221949	TCGTTCCTACGTATAATGAACGACTCAACATCAGTCTCATTCTTTACCTTATATTCAAACACCTTTCAGATGTTGATTTTGAAGTTATTGTTGTGGACGA[C/T]GGAAGTCCYGATGGTACTCAGGAGGTTGTAAAACAACTGCAGCAGGTTTATGGAGAAGATCGGATTTTGTTAAGAGCCAGACCTAGGAAGATGGGTTTAG
Ps000447	LGIII	141.1	A		V	0.351656	GTTCTTCAACTAAGATAACAACATCCATAGAAAAGTTTCTTCAAATTCAAGATTCCGTTCCTTGTAAAATTCGAGCGAAGAGAGGGTTTGCAACTCATCC[A/G]AGAAGCATTGCAGAGAGGGTAAGAAGAACGCGAATTAGTGATAGAATCAAGAAACTGCAAGGTCTTTTTCCGAAGTCGGATAAGCAAACGAGTACAGCAG
Ps000448	LGIII	11	A		AA	0.363008	GTCCACCATTTTGAACTATGAAGGAGAATGCATAGTCCATTAGACCCCCATTGCAACCATTGTTGTAACTTGTGTCACAATCAATTAATTCTTGCTCAGA[C/T]AAWGATGTCAAATTTCCTGTCACAATTTGGTTTATACCTTCCACGGCCGCAACCGTCGAAAATGCCCAACAACTACCGCATTGACCTTGATTCTTGACGG
Ps000449			A		N	0.373639	AGAAGAAAGAAGATGAAAAAGCCACAGAGGAGAAAAAGCCGGAGGAATCTAAGGAACCGGTTGCCCCGCCGGAAATTGTGCTTAAAGTTTTCATGCATTG[C/T]GAAGGCTGYGCTCGTAAAGTTCGTCGTTCACTCAAAGGATTTCCAGGTGTTGAAGATGTTGTAACTGATTGCAAATCTCACAAGGTTGTTGTGAAAGGAG
Ps000450	LGII	216.5	A		D	0.309416	ATTACTGCAAACACTGCGGTTCCCATGTCCTCATCACTGACACCCAATTGCAGAAAATGCCTAGAAGAAACACCGACAGAGCTTACGTTTTAGACAAGAC[C/G]AAACATCTTGCYAGGTTCAACATTGACGAAGCTGGCAACGTTCTCTTAAAGCGAGGGGAAGGAAAAGTCGAGAAACAGTTCCGTATGAATTGTATCGGTT
Ps000451			A	singleton	AG	0.0201978	AGTGAGAAGGGTGCTGTAGTTGTTGAAGAATAGATTGTGATACTYTTAAGCTTATCTTTTTTGTAGTTTCATTTGAGGTTTTCTTGTTCATGGATTATTG[C/G]TTACTCTTTTGTGGAGTACTTGGAGACAGTTTACTTTTGTTTTTTGAGTTTTGGATGTTTTTGTCAGCAAGTTTTTGTCTTTGAGAATATCTTATTTAAA
Ps000452	LGIV	45.9	A		AU	0.349943	AAAGAGTTTCTGAAAGACTTCAAACAAGATTCACTCGAAAACAACGGTTGGCCGACGTATCTTTCGGCSTACAAACTCTCGAAAGCAGCTGTGAATTCCT[A/T]CACAAGACTTCTAGCTTATAGACATCCAAAGATGTGTATTAATTGTGTTTGTCCTGGTTTTGTTAAAACAGATATGAATAGAAACACAGGTGTATTAACT
Ps000453	LGVII	205.8	A	polyChixCam_mono	AH	0.147116	TATAAGGAATGCCATAAAGCTTGAGTAATTGAATTGGACCCATAACGAATCCTAATCCTACAAGCAACGCAGCCATAGCTGTCCAACAAACTGTTGAAGT[A/G]ATAACATCTTTTCTTTCATTTGCGACAAACAAGTCACTGTTTGGATCGAAGTGAGAACCACTCTTCCCCGGACTTCTGCTCCAAAGGTAGAAAGGATATG
Ps000454	LGVII	136.3	A		F	0.348162	TTTCTATATCGGAAGAAACAAAAAGTTCTGAACTCAGTGATTATAGCTGGGTACATAATGGACTCTCTAGACTTTTCAGATCTAGGCGTGTCCTTTCATA[C/T]TCATATGCATTTGCATTTTATATGTTTGGAGATGAGCTTTTTAAAGAAGAAATGTCAGAAGCTGAAAGGGAAATCAAACAGAACTTATTTGAGGATCAAC
Ps000455	LGIII	113.7	A		X	0.359227	TTTGGAGCTATACTSATTGTTGCTGGACTTTACACTGTGGTGTGGGGGAAAAGCAAAGATCGTCGTGAAAGCGCAAAAGAAATCCAAGAATTACCAATTA[A/G]GGATGGTACAAAATCAGAGACAGACATTTTTGATGGGATTGAGATTAATGGTGCAGATGAAAAGTTGAAAAAAGGAGCAGCAAAAAATGTTCYAACATAA
Ps000456	LGIII	197.8	A		J	0.373258	AACGAACGGAGCAGATGAACTACCTCCGATTATCCTCCCGATTGGACGCGGTCAGTGCTCGTCTCGATACACAGGCGAAGATGTCGACGATCAGCAAATC[C/G]ATGGGAAACATCGTGAAATCGTTGGAATCTTCTCTCGCAACCGGAAACCTACAGAAGATGTCGGAGACRATGGATCAGTTCGAGAAACAGTTTGTGAACA
Ps000457			D	monomorphic			CTCAAGGAAAGTTTCATGGGAGCACCTCGAATACGCTGGAATATATTGTGAGTCAAGCTGACTTCACTGCTGAAAACCTCAGGAACGTGTCAGATTATCT[C/T]GGTGCGGCTAAGAATATTGGAGTCGATGCTGTTGTTTTACCGTCTGATGTTCAGAAGAACATAGAAAATATAAAAACAAAAATTAATGCAGCTTCTGTGG
Ps000458			E	Failed			CAGATCCAACGTAAATGAGCTTCCATTCCAAATCATCTTTGAGAGCGGCTAAACACTCGTAGGAAATCTCGAACTGAAAAGGAGCGAGAAAGGAAGCAGG[A/G]TTATCGAGGACGGTGACGTTGGTGATGTTGACGGCGCTCATGGTTCTCCGATCTTTGAAAGGAAGAGGAGAAGAGAGTGTCAAGTGTTCAAAAAAAGAGA
Ps000459	LGVII	191.4	D		D	0.318603	GCCAAAGTCGTGTAATCGATGCTTCACTTACTCTTATTAGAGAAAGAGCAAAGCTTAAGGGAGAACTACTGCGTGCTTTGGGAGGTGCTGTTGCMACTTC[A/G]TCGCTTCTTGGAGTTCCTTTGGGACACAATTCATCATTCCTTCAAGGGCCTGCATTTGCGCCACCTCGCATTAGGGAGGCCATTTGGTGTGGTAGCACAA
Ps000460			E	Failed			CTGATGATCAAATCTCACATCTTCCATCTTGGAGATTTAAAGTTGATCATACCAAATTGGATCTTGACAATGATTCTCAATGCAGTGAWAGATTGATCCG[C/T]GATGAGCCGGAATGTTGCATATGTTTGGCCAAATACAAAGACAAAGAAGAAGTTAGGCAATTGCCTTGTTCACATATGTTCCATCTAAAATGTGTGGATC
Ps000461			E	Failed			AATGGCTACCCTTTTCCAGGGATTAGGAGCTGTTACTCCTTTATCTCCATCCAATTCCTTTGAATCTACCAAGTTTCTCCTTTCTTCTCGTAGATCCCTC[G/T]CAGAGAGGAAAAGTAGCATTTTTGTTGTCAGATCTGATGCAAAGGGAAACCAGGTTCTGAAGTCAGGAGCTACTCGGAAGAGTGAATTGTTGATTCCTAA
Ps000462	LGIII	27.7	A		I	0.2654	ATTCTATATCGTGTGCTTGATGATCCATCTTCTTCACCCGAAGCTCTGCGGATGAAAGAGCAGGCCATCACAAACCTGACTGACCTTCTCAGGCAAGAGA[A/G]CCGAGGAGAGGATCTGCGTAGCCTTCTCACTTCATTGAGGCCCTTCTTCTCTTTGATTCCCAAGGCAAAAACTGCAAAGATTGTAAGGGGAATAATTGAC
Ps000463	LGIII	138.3	A		AV	0.352828	TCTCAAAGCCTTTTTTSTCTCAGTYGCTTTCTTCGGTGTTGTCAAGTTTCCATCAAGTAAAGTACATGGTTGAGTTGGAAATTCAGGTACCAACTCCCTT[C/T]GATCCATTTTCTGAAGCGATAGAATCGGATGCWCCTGGAGCGAAAGAGTATGTTCATATACGAATTCAACAAAGGAATGGAAAAAAGAGCTTAACAACGG
Ps000464	LGVII	200.6	A		D	0.281704	TCATCTTCTTCACATCTTGGCTTGAACAAATGAAGATTCTTTTTACCATGTTACAGAACTCAGGCCATGGATCGTCTCCGACAAGCATCATATCTCCTTC[A/G]TTGTCGGTGAAGACAATTTCCCACTTGTTTCTGTGTTGAAGCTGTCCCTTGATGTCGAACAACTCTTCTAATTCATCGATAAGTTGATCGTACCCGTTCA
Ps000465	LGIII	197.8	A		J	0.374972	ACAATCTCTACAACCTCAACTCCTACAAGTACTCTGGTTTGGCCAACAAGAAAACTGTTACTATTCAGTCAGCTGGGAAGGATCAGTCTGTGTTGTTGGC[C/T]ACCTCCAAGCCAAGGAAGCAGAACAAGCCTTCSGCTTTGCTTCACAAATCTGTGATGAAGAARGAGTTTAGGAGRATGGCTAAGGCTGTTCARAACCAGG
Ps000466	LGIII	187.7	A	Scattered allele	C	0.296338	CTGTTGCCAGATCCTTAAATGGCATGCCAACAATGAGTTTCGCAGCAAGTGACTTGTAAAGGAGTTCTGGTGTCTTTAACTGATCCAAGGAGACTGACAT[A/G]AGAACAGACCCGTCCCGGTGGAGTGTACCTCTATAATCCACCTCTTCACCCTCTTTTTGCACTGGCARYTGACCAGAACGGCGCTGGAAGTCAAAATAAC
Ps000467			D	monomorphic			GTCGTACTGGTTATCACAATATGTACAAGGAATACCGTGATACTACTCTAAACGGTGCTGTTGAGACAATGTACAACGAAATGGCATCTCGTCATAGGGT[C/G]AGGTTTCCATGCATTCAAATCATTAAGACTGCCACCATCCCAGCCAGTCTTTGCAAAAGGGAGAGCACTAAGCAGTTCCACAACTCCAAAATCAAGTTCC
Ps000468	LGIII	56	A		I	0.374113	AAATCAAGTTTGGGGACAAAAAGAAGGCCCTTACAAGTTCAAGCCTGCACCAACCTCCTGTTTCAATGATATGTTTCCCCCCTTGAATTTATCCCCGACA[A/C]CACCCATGGAGAGAAGAATACAGGGTTCATTTATTTTGGAAGAATGAAAGYGTTTCCATATAACCATCATTTGTAATTCAGTCACTTTTTTTGTCAATAT
Ps000469	LGIII	71.5	A		D	0.237536	AAGCCCAAAATCAGGAGAGGCACCAGGAACTGCAAAATCTTGATCACGAATTCTGAAGTCTTGTCAGGATTGTACTGAGATTGCTGAGGCGGAGTGTAGG[A/T]GCGCTTTAGTGGCACAGTTGCTGGATCAATCTCGCCGATGTAGTATTTGTCCATCATTTCTCTAGCAGAATCACTGTGTCCCACATCTTCAAAATCATTG
Ps000470	LGIII	183.1	A		A	0.190156	TCAAATTGGAAGGCATGTCTGAATCTTAGAAGCACTCAGAATTTAGAATTTAGAAGCACTCCAAACATTCAAGTACAAGTCTATCATGAACATAAATGTC[C/T]GCATAAAGACTTCAATCTTTCCTTAGCTCCATGAATTCACGATGAATACCACTGSCATTTAGGATCACAATTTCAACTCTATCCCCAGTGTATATATCTC
Ps000471			E	Failed			TCCTCACCATCCCTTTCATCTCTTCCGACCATAACCTCCCACCTAACATAGAAAACACCGACACTGTCCCTTATAACCTCGTCATCAAACTCATCCAAGC[C/T]TCTCTTTCTCTTAAATCACCCTTCAAAAACATCATTAAAAACATCCTCAACCAACAACAACATAAAATCTGCATAATTTCTGATATATTCTTCGGTTGGA
Ps000472	LGIII	7.1	B		R	0.346311	ACATCCTCCACTTCCAAGGGAAACAAGATGCATACTCAAACCATTGACAAACTTTTTCAAATTAGTCTCTTGAGAAAAACTTTTACAGTTTTACTATTAA[A/G]TTAAATAGCATTGTCTTCCAGTTTGTTCACCTCCTACCCAGGATTAGAAAAGCAAGGTCCCCTCCATTATAGATCTACCTTATATTCTATCGCTTTACCT
Ps000473	LGIII	20.3	A		I	0.2654	GCATGCCTAACCAGGTGAAGAGTTTTACAACGGTGCAACGGATAAAGAATGCCTTGACCCGAGGAAGTATCCATATCTGATGCGGTTGAACAAGAAGAGA[C/T]GCGAAATGAATGGGAAGAACGTTGAGGTGCGCGGTGGCGAGAATGTGAAATACGAGTAGGGACAAGATTGGAATTATATGATAAGATAGGGGTATTTGGA
Ps000474	LGVII	205.1	C		AI	0.292568	CACCAAAGCTTGGGTTACTAAGCTTCAGAATACGGAAGCAAATGTCATACAAGGCTTCATTGTCAAGAACCATAACCTCATCTGCATTTTCAACAAGCTG[A/G]TGAACAGATAGAGTAGCATTGTAGGGTTCCACCACAGTGTCAGAAACTTTAGGAGAAGGGAAAACAGAGAAAGTAAGCATCATCCTGTCAGGGTATTCCT
Ps000475	LGIII	27.7	A		N	0.374547	CTTCATCACACAAGTCCTAAACAGAGATGCAGAGTTTGCAAGAGAAGGCTTCTGAGTGGAGTGGTGTTGAAACAGATCACGCTTTTGCCATTGATGATAC[A/C]AATYTGTTTCAAAAGTTAGGGCTTCAAACTTTCATAAACCTTTCCACCAATTTCTACAACAGAGTTTATGATGATGAGGAAGAGTGGTTTCGATCAATAT
Ps000476	LGIII	54.8	A		I	0.358887	ATTGTACAGACTATCAGAGTCGTCGATTGGGAATCCGGTATCGCCCATCAGAAGCACTTGTTCCCGGTCCAAAAAAATCGAAAGGCAATCTCGCTCCACC[A/G]CAGTTTGTTCACACGTTAAAYGCAACAGCATGTGCTGTACCGCGAATGATTATATGTCTACTCGAAAATTACCAACAAGAAGATGGATCTGTCCTTATTC
Ps000477	LGII	153.1	A	polyChixCam_mono	A	0.0929984	AATTCCCAACAGCAATATCAATAGTCTCACCAAAAATCCGGTACCGCCCTTCACTATAAGCAATAACCTGAGTATTACCACCACTAACATACAAAACAAC[A/C]GGGTCATCAGCACCTGTTACAACCCTACCCATTTCAATATGAGCCACACAATGATTAACACCAACAATTGGTTTCTTCCAAAGCAACGAAAGCACACGAA
Ps000478	LGVII	160.3	A		F	0.374335	TTGAATCATATGATTGTGTTGCTTCACAAGAGCCCTGCCTAGCTCGTTCTTTGGATTCTTTCCCATTTTCTCAAAATTGAAACCCTAACAATTGGCGTTT[A/C]GGTGTTCTCTTATTTTGGTTCTTATGGATTTTCGGTTTGCAGGGATGAGCCACCGTCTTCTGCTTTGGTTTCAGATTAGGGTTTAAGAAAATGTCTTTCA
Ps000479	LGIII	92.6	A		AS	0.25827	AATTATACAATGTGAATGCCRACAACACGCCCTTTTGATACACCCCTTATGATTGATTCATTTTTAAAAGGTCAACCTATTTTGTTTCAAAAGTGATACA[A/G]CCAAATTGACCTTTTAAAAAAATCATCTAATGAAAAAGGGGGTTCAAGATTATGTAAAAATAAAGGTGTTACTAGCAATCATATGATAAATACTCTTTGG
Ps000480	LGIII	94	A		S	0.374022	GGTGGCCTTGGTGGTGGATATGGTGGTAGTGGGTTAGGCCCATATGGGAGAGGTGGTGCGGGCTATGGAAGTTATGGTGGTTCAGGCACTGGTGGAGGTT[A/G]TGAATCTGGCCCTGGTGCTGGTTTTGGTGGAACAGGAGGACTCTATTCTAGTAGGGGAGGATATGGGGGCGGTAGTCGTTACCATCCTTACACAAGATAG
Ps000481	LGIV	114.3	H	polymChamxTer			CTTCTGGTCCTTCTACCGATATCGAAAGCCCGTGAAGTAACAGATTCTTGCACCATGTGATGGTTATCAAACGGCAGTGATCAGCTACCTTTGTTCTGTA[C/T]ACTGACATGTAAACACTCTGACCGGAACGCGTCACGCCAGCGCCGTGATCATCGCCTAGCTTCTCCGCTGTGGAAAAGCAAGCAGGAACACCAATYGAGT
Ps000482	LGVII	178.4	A	polymChamxTer	AH	0.216494	TTCCCCCTCTGCATCAAATGGCTCCTCCAAAAGGTGAGAAGAAGACTGATCCAAAGGCACAAGCCTTGAAAGCTGCCAAGGCAGTCAAGTCAGGCTCTGC[C/T]ATCAAGAAGAAGGCGAAGAAGATCCGAACAACTGTCACTTTCCACCGCCCRAAGACCCAAACTAAGGATAGAAACCCCAAATACCCTAGGATTAGTGCCA
Ps000483			A		AV	0.252	ATAAAAGATGTTTACAAGAATCCACCAGTTTACATTACTGAAAATGGTATTGCTCAATCAAGGAATGACTCAATACCAATCAATGAAGCTCGTAAAGATG[A/G]TATTAGGATTAAATATCATGATGAACATCTCAAATTTCTTCTTCAAGGAATAAAAGATGGTGCAAATGTGAAAGGTTACTATGCTTGGTCATTTTCCGAC
Ps000484			A	Non consistent on 1 Ril population (ChinaxCam)	AQ	0.371478	AAGGTTTTGCGAATGAAGGGAACTTGGATGAAGCTAAGAAGTGGTTTGGTGAAATTGGGAAATCTGAGTATGACCCTGATAAGGCCACTTATTCAATAAT[C/T]GTTCCTTTTCTGTGTGAGAAGGGTGATTTGAAAACCGTCCTTGAGATGGTTAAGGAGATATTCTACACTCACTGCCGTGTTGATGCATCGTTGCTGCAAG
Ps000485	LGIII	71.5	A		A	0.2473	TATCATTCATTCTTATCTTGTTGTTATTGCAGACTCTATCGTATTGGTCACGCATCTGAGTTATTTTAATCTGAAATACAGTTACCAAATTATTCATGGC[G/T]GAACTCATAGTGCCTCGTTTGTACAGTTGCTGTAATTGTAGAAACCATGTTTCACTCCACGATGATATCATTTCAAAGGCTTTTCAGGGAAAAAACGGCC
Ps000486	LGVI	142.5	A		V	0.346311	CTCTTCTTCCCCCTTTATCATTTCCGAAAACCTTGTCGAAATTGAAATGCCGCAGCAAAAACTCAGATGATAACGATTTCAAAGACGCACTTTCCGGGAT[G/T]ATGGGCGACCAAGTTGAACAACTCTTGAGCAGACAAGAGAATAAGGRTTTGATGGATAATTTACAGAAAGCTTCACAGAGAGTCGAGATTGCCAAGACAC
Ps000487	LGIII	27.7	A		AB	0.374894	CTCTTCTACATCCACCAAAATCCACTCTCACAGATTCAGAACCAATCCAAGTCTCCACAATAACCCCTAAACCCGAAACCCTATCTCTCGAAAAACTCTT[C/T]GTTCCTCCAAACACCCATGTCACTCACGAAAACGCAAGAATCTTGAACGGTTCTAATATATTACTCAGYAATTACGCCACCGATGCTAAGATTATACAAG
Ps000488	LGIII	60.3	B		I	0.296338	CCAAATTCACAGGCACATCAGCTTTTCTTGTAACATCAATGAATACTCTAATAAACTTGTTCAGCAAAGTGGAAGCAGATACCCTAGCACAACACTTGTT[A/G]TAGCCTTTCACAAATTCAACCCAATTTATTCCTCCTTTACCAGAAATGAAAAAGTGATCAACTAAGGATGAACCTAAGTGATCCAATAACACCGGAAATG
Ps000489	LGIII	128.8	C		V	0.374756	GGCAAAACGACATCGTTTAACACCACTCTTCTACTCACCACAGCATCTAGCAGGTTGTTGAAAACATGGCCAAACATCATCCTGATTTGATCATGTGCCG[G/T]AAGCAGCCAGGAATTGCTATCGGACGATTGTGTGAGAAATGTGACGGCAARTGTGTGATATGCGACTCTTATGTGCGTCCATGTACACTTGTCAGGGTCT
Ps000490	LGII	26.1	A		AO	0.289223	TACCAAATGGCTTCCCAAGTTCAATCAGCTCCTCCTCTATACACTCCCACGGCAAGTTTCTCAAATGAAGCACCTTCGACGGTGGCTGCGTATACCGGAA[C/T]TGTGGTTGAGTAGACACTGAGGCCATTTCACARATAATCTTTAAACCTGATAGAGAATACGGAGGGAAAGGGATTCTGAGATTTGAGATATTCTGGAAAT
Ps000491	LGV	54.3	A		AP	0.296338	GAGAGAAGCTGAGGAACTTGTCTGATTCTTTATGGAAAAACAACAGGCTGTCTCTGGATGATTATCTAGGAAATACAGAAGCAAATTTATGTCCGGTTAT[C/T]GATGCTCGTATATGCAGGCTTCTGTAAATTGATCCGTCTTCTGCTCTGCTTGTCTTGCTGCTGTAGGTTTAGGTTGGACTAATGAAAAATGAAAAAAAAG
Ps000492	LGVII	50.6	A	polyChixCam_mono	I	0.374761	TTACTCTTCTTCCTTCTCTCTGCACCTTACCCTTTTCCTTATACACCTCCACTCCAACTTTCTCCTTCAAATCTCTCACCATTTCCCAAAACCCTTGTTG[C/T]AACTCCAAAATCATCACYAACCTCTCTCTACACTCTTCCAATCTCTTCAAACAACAAACCAATTCAACASCTTCTCCAAATTCCAAACACCCTAACCTCT
Ps000493			A		AG	0.109324	CAGGTTCTTGCTAACAGCTTGAGATATTTCCTGAGGCGTCCGACAACGGAGGAATCCAGTTTTTGAAGGGCATCTCTTTCAATTTAAATAAAGTACATGA[A/C]ATTATATATTCTTTTGAAGATTAACCACCATCATGGATTGGTGAATGCTTGCATTCATTGTTTCATTTTGGAAGAGAAATGAAGAGTAACTGGAATGCAT
Ps000494	LGIII	54.8	A		I	0.374292	AACAAAAACAAACTATGACCAAGTTGTGGACTTTGATCACCCACCTTCATTCCCTTGCTGGGCCGGTTTTGACGTTATTGTACCCTTTGTATGCATCGGT[A/G]GTAGCAATAGAGAGTCCGTCGAAGGTAGATGACGAACAGTGGCTAGCTTATTGGATAATCTATTCCTTTCTCACCCTTGGGGAAATGCTTCTTCAACCTG
Ps000495			E	Failed			NNNNNNNNNNNNNNNNNNNNNNNNNNNNNNNNNNNNNNNNNNNNNNNNNNNNNNNNNNATGAAGTCTGGAAAGAGAACCTTTTTCTTAACCTAAYYTAAA[G/T]TCTATCTATCGTCTTCCTCTTTTCTTCTTCTTCTTCCAAACCATTGTTAGGGTTTCAACTTTCTCTCTCTCGGAGCCTCAAATTAATCCACAATTGAACC
Ps000496	LGIV	70.6	A		AD	0.374001	CTGTTGGAGGGGCTGCACAACTAGTATGTGGACATCCCTTTGACACCATCAAGGTCAAGCTCCAAAGCCAGCCTACACCACTACCTGGTCAGCTTCCCAA[A/G]TATGCTGGTGCATTTGATGCCGTCAGACAGACAATAGCAGCCGAAGGTGCAGGCGGTTTATACAAAGGAATGGGCGCCCCACTCGCTACGGTAGCAGCCT
Ps000497	LGIII	96.4	A		AS	0.309416	CAAAGTTGAATAAAGGGTCTCCCGTTATTATCATTGAAGCTCCAAAAATGATCAAAACTGCAGCTTCTCTCCCTTGCCTCAGAGTTAATTCTGGCTTAGT[C/G]AAACCCGGTGATGTGGGAAGAATTGTTTCAAGAAAGCCAAAGGATGTTTGGGCTGTGAGGTTGTCCATTGGAACTTATCTTATTGATGGCAAATATTTCA
Ps000498	LGIII	132.5	A		V	0.361809	CAGCCGCTTTTGCTGCTTCTGCTTCTTCTATTGCTTCTTTAAGCTTTTTCTCTGCTTCTTCCAATGCAAGTTTAGTAGCTTCGGCTTCTTTCTTTAACTC[A/G]GCTGTCTTGTTCTTCATATCTTCGGCTTCCCGCCGTGCATCCTCAGTTTCGGATGTCAGCTGACTCAGCGTCAAGATCATTTCCTCGGATGCACCTCTAA
Ps000499	LGIII	34.4	A		N	0.307896	CTGTTACTCCTTTGAGGGATATGAAGCCGGAGAGGATTTTTGGTAAGATGGGTCATTTGCAGAGGCTCTTGGATCGATTCTTGTCTTGTAGGCCGACTGG[A/G]TTGGCTAAGAACAGCAGGATGGTTTTGGTTGCTTTGTATCCGCTAGTTAAGGAGAGCTTTCAGCTGTATGCGGATATATGTGAGGTTTTGGCTGTGTTGC
Ps000500			E	Failed			CCCCTCATGCTTCCAAAATTGACCACACTAACTATTTCCCACAGGAGGTTAACTTGTGGAAAAGTATGGGAGAATTTAATCTCCATGGGATTACTGCACC[A/G]GAGGAGTATGGAGGGCTTGGTCTAGGTTACTTGTATCATTGTATAGCAATGGAAGAGATTAGCCGCGCTTCAGGATCCGTTGGTCTTTCTTATGGTGCTC
Ps000501	LGIII	100	A		X	0.27779	ATCCTAAGCATCTTTATGTTGGTCCCCGGATTGGTGAAGGAGCTCATGCTAAAGTCTATGAGGGAAAATATAAAAACCAGATTGTTGCTATTAAAATTGT[A/G]CATAAAGGAGACTCTACAGAAGAAATTGCCAAGAGAGAAGATCGGTTTGCAAGGGAGGTAGCTATGTTGTCTAGAGTGCAACATAAGAACTTGGTGAAGT
Ps000502			E	Failed			AATTTGGAGAAACGCAGGGGAGATGGCAATGGAGGTTGCTTAGATGTTTTTTGGTTATCTCCATTAGAAGAATTCGCAGCCATTGCAAGAACCTCCAAAA[A/T]TTTCAATTCCTGATCGCGTGATTGAAAAACAAAAAACGATTAAACCAAAACCCTACCCGCTCTTGTAGATTTAATAACACTATGATGAGATCAATTTATA
Ps000503	LGII	96.1	A		AH	0.359917	ATTCCTTGAGGAATTTTTTGGTAATAAGTTGCTGACTGCCATAAAAGCAATTCAAAAGGTCGAAATTGACCAATACTCGAAGAACAAAGACGCATACAAA[C/G]AACTCATTCATCGATATTGATTTTGAAGAATTAGTGTSATTTTGGATTTTCTATTTAAAAATTTATCTGAGTTTAGTTTTGTATTTTGTGGTGTGGTTAA
Ps000504			E	Failed			NNNNNNNNNNNNNNNNNNNNNNNNNNNNNNNNNNNNNNNNNNNNNNNNNNNNNNNNNNNNGAGTGATTTGAAAATTAAGAGACTTTTTTAGAATAAAAGT[A/C]TAAAAACAAGGCAACAAATACAGATCCATAGAATTCGGTGCTCTGCAAGATAGATATGGCTGCGAAACTTATGCAAGCTGTTCAGTACAGTTCCTATGGC
Ps000505	LGIII	148	A		N	0.375	ATCCCTCTCAACTAGACTCAAAATTTGAATTCAATAGGAGGCCTCATACTTATAACTCTCACTTCAACATTAAACCAAACAGATTGTTTGTGCTCCCTAA[C/T]ACAAATGATGGCCACCCGACTGCTTCTACAGTGGACGATGAAACAAACACAAATCATGCTCCTAATGTTATATCGCCAATGTTTCTCGACAATTGGTCAC
Ps000506	LGIII	199.3	A		J	0.373258	TCCGGACCAGTAGTTTTTCCCAGCGATGGAGAGCGTTATGGTATTCCTATGCAATGTTGGTTTTTGATGAACTAAAGTTTGCTGCAAGATTTGGACCTGA[A/C]GATGGAAGTAATAAGGAAATTATGTTTAGAGAATATGTATCTGACACTCTGCTTAGATACCTTGCGAATAATTCGCAGATGTATAAATTGCTTATACATA
Ps000507	LGIII	92.6	A	Non consistent on 1 Ril population (bacxPI)	A	0.109324	AGAAGGTTATACTAGTCCCTTATATGGAATCTCATGTCCCCAAATATCATGAATGGATGCAAAACCCTTCTCTCCTTCAAGCCACTGCCTCCGAACCCCT[C/T]TCCCTCGAACAAGAGTATCAGATGCAACTCTCTTGGTCATCTGATCTCAACAAAGAGACCTTCATTCTTTTGGATAAGGATTTGCTTCTTGGAACCTTCT
Ps000508	LGIII	187.7	A		AT	0.345679	TCAACACTCAAGCTCAAGCTCAAGCACCAAGAGTTCCTCATGGTTTATTTGGGCTTAATCAGGAATTCGGTGGACCAATCCCAGAACAATTCATGGGAAA[C/T]TTTCTCAATAATAATCCTCATCATCATCAGATTAACATCCCTCATCATAAYTATCTTCCAAGCAACACCACTACTACAACTAGTGTATTCTCATCATCAG
Ps000509			E	Failed			GTGCATCAAGCTCTTTAACTATTGCATACTTCCTTGCTGGTTCACTGACAAGAAGTCCAAAATCATCATGCCCTTCACTCTTTGAATGCTTCCATACACC[A/G]TTGTATTCCTCCTTGCCAGATACGATCCATCGGTTATCAAAATCCTCATCGAACGATTCATAAAAGATCGCGTCATCTACTTCATCAGAAGCGCGAACGA
Ps000510			E	Failed			CTCTATGAAGCTTCTTTGCATCTATAAGCAGCCACCATCATCACCTTTTGCATCAGTTTCTAAACTGTTATTAAATAATCATAAAGCCATATTCAAAAAC[C/G]TTTCTTCATTTTCTTTATGTTGTAAAGTTCATGCATTGAAGGAAGATTCAAAGCAATATGAGATAGATCCAGAGAAGGCGAAAGAAGCCCTCAAAGAGCT
Ps000511	LGIII	111.2	A		X	0.318268	AGAGAAAGATGATGGAACTTCAACATGATCTGGACATTGCTAAAGATCGTCTTGCTCACTGTCGCGCTCTTGCTGCCACTGCCACTGCTACAACCACCGC[C/G]ATAATTCCTTCTGTCGATTGTGTTACTTTGCCTCCTTTTCCTGAGTTTTCACCTTCTAATGATCTCAGTGATATCTTYTGTCATGGCTCTTCTTCTTCTC
Ps000512	LGIV	79	A		AP	0.349943	CTCATAGGCTAGCAGGTGCAGCGCTCTTAGCGCCAGTCATCAATTTTTGGTGGCCTGATCTTCCTGCAAACTTAGCTGCTGAAGCCTATAGCCAGTATAA[A/G]TTACGTGACCGATGGGCTATTCGTGTCGCACATTACACGCCATGGCTAACGTACTGGTGGAACACTCAAAAATGGTTCCCAATTTGTAGTGCGATTTCCC
Ps000513	LGVII	160.3	A		A	0.161082	CTTCATATTGAGTATTGATTGCATTTATATTCTCTCTGTGCCTTGCATGCTCTGCATCTTCAACATCCTGCTGTTCTTTAGTCAGTTTAATAATGTCATC[A/G]TGAAAATTCTGCTCAAGACCTTCAAAAGTTTGTGATGAATGATTTCCTTCATATCTAACGTCTATATCTTCTCCATGGGCCTGAGATCTGGAATCACTGT
Ps000514			A	monomorphic			GAATGTACCGGTAGCATCCAGGCCATGATCTCAGCATTTGAATGTGTTCATGATGGTTGGGGTGTTGCTGTACTTGTTGGAGTGCCAAGCAAAGATGATG[A/C]CTTCAAAACTCATCCTATGAATTTCTTGAATGAGAGGACTCTTAAGGGTACCTTCTATGGCAACTACAARCCMCGCACTGATCTTCCTAATGTTGTTGAC
Ps000515	LGIII	93	A		G	0.366243	ACCCTGGTAGTGACGCTGTTATCTACCCAGCACCAACATTGATAGAAGAAAACAATGAAATTTACCCAAAATTTGTGTTTGAGGATTACATGAAACTCTA[C/T]GCTGGGTTAAAGTTTCAGGCCAAAGAACCAAGATTTGAAGCATTTAAGGAATCAAATGTTGTTAATTTGGGACCAATTGCAACAGTTTAATTATGYGTTA
Ps000516	LGVII	160.1	D	Non consistent on 1 Ril population (ChinaxCam)	A	0.148378	GGGGGGACCTTATCATCACTCACCAGTCAAGATAGAGAAGACACAAAGTGAGTGATTGTTAGAGTTCCATTTCAAGGAACAACAACACACAAATAAGAGA[A/T]AATCATGGGTGTGATTAAATCAGCTATAGCAGATGCAATTTTAACATCAATATTTGTTTTCTTCATCTCAACATTAAGAATCATCTCTACAAAAACATCT
Ps000517			E	Failed			TGAAGRTGCCAGAAAGCTAGATTTTCATTACTTTTTTGTGGAACTTTCACATTGAATTTTGCATTGAGAAGACTTAGTGTGTGTTTGAATTGGCGGTGGA[C/T]ATAGTTTTTTTTGATAGAATTGATATTTGATTTATGATTGGATATATTTATGTAAAAGAGAGTTGAATAATAAATTTCAGTGTAAAAATCATGTTTAAAT
Ps000518			A		A	0.109324	TTTCTTCACCTGATAAACCCCAATTATTTCTAGGGTTTTTATCTTCATCATTACCACAGAAAAACTTCTCCAAATTCTAGCAATCGGATTCAAATTTCGA[A/G]TACAATATCACGAAAACATCACTCTTCCAAATCCCTGTGTTGAGTTSCGGATTCGAAAATGACGCGGGCTTATACTATGAAGGGGAAGAAGCGAAAGAAC
Ps000519	LGVII	183.2	A		AI	0.273768	GCAAGATGGTTTAACTCTCTGCTTCCTCCTATATTGTGGCCGTGGATATAAGATTCAAGGTCCTGAACTAATCTTTCTGCAGAATCCATTGCAGAATTTA[A/T]CGCTGATGAAAGCGATGAAAATGAAGAAGCTCCTTGTTCTAGCATCCTTGAAACTTGATGAGTGCCTGCGTGTTGATTAATATCAGTCTGCGYGCGAGAA
Ps000520	LGIII	96.4	A		AG	0.109324	TTTGTGAATTTGATTTTCGCCATCGTCGTCTGGGCTTCTGCATACATTGCTGTTGCAGTTCTTGCTTCTTTTCGAGCCCTCAGTTATCTTTGCACCACTT[C/T]CTGAGTTCGGGGAAGAAACTTATTGCAATTTCAATGGGTTATGCACAGCTTGTTATTGGTCCTGCTGGTAGTGGCAAGTCTACATATTGCTCAAGTTTGT
Ps000521	LGIII	9.7	A		AA	0.375	ATAATATTGATCCTTCATTGATGGTCTTTTTCACTTTGAAAGATTTGAAAGTTGGAAAAACAATGCAAATTTATTTCCCCAAGAGAGACCCTTCAACTTC[G/T]CCAAAGTTATGGCCAAAAGAAAAAGCTGAATCACTTCCTTTCTCATCAAACCAACTCTCATATCTTCTCAAATTCTTCTCTTTTTCTCCAAACACTCCAC
Ps000522	LGVII	50.6	A		O	0.36669	ATGTTTGTGTAGTGTATCTATTATTTTATTACATAGTAAACAGCCATACTGTATATTTTCTTGCATGGGATAAGGTACGTGAAGCTTGTAAAGATGGTTC[C/T]GAAAAGAGAAAGACTGCATTAAGGTGTGGATGTAGATGAGCACCAGAGTCTGGTTCAAAGACATATATTGCTAAGGGAACACTGGAACAGAGATTACACA
Ps000523	LGIII	132.3	A		V	0.371063	TCCCGGTGGATCTGCTGGAATGACATTTCTGACTTCTGCTCTTACCTCCTCAGTTATGAGATGCTTTGGGAGGTGACCTATTTTTTGGTTAATAGGAGTT[C/T]GAGGTCAGATATTTCTCTACATAGCAGTTGGCTTGTACATTTTGTCMACTAAAAGATCTATCAGCCGAAACCAAATTGACCTAAGATTATTGCCGAGTTG
Ps000524	LGIII	92.8	A		A	0.187161	TTCATCTTTCTATATAGCTTTTCTTCACATTCACTTGAARGAAAATACCTTAAAAGTACTACTGAACTAGCTAGGCCAATTATTTGGTATCTGCTTATTT[C/T]AGAGTTGARTTAAATAGTGTGATGAGTATACCATTTTCTGTGGCAGTAAAGCCTTCCATCATTAGGAACAAAAGGAAACCATGTTGCAGAAGATATGGTG
Ps000525	LGIII	187.7	A		AH	0.306287	ATGATGGTTTTCCTAAACTTGGGCCAAGTGATTCGCTTCTCCCTGGTCTGATCGATGATGTCGCGCTCAATTGTCTCGCTTGGGTTAGTAGATCCGATTA[C/T]GCGTCCCTMTCGTGTATTAATAAAAGGTATAGTAAGCTGATCAATAGTGGTTATTTATATGGATTGAGGAAAGAGWTGGGAGTTGTCGAACATTTGGTTT
Ps000526	LGIII	35.3	A		S	0.374756	AAAGAAGATTCAACTTTGAGAGAACCTCTACAAAGTGGACAACTAGATTGATGAGTTAACCACTTATCGACACAGTCGCAATGAAAATAATGTTCACAAC[C/T]GGGTAGAATCTTCAGTTTCTCRCCGTCTTTRAACTCTCCGAGACAGATACAGCACTCGGTGTCTTCCCACGCGCCGTTTTCTGGGTCTGCCGGTGTCTGG
Ps000527			E	Failed			TTGTGTCATCCTCTCTCTGCGTGCATTAGTACACTCGACAACAAATGTAGAAACATGTCCAACACTGAACGTGCTGATGTAAAGGAAAAAATAGATCCCA[A/G]TGAAAGTGGTGGAATGAATGGATACATATCCTTATGTGCTGGAGAACCTTGCCCTCCCATATTCAGGTCCCCTATTGCAGGCATGGAAGACATCATGGAT
Ps000528	LGIII	120.1	A		S	0.370275	TTTGTGCATGCCATAACAAAATTAAACCTTGAGAATGTACATATATATCACTCATGGTTGTGACAGATCTAATTATTTACAATGAACTTCCTTTATCCTT[A/G]CATCTTCTAGCTTGAAGACAGATGAAAATGTTTCTACTTTGTTGTCGATGATTGAAAAACCAGCATTAATAAGCAGCAATGCATCATTATCAAGCTTCTT
Ps000529			E	Failed			GRAAAAACAAAATACCTATATGTTCACTATAAAAAAATWAGAAATAAAAAAAACTGAGAGCTAAAAGCAGAAGCRAAAAGCAATATGGCTTTTGCTTTGA[C/G]AGTGTTAGTTGCTGTAATTCTCGTCCTCTTCTCTTGGAGTGCTCATAGTTTGAGCAGAGATGAGTTCCCTTCCGACTTTGTCTTTGGTGCATCAACCTCT
Ps000530			E	Failed			TCATCTCAAGATCTTGAGTCATTTTGAACGAAATTGAGCGAAATTGGGAGAATCTGATAAAAAACCCTAACAAGTGAAGAAATACCAAAGATGAAGCAAC[A/G]TGGTCACAGACTCGCGAAGCTTTTTCTGAAGCTTAAACGCATCGTCGCANNNNNNNNNNNNNNNNNNNNNNNNNNNNNNNNNNNNNNNNNNNNNNNNNNN
Ps000531	LGVII	183.2	A		AH	0.216494	TTGTTTTGTGGGGGTTACTTATTCTTTTCAGCTTATGGGTCAGTTACACAGATGGTTCTGAAGAGATTTCAGATGGAGTATCGAATTGGAAACAAGTTAA[C/T]CAYGGATTTTGTGAAATMTCTGATACCGCTGATAAATATTTTATTAAAAGAAATGATGCYTGCATTCCGTCGGAGACTTTGTTATACTCTCAAGGTGGAG
Ps000532	LGVII	174	A		AM	0.373695	TCACCCCTATAACGGCASTCTTACTCTTCGCCGCCGTTATCTCCACCGTCAACTCATGCCTTCCATCTGAACTAGCAGCTCTACAAGCCTTCAAGTCATC[A/G]CTCCGTGAACCTTACGTCGGTCTATTCAACTCATGGACCGGAACCGACTGCTGCCACAACTGGTTCGGCGTCTCCTGCGACCAGAACTCTCGTCGYGTCT
Ps000533	LGVII	137	C	CNVL	AH	0.155485	GATGGCTGCTTCATCATCATCATCAACATCRAGCATCATAACCATGCATCATGACATCATCCATACACACATCCTCACACGCCTTGACGCCGCCACGCTG[A/G]CAACAACCGCTTCCACTTGCTCGCACCTCCGCGACCTCTGTATAGACGACAGTCTCTGGCGAAAAATCTGCACCGCCACGTGGCCTTCCTTAGTAGACCC
Ps000534			C		A	0.0759469	CAATGACATACTAGTATGCCACATCAAATAACAACATTTTCCATGATATAGATTTCATCAATCTATCTATTATCTATGATTTTGCTAGTATACTTCTTAT[A/G]GAGTGCCTATTTTCTCATCACACAATCCAAATTTCTAGGAACAATACAAGACAACAACATGAGAGTATAATTGGTTTTTCCATRTCACACATTYTGCTTC
Ps000535	LGV	136.2	A		AC	0.323736	ATGTGCCTCCTGCAAGTTATGTTGGTTCTTATCCTGCTGTGCCAGGTCTACAACCTCCAATGCCCTATCCTGCAGGTATGATTAGTCCAAGGCCTATGAA[C/T]AGTCCTCCCGGTTCTGTTTCGCCTTCYGGTGGAAACGGTAACTCAGCTACATCTTCAGGGTCCAGCAAAAATTCAGGCGGTGGTCAGATTGAAGGACCAC
Ps000536	LGIII	117.8	A		AG	0.256582	TAATATGACGGAGCTTTTACAATGGAATGARCTCTATGGGGAAGGTGGTTCAAGAGTCAAGAAAGCACTAAGCTATTTCATGTGAGTTTATCCTCTGTAT[A/G]AAATGTTCCCCCATCATTGGCTGCTGCAAAAGCAGGCATGCGTATTTGTAGTTTTGCACGACTGTTGAGACTTGCAGGGCTTGCGGCTGCGCCATTTCGG
Ps000537			A		AF	0.343649	AATGGTAGGGACTATTTTGAACAAGGCATAACAAATATTTTCCTTTACAAGTGAAAGAAGGGTACGCAATTGCATAATATCATTATATTACATGAAGAAC[A/T]ATCACGACAATGACAGAAGGAATTATGACAAATGCCTGAAAAACCTTATGAAGCCTTCTTTGACTTGTATCTTTTGGCAGCAACTATGTATATAAACATA
Ps000538	LGIII	122.7	C		V	0.364146	CTACCTTAGGTTGGTAATCAGAGTCAATWAGTATGTTCTGTGGCTTTATATCACAATGCAAAATCCACTCCAAACACTCTTCATGTAAATAAGCAAGACC[C/T]TTTGCAGTTCCCATAGCAATGTTATACCTTTTACCCCAATCAAGTTCATTTGATGAGAGATTATCAGCTAAAGTACCCTTTTCCATGTACTCATAAACCA
Ps000539			A	monomorphic			ATTTTCCAGCTTCTAATCAATATACAGCTGAATATTTGCAGAATCACTCATCTATAAAGGTTGACGTTCTACCTTTAGAAGAAGTACCGAATGCTATTGG[C/T]AACTATCATGCTTGCATCGTAAAAAGTATGAAGCTAGATTCAAACATAATTTCACGTGCAGTTCAGATGCAGCTTATAATGCAGTACGGTGTTGGTTTAG
Ps000540			H	heterozygous genotypes in excess			ACAATCAAGTTGTCATTGGTGTGATTCCAAAAAGATACATTTTAAACATCCATGTAACTATGTGACGCCAGTATATTCTTGTCAGAACATTTTTTACCCA[A/G]CATATTCTAGTAACCCACGCTTATGTACAAAAATCAATGACCCCCATGAACTAGTAGCAGTTTGTCACAAATTTACAATCCTCTACTGAGGATTAACGTC
Ps000541			E	Failed			TACTATACAGTTTTGAGAAATGAAATACACGAGGAATGCGTTATGTACGCAGAACAGGGAAAGGGAATCAAGAATCGGTAGTGGAATCGATGGGAAGATG[C/T]AGMGAAGGTTGATGATCGTTCTTGCTCTTCTCCAAAGATATCAGCAGAATATCCTCATCAGTACCAAAGGCCTTGCGAGCTTCTTCTAAAGACTTCGAMG
Ps000542			E	Failed			TGTTGGCATTTAGAAATTGGCTGAGGCGACACGGTAATGGCCAACCGGAATGGTTCAGCAAGAGCAGCCAGCCATTGCCATCCACCGTACTATCAAAACG[C/T]GAGATGTTGGATAGATTTGAACAGCATACACTAAAGTGTTCATCTTGTAAAGGAGCTTATGAGGGATTCAAAACATGGCAGAAAATTCTAATTGGTGCAA
Ps000543	LGVII	216.8	A		AO	0.289223	CCTCTTACTCCGGTGACGTCTCCGCCGTTAAACGTAGACACAGCAGCCRAACCGTTCATTCTAACGGCGTTAACGCGACGGATTCAATGCCGAAGAATTC[C/T]TCTCTCTTTTCTCAAGCTTCGTTTCTGAAATGGACATTATCTGATGTTGTGCACGTGGCGACTCATCATTGGATGCCTTGTTTGTTTGCTTGTGGTCTTT
Ps000544			E	Failed			ATTACTCAAAAACATGTCCAAAAGCTGAAACTATTGTCAGAGATGTCATGAAAAAAGCACTTGTTAAAGAACCCAGAAGTCTTGCCTCTGTTATGCGCTT[C/T]CAATTTCATGATTGCTTTGTTAATGGGTGTGATGCTTCTATGTTGCTTGATGATACACCAACGATGCTTGGAGAGAAATTGGCCCTTTCTAATATAAATT
Ps000545	LGIII	20.3	A		AS	0.256582	TGGCAAARTCTATTAGCCAAAACGGYTCGTAAAAGCCGAACCCAGTGAGGAAATTTCCCGGTGCATCGTTTCCAAATGCCGCATATCCTAAACAACCACA[C/T]AACATATAAAACATTGTTGTAGTCAAGATGCCAATCATACTTGCTCTTTTCATGATTTGGTTCTCTGGAGGGCTTGATTTCAAGGTATCCTGTATCTCAA
Ps000546	LGIII	10.4	A		AA	0.289223	TAGCAAATTTGGGTGTAGATGCCGGGGTAACTGGAAGTAAGTCATCTTCTCAAGACAAGACAGATTATCTACCCATWTTTCGATCAGGAAGTTGTGCTGA[A/G]AGAGGGCCTAAACARTATATGGAAGATGAACACATATGTATAGATGATCTTACTCAACACATAGGTTCTGCTTCAAATCTTCCTTTTCCTGGAGCTTTCT
Ps000547			A		G	0.365224	GTTGGGAATTAGATGAATCTCAGAAGGAGGCAGCTATGAGAGAAACTATGGAGGAAGCTGGTGTAAAAGGCATTGTTGAGGGTAAATTAGGTAAATGGAG[C/T]TTCAAGAGTAAAACATATGACACTTTATATGATGGTTACATGTTCCCTTTACTTGTTCAAGAACAAATGGAGTTTTGGCCGGAACAAAACCTTCGTCAAA
Ps000548	LGVI	53.1	A		AD	0.33132	ATCTTTATGATACTCTCACCATCACTCAAGCTGTTATATTCTGTAACACCAAGCGAAAGGTGGACTGGTTAACTGAAAAAATGCGTAACAATAATTTCAC[C/T]GTCTCATCAATGCACGGTGACATGCCTCAAAAAGAAAGAGATGCAATTATGGGAGAATTTCGTGCTGGAACAACCCGAGTATTGATAACAACTGATGTTT
Ps000549	LGIII	31.2	A		AS	0.339561	CGGCTAACATGAGGGCAACCAACCAAAAGAGGCATGAATCAAGAGATAAAAAGGCACCACCTCCAATGATACCAGTTTTAGCTGTAGGGCAAGCATAGTC[A/G]GSATCARGATGCACTTTGCCTGATCGGTGAATCTGCTCCTGTATTACAGGCCATAACAGCATAGTTGCAGCCAGTCCAGATGTAAACAAAGCAACATTGA
Ps000550	LGVII	217.2	A		AO	0.351656	ACAGTTTAATGCTTTTCTAGCATATCAATACGATTCATATATACATAGATTAGAACACAGCCCTAACCAACTACTCGGGCCTAAAGCTTACCAAATTAGG[C/T]AGGTGTATTGATTTAATTTTCTTTATGTCGTTTGCTGTCACCTTACAAGACTCCAATGTCAGAGATCTCAAGTTTTTCAGCGTTTTCAAATGCTGCAGTC
Ps000551			E	Failed			TCACTTTCTTTCTTTCTTAACTTCTACCACAAGTGATCAGCAAAACCACCTCCACCACAACCTACACAATCAGCCACTGCCTCCTCCTTGTTTTGAGTTC[C/T]ACAGCTTCGGCGATTATGAACGGAGTTGAAAAGAGAATACAAAGGCAAATAGATATAGATCTAAGGTTCGATATTTTAAACTTTGTTTGGTTGAGTAGAA
Ps000552	LGII	22.1	C		AG	0.206743	CAGAAGAAGAAAGCAGTGATGATGACGATGATGGTAAAACTGATAGAAATCTTGATGGCTTTGATTGTGGAAACGATGGTAAAAAGTCTTCATCATCCCT[G/T]GATCAAAAACCTGTTTCTGTTAAAGATGATATTCCTGATAAACAGAATGGAAACCGTCGTTCCAAAAAACGACCCGCTATTGTCGAGCTATCATGAGGCA
Ps000553	LGVII	137	A		E	0.27779	TTATAAGCTCCACACTTATCATCTTTTCTTMAATTTCTTTGTTTAGTTTATCACCTTTTTCCTACTTTATTCATCATGGCTTATTTTCATGTTATCACAG[C/T]TCTTGTCTTTGCATTAGTTCTTGCTAGAATCGACCTATCATCATGCAAAATGGTAAAGGGCAGAGTCTCTTGTGTTGACTGCACTCACAACTACGACTTA
Ps000554	LGIII	146.1	A		AM	0.375	GAATTGATACTACACATGCTAGAGAAGCWAGGCAAGGGTTCTGCTCACAAATTAAGAGACTTACTGATATTGAGAAAGAAACMAGCATTTGCATTAACAG[A/G]CATGTTGATTTGGGGAGAACTGCTCTCTATATAGCYGCAGARGATGATTCTCTGGTATCRCATTCATCGGTTCCACTTCCCGTTGATGCTTTTGTTGGAA
Ps000555	LGIII	69.4	D		D	0.324865	CACGCTCACATTCAAACAACGCCTTCTTCTCGAGTTTCTCAATCTGCTGCTTCCTTTGTTCACTGGCCATTTCTGCTGAAGTCATCTCGATTAGCCGGTG[C/T]GGCTCAACAAYACCGAGCAGAACTTTTCTTCGGAAATCTGGGTTATTCTGATCCTTAAGATTAAACATTAATGACCTATACTTGACCTTTTGGGCTCCAT
Ps000556	LGIV	20.6	A		M	0.372329	TCCCTTCGACGCAGCGCTTCAGATCGTGTGGATGACTGAAGTAGTTGAAGGTAATAGAAGGATTGTCATTCACATTGGTGTTGATCAACTTGAGCTCACC[C/G]ACTGACCAAGCACTGCTGACTTTTGACAAGACAAAGCCTCCCTTGAACGCTTCAACCGGTATGTCTCGTTTGTTCTTCGCGTAAGCCTGAATAGCTTCTA
Ps000557	LGVII	63	A		O	0.335105	TATTTTCGATGAACGTGATGGCTAGAAATAGAAAAGGCTCCGATGTGACACACGTGTTTTTGCACGATGTAGATCGGAAGGTGGAGAAGGCTTACGCCGA[A/G]GAGTTTCTTTGTAAGAAAAACAAGGTGGATGGTGTGGGAAGACTCTGGCACTTCAAAATTCCTGCAATTGGAAACAATGACACTCGTCATGATTCCAATG
Ps000558	LGV	116	A		AB	0.373294	CGGTCGATGATATTAATGGCTTCATCAACCTTTCGTGCTTTGATTTTGACTTCCATGAGRTCACGAAGAGCTTCCGCGTCGTTTGGATTTTCACTCAACC[G/T]CTCTTCGATTAGCTTCTCCGAWTCTTCTTCTGAAGCGTTTTCGTTTTCAGCTGAGGTATCAACGGTTGCCGGAGTAGCGAGCGTGGCGGCRATGACGGGA
Ps000559	LGIV	115	A		Y	0.357842	CTTTAACATCATTATTGGTGAGTTCAAAGCCAAGCATGTCATCCTCTTGTAATTGAAGAAGAATATCCACAAACCCTTTCTTCTTGAATTGATCATTTTC[A/T]ATCTTCTTCAAAGCCAAACGCTCCTCAATCACTTTATCAAACAAATCATCAAGTGCTCCAAAAGTGTCCTTAAATTCCTTAATTTTCCCACTAAGAACAT
Ps000560	LGIII	114.8	A		A	0.216494	AGAAGGTCTTCGACATCACCTACTGTTAGATCACCTACACTAGAAAACAAATATGGAAACTCCCTGAAAACATCATTCAACTTATCCTCCTTTATTATCA[A/T]ACTTGCTCCTTTATTCTCCAAATCTGAGAGGGATGGAACTTTTGTAATCAACAACTCATCTGCAAAAGTCACTTTCTTACTTTCAAATTTTGCAGCAGAT
Ps000561	LGIII	197.8	A		AM	0.374335	GAACCCAAACCGGCTATCATGGTCACAAACAACATCCAAAACTCAATGGTACATATAGCTTGTAATATGTTCATTTCTACCTCAAGGGGCAACATATCAT[C/T]TGAAGTATCTTGTACTTGCACCTCCTCTCTAGGAAGCTCTTGGTATTCTATTGTAGGGGCAGCAGTCTCAATAGACCGACCTTGTGAGAGTATCTTCAAG
Ps000562	LGIII	93	C		X	0.357842	TCAGATTCTCAACTAACCTTGTGTTTACTGTCAATTTGCCAAGGAAATTATCCGTTAGAAGCTCTGGCGAAAACTCTGCAGGAGCTACAGAGGTAGAGTC[A/T]GAGAGTTCCATTGAACTTCCAAAAGAATCATCATCTTTAATTTCTACTCTCAATGTAGAAAGAGCTCTCCGTGGTATACCAATAACAGACGCAGACCATT
Ps000563			A	monomorphic			CCACCCATAACTGCCACAACTAAAACAGTGAACAATTTTGGACTAAGCAACAACACTTTTAAAACAAAAGTATTTGTTCATCACCAACCAAGCAGTTAAA[C/T]ATCCATAAAACATATATATACATAAAAGAATTCCTCATTGACAAAAAAAAGTTTTCTGATATTTAATAAATGAGTAATAAGAATATACAATGAATAAAAA
Ps000564			E	Failed			CTAAAGCTTTTGAGATTACCAAACAATAATCACCATTAGCCATGGCTTCTTCAAGGACAGTGAAGGACGTTTCGCCTCACGAATTCGTCAAGGCTTATTC[C/G]GCTCAYCTCAAACGATCCGGCAAGATGGAGCTGCCTGAGTGGACTGATATTGTGAAAACTGCCAAATTCAAAGAATTGGCTCCCTATGATCCTGATTGGT
Ps000565			A		AG	0.109324	GGCCATGAGTCGATTGAACTACTTCTTCGCCGGTATTCAATAGAATGAATGCACCTGTTCCGTAAGTACTTTTAGCCTCACCTTTACGGCAGGCTTGTCC[A/G]AGCATGGCCGCATGTTGATCACCTAAACATCCAGAGATAGGGATACCGGCAATTGGCCATCCAGTAGCAACATCGCCTATAATTTCTGAATTACTAATAA
Ps000566			A		A	0.237536	AGGGTTCGATACGGACGCCGCTCCGACCAGGCGGAGGTGTGATTTTCGGTCCGAAGCCACGTGATTGGAGTATCAAGATTAATAAGAAGGAGAAGAGGCT[C/T]GCGATATCGACTGCTGTGGCGAGTGCGGCCGTGAACACCGTTGTGGTGGAGGAATTTGGAGCGGAGTTTGAGGGGAGTCCGAAGACAAAGGATTTCATTG
Ps000567			C		AV	0.223571	CCTAAGAGGTGGTGGATATGRAGCATATGAGAAAATTGGRTTACAAATTATTTTGTGTGGCTTTTTGGTTCTCATTAATGTGCCTTTATACCAAGGCATT[A/T]TCTTAAGGAAGGATAGTGGTAAGTTGCCAAGTTCTCTTGGCATGAAATCAACAATATTAGCTCTAGTTTTAGTTCTTTCCTTCAGCTATGTATGACAAAA
Ps000568	LGVII	136.3	A		A	0.216494	CACCCGCGGCTTCCTCACTTCTTTTCCAGAGGTTTTCATAAACAGTGGAATATTACTTGGGTACGTATCAAACTTTGCATTTTCAAAACTATCCCTTCAA[A/T]TAGGTTGGAGAATGATGCTTGGAGTTGGAGCAATTCCTTCCGTMATCCTAGCCGTCGGAGTATTAGCCATGCCAGAGTCGCCGCGATGGCTCGTAATGAG
Ps000569	LGVII	207.4	A	polyBaccxPI_mono	AH	0.2473	ACACACATCCCATCTCCTCCAACCAACTATGCTCGGCGGTCGTYCAGGAAACAACCGCCTCCATCGCCTCCGTCTGGTCCGTCGTTCGCCGCTTCGACAA[A/G]CCACAAGCCTACAAAAACTTCATCAAAAGCTGYAGTCTCATCAACGGCGAAGGTGATGTRGGCACACTCAGGGAGGTCAAYCTTATATCWGGCCTCCCTG
Ps000570	LGV	65.1	A		AI	0.296338	AAGACATGAAAAGGATGTACACAACACATTACATTAAAACAACCAAATAAAACACAAGACACAAACATTGTCATGTGTTCTAAATAGCCAACACAAGTCC[C/G]GGAAGTGACCTACGATAAAGATCACGAGGTTGACTTCTCCACAATGTCATCATACTATCATGCTTATGATGATGATGATCTTCTTCCCATCTCAATGGCC
Ps000571			E	Failed			NNNNNNNNNNNNNNNNNNNNNNNNNNNNNNNNNNNNNNNNNNNNNNNNNNNNNNNNNNNNNTATCTATGTGTCTTTTCAGAGCATAAGGTCCCGGTGGAG[G/T]CTCCCAAAAACCTCTCCTACTCAACAATACCATGGAGTTTCATTCTCTTCCCAATCTCATCCTTCTTCTCTCCTTCTCAATCCTCTTCCTTTCATCTCTT
Ps000572	LGVII	160.3	A		AH	0.155485	GAATGCCGATGTACCAGAGGCCCTTTATGAAGGGCAAGCTTTACATTCACTTTACCGTGGAATTCCCTGAGACGCTAAGTCCTGATCAGGTGAAGGGTTT[A/G]GAGGCTGTTCTTCCGGCTAGACCTTCATCACAGTTGACAGACATGGAGCTTGATGAATGCGAGGAAACTACACTTCATGATGTCAATATGGAAGAGGAGA
Ps000573	LGIII	93	A		S	0.372329	TTGGCTTTCGGTTCCCTCCGCTCACCAGCTCCAACCCTCTTCAACAGAAAATTCACCACTCTCGCCGTCGCCACACGCCCCTCCCAACCCGCCGCGCTCC[C/T]CGATTCCGACGACCAAAACCGAGTTGTTCTCCCCACTAATGAATCCTCCAACAACCTTCTCAAAATCCGCCACACGTGTGCGCATGTGATGGCAATGGCT
Ps000574			A	monomorphic			TGACTCTCAAGTGGAAAGCATCCTTTCCAGCAAACTTAGTCATGTACTTGTTGCAAGCAATACGGGCAGCTTCAAGTGCCTCACTTGAAACATTCTCCTT[C/T]TCCCAACTGACAAGATGGACACAGAAAGGGAACTCGTCGACACCCTTCTTCTTCATGCCAACATCGTAGATCCTGATCTTGGGATCAGGAACACCACGAC
Ps000575	LGVII	50.6	A		AH	0.12606	AGACTGACAACACATACTACTCTTAGCAGGGACCTCCTGACCAGGACCTGGAATAACAATTTTCTGACCCAATAAAGAAGCTGAGTTCCCATTTCCCTGA[C/T]TTTCATCAGCAGCAAGGTTTTTCTTGTTGAGAATGTTGTATATTTCTGTCAAAACTGTCATGAAGGATGCTTCAACATTAGTTGCTTGCAATGCAGAGGT
Ps000576			A	monomorphic			GATTTATCTGCGAGGCTGTGAAATCTTCAATGGCGGTTGAAGTTGAGGTATTCGAGAAAGAGGCACTAGCTGTTTCTCTGGCTAAATACGTCGCTGATCT[C/T]TCCAATAAGTTTACTCAACAAAGAGGGGCTTTCACTGTTTGCTTGTCTGGTGGCTCTTTGATCAATTATCTTCGGAAATTGTTGGAGCCTCCGTATGTTG
Ps000577	LGVII	213.3	A		D	0.227273	TCCCCAATCCTCAAAASYTYWCRSSKCGAACACACAACCTCAATAACTTTATATCAGCACTTCACAACTTCTCTTATACTCTCTTAAAAAAAACTCAATC[A/T]AAAGATAGTAACATATCCCAAAAACAAAAACACCCCTTTTCYCTTTTTCAATCAAGTTTCAATCTTTCACCTAAAAATCTTCTCTTTTTTCAATTACAAA
Ps000578	LGVII	205.8	A		AH	0.299749	GCACTTTTGCTTTCTATCCTCTCTCCCTCTCAGTCATGGCTACCGCATCATCACTCCTTCTAGCATCACCTTCTCCACTCTCCATTCAATTTCAATCTTC[A/C]TGCTCYCACCTTTCATTCTCTCGCTCCCAAATTCTTCACTCACCGCTCATCACTTCTTCATTGCCGTTGCTCTCAGCTTCTTCAATCTCCTCTCTTTCAC
Ps000579			A		AL	0.3648	TCCAAAATTGTCACAACATTGTTGAYCTTTACTACAATTTGGCTGCTGGAGAAGGTGTGTTTTTGCCTGACCTATGTGAGATGCAAAAGACCAACCCTCG[C/T]CGGRCTATGGTCGAGCTTGTGAGCTCTGGAGCTGCGCCGGGACCAGATTCTTCTGTGTCGGAGGACATTCATGTTGCATTTGCTCCTGCTCCCCTGTAAA
Ps000580	LGVII	182	A		AP	0.237536	ATAATTTTTGCAAGCTTCTCAGAGCATTTTCTTCTTCCTCGCTAAATCTTGTTCTAACGGATAACACTACAAGGATGGCATGGATACCATCCTTAGCAAA[G/T]TYAATACACTTGACTATTTCTTTTCCAATAAACTCAGACTTACCCGCAGCCGAAAATTCAAATAATCCTGGAGTGTCAATAACATTGACGATCTGTCCAT
Ps000581			E	Failed			AAGACGTTGGGGAGCTGGTGTGCCTTACGGAACGAATTTTGGTAGCCCAGAGGGGGGTTTCCCACCACCATATGCAGATGGATATGGTGTTCACATGTCT[G/T]CTGCAGAGAAAGGTCCCCTTTATGGGGTGGGTACTGCTTCAAGGAAAGCACATGAGAAGCCTCGCACAAATCGTCGTTGAATGCAAGTGATTGATGTTGG
Ps000582	LGIII	151	A		AG	0.180867	AGTCTCTATAGAATTGTCTTAATGAATGAACATAGAGTGTGTCTTGATATCCTTCGAAGCTGCATCKGTAGAACGTCGAGAGATCCGCRTTGTTTCTTAC[C/G]GCTACTGCTTGATGTTTTTCAGGACCTGCTGTGTTTCTGAATGTAATGTCCACTGCTATAAATCTTTCTCCAGAAACAGCAAAGGTGGAAGAATTGAAAG
Ps000583			A		AG	0.161082	TAAAGTAGTTCATCTAGCAATGATCTGCTATCCAAATTATCAACCTTGGATTTGATACTTAACATGTTCTTCTCCATTTCAGATGACTCCACCTCAAGCT[C/T]GCCGAGACGTYCTCTGATTCCGTCGATCTTCGTTTTAATATCTGYCACCTCTTGCTCTTTCTGAACAAGAATTTCAATTTTTGATTCRAGCTCTTYCTGT
Ps000584	LGVII	19.8	A	polyBaccxPI_mono	AG	0.210904	CTTTGCTGTTTTGTGTTGTTGTGTGGCTTCCTCGGTACGGGAAGAACTCAATCTTGTCTATATCTGTTTCTCTTTCGGTTTCACTTCTTCGATCTCTTCT[C/T]ACTCTCTATAAATTCACCATCTTTTCATTCTCAATTCAAACTTCTCTTTCTTCAGGTGGTTTGGTTGCAATCTTTGATGCTGAAGTAGCGAAGTTTGAAG
Ps000585	LGIII	111.2	A	polyBaccxPI_mono	A	0.0929984	GAATAGCACCTTTCTCAACACCAAGTCTACTCCCATACCCTTCATACGTTGTCGGAGAGTTTGCATATTGTTGCTTAACCTCCATAGGCATGTGAAAGAA[C/T]TCGCGCCATGTTTCTCTAGCTTTATCCATCAAATCATGACTCACTCCATGGTTTACGATTTGGAAGAAACCCCAATCACGACAAGCATCGGAAATTTGAT
Ps000586			A		AG	0.148378	GCTCTGCATCTACATCAAAAGCAAGACAATAGTAAAATTAAACCTTGTTTCAAACTCATCAACGGACTGAATCATACTTCCTTAGCATATCACAGTGAGG[C/T]GTTTCCCTGATATATCCCCACTGGCGTCGCTGGATCTCAAACTGACAATTCTGGCGAAGAATACCAAAGTATTCTCTCTCAACTCTTTCCTCAATTGTAA
Ps000587	LGIII	99.7	A		X	0.296338	CATAAACAAAATAAAACCCAAAAACCTAACCAAGTTTTTGCACCCCTATATCTATGTCTGATGAACACAAAGGTAGATCGGGAAATTATCATCCATATCT[C/T]GTGTTCACTTGTTCACTTAAAGCACCAAATATATTTTTGGGTGGTGTACTTTTACAATTCAGCCACCAAAATGGCACCATCCTCAGGTAATGTGCTTCCT
Ps000588	LGIII	70.3	A		AB	0.371764	GTATTCAAGAGTCCAAATTCTGAGACCTACATTATATTCGGGGAAGCAAAAATAGAAGACCTGAGCTCTCAGTTGCAAACTCAAGCTGCTCAGCAGTTTA[A/G]GATGCCAGATATGGGATCTGTAATGGCAAAACAAGATCAAGGTGCAATAGCTGGTGCACAGCCTGAGGAGGAAGAAGAGGAGGTCGATGAAACTGGCGTG
Ps000589	LGII	214	C		AS	0.24088	TATATCCTAAAACATACCATAATCCACCAGCAGAAGTATTACCCCAACGATGAAGCGCCATTCTAGCTGGTTCAAGATCATACTCATTCAATTTTAAGCC[C/T]TTACCAACTCCATCAACCACTGCTCTACCACCAGGATGAACACAAAAATGTTCTATACCAGTTTTTAAGTTTATTCCACCTCCTAAYACATTAAATATCG
Ps000590	LGVI	41.6	C		E	0.296338	AACCTAGTGCTTCCTTTCCCCTTCTCTTCTTACAAAGTACAAAACCCTACGAGGAACGAGTTTCAGATTTCCGAGACGCTTTTTGTTCTTCATCTGATTCY[C/T]AAACTAACCTCTCTCCGCCGCAAAATGCCTCCTAAATCCGCCAAATCGAAGGAAGCTCCAGCTGAACGACCCATCCTTGGTCGATTCTCTTCTCACCTCA
Ps000591			E	Failed			CTTTCATAAACATGTAAGGAGCATGAACTATGAACAATTTTCCCAATCTCTCTGGATAATAATCCTGCAAAATGGTTAGAGCACTAAGGTATCCACGAAG[A/G]TCACTGTTGGCATATCCCCATCCCTTAATATCTGCAATAGAAAGAAACTTTTCTTCCCCWGCTGGAATCCTTGAACATAGTTTCTCAAGCGCAAAAACTA
Ps000592			E	Failed			AGCTGACTCCTAATTATTATGACAGAATTTGCCCTAAGGCACTRCCAATCATAARGTCAGTTGTTAAGCAAGCAATTTAYCGCGARCCRCGAATTGGAGC[A/G]TCATTGCTGCGTTTGCATTTCCACGATTGCTTCGTCAACGGGTGTGATGCATCAGTTCTACTAGATGACACTCCTACCTTCCGTGGTGAGAAGACTGCAT
Ps000593	LGIII	58.5	A		I	0.340333	ATCGTCCTGCCAAAGAGATTGATTGGTGGAGATCGACACGTGATCCTGTGGCGAGATTTAGAAAGTGGATAGAAAGGAATGGTTGGTGGAATGACATTGC[C/T]GAGTCTGAGCTTCGAAACAGTTTGAGACAGCAGCTTCTTCAGACGATTCAAGTTGCTGAGAGTGCAGAAAAACCTCCCCTTGCAGACATGTTTACTGACG
Ps000594	LGIII	110.2	A		X	0.349943	CTTTGCAGTGAGTGCATCTGAAGCAAGCTTTATGGTAAGAAGTACCATCAGCAGAAAGCTGATCAACAGGATAAACCGTTTTCTCGCACGCCTTACACTT[C/G]AGCTGAGTACCAATAAACGACATCGCYGTAGCTTTCTAGATCTTGTGAGAAATGGTGGATCGGTGAAGATRGAGACGCAAAGAGCGAAACGATGAAAGTT
Ps000595	LGI	65.1	A		AR	0.328711	AACCYGCTATTCGTCGTCTTGCTAGACGTGGTGGTGTGAAGCGTATAAGTGGATTGATCTATGAAGAAACTCGTGGTGTTCTCAAGATCTTTCTCGAGAA[C/T]GTTATTCGTGATGCTGTSACTTACACTGAACACGCTCGCCGCAAAACAGTTACTGCTATGGATGTTGTTTATGCGCTCAAGAGACAGGGCAGGACCCTTT
Ps000596			A	polymChamxTer	AI	0.319811	AACAGCACCTTCAGATTATTCCAAAGAACCCCCTCGCCACCCTTCTCTTCAAATCAATTCCAAGGAACCTTTCAATGCAGARCCAAAAGCGTTCRGCGCT[G/T]ATCGCATCCTACGTCACGCCTTCGGACTTCTTCTACAAGAGGAACCATGGTCCGATTCCCATTGTTGAAGACATCGATAGATACTGCGTGGTGATTTCTG
Ps000597	LGIII	100.5	A		X	0.287188	CTCATGGGGTACACCATAGAGTTTTTGAAGCCGCGCTTGAATGTCCTCCTGGCACAGATGCATTTGGAAGCGTTTATGTCTATGATGACAGGATATCACT[G/T]GTAGGAACTGACAGAATGGCGAGTACAGACATGCATTTTAGTCCTCAATAATTTCAATTTGTATGACATGATGTGTTGATGTTTGGAAGACACATTCTTT
Ps000598			E	Failed			NNNNNNNNNNNNNNNNNNNNNNNNNNNNNNNNNNNNNNNNNNNNNNNNNNNNAGAGTGTTGTATGAAGGAGAGAATCGCCCCCGTATCTGCGTTGACTAC[A/C]TTTATACTTTTTCAATGAATATCAACTAACACAGAAAGAAGCATAGAAAGAATTCAAACCCTTCAAAACTGAATACAATTGTCACCACAAGCTTACTTGT
Ps000599			E	Failed			ACTCAAATCGCAGTGGGTTAATGGAGTTTGTTATTCCACAAGCGGATTCATCAGCATTCTTTCCCATTTCAGTTCGTTTTGCAGCAACTGAGACATTTAG[C/T]GACCTGAAGGTTACAAATATCATACCACTTAAGGGCGGTAATCCTCCCAAATTTGCTCAGAGAACTCAGTTGATCACWGAAAACTACCAAGTTGTGTGAT
Ps000600			E	Failed			TCCCATAATACTCTTTTCATCTTCTTCTATAGCTCCTCTCACAAAGTCCATACGCCTGGAATTTCCACCAATCTCAGCATTATTCTCACTTCTGGGGTTA[A/C]TATTCTCTATATCACGCAGAAAATCTGGACGAGCACTTGCATTTACATTTTCACTTTGATTCCGCCCACTTAAACCCCAACTTGAGCTCGAAAATCCTCT
Ps000601			E	Failed			ATTCTTGGGAAGGTTTTCGTGATTATTTTTTGCAACAGGAGGGTGAAAAGCGATTGCTAGCATTTACAAAAAGAGGAACAAAAATTCATTCTGATTTTTC[A/C]TACAGAAAAGGCGATTATCTATTATTCGGTGCTGAAACGACTGGTCTTCCGCCTGAAGCTTTGTTAGACTGCAAAACTCAACCGTTTGGCGGTGGGACTA
Ps000602			E	Failed			AAAGAGTCTCTAGATTTGAAAAGTCGTAACACAATGGTCCGTCGCATGTCTTTCTGATGTCATAGTAATTAATGTTGCCAGCAATGGTCAAGATRTTACT[C/T]GTTATCTGTTCGCATTGATTTAAGGCYGTTAAGCAACTTTCTCCACCTTCACTCTCACAAGTTTTGGTGGYATCCAAACACGATGGAATCAGCGAGTTTA
Ps000603			D		A	0.113713	AAAATAAAAACATCAAGAAGATGCAGGACGCGAGAGCGAGTAATATAGAAGGAGTATGTACGATTTGATTTGCGGTGTCATTGGCCGACTCTGATGGAGA[C/T]AACGCATCGCAAGCTAAACCTAGCTTTCCTTCACGACACTCGCTCGCRAAGAGACCGGGAGGGTATCTTCCGTAAAGATTGATGTAGCTAAACATGGTTG
Ps000604	LGIII	197.2	A		A	0.205179	GAGGACTTTTCAGCTGTCATTGAAGCATTAAAAACCAAATTTCAGAACACAGAAAACCAGTAATGTTCTTATGAGAAACAGGTTTAGTTGACCTGACATC[A/G]AGTATAGACAGGTTGTGAGACTAGTCAACTTAAAAGCAATTCCCAAAATGTAAAATACATAGTACTTTCAAGGGCTTAAATTTTTTGGAAAAACATTATT
Ps000605	LGIII	31.2	A		N	0.34439	CCCCTGGGTTTGATCGAATCCACCTGAACCTACTAATTGTTGATCAGCAAAATTTGGTGAGGTTGCCCCTGTACCAGCAGTGGATCTAGTTTGAGCTTGT[C/T]TCCGATTTCGAAGTCCAGAGGACTGCACAAGTTCAACATCATTGCTTTTTCCTGTTGAAGCACCACTGAGATTGGAGTCATCRCCCATATACCATTGCAA
Ps000606	LGVII	160.3	A		AH	0.161082	CTAGACAACAACAGTATGAGCAGATCATTCGGGATCCTTACTCCTCCAGTAGTGGCATGACACCCAGAGACTCTCATGCTCACAACAATGTTAATGCTCC[A/C]GCTTCCGTTGGAGAACCCCAACGAGGCTATTCCGCTGATCACTTTTGATCCCTACAGAGWGCAATCTCGATTTCTTGGGAATACAAGAGATCAAGGATTY
Ps000607	LGIII	153.3	A		AO	0.285515	ATGCTGAATATTTTGCGGATGAATATGAAATGGATGATGTAGAAGAGGATATCGATATAGATGGTGAATCTATTAATAGAGAGGGAGGTGACGTTGACTC[C/T]GACGTTGATGAATATGATTACTCGAGTAGTAAAGCGGTAGACACTACAGCTGCTCAAGCTAGAAGAGGACAAGACATCCAGGGGATTCCKTGGGATAGCC
Ps000608	LGIII	60.1	A		O	0.372839	TCAACCACCTCAGAGAGCACCCCTTGATCCTTGGACGAGATCTCGTCTCACCAGGCAGTTTGCACCTCCCAAAGTGGAAAAATCTGATTCTGATCTCTGA[C/T]TCATTCGAATGTATTGCAGAAACTACATGTTTTTGTCCCCATAGCTTGAGATATCTGAATTTTGGCTTTGCTTATTTTATAAATCTCCTCATTGCTTGCA
Ps000609			E	Failed			AAGTAACAACRTATGGGTCCATGTTAGATGCTGGCCTCCTGTCCTCAAAATAACCCTTCCCTTCTTTCTCTGTGTCCCTTCCAACCCGAACCGAAGCGCC[A/T]CGGTTTGCAACACCCCATGAGAAGGTATTAATGTCAGCTGTTTCGTGTTTCCCTGTCAATCTGCGCTCGTTGCCTTCTCCATAAGCGGAGATGTGCTCGG
Ps000610	LGIII	120.1	A		S	0.359585	AGGAACCTTAACCTCATAATCTTCCATGTAATCCCCGCAAATAAAGAGAATCTTTTTATCATAGCCACTTATTTTGCCTCCTAATGCCTTTAGAAAATGC[C/T]GAAGAAGTTCCGGATGCCCTTCATAAGTAGGTGCAGTAATGAGATTACCATCCACCACAGTTGTTGACATTGTCTCAGGTTCAACCCAATGAGCACCAGC
Ps000611			A		AO	0.252	TCTCCGCTGCACTAGCCCTCTCCTCAATCCTCATCTCATCCCCACTCCCGGCCGTCGCCGACATCTCCGGCTTAACCCCATGCAAAGAATCAAAACAGTT[C/T]GCCAAACGCGAAAAACAGTCAATCAAAAAACTCGAGTCCTCCCTCAAGATTTACGCTSCCGACAGCGCTCCGGCACTGGCGATAAACGCCACSATTGAGA
Ps000612	LGIII	183.9	A		A	0.292568	CAGTATCTTCACGAGAGTAATACAAAACGAAGCAAAAACCGCAGGGAGTTTTAGTGTTCTTATCCAAACCCATGATGATCTTTTTAATTTCACCAGCTCG[A/G]GAAAACAGTTCATAAATTTGCTCTTCGGTAGTGTAAAACGACATGTTCCCAACATAAACGGTCGATGAAGTTATCAAAGCATGCTCAAACTCTTCTTGAT
Ps000613	LGIII	73.9	C		AF	0.357471	ACGAATTATGATAATGGTAGTGATTAATCTGATAAAGGATTTGTGGCGGGGTCTCCATTTCGTTCTATCGATTCAATTCTGGAGAATGGCGTTGCTATGG[A/T]CACTTTCTGTTCTAGTTTCTCACTTCCAATTGCTTAAGGATTCGCTATTTTCTCACAAAATTGTATAYCCAAGGTGTTCATCTTCCACGTTCCCTAATRC
Ps000614	LGVII	218.9	A		A	0.237536	GATATGGCTGCAACAAGTGCTGCTCTAAAATTTGGATCAGTTGTCAAAGAAGTAGCCATTTGTTCCACCAAATTCTTTGGTACTTTTGGTGAATCTTTCC[C/T]TGGTTCATTACTCTTGGAATCTTTACTAGTCTTAGAATTTGTTAAGTCAAGTGTAACAACTTTTGGTGCTGATGAGATTGGAGACGCTAAACAAGGTATC
Ps000615			E	Failed			AGCTTTGACTTTCCAGAACCGGTTGGGCCGGTTATAACCACCACTTTTGGTCGTTCTCCATGGCTAGGGTTTGATGTTACGGTGTTCCCCGTCGCCATTG[A/C]GTYAGTCTCTTTCGCTATGTTCTCCGGCTTTGCACGTAACAGTGTTACCCTGTTTNNNNNNNNNNNNNNNNNNNNNNNNNNNNNNNNNNNNNNNNNNNNN
Ps000616			E	Failed			ATACTACCTTTTCAAACTTGGCAATAGCAATGAAATGGATGGCGTGCCACTCTGAAAGTTGTACAATTTGAACATAAATATTATACAGCATTCATTATCA[C/T]ATAGCTCACAACAACAAATATGCATATAATTACAACAGATGTGTGTATCCACCTCACAAAACCCAAGCCAATCTCAACAATCAAACCACACCAATGTCTT
Ps000617	LGIII	113.7	A		AI	0.356393	TTGATCCCGGTGTTCTTTTTGGTTCGAAAGAGCTAATCAGTGATAGGATTTATGATACTGTGAAAAAAGCTGGTAGAGGCAAACACATTTTGAATCTAGG[C/T]CATGGTATTGTAGTAGGTACACCTGAGGAGAATGTAGCACATTTTTTTGAGGTTGCAAAAGGAGTCAGATACTAAGTTAATTATGCATTTTTTTATATTA
Ps000618	LGIII	120.1	A		V	0.365015	GATCTTGATGATGGAGAAAGGAACTGGTATTGTTGTTACAGCTACAAGATCTCCCATGCAGCTTATGATGGGACGTGCTGTTACTGCAACAAGTGATCAG[A/G]AGCTAGAAGGTAACACAACTACCTTCCTACGCACTGCCGAGACTTTCCTGCGTCTACTTCCCATTGGCCTTTGCGTTACCGCTCTTGTCCTCATGCTTAA
Ps000619	LGVII	61.6	A		AG	0.237536	GAATGTAAGGGTCACCRGTTGTGTTTCCCAAGAACTCAAAATCAATTTCATCATGGGTTGGCCCTTGGGATGACAGGTAGTAAGCAGTGACAGTGCCTGC[A/G]GAATTGCCAGCAACGAGTTTGAGTTGCATATCGATTCTTCCAAATAGGTACTGATTCTTTGATTTGAAGCCAGAGCCAGAGACTTTGTCAAGGGAGAGTG
Ps000620	LGIII	36.4	A		X	0.356393	GGTAAACTCATAACTTGATGCACCCCGCGAGAAGCTAAGAGGGGAGCGTTGTTATCACTGAAGAGAAACTTGAAGAAACTTTCGAGATTGAGACCTCTTC[G/T]ATGAAAGATACTCAAATGTTTATGACCGTCGATGATGGATTGTGCTTCATTCTCTGTGATGTTCTCATCTCCCTGCAYCTCAATGAGGAACCTTTGTAGG
Ps000621	LGIII	113.7	A		G	0.256582	CTCTCTCTCTCCTTCTTCTTCTGAGAGAGAACTAGAAGAGCTCAAAAACCCTAAACCCTTCAACTTCATCATTCCAAAGAATGCAGAAAGCCACTCTATT[A/C]CTCTCACTACTCTTCCACTTTTTCTCGACCATAACCTCAAAATCAACAATCGAACCATGCACAAACTCCGACACATGCAACGCTTTACTCGGTTACACAC
Ps000622	LGIII	32	A		N	0.372839	GGATTTGGGTTCGTGGATGTCGACCWGAGGAAGAGGAGATATTTCAATTTACAATGGTTCAGAGGGTTGGTGGTTGCTGGGATGGTTATTGGCTGACTGA[A/G]TCACTGCTTCACAATACAGATACATTTTCTGGTGGGTTAGCTTATTGAAAATCATTCAATGGARAAGAAATCAGTTTCATATTTGAAAAACATAGTGATA
Ps000623			E	Failed			ACAAAATTCGATATTTGGTTCCAATTAATGATAAATCATACTAGTACAAAATACAGAATTTATATACAAAATACCCAGAGGATGGAATAAATAGTTATAA[A/T]ACGAGCAATTATAAGAATAATGATTCCAAATATCAGACCTTCATCTTMGGTTACTTCTCCTCATTCAATCCTGAGTCGGGAGTGGGCATGTTTTCCTCCR
Ps000624	LGVII	52.3	A		C	0.281704	CTCATTCATCAATCAATCAATGGCATCAACCATAATCGCAATGACCATGATGAACACAAAGTGCTTCAACACTCCTAGTTCACCAAAGTTCCACAACCCA[A/T]CAAAACTCGTTACAAAACCCACTTCACTCCTTTCCCTCAAGAACCTTCTTCCAAAAGGAACTCCCGCAACAGAAAGCACCAAACTATCAACTTCCATAGC
Ps000625			E	Failed			NNNNNNNNNNNNNNNNNNNNNNNNNNNNNNNNNNNNNNNNNNNNNNNNNNNNNNNNNNNGAGTAATGAAAATTTCAGATTATGTTTGTTTGACCAAAACC[C/T]TTTGTTGTATGAAATGGATCCTTCTTCTCAGCAAATGTCAAGGCAATCATCAATGGAAAACATGTTGGTTTGTTCAAAAGAACAGCAAGAAAGCAAACCC
Ps000626	LGI	67.1	A		AR	0.356393	TCATTTCAATTATTTGAGAGACTGAAATTTCAATTCTAATTGTGCCATAATAAAGGAGATATTGTGTGGCCCAGAAGGGGATATAAGTTGTTACAAATTG[A/G]TTCATGAATTGTGTGTGTGTAAAATATGTGGTAAACTTTGTCCTATAATACATCATTTCGTGAAAGATATTTTCTCTGTTATAAGGTAATGTTTCTCAGT
Ps000627	LGVII	147.5	A		F	0.370469	GTGAGAGTGACGACACCTTCGACGGCGGATGTGCCCTTAAGGACAGCGACGGCTTTCTTGGCAGCCGCAACTACGGTGAGAGGTTTGAAATTGGAAGTTG[C/T]AAGGGTTGAGAATTGGGGAGCGAGCTTGACGGAGACGCCGGAGAAAGATGTTCGGAGAAGAGAGTGAGAAGAGAGAGGTGAAGGTGAGACGAGAGTTTGT
Ps000628			E	Failed			TCCTCTCCCAWGGATACGAGACAAATCCATCTTGTATTCGGGTTTGYGTTAGCTCATTTACCATCCTACTGGTCCTTGTAGCTTGGAGKTGGAAGCACTC[A/G]GCTTCAGTTCGATCCAAAAAGCCAACAAGATAATTAGGATCAGTAATAGACCTAAGAACATAGCACTTCTTATTCCCAGACACATCATTAGGAACAATAC
Ps000629	LGIII	68.3	A		AS	0.329317	CTTTTTTATCCTCCTTATCTGCCTCAAAGAATTCACCCTCTCCCTTCTTTGTCTTCTTCTGGGATTCCTTTGAGAAGTATTTGTCATCAAACTTTTCAAC[A/G]TTAACAGAAGAAACATCTACTTTGGTTGATGTGCCAATGACATAAGACTGGTTCACTCGCCTCAAGGGGACTCCGTTAATCTTGAATGGGCCAGTAACTA
Ps000630			E	Failed			GTTTCTCAAGCTTTATCTGTAGAGTCTCCCCAATAGCATGTGATTCTTTTAAGGGTAGATCTTCTGGAAGTTCAATGTCTACCTCCACAAAATATAAAAC[A/G]CCAAATGTATATGCGCGGACAGTGTCAACGCGTTTAATTCCAGGGTGCCTTATAACGAGATATGTTAACTTCTGCAAAAATTCAGGAGACGCAGATTGTC
Ps000631	LGIV	20.6	A		M	0.371145	TATGGTTTGGTATATCGGTACCCTTGGTCTTTGTGGGCAGTTACCTGGGTTTTAAAAAGCCACAAATTGAAGACCCTGTCAAGACTAATAAAATTCCTAG[A/G]CAGGTACCTGAGCAGGCATGGTACATGACACCTGTCTTCTCAATTCTGATTGGTGGCATTCTTCCCTTTGGTGCAGTGTTTATCGAGCTCTTCTTTATCC
Ps000632	LGIII	138.5	A		AV	0.359227	TTATCTTGATGCTACTAAAAAATTGTATTATCATTATTCGCTTGATTTTTATGTGCTGGTGTATTATTTACTGTGTAGATAGCATCAAAATATGCATAAT[C/T]GTTGTAATATGTTGAGTTCCATATATAAATGCAATTTACAGATGATTTTTTACAAMCGTNNNNNNNNNNNNNNNNNNNNNNNNNNNNNNNNNNNNNNNNN
Ps000633			E	Failed			TAGCAGTCACAACCGTATAATGGAATTTTAACCTTGTCTCTAACTCGGATAAATGCCTCTTCTGCATCTCCACTAAAAAGATGTGGGCTTGTAGTGTACA[A/G]GTATGCTTGAGAAAGGTCTGCACAAGTGCGTGTGGMCACTTCTTGTCCGTTGAGAGTAGTTTTCTTTCCAGTTATCCCAATCCATCTTTCTTTTAACACA
Ps000634	LGVII	50.6	A		AE	0.360295	AAATAATTATTACACTTTTCTAAGGGCACCGTCGGAAGGTTCCTGTGGATACAGGTGAAAAGAAATTAATCAATGAGTCAATTCAATCTAAGGGGAGAAT[G/T]WWCTGAACTCTCTGATTTGTGGTAAAGTTCGGGAACGTGATGTTGGTTCTGTGTTTGTGCATGTACTTTCATTTCAAGTTTACATGGTGCTCATCATCAA
Ps000635			E	Failed			CAGAGAAGATAGCTATGACAGCACCAGTGGTGACAAATGAGAGGAACAAGATGGTGACTATGCAGTTTATTTTGCCAGCTAGTTATGGAAAAGCAGAGGA[A/T]GCACCAAAGCCTATTGATGAGAGGGTTGTGATTAGAGAGGAAGGGGAGAGGAAATATGGAGTGGTGAAGTTYGGAGGTGTGGCTAGTGATGAAGTGGTGA
Ps000636	LGVII	178.6	A		C	0.348162	GGTAGAAATCAGCATAGCTCACAATAGGGAATTGCTCCTTAATAGGCTCCAACAGCCTAACCGCGATATCAAGACCGTTGTTAGCACCATGAGCAAGCTC[A/G]GCTTGGTGCTTAATTGTTCCGAAAGGACCACCAGTCTTTGTCTTGGAATCAAAAGTACCAGCAGAGTGCCATGCCAAAACGGAGAATTAGAGGAGCGCAT
Ps000637	LGIII	8.9	D	Non consistent on 1 Ril population (ChinaxCam)	AA	0.374227	CAGGCACTATTGGAATCAGAGATGGAAGCTTCACTTCTCTGTAATTGTATTCTTCAACATCTTCCATCACCGTCTCCATCAATTAACAATCTTCAAAATT[C/T]RGATTTTTCAGAAGTAGTCGAATAGAATTKCTTTTTGAACAAGAAAGGTTAAGYTGTTGGTTGGTGGCACTTTTTCTTTTCTATGGTTTTGTCTTTAAAA
Ps000638	LGVII	182	A		C	0.2654	AAAACTATGTTCTTTTATGTTGGGTGACACAGGATTTTGAGCTTTATGCAGCCTTTGATCCCCTTGCAGACAAGGCCTTGGCTATAAAGACATGCAACCG[C/T]GTTTGTCAATGGATAAAAGATGTGGAAAATGAAATATTTTTGCTAGGAGCTAGCCCCTTTTCATGGTGATTTCTCTGCAAATACTGTAAACATGTACTAT
Ps000639	LGVII	163.3	D	Scattered allele	AM	0.37474	ATTGATCAAAAAAGATGACAACGACGGGTTGATGATTGAAAGGTTTTGGAGAAAGAAAATCTTCGTAGTGAAGTTGGGAAGTTGAGCGAGTGTGGAAGAG[A/G]ACGGTTCGGGTAAAAAACCGAACCGCAGAGAATTTTAGTGGAGAAGATAAAGAAAAAGAAGAGGAAGAGGTAGAGGGTGGAGGCTTTTTTTTCAGAGTTG
Ps000640	LGIII	72.5	A		D	0.287735	CGTCTGCACCCTCGTGCTGTCAACTGCAGGAAAAAGAAGTGTGGACACAGCAACCAGTTGAGGCCCAAGAAGAAGATCAAGTAGACTGTTCTGATCGCTG[A/G]AGGGATTTATTTGGTGTCATGGATTACTGGAGAATGCATTTCGATAATTAACTTCTTAGTATTGTAGGAAGTTTGTTGGAAGTTAAACATGACAGTTTTT
Ps000641	LGII	157.2	A		AH	0.321044	CGCCGTTAGGGTGCACAGCAATAGCAACAGGATCACCTTCCTCTGCTTCTAACACAAAATTGGCCAGAGGAGAAGTAGACATGGAAACAGTTTTAGGGTC[A/G]AAAGAGAAAATCTGAAGCAAAGAAGGAGATGAATTCCCACGCCTGGACCTTCCGAGAACAACTAAATTGAGATTTTCAGGCCTCCGAATCCACGAGCCGC
Ps000642	LGV	63.1	A		F	0.374894	GGRGCATTGAGYCGCTTYAAATGTTTCTTCAAMCCTCTAGCCATTTGGTGTTATGAAAACAAAGACGAACAGCGTGATGGCAATGTTGCCACGAGTCTTG[A/T]TCACTGTGTGCGAGTTCAGCGAGGTGGTGAAGCACGAGTGAATTTTGAACCCTAGTTGAAATCAATATATACGAAAGCGCAATCAGTCAGCTNNNNNNNN
Ps000643			C	monomorphic			TTCTCCCATACATAACAAAGCAAATTATACAGGCTTCTCCCGTGGACTTCAAGCATCTTCTGCAAGACAAAGATGTAAAATTTACAGATTTTGCTGATGC[C/T]GAGTTTGGTAAAAAGGCAGAAAATCTATTGCCAGGCTGTTGCGTGATAGTTCTGGGTAAAGAGAACACAGTTACTAAAGAGTCCCTCAAAGTTGATGAGT
Ps000644	LGII	26.1	A		AO	0.321044	TTTGGAACTGGTACTTGTCTATAGAGAGAAATAGGTATTTGTATATTCATCTGTTTCCTGAACATTCGCGTGTTTCTAAAGAACAGCCTCCTATTGCTCG[A/G]TTCATTCTTCGAGTTTCGAATACTGCTTCTTCTTCATCCTCCTCCTCCCGTAGATTTTATATTTCTCCTGTTCATGAAAGGGTGCTTAGAACATGTGACG
Ps000645	LGIII	97.5	A		X	0.301385	GTTTTAGCACTGAAACAGTGCCGGAGCTAGCAGTGCAATCTACAAAGGCCAAACCTGATTTTTTACCAAGTTGAGATGCAATCTCTACAATCTTTCCCTG[C/T]GATTCCGGATGTGCAAATACATGACAGTGTCCACTGTCAGCAAGTTTTGATATAGATTCTCCAGCATGCTTGAGCCTGCAAAGTTCTAACAAAAAGTTAT
Ps000646	LGIII	7.1	A		AO	0.346311	GAGGAAGAGAAKGAWGGAGAGAATCCAGAAGTTGTTGATGAGCGCCATGTGGATGGTTCTAGGGTTGTGTTGGAAATGGAAATGGAAGTGGAAAAGGAAT[A/G]TAGTAGAAACGAGAAAAACAGAGAAAGAAGATGGAATGTGTGAGTGATAACCGTTGTCGTTTCATTCACCGTGTACAGAACAATGCCGTNNNNNNNNNNN
Ps000647			E	Failed			TCACTATATCAGCTTTCTCTGGAACACGTCCTACAGTRACTTCATTCGAAGCTATTTCATATGCACCTGGCATCGCAACCTTGTAGCCTATATGTCTTGT[A/G]TCACCATCTCCAATTGGTTCAAGAATCCATCTTCCAGTAGCATTTGTTATTGGAGTTGCAGCTTCTGATGCATGTATAACTCCYAGTTTCCCCTTATTTT
Ps000648			E	Failed			ACAGTATCCTCGGCACAACATTTCGCATCGAAAACTGTCCTTTTTTCGGATCTCCGAAAATCGTTTCAAATAGTTCATTTGTTGGTTGCAAATATACCGC[A/G]GTCAATCCGAACACTTGAAGAAGGATGAGTATATTCGTCATCAAGAAAAACCATTTTGGTAATAATAGYTTTGTTTCTCCAATGTAGTTAGCAAGAACTG
Ps000649	LGII	214	A		D	0.314033	GATAGAATWTTGATGATTAGTCTTGGAGCTGGTTTTAAGTGTAACAATTGTGTTTGGGAAGTKATGAAAGATTTATCTGATACCAATGTTTGGAAAGATT[C/G]TATTGAAAGTTATCCTCCACCTTCACTGAATAATCCTTTTAAGGAGAAGTATGATTGGATTCATCATGATTATCTTAACTTTGTGAGGTTGGATACTAGC
Ps000650	LGIII	131.5	A		V	0.370979	GTAARACYAAGTTTGCWATTGAGAATGCSTCGAAGACAAGGATTGTGATTGCTGACACYAAAATTCACATTCTGGGATCGTTTGCAAACATCAAGATTGC[A/T]AGGGATTCTCTATGTTACCTAATTATGGGRTCRCCGGCCGCWAAGGTTTATTCTAAATTRAGAGCGGTTACTTCTAGGATGGCAGAAAGGTTTTGATGTT
Ps000651			E	Failed			CAATAGGAACATAAAGACATAATAAACAAAAATAGTACAATTCGTTTGCAATACAAACTCCCTATACTAATGCTTTTCACCACTCATAGTTCGGAGGTAG[A/G]AGACTACGCTGTCAGTTAACGGCGGCTTGGCTTCCGTGCTTCTCTCTCGAATCATGTTCCCTCTGGATGTGGTCAAGAATCAAAAGTCTGGGTCCTGGAG
Ps000652	LGIII	115.1	A		AG	0.357842	CTGCCATGGCACACATGGTCACCTTTGCTTCAGCCTCAGCCAGAGAGAATGCGGTGGAGAGACCACCRTCRATTTTAGGAGGATGGGTAGGATTGTATTC[A/G]GTGAATGTGTTTGTGGCTGTATGGGTTTTGGTGGTTGGATTTGGATTAGGAGGATGGGCAAGTATGCTTAATTTTGTACACCAAGTTAAAACATTTGGAC
Ps000653	LGII	3.8	A		D	0.256582	CTGACCCGTTCCTCGGCGTGAATTATGGACAACTCGCCGACAACCTTCCACCACCGTCAGCCACSGCGAAACTACTCCAAACCACCGCATTTGAAAAAGT[A/C]CGATTATACGGMACCGATCCCGCCATAATCAAAGCTCTAGCYAACACCGGAATCGGAATTGTAATCGGAGCWGCAAACGGCGACATTCCGGCACTTAGTT
Ps000654			A	monomorphic			CAAAATAGTAGGCAATAGCAAGTAACCATGAATCGCTATGAACAGCAACTAAAGACAGCCAATCTTTTTCTTGCATGCCATCCCTGGCAAAGTTAATTCC[A/G]AGCACAGGCTCGGGAAGCTCCGGTGGAACTTCTTCAGCAGGTAAATTAACTTCCCACTGCTCACTAGGAAAGCCGTATAAGCACAAATTCTCCTTATCAG
Ps000655			A		AI	0.334201	GTTTAACGTCCTCAGGATACTTGTTGGCCGTCGGTGATGACAATCAAATGTGTGAGCTCCACCCTGATGGTAATAGCTTTGACTTTCTCAAAGGATTGGT[C/G]AGAAGGAAGCTTGAGTGAGAAAGATTCCATGGCTCATGTGACAAGAGGCAACATATATGTACTTTTCTATAATTTATTACTAAAGGATTAGCTTTATAGC
Ps000656	LGVII	199.1	A		AP	0.309416	GCGTAAATTACATAGCAACTGATATCAACCCACATGCAGTGAAGGTGACGCGCGAGACAATGGAAGCACACGGAGTTCATGCAGAACTGATAATAACCGA[C/T]ATTGCATCGGGACTTGAGAACCGACTAGCAGGTTTGGTTGATGTAATGGTTGTGAACCCTCCTTATGTGCCTACACCTGAAGACGAAGTCGGGTCTGAAG
Ps000657	LGVII	204.3	A		A	0.180867	TTAATTTTCACACCCCCCAATCCAACTTTCCCAAYACTCYTTCACTTTCTTCCTCTCATCACAAAGTTTCAACCTTTATGCTTCAAATGGAATCAAAATC[A/C]ACCATCCAACCCTAGAATCATAAACTATCCAACTCTTAGCTATGGCATCATTCACCACTACCCATTACTTCAAATCCTTCATTTTCATCACTTTATTCAT
Ps000658	LGIII	73.9	A		D	0.357471	CTTCAAAATCTCCATAAGTTCAATAAAGCTAAATGGGTTCACAAATGGAATTGGATGACAAATAATAATCACACCAGGTTTCTATTTCTCTCATAAATAA[C/T]CACACCAGAGGTTTCTATTTCTCATAAATTACCATACCAGTTTCCTATTTCTCCCACATTGATCTGTTTCCCCAAATGACTTGTGGTACAATACAGAAAC
Ps000659	LGVII	152.8	A		AS	0.270527	GGCCAGGTGCCGTGAAGGATATCCATGCTTCAGTTGACTGGCTTAAAGCAAATGGTTCAAAGAAGGTTGGTGTAACTGGATTTTGTATGGGGGGTGCTCT[C/T]GCAATCGCAAGCTCTGTGCTGGTTCCACATGTTGATGCTGTGGTGGCGTTCTATGGAGTTCCTTCTTCTGAACTTGCAGACCCTGCTAAGGCCAAGGCTC
Ps000660	LGVII	125.3	A		F	0.370979	GAAAAGCAAAGTCCTATTTGAATTGAAACTGAAGTGAACTAAACTAAACTAAATAAATACTCTACTAGCTAAGACACATAAAGAGYAATTGGTTGTGATT[C/T]GGTGAAAGAGTCACGAGAGCAGCAAGAAGAGAGAAAAAAGGCTAGTCACAGGAATGGAGAGGAAAAGTGGAAAAGCTGTAGATGTTCTAGATGGTTCTAA
Ps000661			A		A	0.227273	ACAAAATCTTTTGGTTAATCATAATTACAAGAAACTTTCTATGCTGCAATTTGTTGCTCAATTTCTACTATGCTAGAGGGTCTGAATTTTAGTTCAACAT[A/C]AAYTTAGACTCTACTAGGCCAGGAATAACTATGATAATTTGATGTTATCTTTTACTACTATATTCTATAACAAAAATAATTGGTATGCGATTGAGACTTC
Ps000662	LGIII	7.1	A		AA	0.363008	TTCTTTGTTTTAACAGAAAAATGGAGTWTGCGGTGGCAAAAGCTTTGAAACCGAGTTTGAGGAGGGAGTTTGTWTTTCAACAAACGCTTGGTGAAGAACT[G/T]TTTAGCTTTAACTCGAACACGGTKGTTGCCGGTGAAGATTTCTCGGTGGACGACCTCCTTGACTTCTCCAACGGCGATGAACAMCACCACGAGGGAGATG
Ps000663	LGIII	135.4	A		AV	0.299749	CGTGACCGAGTTTGGATTGAAGCTCTTGAACAACTTGGTTCAATGTGGTGAAAGTTCTGGTTCTAGGGTTTGTTTCTCTGAACAATGAGTGAATTGCTTC[G/T]GATACTTCTTCGTCTGAAATAACCATTGTGAAATTCTTCTTCTCTTTGTTTTTTTAACTGAAAATTAACGGACTCTCTTTTTTCTCTCTCTTTTTCTGTC
Ps000664	LGIII	54.6	A		AS	0.328711	AAGGTGATGTGGTTGCTTACAGGTGTATGGCAGCAAAAGTAACTTATATATATCCTTTCACTACTGCATTCGGAGATTCAAAGGGTCAAGAAGCAAGACT[A/C]AAGCAAATTAATGACCAATTGGGCTGGTATTCTCCCAGTTTTGATTCCATGGAGTAGTTAATGTTCTTTGGTTTGTGTATAGCTCAATGAATTAATGCAT
Ps000665	LGVII	200.9	A		AH	0.205179	TGAAAAGGGGAACAGGTGAATTTAAGCCTGAAAATCTKGATCATCCTGACATACCAAGCACATGGAAAGCAATGGAGGCACTATATGACTCAGGCAAGGC[G/T]AAAGCTATTGGAGTGAGCAACTTCTCTACAAAGAAACTTCAAGCTCTATTGGACATAGCWAGAGTGCCCCCTGCTGCTAATCAGGTGGAATTGCACCCTG
Ps000666	LGIII	54.8	D	dominant JIxDP	I	0.356357	CAGCTTCCGATGAGAAGAAAATTGAAGTGAGTGTTGATATAGAGATCGTGGATAAAAAGGAAGAGCAGAAAGATGAACAGGATGAAGAGAAGAAACCAAA[A/G]GAGCARGTAACTGAGGTAAAGAATGAGAAAGACAACATTGATGTTAACAAAAGTGGTTGTGAAGTCTAATGAAAAAAGAATTGCTGGAAGGGGTGAATCT
Ps000667	LGIII	96.4	A		AS	0.301385	YATCAATGTCACCCATTTTGACCCAAACAAAGAACCATTCTTCGTTGCAAAGTCTCAGATCTCAAAAAATGGATTTTCTGCAGACTCAGAGGATCGAGGT[C/G]ATAAGCATGGCAGTAGCTCTTGTTGCCATTGTTGGTGGCACCGCTTACTATTACTATCTCACCAAGAAACCTAAAGGGTGCTTGGATCCTGAGAATTTCA
Ps000668	LGIII	93	A		A	0.267091	AAGTGATTGCTCATTCTTCATCCCATAGATCATCAAGAAGAGGCTTGGTTGGTCCTTTGATGAGTCTCTCTTGATGAATTTCACTTATTTTCTTGTAATC[A/C]TCCTCACTCAATGACCAGTCAAATATTTGCAAGTTTTGGTTCATYCTCTCCTTGTCATAGCTCTTTACCACAAATGTCAATCCTTGTTCATATAACCATC
Ps000669	LGIII	6.3	A		R	0.365224	CTGAAGGGCTTCGCATCTTTTACTATCTTGTTCAGGATTTGAAATGCTTTGTCTTCTCTCTTATTTCGCTTCACTTCAAGATCAAGCCTATATAAAATGT[C/T]TACAATTATTTATGAGTTTGTCCTCTTCRGAATGTGCACTCTTTAAACAACTTTCACTTGTAGCTAATGAAGTTTGACATTTGTATTGGTGGTGAACAAG
Ps000670			E	Failed			GYAACGCGTGTCTATTCTATACTATATTTTCCGATTTAGATCAGTCGTGATCGCATCCACCACCACCAACAACCGTCTCTGTCATCTGAACTGAAGGATC[A/G]CAGTATCAATCCATGGCCGTGGTTGCTTCTGCTCCTGGAAAAGTGTTAATCACTGGGGGTTACCTTGTTCTGGAGAGACCCAATGCAGGACTTGTTCTCA
Ps000671	LGVI	98.9	C		F	0.363914	GGATCATWAGGCCTGAYCTTGTGATTGGCGGCTCMGTGGTTTTGTCRTCTGAGTTYTTGAATGAAATKTCAGATAGARGCCTAATAGCAAGTTGGTGTCC[A/G]CAAGAGAAAGTGTTGAACCATCMTTCAATTGGYGGRTTCTTGASTCATTGCGGATGGAACTCAACCACCGAAAGTATATGTGCTGGAGTGCCAATGTTGT
Ps000672	LGIII	110.2	A		S	0.354442	AACAAGTTATTCAACAGATGTTAACRAAGATACTAAACTAAGGATATGATCATAGGATAGAAGAGTGAAATACATAAATGATGCAAAAGGATCGTTATGC[C/T]AGGTTACATGTATTTCTCTACCCTATCAGAAATGCTTGAGGGCTGACAAAAGCAATTTAAGTTGTAAGAATCTGTCCATGGAATCAATCACGGTRCCTTT
Ps000673	LGII	216.5	C		AS	0.259977	GTTATTCCTAAATCCGACGATGGAAGAGAAATTCAAAACCCTAGAAATTGTTGAGAAAATCCCAAAATCCGGTGTGTTTTATCTTAACCTTAATCGCCCC[G/T]YACAGCGCAACGCTCTGACGCATGATTTCTTCTCTGAATTCCCCAAAGCCCTGTATGCACTCGATCACAACCCTGATGTCAACGTTATCGTTTTGTCCGG
Ps000674	LGVII	205.5	A		D	0.194824	AGGTTCTGGATACAATATTTCCTAAGAATGCAGATGAGCAACCATCATTGGTTATTGTGTACTTTGGTGGTAATGAYTCTATTCATCCACATACATCTGG[C/T]CTTGGTCCTCATGTGCCCCTTGAAGAATACATTGAAAATATGAGGAAGATTATTCTTCATCTTAAGAGTCTGTCTAAGAAGACTCGCATGATATTGCTCG
Ps000675	LGIII	72.5	A		AF	0.365224	CTTCTCATATTCCAGCAGTTCTCTGATAGGAAAATAAGCAGCCTTCTGACAAAGATCAAATAGATCTGAACCAGTGTAACCCTCACATAAGCTAGCTATA[C/T]TATCGAGGTCTATRTTATCTTCAATCCTCTCACCCTTTAAGATAATTTTCAATATATCAGCCCTTTCTTTCTGGTCTGGAAGTCCAATTTCAAAAGCTTG
Ps000676	LGVII	144.7	D		AM	0.275942	TCCTTTTTAATTCCCAAAAGATACAGTCCTGGTATTATTAAGCCATAAAGATTGGCGTGTTCATGGATGTGAGAGTACATTGTTTCATTGTTTAGTCATC[C/G]TAAATTCGTGATTGCTATATATTGTGAAGTTTTTATCATGCCTATTCAAGAATTTGCGTCATAAAATGCGTTTTTTTCTTCTTCTTTTGTTATTTATTGT
Ps000677			A		AG	0.0201978	TGGAAATGCAATCGAAGTAATGAAGCTCCTATGCGAGCTTCATTACGAATGGCTTTTATGACTCCTCGATTTACTATAGACAACAGTTTCGGGCAACTGT[C/T]GCTATAGAAATATGTGCATAACTTATTGTCATCTGCTTCAGAAAGTGCAAAAGCAGTAACAAGAACAAACAAGAGGAAGTAGTAAGAAGCCATGTAAGCT
Ps000678			E	Failed			ATTGAGGGTTAAAGATTGGGATAGGGCACTGGTGGAGTTCACTGCTGCATCGCTTCTTGATGAGGAATCTAATACAAAGCCTGCACTTTCTAAAAGACTT[A/G]ATGAAATATCTTGTCCTGTTCTGATTGTAACCGGTGATAGTGACCGAATAGTTCCTTCATGGAATGCTGAGAGACTTTCAAGAGTCATACCAGGAGCATC
Ps000679	LGIII	189.1	A		AT	0.333688	TCAAACTAAAACAAATTCTAATAATCTGTTTTATAAAGGGTAAATAACAAAACCCAAGTTGAAGCTGTCTGTAATCTGGAAAGACATTTTTCCAGCCTAT[A/G]GAATAGCAATGCATGTGCTTTCCACTATAATTTCTTTGTGCCATGTTACAATACATGTGAYATCATTGTCCTTTCCTTTAATTAATCCTTTGACTTCATG
Ps000680	LGIII	92.9	A		A	0.118279	CCCATAGAACTGGATTTTCATGAAAAGAAGCACGGGTGGTRGTAGTAGTWGTWGTTGTTCGAGATTTTTGAGTGGAAAAGACGAATCTATTGAGAGAAAG[A/T]GATGGTAAAAGTTGCGAAACAAGGAAGAAAGGATTTGTGGAAGATGGTTGAGGAGGGATTGAAAGAGTGAAGAGAGACGGTGGTGGTGATTTGCAGTGAA
Ps000681			E	Failed			NNNNNNNNNNNNNNNNNNNNNNNNNNNNNNNNNNNNNNNNNNNNNNNNNNNNNNNNNNNTGCAATAAGATCGGGATGTTTGGGGTCCCAGCATAGCTGAT[A/G]AAGCTGATCGAGTTTGTTGCGTCGCGAAGAGTGAAAAATGTCACACAGCGACACCATCCCCCTTCACGCATCTTCCCAATCTGACATCGACGAGATCGAG
Ps000682	LGIII	8.5	A		R	0.371764	GAGATGGTCTTACAAACAAAAACTTAAAGAGCTTGTGTTTAACAAACTAGCAAATATGCTATATTGGATATACACACATGTGAAGTAATTATCTGTTTAG[G/T]TTACTCATARTATACACTGAAAAACAGTGGATAGAGTTACATCAYTGGTACGCCATTCCGTAAGTATTAGTACAACCGCRATTTGAGTAATATCTTCCTC
Ps000683			E	Failed			TCATACAACCATTGAACAGGATCGCGAGTTGAAAGAAGGAAATCTAGATTCAAGGCTTGCAATAGCAGTCGGAATAAGAGAAGGGGAAAAGATGGTCCTG[C/G]AGCAAATTGACGGGATCTTCGAGCAGAAAGAATTGGAGTTGGACCAGTTAGAGTATTATCAAGAAAGGAGGCTCAAGGATCTTGGACTTTGCGGAGAAAA
Ps000684			E	Failed			AACGGTTTATTGAAGCAGGTAGCCCTTATGTTYTGAAAAATGAAAAGGCTGATGTTTACCGGCTACCTTATTTGGCAAGCAGTGGACCTGGATTTGCTCT[A/T]CTTGAAGCTGCAAGAAAAGCTAATTTCAAAGGTACTTTCAGTGAAATAGCTGAAGGATTTGCAACTAACAGATGGGATAAACCTGTGATGCTTGCTTGGG
Ps000685	LGVII	195	A		D	0.335979	TTGAACACCTTCCTGGTTTTCAAGGACCACTTCCTTTTGAACTCGAAACCGGGTATGTGGGGTTAGGGGAAACAGATGATGACATGCAAGTGTTCTACTA[C/T]TTCATCAAGTCAGAGAATAATCCTCAGAAAGACCCTCTTCTGCTTTGGTTAACTGGTGGCCCTGGTTGTTCTTCTTTTTCCGGTCTTGTCTATCAAATAG
Ps000686			E	Failed			CTCGAGCCTTCTCTTCCATCCCCCGCTCCAACAACCAGATCGGATCCATCTCTCCCGCCGCCACCGAACTCTTCCACCGCAACTCCGCTACTCTTCCCAT[A/C]GCGGAAGAAAACCCTACCCAGGGATACACGGTTGGTTTCCCCAAAAATCTGGAGAGTAAGCTTGGTGGTGATTCTAATGTGATCGATTCTTTGAGATACC
Ps000687	LGIII	60.3	A		AB	0.359227	TCTTCATGGACACAAAATTTCGCCATCGTGTTATTTGCATATCGACAGAGATCTAACGCGTTTGAAATTTCCTATGCCTATTGGAAGGAATCTTAAACGA[C/T]GATGTGGTTAAGGGAGAAGAGTTTTGTCTTGGACTAAGGTTTGATTTTTGAGGAATTAAGAGTCTATGACCACGAAAACGCCGAGGTTGTCTCTGTAATC
Ps000688	LGIII	183.9	A		AH	0.278883	ACACCGGCTATTTCATCRTTGAACATGGACATAAACTGTTCATCRTCAAACTTGTCGAACTCGTTGTCATCATCGTTAATATTGTTTTCACCATCTTTCC[C/T]GCGGCAATCGTCGAGCATTGGCAATTCCAAGAACGCCACGGAGTCRCTCACAGACCGACGGTGAGCTCCCCGCCTAGCGGACGAGAAGTCGAGAAACTCG
Ps000689			E	Failed			ATTAAGCACCTTTATTCATGATACAGAACAATGTCTCTCACCTAAACAAATTGTGCAGAAGAACCAGCATCGACACCGAGACATATCCAGCCACACCCTC[A/G]AAGAAGGGGCGAGAACACATATATCTCTATAAATATTTATATTTTAGAAAATGATATCCTCGTCTTTATCACCTGTACCAGACAACAAATTTTGAGAGGA
Ps000690	LGIII	110.2	A		X	0.342398	ATGGTGGTTTTCCTTGTCTTTGCAATTCAAGCTGCTGTTTCTGGAAAAGGACCTATTGGTTTCATTGCTACCTTCAACCAGTGACATAATTATATATGAA[A/G]TGAAACCCTTTTAGCTCAAAATCTTCTCTATCATGTATAAGTCTAAATATCACTCACTCCATGTTAAAATTGTTTATATTTTTATATGTATCCGCAGAAA
Ps000691	LGVII	147	B		F	0.372698	GTCTCGTGASTTTGGCCGAAGGCTCGGACGAGGAGGATGTGGAGATTGTTTCTTATTTTAACATTTTGTTTTTGGTATCTCCTCCTTGAAYGTGTATTCA[A/T]TTTTCAGGACAATGTTTGTAATGTTCTTATTTATGATGGTAAAAGAGATATTTTTGTCAGTTCACTAAACATAACGAGCAAAGGAAAAATGAACCTCTAG
Ps000692	LGIII	31.6	A		N	0.35254	TATTGATATAACCCTAGCTCCGAACACCGCTTTCTTCTTTTTCTAATCATCTCATTTTCTTCTCTCTCCAAACCCTAATACCAATTTTCCATTTTCACTC[A/C]AACTTCGTTGTATCAATTTCTCTCCATTCMTTTCCTTCTAGATCTCAAACTCTTCCTTTTCTTTTTCTCGATTAAATCAAATAATACAAAAGCTTCGTTC
Ps000693			E	Failed			GCGGAATTGCAGCCCTGACAAATCCAACTTTAAAATCATCCCATGTGATTCTAATCAGCTTAATCCTAGACGGACCAAATTGCAAATCATGAAAAATCGA[A/T]GGATCGCGAATAAAACACAACAATAGCCCAAATAAAAACACAATCAAAGCCGAGGGAACCATTGATAGTATCGTCAATCTTCGACGAATTTTATTTCGTC
Ps000694			A		D	0.261048	AGTAGCAGCAGCGTTTTTATCGGTGGTGTCAGAATCAATAGACGATGCAAAAGACGAAGAGTCCGATTCAAGTGCCATGAAACGCCACCTCGTATTGAAA[C/T]TGAAACCGTTGTTGTTGTTTAGATTAAGGAATCTTTTGTTGTTGATTCTGTAACTGGAATCATAGAGTTGAAGACATTTTGTGGACCCACCAACTACACC
Ps000695	LGIII	110.2	A		X	0.353301	CTCTGACCCTTCAGGTACTAGGGAATGCTAAAGGCGCTGTAGCAGTAGTTGTTTCKATTCTAATATTTAGAAACCCAGTWTCAGTCACTGGAATGATGGG[A/T]TACGCACTCACGGTCTTTGGAGTAATACTTTACAGCGAAGCTAAAAAGCGGACAAAGTGATAGKCAGTTCATCATTCTTGGGAAGTCGGAACAGAACAGA
Ps000696	LGIII	20.3	C	CNVL	AS	0.2654	GAAGWYGTATCTTTCAAATCTAAATCTTTCTGGGATGTAGCAGYGCCSTCTTATTCAGAAACTCACCTCGTGGAGGACAAGTTGAAACTCGATGGCAGAG[G/T]AGAGAGTTCTAGTAATAAATCGGCGAAGTCAGGTCAAATTAGYGTTGTAGCTGCTGGCCTCATCCTTCTACTGTCTGTCTTAGTTGGTTTTGTGTTATTT
Ps000697	LGIII	94.8	A		S	0.374973	ACGATGTCAAGATTATTAACAGCGACAATGTGCAAGAAGCTGCAAGGGAAACGGAAGGTTATTTCATAAAAAGTGGTATTGTCACAGTAATCAAGGATGC[A/T]TTAATTCCAAGTGGAACTGTCATYTAAGAGCACTCTCTAYTACTGTTGCCTCATGCWGCTGTGCAATGCAACAMCCCATTTTCACCGCTAGAAGGTGGTA
Ps000698			E	Failed			TCTTAGTTTTTGGTGCTACATTCAATTGATTGTTTTATGAGTTTGGTTGTGCATAAAATTTTAAGCTGTAATTATCTGTTCTATTCTGCTTTGTTTGAGC[A/C]ATAAGCTAAGAAAAGTTATTAAACACATGTAAGTAAGCAATGTAATAAGTTGGAMTGTAGTTAATAGAGCTTAAATGTGGTTATTAGAGATATGCAACAA
Ps000699	LGIII	96.4	A		G	0.36411	TACCATTCTTATGGATAATGAGGCCTGATACAGTAATGGGTGAAGAAATTATATCTTTACCACAAGAATTTTTAGATGAGGTAAAGGATAGAGGATACAT[A/G]ACTAGTTGGTGCTTTCAAGATCAAGTTCTTGCTCATCCATCAGTTGGAGGATTTTTAACTCATTGTGGTTGGAATTCTACACTTGAAGCTATTTCTTCAA
Ps000700	LGIV	21.6	A		AU	0.372793	CTCTCTACAATTTGGCTATTACCTCTCTTTACWTTCATTTATCTTCATGGTGTTCTTCCYATTGAAGCTACTCACCATGTTTAYAGAAACCTTGAGAGYT[C/T]ATCTTCTGATGAATATTCCACAAATCAACCTTATAGAACTGGTTATCATTTCCAACCTCCAAAGAATTGGATAAATGATCCTAATGGTCCATTGATTTAC
Ps000701	LGVII	205.8	C	polyBaccxPI_mono	D	0.357842	AAACCAAATGGCAACCGCAACAGCAACCGCCGCTGCCACTTCATCCTTCATCGGAACTCGTCTCCGTGAAGTTCAATCCAATTCCGGCCGAGTACAAGCC[A/C]GATTCGGATTTGCATTCGGAAAGAAGAAAGCCGCACCAAAGAAACCATCACGCTCGGCTCCAACCACCGATCGCCCGTTATGGTTTCCCGGAGCAAAGTC
Ps000702	LGVII	206.8	C		AH	0.206743	CATTGAAGTAATGTGCTTGTAGTAAAGCTGTAGTTGGCATAACAAATGTCACATTGTTAATAGCAGCTACAACTCTGCTACCATTTCCAGCAACACATGA[A/T]TTACAAGGTTTAATACCTAATCCGACCGTGAAAAAGAGCGAATGATCGATTTTCAACGGCACGTTAACCGGGTATTTCTTCGAATTAAGTCCTTTTAACG
Ps000703	LGVI	102.1	C		AI	0.289223	ATCTTTTCGACCTTCGGTTTCTTGCTCTWCCTGCTTCTTTTAACAACTCGGCCAACCTACGTTTCTCATCGTCGACATCAGGGTTTGCTGTTCCAAGTTT[C/T]TCTTCTCTCATGCCAACTACATATTCCAGCATTTCAATGGCATCATCCACTCTTCCCATTGCATCATAGGTGCCTGCAAGATTGCTATAGACTCCTAATG
Ps000704	LGIII	8.7	A		AA	0.374891	AACCCATTTTTCTTAATGGAACAGAACAAAACAGAACAGGCTCTGTTTTTTGTGTTACTCTGTTATGTTTTTTAGATAAAAGGAACTGAGAATTTGTGCT[C/G]GTAAACAATGTATATGAAAGCAGATTCTAGAGAAACTGCAATGGTGTTTGGGATTAGAAGCATGGAATTGAGTAAAACTGTTTGATATAAAAAAATTGAA
Ps000705	LGIII	99.2	A		S	0.294487	GCGCCAGTATAAAGTTACGAACGAAAGGCTGCAGTTAAAAGGGAGGTTCCAGAAACAACAAAATGCTCCTTTTGTTGTCTCCGAGGATCAGTCACAATAC[A/G]ATGAGCTTAAAATAGACGCTTCAGTGCCAGAAAACAACGATGATATTGCTCAAGATATCTCTCCTGCTAGCAACCCATCTTTTCAATTATCAGGGAGTGA
Ps000706	LGIII	135.4	A		AV	0.364577	TTGGAAGAACGACGTCGATTGATTCGTAGACGGCTGAGTAGTAGTTCATTGTCTCGGCAAAACGCTGCAAGAACGGGGCGTTGTTGGTGTTGAATTCTTG[C/T]TCGACTAGAGTCACCACCTTAGGAGCGAAATACTTAGCCAAATGCAACAGCCKGTCRCGATGRTTATGAATGTTCACGGTTTCRTCTGGCACATGGTGTA
Ps000707			E	Failed			CAATAAATTGACATTTCCTAGAAATAAAAATAATTGATACAACAACTTTCCTTTGTGTAATGTGATATAATTTAATTTGAAAAATCAATTTSATTCATTT[C/T]TTTTCATTTTCAAATCAATTTTCCAAATCTACTGAAAGACTCTGAAAACAAATAATGGAGTGTGTAAGTCAATCGTCTTATTTTCTGCTTCCAATGATTG
Ps000708	LGIII	57.9	C		O	0.367203	CCCTTCCATGAAGGAAAAACATAGTCGAACCATCAAAATCAGCAACAACTTCGAAAACAGACGCCCATAGAATCGGACCGTCCTCCATACCTAACGGACC[A/T]AGCTCTTGAGGAATTATCCTACAACCAACAACAGAAACAAAACCAGGCATCACATACACAACATTCCCCAGCTCCGGATTCTGATGAACCCATATCCCAA
Ps000709	LGIII	9.7	D		R	0.3648	AYTACAATTATTTATTAGGAACCAAAACTAGATTATCAGAAGGAAAAAAATGGCACACCGGAGATTTTCCGGGCCGAGTATTAAGAACACGAAAGGCGAC[A/G]TGATCGGCGTCCCATTTAGAAGTATCCATATGACAAATCGCCGCAGCTTCAACMGTTCCACCATCTTCACCTTCAACAACAATCTCATACAAATTYGCAT
Ps000710			D	dominant ChxT JIxDP	AS	0.318011	GAGGAGATTTTGATGGAGTTATGGAGATTGTTCTTGATAAGAGCTTTGTGAATGTTTTTCATGGCGGGGACGAGGTAYTTGGTGGTGTTGTGTGGGTCGA[C/T]GAAGACTTCGTTGCCAACTGCGATGGCTTCGATGACTGTGTGGGGTTGGTAAACGAYGACGTTTCTGTTGAGCCATGAGACTGCGTAGGAGAGTTTCTTS
Ps000711			E	Failed			TACACTTGTTCATATGGTGTGGATAAATCTTCAAAATGTAATTTCAACCTAACATTCACGGATTCACAATATTCTTATCTTATTGCTTGGAGTTGGGTTG[A/G]AAGCAGCAATGGCCTCTGCAATAAAACACATATGTACGGTATTACTCTCCGTCGTTCTCTTCTCCGCTTCAAGCTCCACGGCGGAGCCGCTTCCTCCTAT
Ps000712	LGIII	28.9	A		AS	0.369738	TTTGTTCGAATCCGAATTCTTCTTCTGCTTCTCTGAGTAATRCATGAAAGGCTTGATGAGTCAAATACTCRGTTGGTATAACAAACCTGTTAAGTTCTAC[A/G]CCAACACARACTGCTAGGTAGCCTTTTGGAACCGCGGTCGATCCTCCTCCTTCGCGTTCGGACATTGAAAGTGTTCTTTTAAGAAACTTTATGCTTTTAC
Ps000713	LGIII	98.7	A		S	0.294487	GCACATCATTAAGACATCTTTAGTCAGACTTTTCTTGGTTGGAAGTACACTGACATATTGTATTCTCATGAAGTCAAATAAATACTTGTACYGCTGGCTA[G/T]AGTTTGTTATTTGCATGGTTTGTTTGTAGGAATCATATAATATATTTTTGTTAAATTATGTACACAATACAATCAGMGTATGTACATGTAATATTTGGAA
Ps000714	LGVI	133.7	A		AM	0.366243	TTTGCAACCTTGGACTCATAAAATCTGCAGCTAATAGATCAACTAATGCCATGTAAATCAAAATTCCAGCTGAAGCAGAATTTAGAACACCTACAACTAT[C/T]AGAGAAGTTGGACTATTCTCTTTGTATCCACTTGATAATCCCATCCCAATTGCTATGCCAATTGGTGTTGTTAGGGAGAAAAATGTTGCCATAATTGCTG
Ps000715			A		A	0.180867	ATAGAGCTATTCCCTTCGTCACATGGTGAGATGGAAGATTCAATTTCAAGAGGACGATGAATGCTTGGCGGGTTCTCTCTCATTCACTCTTTCATAGTTA[C/T]AATTATTTAGCTTGATCTGCTAATAATCATGAAGATTTTGCTCAGACAGATATTTTAATGCTTTATTTTAGGATCGATATACTTTTTTAAGTGTGGTGAT
Ps000716	LGVII	137.9	A		A	0.0759469	GTGGTACGCGTGGAGAAGGCAATGAGAGTGAAGCTTCAAGACGAATTAAAACTGAACTTCTGGTGCAGATGCAGGGGGTTGGACACAATGATCAAAAAGT[G/T]CTCGTTCTTGCAGCAACAAATACACCATATGCTCTAGACCAGGCAATAAGGCGGCGTTTTGATAAGCGTATATACATTCCACTACCAGATTTAAAGGCTC
Ps000717			E	Failed			CTTTGAGTTCTGAGAAAGCACTGTCATCTGGTGCAAGAACTGTTAAGCCACCTGTTTTTGTAGTCAATAGTTGCGAATTGAGTTGGTTGATCAATTGAGT[C/T]GTTTTCATGAGTCGGATTARGACGTTGAATGACTTGGCTTTTCTTAGGATTCCGACGATGTCAACTGTGCCTGCAGTGTCAGGAGTGGAGTCAGTAGGTG
Ps000718	LGVII	38.3	A		AC	0.287188	TGGTGATGAGAAGAAGAGCAGCTTCTCTTTTCACAAATGCATAGTAAATCCAAAGCATTGCACTGAAAAGTGCAACAACATAAGGAAGTGACTGAAATCC[C/T]TCAGCAGATTTTTTCTTGAAGATTATGTAAAAAGTTGGCACAGGTGAAAGAAACACTGCAAAGGAAATGATGTTGCCTAGAAGGCCAAAGACAAAAGCCA
Ps000719	LGIII	7.5	A		D	0.297985	ACTTAAGGAAAATGTCAAGAGGGCCAAACTAAATATGATTCATCTTATTTTTCTATGATAGCACGTCATTATGTCCAACTTAACACAAGACTATATTATC[A/T]TGTATTTACACCATTAATTTCCCAAAAATTAATATGTTGAACACAATGTTGATATGTAAGCTAATGAGCATTGTGATTGTTTTGCAATTGCGGCGTTCCT
Ps000720	LGVII	217.2	A		AO	0.309416	ATCCACTCAGGGCTGAAAATCTGATATGATATTTATGAACTTTAACCCTTGCTTATATAATAATTCATACATCTTTCATAACTGTTTATAAGCAAATTCA[A/T]GATGCTACTAGAACTGGTAGAGTTTGTAAGAATATGAAGTGTAATTTCTTTCATTAATATATGGCGTTTGCAGATTACTTTTAACCCCGNNNNNNNNNNN
Ps000721	LGIII	152.2	C		A	0.16783	ATTCCATAGCTAAAGATTGACCACTTGATCCAACCGGCACAGTTCCAAAATAAGATTTTGGTGTAATATCAAACATTAAAGATAATGTTAAACTCGCAAG[C/T]GTTGAACCGAGTAACTCAGCAGCAATGTAAAGTGGAGCTTCGATGATTTTGATTCKGCGAAAGATGGCCCAGGTTATCGTCACCGCGGGGTTGAAGAGTC
Ps000722			E	Failed			GAAGGAAGAATCAGATGTAGAAAAAGCAATTTCTGAGATTGTAGAAGTTCAGATGAAAAATATCCAGGACAAGCTTATCAATTTTGAAGATTTAGACCTG[C/T]TAAGGGAAAAAGAATGCCAGCAGTTAGAGCAAGTGAAGAGTTTGTTTTTCCTTGATCAGCTTAATCTTTTATTTCGCAAAACATCCGCATCAACAACCGG
Ps000723	LGVII	162.3	A		AM	0.372155	ATTAGTAACTTTGAAACTTTACAGAAGTRACAACCTTGGACCAAATTTTACAAAATGAGAAGTTGAATAATCAAGCTTTATAAGTGCATTTGAATGCCTT[G/T]TATGTGTTACCACAATTGTTAGCAGCAACTTCATATGAATGGCTCAAAGGACCTATAATCTATACATTTGATTTGATTGAACTAGTTTCTTCAACTAAAC
Ps000724	LGIII	6.3	A		AB	0.374042	CACCGCAGCAAGGGAAAACGCACCACCACCCTTCCACCTCACCCTCAGCCACCACAACCTACTAACGCCCCATCCTCCCACCGTCCTTCAAAATCCACCA[C/T]CTACGGACACTGGCCTCCATGCAGACAACCTAGCAACACATTTTCAACAGACTGTCATTTCAACGCCCAATGATGCTCAATCGAACGGGAACGGGGATCC
Ps000725			E	Failed			GGTACACTCTCCCTCCTCCGTGCCGCTAATGTTAGCACCGAGAAACTCGCTCGCGCTGCCGTTCGTAATGGTCTGCACCGTTACGTACGTCACAATACAT[G/T]TTCAATTGTTGATATGATTAACGAGTTTGTTGAAGCGGTTGATTGTGAGGATGACTGTGTTGTTGTTAAGTATGGTGGATCGGTGAAAGCTCCGAAGATT
Ps000726	LGVI	141.9	A		V	0.359227	AAGTATCTCCAATATTAATCTTGGTGATTTTCATGGTCTTGAATGGTGTAATTATCAAAGGCCAAAATGTCCCTGCCATGTTCATATTTGGTGACTCACT[C/T]ATTGATAATGGTAACAACAATAACATGGCTTCTTTAGCTAAGGCTAATTATTTTCCATATGGTATTGATTTCAATGGAGGTCCAACTGGTAGATTCTCAA
Ps000727	LGIII	7.1	A		AA	0.343649	CTGTTCGTTACAGTTCCTTGCCACGACACCACTCGCGTTTTTGCTGCCGCCACACCATCTCCTCCGTCTTCAATCATTCGGTTCAGGTCAACGTCAATCC[A/G]TCCACCAACGCCTTTATCTTTACAGCTTCTCAGGTATCTGCCTTCCCATCCATCTCACCGGCGTCTCCCACACGAGATGTCTGAGAAATTTTCGCCGGCG
Ps000728	LGIII	104.4	A		X	0.299749	TGTTCTTGCAACGGTTTTTGATTCTTTTTCAAGTGTTTCTATTGAGAATCATGTTGTTGTTTTGGARGAGATTTTGGAGATTTTAACATGGATGGTTGTT[A/C]TAACCTCTTTTGGCGAAACGAAATCAAAGCTGTGTTCATCTTCATCTTCTTTAGGTTGCTTGGTTTGGTTTCTAGATGGTAAAGATTTAGGAGCAAGACA
Ps000729	LGIII	135.4	A		V	0.374745	CTAGTTTAGGAGAGTATGACAAAGACTAATGCCAAGGTTTTGATTATGAATTGGTTAGTTTTTGTTGCATTGCTCATTACATTGTTTGGTGGTGCCAAAG[C/G]TATTGTAATATGTAACATTGACACAAGAAAGCTAAACTTATGCAATGCAGCAATTACTGGGAAAAACCCTCCAAAACCAAGTGCAAAATGTTGTGCAGTG
Ps000730	LGIII	6.6	A		AA	0.374973	GTGCTAACTCTGTTGCTTCTGGTTATACCAAAGGCTCCGCACTTGGTGCTGAAATTATCGGAACTTTTGTGCTTGTTTACACCGTTTTCTCTGCTACTGA[C/T]CCTAAGAGAAGCGCACGTGACTCGCATATTCCTGTTTTGGCTCCTTTGCCTATTGGTTTTGCTGTTTTCATGGTTCATCTCGCAACTATACCTATCACCG
Ps000731	LGIV	115	A		AH	0.237536	TAACTAAGCTTCCTAGATTACAGAACCTTATAATGCAGCATGTGGATCATTCAGCCGGTGACCTTATACATCTACTGCAAGGCTTACTTAGATACGACCC[G/T]TTGGAAAGAATTACTGCTAAGGAAGCCCTGAGACATTCCTTTTTCATGAGGAGATCACATTAGATGACCCACTTTTACCAGATGAGATTACGATAGATAC
Ps000732	LGV	54.3	A		AL	0.374335	ATGGATATTTTATGTCCTTTACTGCATCTTTTGCAGCTTAGGAGAAACTGTGTCTCATAAGAAAGCTGACCCTTCATTCTTGTATGAAGGAAAGTTATCT[C/T]GTCTTCAGTTTTAAATGACAAGTTCTGTTTTATATAGAAGTTAAAATAGTTGGGTGACTATAGTAGTGGAAATAATTGCTCTCATCAGTGTTATTGTGGA
Ps000733			D		A	0.113422	CAAAACTGATTATTTTTTCATATTCAAATAACTGAACACAAAACTGATTATTTTTTCATTCAAATATATATACATGGCTTTATGTACTAGAAAGAATCAC[A/G]TAACAAACAAAAATAACATGTATCCTATACAAACTCTACCTAAAGAATCAAAGAATTATCTTGTGTATATCTATCAATTTAATGTATCAGAGAAACCTAC
Ps000734	LGIII	176	A		AL	0.372093	ATGAGGTTGGTGCTTCACTACAGAATGCTGAAATTTATCATACTAATTTGTTGAAGAGGATTGAGATGAGACAAGGAACCCCTGCAAAACCTTCTGTTCC[G/T]GTTGATATTTATGTTTTTGCACTTTTTAATGAAGATTTGAAACCKGGTCCTTCTTCTGAGAAAAACTATGGYCTTTATTATCCGGATGGTACTCCGGTTT
Ps000735			A		G	0.227273	TCAGCGATCTGACCCAGCGACTGTAAATTACATCGTACGATTGTGTCAACAAAAACACATGTTTCCTCCTTCGTGTTCCCTTGCGGTACATCAACGACGT[A/C]TGACTCAATGACAAGTGTCCTGTTTCCGTCAACAGAATGAAGCGTCGTCACCGACCGGTAGTTTCTCAGACGGTGGTCCCCACCGACAACGCTAAAGCTG
Ps000736	LGII	188.1	A		AG	0.232468	CTGAAATTACCAACAGTGCTTTCGAGCCATCCTCCATGATGGCCAAGTGTGATCCTCGCCATGGAAAGTACATGGCATGTTGTCTGATGTACCGTGGTGA[C/T]GTTGTTCCCAAGGACGTGAACGCCGCTGTTGGAACCATCAAAACAAAGAGGACCATTCAGTTTGTTGATTGGTGCCCTACTGGTTTCAAGTGTGGTATTA
Ps000737	LGVI	9.9	A		AN	0.372839	GATAGAAAAATGGCGTCAGTGTCGAGCATATTTGGGTGTGGTGTATCGATGGCACCAAATTCTTCACTGAGAAACAAAGCAATTCGAACTGAAAGAAGAA[A/G]TGCGTGTGGAGGATTGTTGATTGAGTGTTCATCAAGGCCACAGAAGAAATCAACTGCACATCACATGAAGACGAGGCCGAGAAAATCACGACTGTCCGAT
Ps000738	LGIII	195.1	C		A	0.223571	CATTATACTTGAGCTTAGAGAGTGAAAAAAGTAATATGAAAATTCAGTGTGATGTTTGTGAGAAAGCTCCAGCAACGATGATTTGTTGTGCAGATGAAGC[A/T]GCTTTGTGTGCTAAATGTGATATTGAAGTTCATGCTGCTAACAAGCTTGCAAGCAAACATCAGAGGCTTCTTCTGCAATCTCTCTCTAACAAGCTTCCTA
Ps000739	LGIII	195.1	B		AS	0.232468	TCTATTTGGGAAAGATCATATTGCTGATGCCGTTTATAATCTTTCTACCAAATATCTTCACATTTTCCAAGTGTTTGTCTGCAGAAATAGTAATCTCAAG[A/C]AAGGAAATCAAGCTGAAGAATTGTTGAGTTTTTCAGTGCCTTATGATTTAAGCACAAGAGGGAGTAAAGAACAATGGGCAGAAGCTTTTTTAGCTCAAAT
Ps000740	LGIII	7.1	A		AA	0.335643	GGAGCTGGTTTGGGAGTTGTTGAGCAGTATTGCATAGGTTGAGGAGGCTGAGCAAGAAGAGCATCAACAACATACATTTCCATGTCAAACATCCTAAACA[C/T]GAGTCTAGGATTTTGAGCAGGACCAGAAGCTTCACTACAACTCATCGAYGATCCTCCTTGTCCATTATCACTTCCTGAGACATGTGCAGAACAACCAGAT
Ps000741	LGVII	178.2	A		AH	0.289223	CCCCACTGGCAATTGATCTTGCTGAGAAAATGTTGGTTTTCGATCCCTCTAAACGCATAACTGTTGAGGAAGCACTGAATCACCCATATATGTCAAGTCT[G/T]CATGAGATCAACGAAGAGCCCGTTTGTCCATCCCCTTTTGTCTTTGATTTTGAACAGGCAACTCTGAATGAGGAAGACATAAAGGAGCTCATATGGAGGG
Ps000742	LGIII	6.3	A		AA	0.374972	TTAAAGAGGCAGGAACTTACGAATACTTGGACAACATTACAGGTGAGCTTGTTCAAGGAATTGTTGAAGCTGGGAAGAAGGCAGGGCACGCAATTTGTGG[C/T]GGGCATATAAATGGGATGTTTGGATTTTTCTTCACAGAAGGACCCGTGTACAATTTCACAGATGCAAAAAAGAGTGACACTGCTAAGTTTGCTAAGTTTT
Ps000743			E	Failed			NNNNNNNNNNNNNNNNNNNNNNNNNNNNNNNNNNNNNNNNNNNNNNNNNNNNNNNNNNTCTAHTTACTSRTTGGTCTTTAGTTTAAATTTATTACGTAAC[C/T]CTCTCACTCTCCTCCTCTTCCATTTCCATCCAGATGCTTAAACTCAAACCTTTCTTCTTCTTCCAACAACTACCGACCCGCTGTTATTCTCCCGGGATTA
Ps000744			A	monomorphic			CTGAGAAACGATTTCAGCATTTTGTAAGAATTCTTGTTCAGAAATTGTCCAGCAAAAGGAGTCATAGGAATTCCAACCTCTTGGTGGGATGGTAGCTTGT[C/T]GTATGTCACTCTCAGATACATTTCTAGATGACACACATTGAAAAGAGAAGAGAGAAAGAAGAATGCAGAGAGAGATGGAAAAGCACTTCATTACRGCTTG
Ps000745	LGIII	175.5	A		A	0.206743	ACTTGTCTATGAACATTGGAGTTGAACAAAATCACTCAGATGTTGGTGAGTTTCAACACAGAAACACTGCAAGAACAGAAACAATGAAATCAGTGGATGA[G/T]AATAACAAGATTCAACAACCTTCTAATTACTTTTCAGCTTCAAGATTGGATTTAAACAGTCGTGGAGATAACAATGAAGGTGCTACAAGCTGTAAGCAAC
Ps000746	LGII	214.9	D		D	0.278263	CAAATCAATTGYTCCGTGAAACTTCTTTGGCAGCAGAGATAACGGCTTCCTTGGTTATTCCAAACTCCTTGTATATTTTTCCTGCTGGAGCACTTGCTCC[A/G]AACCGATCAATGCCTATGGTTTTTCCCTTGCTTCCAACAATCTTATGCCAACCGAAAGTTGATCCTGCCTCAATGCTGACTCTAGCAGTAACTGAAGCAG
Ps000747			E	Failed			AGAAACATTAGTTGGCTATCTCTATTTGACAAATGTGAATCGTTTGGAAAAGCTAATGTTAGAATTGGGATTCTCAATTGACTCTTCAATCCCTTTGAAT[C/T]TGGAGGAACTAATAACAGGTGAGCTGAATAGTTGATAAAGTTGATCTTTGGGTATTCTTCCACTGGAGCAGGCAAAACAACTAATATAAAATTTTGTTCR
Ps000748	LGIII	71.5	A		AO	0.289223	ATATCAATCATTCCTTGGACGGTGCGAAACTGTTCTATGTGGCAAGGAATGGTGATGGGTCCTTTCTGAGCAAATCCATATTCTTCTTCAGCTTCTTTCA[A/G]CAACTGCATAAACAATGGATGGTTGATGTAAATCACTGGAATCACAAACCTTTGTTGCTCCTCTCCTTGTCCCACCATCACTGCCAAACACCCTTTTGGA
Ps000749			B	monomorphic			NNNNNNNNNNNNNNNNNNNNNNNNNNNNNNNNNNNNNNNNNNNNNNNNNNNNNNNNNNNNNNNNCGAGAAAGAGTGTAGAGTCTAAGGAATAAATAAGTG[C/G]GAGAATGTAACATTTTGCACAGTTTTGAAGGATAACTACTTTTAGAAACGATAACACTTCTACAGCTGATACTAATTTAAATTACTGTGTATATCTATTC
Ps000750			E	Failed			ATTGAATCTTCGCCAAAAATCGCTTTTCTTCCTCACTGATTAATCGCTACTCTCATCATTTTCATTTCTGCACTAAGTATCAGGATTCAACMGGTGAGGT[A/G]CCATGTCGGATGATGAAAGGGAGGAGAAGGAGTTGGATCTCTCTTCTTCTGAAGTTGTCACCAAATACAAAACTGCAGCTGAGATCGCTAACAAGGCTTT
Ps000751	LGIII	187.3	C		A	0.277162	TTTACWTTAATTCCTCCACCAAGCTAAACATGAAACAAATTCTCTTTTCCTTCTCACTATTTCTACTCATGTTATCATCATTSTATTCTCCCAATATAGC[A/C]GCAACCGGGCCTGCAGCATCACCAAAACAAGCCCTGGCACCAAAAGCAGCATCACCAACATCAACAAAACCTTTAGTCCCAACMCTACCTGATTCACCGG
Ps000752	LGIII	197.8	B	Scattered allele	AM	0.374307	AACTTCCTGGTCTTAAGATTGTTGTCTTTAACATTTTCAAACCTCTCTATGAACTTGTTCAATCCCCTTCAAAATTCGGTTTCGCGGAGGCAAGGAGAGG[C/T]TGCTGCGGTGTTGGGACTGTAGAGACGACATCCTTATTGTGCAATCAACGTTCATTAGGAACTTGYTCTAATGCAACTCAGTATGTGTTTTGGGACAGTG
Ps000753	LGIII	120.1	A		A	0.19331	ATCACTTCCTAAACAAACAAAAAAATCAGTTATTGAGGCAAATATAGAGACAAACACACCCTTGTTCCATTCCAAATCAACTCTAACAAACACCATTCAT[C/T]TTATCATTCAGCTTCTTCCTTTCCAACACAAACTTCTTCCAAACCGCAGTTATTTCTCTYTGAGTCTCCAAAGCACTCTTTTTAGCACTCACAACTTCAC
Ps000754	LGIII	110	A		AG	0.139892	GCCTTGTTTTACTGATCAAAAGGTAAATGCTAGGTATGTGAGTCATGTTTGGAAGGTTGGATTGCAATTAGAGAATGGAATGGAGAGAGGTGAAATAGAG[A/T]GGACTATTAGAAAATTGATGGAAGGAGATATTGAAGGGAAAGAGATTAGAGATAGAGCTTTGAAATTGAAGGAAGAGGCTAAGGTTTGTTTGGGACTAGG
Ps000755	LGIII	73.9	A		D	0.359917	TTCTCGATTCTCGAACCTTCCATTCGGATAAACTCGCCGCACGGATTTCGGAGCTCCGATCGTGGAATCAGGATTGACTCTTCGTTGTAGATTCGATTCC[G/T]TCGTGCACCGTCGTGGTTTTAACGGTGGCGTTTACGTTTATTGGCGATGGAGAAAATGAACGGGACCGGAAACGGAGGGTTTAGCAGCACGGAGATGGAA
Ps000756			E	Failed			CATTGCAAATTTGGATTACACTCATCGCCGTCGGTTCACCTCCCTTCAGAAACCTCCGCGAGCGTCGGTGGCGCGTCACTCTCACCGTWCCCGTATCTGA[C/G]CTCCCAAACACTTTCTCATTTCCCCCTAACCTCTTACTCAGAGGAAAGAGGGGGAACTCAAACTCGTCACAGATCGATAATGAACTTAGGGYTTTCTCGC
Ps000757	LGIII	113.7	A		S	0.373221	CCTCCCCCGACACCTTTGGGGCATCATCATCACCAGCCTCTTCTACATCATCACCMGCCTCTTCTACGCACTTTTCCAAACACTGCTTGATAAATCTCTT[A/G]TGAGAATCCAARGAAAACTCTTCAAAAGCCAAGTCTTTCTCGAGCAATCTACGAACACCTTCGTATGTCAAAGAATCGGCTTGTTGTTTGAAGTGAGAGG
Ps000758			E	Failed			GTGCTGAGGTTAAGGTTGGTGAATCTGTCAAAGTTGATCCACAAGAATTTGAAGCTTGCATTCACCTTTCACAGGCTGCACTTGGTGAATCTAAGAAAGA[C/T]AAAGCTAATGAGCCTGTTGTTATTTACTTGAAAGTTGGTGACCAGAAGCTTGTTTTGGGAACCCTCAACAGAGAGAAAATTCCTCAGACTACTCTTGAGT
Ps000759	LGIII	36.4	A		A	0.2688	TGATATGTTTGAAAACCCCTACAGGACGAAGAACAACACCTGGAAACTCTGTATCCATAGCTACATAGTTAAAATCATCAACGATTTCACGGATCAAAGC[A/G]AATTCCTCTTCGAGATTATCGTTCCAAACCTCTCTGATTTGAACCGAATCACCTTTCGATAAATCTTTTGATAAATCCTTCGTTAAATCCGACATTTCAA
Ps000760	LGVI	141.6	A		V	0.374891	ACCGCCACCGGTTRGAATTACACGCGCGAGGATCTGAGCGGCGGTGAGAGGCGCGTTGGAACCACCTTCCCAGATGGCGTCGGCAACGTTGAGGCGTACG[A/G]CGGCGTTTAAGGACATAGGGACACTTATCATGTTGGCTAGTTCCAAAATGGCTAGCCTAGCTTGCTTTCGTGAATCTGTGTCTTCTTCCATTATCGTCTT
Ps000761	LGIII	187.3	A		AT	0.371764	TAAGGATTTGAACTATGTCGGTTGTAGATGTTTCAGGGGTRTTATTGTCATTTGGTGGTTGTTGGGGTAATGAAGTTGGTGTTTGAGTTGGTGATGTGGC[A/C]GGAGATAKAGAGGCTAAAGTGAGGGAAAGTAGTAGTGTTAGTGAAATGCATAAGAGAKATTGCTTTTGAATCTTCATGATCATTTTAAGGTATGGTTATG
Ps000762			A		AV	0.219726	GTGACATAGTTTTATTGATATATTAACAAATACTTATCAACAAAACTATTATTTTCCAACATCTAAACTTGTCATCTAGTTAATTGATGGTGATTTTCAT[G/T]ATAATTAATTCAACCATAGCATCGAATAGGGTCATTACATCCCTTAGAAGAAGATTGCTTGAAACCAAATCTACCACCTTTCTCAAGATACTGTTGATGA
Ps000763	LGIII	110.2	A		X	0.323736	CCAATCCCATACATTTGACTGTTGATACAGGATTCACAACTGGAGGGAGTATCATAAAAGCTTACGTGTCAAACAATTTATCTCTTGGAGACAGGCAAAT[C/T]GCTGCACAGTTTCAAGAAATTCCACTGGATCTTCGTATGGTTGAAGCTGAGCGAGTTGGATATGATACCCTAAAGGCAACCACTGTTGACAAAATTCCCT
Ps000764	LGII	69.5	C	CNVR	A	0.227273	TTTTCGCTTTCATAGCTCCGTTGTGGATTGCGGTTATCTTCGGTGTTGTTGTTGGTTGGGCTTGGAAACCTAAATGGGCTATTGAGCCTAATACTTACGA[C/T]TGGACTAGTTTCTTCAAGTTTCGGGTTCCTTGGAGTAATGATTCCGAGCTTCGTAATCAACCCGGTTTTTCCGTTAGTTCTGGTTCTGCTTCGGAGGGTG
Ps000765			E	Failed			AYCCAGACAAATTCATCACAGCTCAAGCTATGGGAATCACAGACTTCGTAAATCCAACTGATRAAGAGAAGCCGGTTTATGAGAGAATCRGAGAAATGAC[A/G]GGAGGAGGTGCAGACTACAGTTTTGAATGTACAGGAAACTTGAATGTTCTGAGAGATGCCTTCTTGTCTGTTCATGAGGGTTGGGGATTGACTGTACTGT
Ps000766	LGIII	58.1	A		I	0.372746	CGTACACTGTCTACTTTTGATGAAGATAATTTGATACCGTGTTTCGGGTTTGGTGATGCTTCTACACACGATAAGAATGTGTTCAGTTTTTATCCGGGGA[A/G]TAGAGTCTGTCATGGTTTTGAGGAAGTACTTGCACGCTATAGACAGATTGTTCCACTCTTGAAACTGTCAGGGCCAACATCATTTGCCCCTGTAATTGAT
Ps000767	LGIII	60.3	A		I	0.343014	TAAAGAAAAATGATAAAAATATTGTAATAACTACATTGTATCTCTTTTTTGAACTTCGATAGAAACTATAAATATTCAACAACTTTCGTATACAGACTCC[A/G]TCACAACGAGATTCAGAATACAATTCTCATCACCATATGACCCATGCATGGTATAATAATGGACGATAACTACAAATCAATCTTAAACAGCGGGTGCATT
Ps000768			E	Failed			CAGTTAAGCTTTCTCTCTTCTCCGGCGACGTTATGGCTGCAACAGAATCGAATCTAGACGAGTTTCTCAATCTCGATTACGAACTTCGGTATCCAAGTCT[G/T]GCCGATACGGAAGCGTTCATGACCGGCGTTTGCTCCGCCGCCTTCCAAACTCTTTTACCGGATGTGGTAACTTCCTTTTCAACTTGTGGTGGAGTTTCAG
Ps000769			C	Other probleme			TACKKGKTATCTCCAAACTTATTAACTCTCTCCAAACTTCTCATATCTTTCTAACATATCCMACCTATTCACTTTTAACACACAACAAAGCAATGTCTGC[A/G]GAACAAGTTCTAATGTTGTTAGATTCTTTCTGGTTTGAAACTACAATTCTCACCAACAAAAGCCCTTCAAATTCTCAGACAAAACTAGAACAAACTCTTC
Ps000770	LGVII	59.4	A		N	0.322236	TTCCGCAAACATAGATTGAGCAACAAATGATGATTTATAGAAAACTTCACAAAATCACTGCAGTACCATGATTTTGCTGAAGCAACGTAAAATTGTGATA[A/G]ATTATACTAGAAAGTTCACTGCGAAACCATACATGGATTTTGCCAAGTGAATGATTGATCMAGCTTTGAAAATTCAGCTTTCAGATTACAAATTTACAAT
Ps000771	LGI	85.4	B		P	0.370562	CTTACATAGATAACAGAATTCTCTTTCTTGGAGTTGAGCCATTGAAGCAAAACATCACCTTCTTCAACTTTTTCGTCTCCTCTTTCTGCCTTATCAGATA[A/G]ATCTTGGTTTGCCCAAAATGAAACCGGTCCTATGCTCCAACACTTTGTCCCRAACACATTCTTGTAATGCTCCTCATAAGCACCCTCCATGTCGTAAAAG
Ps000772			E	Failed			GTTCGGTAGCAAAGGATTCTCTAATTCATACGAAGGAATGCGCACGCGAACTTCAGTCGATTATGAGACGGAAAAGAGGAGGCGAAATGGAGGTAACGGC[C/G]GAGGTGAGGAAATTCTTGGCTTCTAGGAAGGTAGTAAAGAAAGCAATCCTCAAAGCTTTGGAGAATTTGAAGACTAATGTGAAGAAAGGTAAAGGAAAAT
Ps000773	LGVII	111.1	A		AH	0.179433	AACAACCTACGATGCTTTCAACAACGACCAACACTCTATCTACTGCGGTTCAAGCCGTTACGGAAAATCCACGTTCTTTAACAAAGTCATGCTTGAAAAC[C/T]CAACACACTACACTGTTGTTTCTTTCCTTTACGCTACTGCACGTGTCTCTGTTCCTGAAGCCTTCTTGCTTCACTCGCTTTCCCGTGAGAGTTGGGACCG
Ps000774			E	Failed			GAAAGTTATGATCTTGCTGTTAAGAAAACTGAAGGTCGTCCTAAGTTGTTTACAAAGGAGGAGAAGGCTTTGTTGAATAAGATTAAGCCAGACTTGTCAG[C/T]TGCAACTTCGGATAAATGGCTTCCTCTGCATACTTTTGCTGCGAGCGGAGAATCTTTCCTCTTACAAACTTTGTTGAAGCAYGAGGTTGATATTAATGCT
Ps000775	LGVI	42.6	A		AM	0.355303	CACAGCCGGACCCCCCTCGTCGGAAGTTAGGCAGAGTGAGTTTCTTGTTTCTCTAGATGGGTGCTCCGAAGCAGAAATGGACATCAGAAGAGGAAGCGGC[A/C]CTCAAAGCTGGAGTTGTCAAGCATGGGGTGGGTAAATGGCGTACAATACTTAAGGATCCTGAGTTTAATTGTGTCTTATTTCTGCGCTCAAATGTTGATC
Ps000776	LGVII	135.5	A		AH	0.245641	GCCAAACAATAGCTTCTTCTTCTTCAACCCTYTGAGTAATATGTCTTATATGAATCAGCCTATTATGGCTTCATCAGACATATTACAATATTGAGACTGA[C/T]TCGRATTTGGATTCTCTGCGGTGAAAAAACACGCATTTAAATTTAAATTCTATAGACAATCTCGACCGTTAATTTGAGATCAAATGAAAATTGGTTTTAA
Ps000777			A	pb parental relationship ChxTe	A	0.197796	ATCCCCCACAAATGGGTGCAAACTTAGGTTTTCAACATGCTGGTGGTGCTTCTCACAATCATCCACAACCCATGTATCATCCTGGTACAAAACCTCCTTC[C/T]AATGTTGGATCTGCATTCCCACTGGGGCAGACACCACTACAAAATCAACAATCATCTCAGTCACCCTATCAGGTTGGAAATATGCCTTTCGGGTCTGATT
Ps000778	LGI	105.9	A	Non consistent on 1 Ril population (ChxTe)	J	0.359227	GAATTCTAGCTGCAGCTGGTGCTGAAGAAATCGGAACTCATCATAACAAGGGAAAGACCATAAATGTAAAGAAGGCRAGTTATCACGAATTCGAGAAATT[C/T]GTTACAAAGGAAAGCTCAAGGCCAATAAAAGACCTTTCGACTCCGGTGTGCTCGGCACATCAGATGGGGAGTTGTCGGATGGGATCTGACCCGACACAAT
Ps000779	LGI	83.9	A		P	0.374321	TTGGACGAGCTTGTKAARATACTTGAATGTAAGAAGAAGAATGGACAAATTGTTTTGCCTATTTTTATGATATAGAAGCTTCTCACGTACGCAACCAAAC[C/G]GGAAGTTACGCGGAGGCTTTCGCTAACCATGAGAGGAGATTTCAAGGGAGCATGGCGAAGGTGCAAAAGTGGAAGGAGGCTTTGAGAGAAGCAGCTAATC
Ps000780	LGVII	38.3	A		N	0.336824	GTAGATTCAATTTTCTTAGTATCATCCAGATTCCGGACTTTGGAATGGAAAGAAGTAGAGAGGACTGTCATAAAGACAAGCAGAAGCAGTTAGAGAAAAA[A/G]TGTATGACCTGAACAAGAAACTTTTAATTCTGAAGAGACAAGAACAACATCAACAACGTATGTGTTTGGAATCAGAATATGGAGTTAGAGTTTTCCATCC
Ps000781	LGVII	19.8	A	pb parental relationship ChxTe	AK	0.374348	GTAAAAATTGAKTAGTGGATKATAGTGTGGTAGGGTTTAAGTTGAAGGTTGATTAGTGAAGTGAAGTAGTGAGAAGAAAATTTGATGATTACTGTGTGGA[G/T]GATGATGATGGAGCGAATCGAGGAGAAAGTGAGGGTTCCGTTTATTTATTCAGATTTTCTATCGTTCTCTATCGCTGCNNNNNNNNNNNNNNNNNNNNNN
Ps000782	LGI	102	A		J	0.283856	AACAGGGGCAGTGAAGGAACATTTGCAGGGAGGTAGAGGAAGAGAGTATTTGTGAGATAGAGAAAACAATGAAGAAGAATGAGAGAATGAACGCAGTGGC[A/G]CGAGAYTTGGTTTYGAGAAAAAGTTGAGTGTTTTTCTGGCAGTGGGGTTTGGGGGCAGAAAACGTAGAGCAGCRGGAGTAATCGCTGCCATTTCAACAAA
Ps000783			E	Failed			NNNNNNNNNNNNNNNNNNNNNNNNNNNNNNNNNNNNNNNNNNNNNNNNNNNNNNNNNACTTGTGAATGAACACATTCATTATGTGGAGACGAAAAAAAAA[A/T]TCTTCATCAGGAAGCTTGGAGACTTCACACTCTCGTGTTTCAATCCACACAATACAAAATGTTTTTCGAGGGATATGGATATCACGGGACATCGTTTGAG
Ps000784	LGI	76.6	A		P	0.374766	CTAGTTTCCTTTTGTTGTTGATTACCACTCCATCGTTACCTTCAACGTTACCGTTAACATTAACGTTAATTTCTCTGTTTTGGATTTCTCTTGTTGTCAT[A/G]TAACCTTTCAAACGTTTTACGTCAGATAATTTCACTGGCTTCACTATAAAATCCTCTGCACCTTCCTCCAAACATCTGTCTATRCGTGGCAAAATGTTTT
Ps000785	LGVII	40.7	A		O	0.374971	CACGTCTGTACGAACATTATACACTGCATCCTAACTATTTCTCTTTAAAACGGAACCTATACCGGCCTCCACTTTACCGTTTTTTTCCCGCAATTCAGTG[A/G]ACCAAGAGCTTTCTCACAAGATGAAGGTGAAGAAGGGATGTCTAGCAGTTCAAGTCGGTTCAGAGGAACACCACTCTCAACAAGATGCTRCTGTCACTGA
Ps000786	LGII	164.1	A		H	0.185697	GTGTGGATTCTTGGCTTACTTCATGGAGAACCTTTTGCCCAGTTTGYAAACGAGATGCAAGAACGGGTTTGTCTGACCCACCACCTTCAGAATCCACACC[C/T]CTGCTGTTATCAACCCCATCCTCTGCGGCGTCCTCTTTCATGTCTTCTATGAGGTCATCATATGCTTCATCTTCAGCAATACAAATTGCTTCACATTCAC
Ps000787	LGVII	31.9	A	Non consistent on 1 Ril population (ChinaxCam)	N	0.346923	TCATAACTCTTCATGCATCAAGCAACTTCAACAAGTCCTTCTCAATGCTAAGAGGTGATGTTGTGGGTGCATAACGTTCTACAACATTGCCATTTTTATC[A/C]ACAAGGAACTTGGAGAAGTTCCATTTGATRCCGTCCCCAAAGAGTCCACCTTTGCTTGACTTTAGATACTTGTAGATTGGAGCAGCATTSGCACCATTCA
Ps000788			E	Failed			CACTACAACCTCCAGAAATAAAGTCTAAAATTGACCTACCAGAAAACATAAACATTTTTGGTCAACAACTTAGCCTAGGGCCTCTGCTACAGTCTCTCGG[A/C]CCCCTGGAGAATGTGGTGGCAAACATATCACGTGTCATTTCAGGTCAGTCACCTCTTAAGATTCCCATACCGGGTGAGAGGACAAGCTCCTGGCTTATTA
Ps000789	LGIV	117.4	A		F	0.361526	CGGTCTCTGCAATTCCAATGGAGGAAGAACATGTCAAGACTCAAGACAGTGTTTCACAAGTACAGCCCATGTGCGCTGCAGCACCTGAAACTAGAAAAAG[C/T]AATGGATTTCCTTTTATGTCAGTATATCATTTGGGTGTTGATGAGAGTCCAATGGAAGAACTCACTCTAGGACAAGGAAATGCGAAACAAAATTTCCCAA
Ps000790	LGVII	101.2	C	Scattered allele	AP	0.322236	GCCAATGATGTCACCAGCCCAACGATGAAACATGTCAACGACTATACAATCAGGTCGGTGTTGGAGGAGTAACTGTTTCACAGGTTCGAGGAGAACCGAG[C/G]TATCGGTCATGGGACCAGCAGACATGCCTATTTCAGGTAATTGGGTGTTCTTAGGAGTGGTGAGAGTGTAGATGGTTATAGGAAGATTTGATTTTTGGTC
Ps000791	LGVII	18.6	A	pb parental relationship ChxTe	AK	0.356393	CAACACTCCCACCAGTGACTTCATAATCTGGATGACCAACAAGAACCTTAGCGAAAGTGCTTTTTCCAGAACCGTTTTTCCCCATGATAGCGTGAACCTC[A/G]CCTCTGTTGACAGTGAGATTAACGCCTTTGAGAATTTCGAGATTGGATTCTACGATTTTKGCTCTTAGATCATTGACTTGAAGGAGAGGAAYCTCGGTGC
Ps000792			E	Failed			ACCTTCGCCCAAGCACCCAATTGCCTAGACAACTCTATCTCCGGCGCACCACCACCAGCTATCAAAAACCTCTTCGCAACCAAACACCTAACAACACACA[A/G]AGCATCGTGCAGACTCCTTTCCGCCTCATCAAGCACAAGCGCATTGGATCCACGWACAAGCACGGTTGTGGTCTTCCCCATATCCTTAATCCCCGAAATC
Ps000793	LGVII	0	A		AB	0.362211	ATGCAACACAAGATACTATCATGGATGATGTAACACCTGCTAGTCAACTGGACATTTCTCATCCTGAACTATCTACCTGGCCTGGAGGCGATGTCAGTCC[G/T]GCTGGATTTGGCTATGGTATAAAGCCCACCAGGTTGCGTAACTATGTCATGTCCTTTGATGGTGATACCCTMCAGAGATATGCAACAATAAGGTCTAAAG
Ps000794	LGVII	116.2	A		C	0.301453	ATCATTAAGCTCATACATTACTTCTTCTACATCATTGTTATTTTCAATGACATTGAAGAAACCACAATGTGTTAAAACTCGCATCAAACGATATATGTCA[C/T]TGGTTTTGGAAGGGTGGATTGGTAATTTAGCAATGAGTTGTGAAAGTGGGATAGGTTGACCATAGTTTTGTATGACATCTGGTATACTCAATTCAATTGC
Ps000795			E	Failed			TCGATTTCGGCGAAAGAAACGGTTATCTCAAGGGAGTAATCACCGACATCATCCACGACCCCGGTCGCGGTGCACCTCTTGCCAAGGTCACTTTCCGTCA[C/T]CCATTCCGGTATAAGAAACAGAACGAGCTTTTTGTTGCTGCTGAAGGACTCTACACTGGACAGTTTATTTATTGCGGGAAGAAAGCTACTCTTGTTGTTG
Ps000796			A	monomorphic			ATGGAAACCATTACGGCGGGCAGGGTTACGGTGGTCACGGATACGGAGGCCATGGATATGCTGCTAGACAGAATCAGGATATAGCGATGCAACAACCTGC[A/G]GCTGCAATTCAAGGGGCTTCGTAACGGCCATAGCGCGTTGCRTTGCGTCGCGTCTGGTATTGAAATAGGATGAACTTTATTGCTCTGATAAGTGAACTGT
Ps000797	LGVII	31.9	A		A	0.29283	TTTTGTGGTAAAACTCTGTTTGTCGTTGTCGTTTTGCTTCCGAGATGGTGTCGTTTTCAAGAATATAGTTTCTGGACAGGAATCGCGGTTCAAATTTGGT[A/G]TTGGGATTTTCGTTTAATAGGTTTCTTCTTAGTGAAATTGGTTTTTCCTTTTGTGGAATTCACTGTGACCCTTGAAGGGTCTTTTGTATTGTAATCAAAA
Ps000798	LGVII	162.3	A		E	0.351656	AGGAAGCTTATCAGACATGGAGAGAAGCTTTTGTTATGTATCCTTGGTCTCTTGTTATGCGCGTAAAAAGGTGCTGGGACAATATAAAAACCTGGCTCGC[C/G]GATAATTTTCCGGAAGCCAAGGACACTCTTTGTCAAGGTGCGTCGGAAGCTGAGATTCAAGAGTTGGAGGATGTTTTGCATGTTAAATTGCCTCTTCCTA
Ps000799	LGVII	181.8	C		A	0.225657	ACGGAGCCACGGGAGGAAAYTTTGCGATAGTTTCAGACGACGAATTCCAAATCAATGCGCACTTCATTGGTACTCGACCTCAGGGAAGGACACGCGACTA[C/T]ACATGGGTGCAAGCACTTTCTGTCATGTTCGACGCGCACACTCTTGTTATTGCAGCCAATAGAGTAACTCAATGGAATGACAATGTTGACTCTCTTACCG
Ps000800	LGI	102	A		J	0.358201	ATTTCAAGGGTTATTTATTAATCTTTTTGAACAGTTATTAGGGAAATAATCTTAGTTGTTCTTATGAGGGAAATCATTCATATGTACAATTACAAAATTG[C/T]GTATGTATGTACCCACATGTTATATACAACAAATTCATGTTACTTTTAAATAAMTTCATAATTTATNNNNNNNNNNNNNNNNNNNNNNNNNNNNNNNNNN
Ps000801	LGVII	80.2	A	pb parental relationship ChxTe	AJ	0.352828	AGTGCTACTGGTGCTGCAGCAGGGAATGTGAGCGAGAAGAATGTTGGTGATGTTGGTGCTGTTGATGCTTCTGGTGTAAAGGCTGAAGCTAGTAAGAAAG[C/T]TGTGTCAGGTAGTTCCAATAAGAAGGGTGCTGTAAACTTGGGGAAGTTGGATTTGAATGTTGAGTGCAGTAACGACGCAGAGGAGCCTTCCCGTGGAGTC
Ps000802	LGI	110.8	A		J	0.327413	TGATGTCTGCTATCAATATGGAATGGCTTATGCTTCACTTTCTATGGCAATTGGAGCTATTTTTATATGGACTTATGTGTACAACATAATGCGGATTTCT[G/T]CGAGTAATGTTCAGAAAGAAGGTAACGAAAGTAGCGACTCTGTCACATTGGCGACTTCAGAGGATGTATCAGAATCACCTATAGAGGGATGCTCAGAAAA
Ps000803	LGI	105	A		A	0.245641	CATTTCCAGCGTCCTTGATGGCCTGAACAAGTTTGAGTTGCATCAACAAATTATGAGATCGAAAATGAACACCAGACATGGTTGAAATAACAACATCAAC[C/G]AGTTTCACAGCATGTACCAAACTTTGATGATCAGAAAAAGARCCTTCCACAAGATGAGCACCTTGTTTCTTGAATGATAGAAGCATTTGCACTTTCTCAG
Ps000804			C	dominant	A	0.216494	CTTTCCCTGAACAAGCTGATATTGCAAGATGTCCTTTATCTCTGTCAGATGATCACTTCAACGGAATCAAAAACGCATGCAGTATCAAATCCAATAAACA[C/T]GGWGGTGATTCTTATGATAAGCTTCAGCATAGTAGATGTTGTCCTGTGCTAGCTGCTTGGTTATATTCTGCATATTCTGCTACTGCTCTTGGAACTGGAA
Ps000805			E	Failed			TTGAAACGTGCGGTATACTCGGTGCCTTTCTGGAGAAAGGAACCCTCTATATGACTACACTAATCATACCGAAGCAGGAATCAGCATCTAATTCTTGTAA[C/T]GCTACAAATGAGGAGGAAGTTTTCACAATTTTCAATGAAAGATCCCTTTATCCTGTTGGATGGATCCATACGCACCCTTCTCAAAGTTGTTTCATGTCAT
Ps000806			E	Failed			NNNNNNNNNNNNNNNNNNNNNNNNNNNNNNNNNNNNNNNNNNNNNNNNNNNNNNNNNNNNNNNNNNNNNNNNNNNAADGAMMTCATTCCATTGGGGAACT[A/G]ACACRGTCTCATTTTCAGTGACACATCATGTCCATGCTTTCGCTCACTTTCAACTGCTGGAGTTGTTGTGGTAGTAACAGAAGCAGAGCTCGCACCACAT
Ps000807	LGVII	125.5	A		A	0.166465	CACTTTGCTTCTGCTGCAGCTMTTCTAGAGGTATATGTCASATTTACTCTTGTCCGAAAAGAAAGCTGCTTCTGTTCTCTCTTCCTGACTAGGAATTTAT[A/G]TTTTGAGTACTGTGTAATTTAATCATAAACTACTTTTCCTTGTGATGGAAAAGCTTCACAGGTTCAATTGTTTATATTCCTACTTGTGAAAAATTGAAAT
Ps000808	LGVII	0.3	A	pb parental relationship ChxTe	AB	0.363257	ATCTGTTCCTAGGCAGGATGGAACTGGAAAGATGTTCTAGATGTTGTTCAATTGCTTTGTTACTGACACATACATATTGATTTTGTAAAACCATATCTTA[A/G]GYCATGATGAGTGTGGGGATAAAGGGATGGATGACACTATCACTATGTTTGGATCTCTAAAGAGTTAGAGAAGAGAGATAACAATGAAATAGAGTAGAAA
Ps000809			E	Failed			GGCTTTGCCCATTATCCCCAAACCCAAAAACCCAATCTCCATTTCTGCAGTTCACTGTGGATGACTCTCTTCGGTCTCAGTATTCTCTTGTTCCTCTCAA[C/T]GAGACTCTTTGTAGCCTCATATGCRTTGATATCTCAGACTTATTNNNNNNNNNNNNNNNNNNNNNNNNNNNNNNNNNNNNNNNNNNNNNNNNNNNNNNNN
Ps000810	LGVII	104.9	A		C	0.203637	TTGTATCGGATTTTGGACGGTTGCGGCCGGACCAGGGATCTCTGGTGAAGGATGTGATTGTGCCGTACTCGCATCGGATTAAAACATATACAGGTGACGT[C/T]GGTATTGATGAACGCAACACCTTGTTGTTTTTCATGGGAAATCGATATCGCAAAGAGGGAGGGAAGATCCGAGACACGCTCTTTCAAATTCTAGATACAG
Ps000811	LGI	105	A		AR	0.334586	AAGTCATGCACGGCAAGAATAACGTTTCGAGAATTATATCATCCTTCACGGGTCGCTCGCTTGAACAAGTTCTGATAGATATTGATAGAGATAGATATCT[C/G]TCTCCCATTGAAGCAGTTGAATATGGAATTATTGACGGGGTAATCGACGGAGACAAGATTATTCCTCTTTTGCCAGTGCCAGAAAAGGTTGAAGTAATAA
Ps000812			E	Failed			TTGTCCGGAGACGCGTCAAAAAGAGTGAATAAACTCTCCAGGGTTAAGGCTTAAGAGAGCATAGAAAGATGATCTACACAGCAATTGATACATTTTACCT[A/C]ACRGATGAGCAACTAACAAACTCACCTTCCMGAAAAGATGGYATTGATGAAGCTACTGAAACCRCCCTTAGAATCTATGGCTGTGATCTCATCCAAGAAA
Ps000813	LGVII	9.5	A		AO	0.312455	GAGGAGCGTCGGAGAGAATGGAGAAGAAAGTGGCGGAGGCGGAGAGATTAACGAGAAAAGGGATCGAGTATTGCCAAATGGAGAGAAGCTTAAGCCAGTT[G/T]CGTAGAGAGAAAGCGATTTTTTGAGCGAGATTTGTTGATTGAGGATGTGGTTGTTTTGCGGAAGAGGATTTGAGTGCTTCGTCCCAAAGAAGTGCACCAC
Ps000814	LGVII	122.9	D	dominant ChixCam	B	0.334201	GGCGACTGGATGGAGACTGTTGCACTAGATGTGGCACCAATGTCGTAACCAAATAGTAGACCACCAAAGGCTGGGAAGAGAAATGGGAGAATTGCAGCAG[A/C]GATGGAATAGTTTTCAGAGGCATGAAACCCATTAAGCAGAGGCTCCCTTTCAGTTGTAACCTCCGCGGACGACTTTCTTTCCTGTGAGAAAGAGGAAACT
Ps000815	LGIV	3	D	dominant BacxPi	M	0.373221	AGGCTTCAGGAATAGCTTCAAGTTTCATCTTGCCAGAGGAACCGCAAAAATAATAACGCATTTCATTGTGTGTCTGAATCTGACTTTTTGGTTAATGTGC[A/C]TACCTCGCTCTCTTGCTGTTTCTTCAGATGCGTCTGCGCGGTTGAATTCACTATCTTGATGAAGAAGTTCATGAGCATGAGCCATACCACAGTATTCCAG
Ps000816	LGIV	79	A		B	0.360549	TGCAGCCCTCAAGGCGAAACAGGGGGAGATACCGAGGAACGAGGATATAGTGCCGGGCCAGAATGATCAGCATGTGGGTGGAGACACTAAACAAAGTGGT[C/T]AGAGTTAGACAGAGGCTGTGCAGGGTGTTCATTAGGATCTAGTTTCCTCCTTGATGTTGCTTTTCAGGAAGATAACCTAACCAAATAGCAACAAGTTATT
Ps000817	LGI	121.5	A	Scattered allele	E	0.298126	GCTTCAATCTCTTCGCCAACCCTTCCACGTGGCCGTACATGGAGTAGAAGACGATGAAGACTTTGAGTTTTGCGTCGGTTAAGGGTASTTCTCGGATTGA[A/C]TCGTCGGATTCTGGGGCGGGTCGCGGCGGAGATTCTTCGGCCACGCGTGGTTGTTTTTCTTGCTGGGAACACAGCCTCCGCCTTTTCCCATTGGGAATGT
Ps000818			C	singleton	A	0.059293	ATCAAATTGCAATGGCTCGTACTAAGCAAACAGCACGCAAATCCACCGGAGGCAAAGCACCAAGGAAGCAGCTAGCAACAAAAGCTGCTCGGAAATCAGC[A/T]CCGGCAACCGGAGGAGTGAAGAAGCCACACAGRTTCAGGCCAGGAACCGTTGCTCTGAGAGAAATCAGGAAGTACCAGAAGAGCACTGAGCTTCTTATAA
Ps000819			C	dominant	AK	0.352828	GACTTTCACATGAAGCACTTGCTCCTCTTGTGGAGGCTGCATTGAAACTTTCAAAGATGGAGGAGTTCACCGGCCGATCTGCCCCCACAGTCATCACATA[A/G]ATGCATACTCGAGGAACCAAGTCATTTCTATTGTCTGTCAAAATTCCAATCCAATGTTAATTTTGAGTAGCCAACCTATACTGTTGGTTGTTTTCAGCCC
Ps000820	LGVI	101.4	D	dominant	I	0.347915	GCATATWCGGTAAGATCATATCAACATTTACAACCACAAATTCAATTTCATCATACTATGAAGTTAGAAGATTTTTTTCCAAGAAAGAAAGGAATTGTAT[A/T]TCTTGTGCTTTCTCTATAATAATACATCAAAATATYATGTCACAATCTCAAAATTAGCACACCAAATTCTCTTGGAACTCTAATGCAAAAGTGAAGCAAC
Ps000821	LGVII	162.3	A	Scattered allele	AS	0.24088	CAAGTCCAACATGATCAGTGGAGTGAAAATGGAGTAAGAAAAGCTCTTGACTGAAAACCGAGGATACAAGAATCCCGACAAATCCAGAAAAGAGTTCGAG[A/C]GAATCGGTTAACTCAGTAGCGAATGAAAAACCAGCAAACAAAGCAAGGTGTATGAACATAGTTGCATGCTCAAAGTTATCAAGCTTAAAAGCATAGTGAA
Ps000822	LGVII	1.9	A	pb parental relationship ChxTe	W	0.301453	GGCGAGGCGATTTGGTYGTGATTGATATAATGGGAAAAGTTGAAAGCACAGGTGAAGTGTTTGTGAACACATTTGAAGGGGAGAAGAGAGCATTGGCACT[A/G]GTAATGGGATCAAGGCCATATAGTAAAGGAGTGTGTGAAGGGATAGAATATGTGCTGAAAAGTATGAAGGCAGGAGGGAAGAGGAAGGTGATTGTGCCAC
Ps000823	LGI	134.4	D	CNVR	A	0.253684	GAGCTGATTATCAACTCACCAAATTGTTAGGTCTTCGCCCATATGTGAAAAGGTATATGATGTACCAACAAGGTTGCTTTGCAGGTGGTACGGTGCTTCG[C/T]TTGGCCAAGGACTTGGCTGAGAACAACAAAGGTGCTCGTGTGTTGGTTGTTTGTTCTGAAGTCACCGCAGTCACATTCCGTGGCCCAAGCGATACTCACT
Ps000824			E	Failed			TAGCGATTGTGACTCACAGTGGATTCTTGTTTCACACTCTAACTGCATTTGGAAATGATTGCCACCCCTCAGTGAAGAAAGAAATATCCAAGCACTTTGC[A/G]AACTGTGARCTTCGCTCCATGGTCATTGTGGATAGAAGTATGTTAGGGTCGGAAGAATCAACAACTAACTATCCCGGCAAGATACCTTCAGGGCTGGACA
Ps000825	LGI	112.6	D	dominant ChixCam	AB	0.372839	AAGCAATCTAGTTGGACAAGAAGTTGTATATAGAATAATGAGTAGTATTCTGGTTGGATCATGTAAATGCATAATTTTAATTGTCACAAGTAAACAACAA[G/T]GTTAAGCTCTGTCTCTGCAATTTCAATTACTCTACTACAAAGTCCAAGCRCTGAAGTTTGTAGCTAGCATTTCGTAAACCAAAACATGGCTGAGTGGTGG
Ps000826	LGVII	14.9	C	Non consistent on 1 Ril population (ChinaxCam)	G	0.35215	TGTTCCTCCATAATTGCTTGACATAATCAAGTTCCTTCTTCAAGGCCTCACAACGACCAGGAATGCTAGCAAGGCGGGTGTAAAATAATTGCTTTGACAA[A/G]AGGTTGCATTTCTCAATTGTAGCAGGCTCCTGAATGTACTCTTTGTTCTGCTCCAACAATTGCTTGTAGTAAACATTTCCATGCCTGGATATAAACTGTG
Ps000827	LGI	141.8	C	CNV L+R	AB	0.373258	CTTCAAGGTTCCTCAATCGTGCTTCAAGCTTGGCTCTGTTCTCTAATCCCATGGTGTTGTCTTGGCCATCTCCAAGTGCATCACACCTGATAGCCAATGC[C/T]GTCTTTGCAGCAAGTGACCGAGAAATTTTCCCCTTGAACTTTGGAGCTGCTTGACCAATTAAGGATGCATGGTATATAAGACCATATTTAGGAGTGGCGT
Ps000828	LGVII	104.4	A		AE	0.337372	TATTCGCCAAACTCCTCATGATGTATGATGAATCTAGATCTCAAGAGCTGTTGGAACGCAAGATAAAGAAYTCTCCAGAGGGTCAAGGCTCTGTGAGAAT[C/G]CTCAGCCGTGAGGAGTGGGAGAAGATTCGGGAACTCCCGCCCAGAACTCCATTTGAATCCAAGTTTTCCCGTCCTAATTCCAGAATCAGAACCGGAGAAC
Ps000829			A		AG	0.199315	ACAACATGGATTAGAAGCCATGCGGATRATTTTGTTGGAGGGATTTGATAAAGGCGCAAAATTTGTTAATACTGCCAAAAAGATTGAGCAAATAGGCTGA[A/G]AGACCGCTCACTTTGGACATCCTTTTGACAACTACAAGCAAACAGGTCTCTCTTAAAAGGACACACAAGTTATAACTTAAGCACTAAACTCATTCAAGCC
Ps000830	LGI	103.4	A		O	0.373102	AACTTCCATCGAATAATACAGCTGGTATTTGTGTTGCGTTTTATACATCAAACGGCGAGGTGTTCGAGAAATCCCATGATGAGTTAGACTTTGAATTCCT[A/T]GGTAACGTAGCTGGAAAACCATGGCGGTTTCAAACAAATTTATATGGAAATGGAAGYACTCATCGTGGTCGTGAAGAACGTTATCGTCTTTGGTTTGATC
Ps000831	LGIII	195.1	A		A	0.169216	ACCTCCGAAGTAAAGGCTTGCCCACAATTCCAACCATACTGAAGTTGGAAAAAGCCTGCAATCCATTCCTTCGAACATCCAGTGCACATATCAGGAAATC[A/G]TTAAACATTGCAGTCACAGCAGATGATGCAGAAGCTCTGGGTATCATCCGGCAAGCAAAGGATGATTTTTAGATATTTTCAATTAAAGACTTTATTCTGT
Ps000832			A		AC	0.374894	TCACTTGYCACCAATTTTCTCAGTTTATAGTGCATTTTAACATTTCTTTGGTAACAATATAATAAGGAAACAACCCCAAAACCCCGCTTTGATCCAAGTT[G/T]TGTATATAAAGGTTARAAGCTTCATCTTGCTTACCAAATTCCTGTTATTGTTTTCTATTTATCACTCAATTGTGCCTACGCCTTTTACCAGTGTCYTCCG
Ps000833	LGI	141.8	D	dominant ChixCam	AB	0.348162	ATTCTCTTGCTCTTTTCCTCGCAATCTCCATCTCAAATCACCACGAATCGTCTCAGTCTCCGGAGCTGCAACTCCCACCACCTCCGTTGAAATTGATAAA[C/T]CCCCAATCTCCGCCACTCCTAACAAGGTTCTTCCGTTTCGGGTTGGKCACGGGTTTGACCTTCATCGATTGGAACCCGGTTATCCCTTAATTATTGGTGG
Ps000834	LGVII	135.9	A		E	0.230839	ACTCCTGCTTCTCACTCAGGTGGTTAAAGTTGACGGGCAATTGAGAGTTTCTTATTATTTTTACTTCATCTTTCCTTGGATTGCTGTGGGAGTGGCTTCA[A/G]TTCCTTGTTTCTCTGATTCATTTACAATCATCTATATATCTGTTTACCGTATGCTTGTTCGGCTGCCTGTGCTTGTTATTTTTCTGTGGCTTGTGGAACC
Ps000835	LGVII	14.9	A	pb parental relationship ChxTe	AK	0.324865	CATGGAATGTTCAAATGGGTTCTCCTCGGTTCGGATCCCCGAGAGGACCCATGATCCGACCCGGTTTTTGTAGCTTACCAACGACGCCCACACAGCCGCC[A/G]AATCGCGGCGGGGTTAACCATTTTGATCTYTGGGATCAGAGCTGTGAAGAGGAGCCTGTGATGGAGAGGGTGGAGTCTGGWAGGGATATAAGGGTGAAGA
Ps000836	LGVII	136.1	A		AM	0.35215	GACGCTCAGGTTGATGCTGTACATTCAGCATTAAGTGGACTGGGATTTCAAGACACAGAGATTGTAGTTGCTGAAACAGGATGGCCCTCACGTGGTGACA[A/C]CAATGAAGTAGGACCAAGTCTTGAAAACGCCAAAGCATATAATGGAAACCTAATTACACATCTTCGATCATTGGTTGGTACTCCTTTGATGCCTGGTAAA
Ps000837			A	monomorphic			ACCAATTTGCTCCAATTTTTCAAAGCAATCAACGCTTCGGGATCCCCGCGAAGGCGATTCAATGACGTTCAGTTGCCCTGGGGCTGCCATTGCCATTACA[A/G]GCACAAACCCTAAAACTCTAGCGAAAGAAAGAAAGAGGGTTAAAATAAGAGTATGAATCAAAGTGTGCCGAATTTGATGATGGGTTTTTGTTTTGCTTTT
Ps000838			D	dominant	A	0	AAACCATGTTAGGTGTTGGTGGAACCTTATGCATAGCTTCAGGGAGATAKGTTTCTTCACCGAGACCAGAACGTTCTAGAATCTTGCGCTGAAACTCTAA[C/G]GAAGATTCATCGAAATCGCCTTTGAGTTTGGAGTGTTGGATGAACTTAGTGAATTTAACGGTGAGATTGGAAGGGGGTTTGTAACAAGAGTAATCGACTA
Ps000839	LGVII	53.4	C		AC	0.327413	TTGCTGGTGGAGGTGCTGTTGAATCGGCATTGTCAGTTTATTTGGAATACCTTGCTACAACTTTAGGATCACGGGAGCAGTTGGCTATAGCAGAGTTTGC[C/T]GAGTCTCTGTTGATCATTCCAAAGGTGCTTTCTGTCAATGCTGCTAAGGATGCCACAGATCTGGTTGCAAAGTTACGGGCCTACCACCATACTGCACAAA
Ps000840			E	Failed			CAACATACTTTCTATCTGACACTCTTTGCGGCACTCTTGATTGTTGGCTGAAATTCACAGTGAGYCACGCAWGAATTTCAAATAATAATAAAGAGTATCA[A/G]AAAGAGTGTCAGAGACCGAGGAATGGATTCTTTCATGTCATATTTCCATCCAGTAAAATCCACACCACCATCCATAAAGAGGAGAGAGATACTTTGAAAT
Ps000841	LGI	85.9	A		P	0.341675	TAACAAACACACAGATTTTCTCCAGCACATTTTCCTTTGATTACAAGGGAATAATCTATAAACTCAGATTGCAATAAGTTGGTGTCATCATTTTCACCCA[A/G]AGAAAAGAAAAATAAATGTCATTGTTTTATCATTTATAGAGGATTCAATGTAATATATCATATATGTTATATTTTGGTTACATAAACTACTATCAATATY
Ps000842	LGIV	7.1	A		AU	0.338988	TTAATGAACGAGAGCTGATTGCTCATAAAGCTGTAATCAAGTGCATTGAAGAACATAAACTCGAAGAGCAGTATCCTCTGGAACCTCTCGTGAAACGAGT[A/T]GTTCAACTAGAGAAGGCGAAAGCTGACAAAAAAAGGGAAACTGAAGCGACAAAGCCTCAACCAAAGAGACCTCGTGCTAACGGTGTAGGATATGGTCCCC
Ps000843	LGVII	29.7	A		AH	0.321044	AAGGTCTACCAGCAGGCTTAGCCTGTTTCTTCAAAGTGGCAGGTACAATTTCAGAAGGAAGATTTAGGTAAGTTCTGAGAAACTCAATTCCATCGTTTGT[A/G]AGGAACCAGTAATAATGCATCCAYGCAAAAGTTTCCCTAACATATTCCCTGGATTTGAAGCTYTGCATAAGCTTAATCACCTGCAAATTGGGAACATCGA
Ps000844	LGI	141.8	A		AJ	0.346923	TTTTGAATTATCTATTCGGTGTATTCATTCTTGTTTATTTTTTATCTATGTGTAAATTATGAGCTCGTGTTGTATGGACTGTGGAGTGGAGATTCTTTCA[C/T]GTTGTTATAATGCTTCGAGTGCTTTATTTTTTTAACCTAAAAGTAAAWKTGATATATCTTACTATTAATAAACCNNNNNNNNNNNNNNNNNNNNNNNNNN
Ps000845	LGI	76.1	A		J	0.371696	TGCAGGGTCATAGGAAACCTGTCAAGTGTTTGGCTATGGAAGTTGATTCCAAAAGTGATAAAAATGGTGATGATTGTAGTTCTTATCTTGTTTACAGTGG[G/T]AGTCTTGATTGTGACATCAAAGTTTGGCAAATACGAATTCCCTTGGTTGTTTAGTTTTGGTGTTCTTCTCTCACAGTGTTGGGTTTGAGTTTTTGATTGG
Ps000846			E	Failed			CAGGGAGTGCTTTAATATTGCACCACTGATCAGAGAATAGCGGCGAAATCTCAGAAATAAATTCAATTGGCGAGCAAGGAAGTCCATAATCTTCAACAAC[G/T]GCAGAAGCAGCTTCAAAAGGCGTCTTCCCCGCAATTTGAAGGGTTTCTYTTCCATCCCATTCTTTACCATACTTTCCTAACGAAACCTTCAAAACATTGC
Ps000847			A		AG	0.0201978	TCCACCAATCAAACTGTTCCTTTGGATGGCCAGATCAATCAGCCCTGGGACAAAGGTATTYTGAGGGCTTCCATTGATGAAAGGAACATTTTCAAGAACA[C/G]AAGCCAAAGCAAAAAGGGTTGAAGGTGAAATCTCAGATTCATTCTTGTCCACAGAAGCCAAGAGATTTTCCGTAGTGTCATTTAGTCCCACGACAATATT
Ps000848	LGVII	109.6	A		C	0.351656	GAAGCACTTGCAGGATACGGTTCTTCATCTTCGTCCGCGTCTGGTGTAGAACATGCTAAAGCTGAACTTTCTCAGTTATTATCAACAATCAACAATGCAT[C/G]TCCTAGTTCTCCGATTTCAGAACTAACAGAAACACGAGGTTTGAGTTTGAACATTACGGAGAGGAAACAAAATCGAGGAACTATGTGTTCTTTATCGAGT
Ps000849			E	Failed			ATTGACATAGAGTGGAAAGAAACCCCTGAAGCTCATGTTTTCAAAGCACATCTTCCGGGGATGAAACGAAGCGACGTGAGAGTTGAAGTTGATGATGACA[A/G]AATGCTATGYATCATTTGTGAGAAGAGTGTCGAGATGGAAGAACAAAGTGGTGGATGGCACCGTATTGAGGTTGCTAGTGGTCATTTTGTTCAGCGTCTT
Ps000850	LGVII	122.9	A		C	0.283856	GCACAGCTATAGTGAGAATTTGAAAGACCAATGGAGCAGATCTTCAAGTTTTAATTAGTTTTTCTTTCAATTTTAACAGCTATTTATCATTAGTTTGTGC[A/G]TGCACAGTTACATTAATAAAAAGGAAATAAAAAGTGTTACACCCATTGATGAAAGGGTTTTAAAGTNNNNNNNNNNNNNNNNNNNNNNNNNNNNNNNNNN
Ps000851	LGVII	136.5	A		F	0.370562	TTTCCTCTGGAGATGACGATGGCTCAAATGGAATGAAAAAATGGATCATGGAATACCATCAAAGTAGACCAGGATTGGAGGTGTTGCAACATCAAATTGA[C/T]GATTTTGTAACTGATTACGAGGAGAAATTGGAAGAGGAAAAAAAAGCAAAAGAAGCTCTTGCTGCAGAAGGGGGATGGACGGTGGTTGTACAACGCAAGG
Ps000852			A		AH	0.166465	GACAGAATTGGCAAATACGAGGTGTAGTGTTACCTGATGTACCTGAAATTCTGAAGGGTCTTGCTGAGGTTGGATTGACAAGCTTACAAAGTGGAATGGA[C/T]AATGTGAGAAACCCTGTTGGTAACCCTCTTGCTGGTATTGACCCTTATGAGATTGTTGATACAAGACCTTACACAAATTTGTTATCACAATTCATCACTG
Ps000853			A	Non consistent on 1 Ril population (bacxPI)	N	0.304688	ACGGAGAAGCTTTGGATTTCGAGCCGGAGGATGATGACTTGATGGACGAAGAAGGTGCTCCTGACGCCGAAGCTTCACCGCCTCATCCCAAACTCAAATC[C/T]GCCATCACCGCTGCTTCGAATCTTTCCATTCCCAAAAAGACTAAAGGTCGTGGTTTCCGTCAGGATTCTGATTCTGCCGCTAACCGTAACTCCCGTCTCA
Ps000854			D	dominant	U	1	CTTCCTCTGCATAACTCCAGTCACCTGGGCTAGACCCGATACCATGGACAAGAACTAGGAGGTGATCTGGATCATTCTTCAGATTCCCAGTGGTTCTAGC[C/T]GGAGACATTCCGTGAGTGGTAGTACTCATAGCTTGAGCTCTAAGGTTCTCGTGTCTTTGTCCTCTGTTTGCACCAGAAAGGGGAGTGAAAATTGAAATAG
Ps000855	LGI	142.4	A		AB	0.373721	CTCCAGTTCCTGCAACTTTTGTTCTCTTTTTTGCTTGGCCATTTTCTCATACTCCACAATTGAGTCATCTTTGTCAAGAAGAAAAGCAATTCGCTTCTGC[A/T]GGTAATATTCCAAACAATTGTTGCATTTGCATAGAGCATCTCTCCAATTTTTCGAAAGAAACATTGGTTTATCATGTTTAASTGGGGAAGTAGCAATGAT
Ps000856	LGI	110.8	A		A	0.142344	CAAACATCCTACAGCCAACTTCCTCCCCTTTCAACACATCAATCTTAACAACCCCCGAAATCTTCGGCATCGGATTCCCTATCGCCGCATAAACAAACCT[A/G]TTCCTCTTCCCCATGAAATCACTATTTATCACAGCGAAATCAAGATTCCTCGCCGATAACGGTTGTCTTGAAACGATCCCAGTCTCAACGTTGATCTTCA
Ps000857	LGVII	99.3	D	Non consistent on 1 Ril population (ChinaxCam)	G	0.326345	TTTCTAGATGAAGAAGAAATAACGAAACGGTTGCGATGAAAAAGAAGAGGAGGAGGAGAAGGACGAAGTAGCGATGATGAATTCATTGTTGTGAAAAGGT[A/G]ATTTCAGAAAAACGGAGAGAAATAGTGTTAACGATAAGGCTGCATAATGATGATCCCCTCGTATATGCGTTGATCCCGTTNNNNNNNNNNNNNNNNNNNN
Ps000858	LGI	142.4	A		AB	0.371696	CCTTCTCAGTTTTCCAATTCCTCTTTCCAACCYCAAAACGCTGCTTCCAACATGTTCAACAAATCGGTTCTTGTTACCGGTGGAGCCGGTTACATCGGTA[C/G]CCACACCGTTCTTCAGCTTTTGCTCGGCGGTTTTAAAACCGTCGTTGTTGATAATCTTGATAATTCGTCCGAAGTTGCAATCCATAGAGTCAAAGAACTC
Ps000859			E	Failed			TATTACCACCACCTTCATGCTCGAGGGATTCCCCTTCTTTCATTACTGGCAGGTCRCCTCTTCTATGCATGGTAGCAGATGCTCGCTCTTTCCATATTCT[C/T]CCATCATTAAGAATAGATGGTTCTGGCAACGGACATTGAACTGGTCGATCATTGTCAAGAGGCTCAACCGGATGTTCAACTGGCTTAAATTCCACAGCCA
Ps000860			A		A	0.138697	AAAGCTGGTACATGGCTTATATTATGGACACAAAYGAGGAGGAAAGAGCAAAGGGGAAGACAGTTGAAGTTGGAAGAGCACACTTTGAGACAGAGACAAC[A/G]AGGTTCACCATTTTGGATGCACCCGGCCACAAGAGCTATGTTCCTAATATGATCAGTGGTGCATCTCAAGCTGACATTGGAGTGTTGGTAATTTCTGCYC
Ps000861	LGVII	135.9	A		F	0.353301	TTCAAGGATTTTACATTGTGTCTTATGGACTGGGAATCTATATGCTGAATCTGTTGATTGGGTTTTTGTCACCTTTGGTTGATCCTGAGATGGAGCCTTC[C/T]GATGGACCTYTGYTACCAACTAAAGGGTCTGATGAGTTCAAGCCATTCATTCGCCGGCTTCCTGAGTTTAAGTTCTGGTATTCTTTCACAAAAGCTTTCT
Ps000862	LGVII	80.2	A	pb parental relationship ChxTe	AQ	0.371696	TGAGAGAAGCCCATTGAAGAGCATAATATCCATTAACATCAGGAACAGAAACGGAGGCACCGTCTTGTTCAACGAACGTTCTCAATTTCTGAAAGTCGCC[A/G]TGAGAAGAGGCAGTGAAGACGTCGAGTATGAGAGGTAGCTGGTGGTCTTGGGGCTTGGACTCCGTCGATACGACTTCGATCTCCGACGAAGCCATCGGAA
Ps000863			E	Failed			ATCTGTACTCAATATATTATTACTACGTGAAGACAAAGATGTCAGGGTTCTTCCAAACCAGCTTCTATTTTGGATACACTTTGATGTTTTCTCTTGGACT[C/T]GGAATTCTATGCGGAGCTGTRGGTTTTCTTGGTTCAAATTTGTTTGTGAGAAGGATCTACAGAAACATTAAATGCGATTRAGGTTTTCTGAGTTAGACCT
Ps000864	LGVII	42.1	C		E	0.291186	AAAATCTCAGTTATATATGCTTCCATTCTAGGTTTAGAAAGGTCCWTAACAAGAGCATCAATAATTTCCTCCTCTTTCTCTACCAACATCTTAGCTATGG[A/C]CTCCAATTGCGAAATCCGCCATTCGTAACTCTTAGTCTTGCCTGAATCAAAATTCTTTCTGAGCTCCRTAACAAGCAAAGAAGCCTTATCTCCATCAAAA
Ps000865	LGVII	46.4	A	Non consistent on 1 Ril population (JIxDP)	AJ	0.326345	GATCAACTGTGTCAACTACTTGTCGGTCACCCATATTTTCAGACCGCTGCGCAGCAGACGGTGAGTGGGAAGAGGTGAACGACGACTGGTTCTGAGGCGG[A/C]GCAAGGTGAAGAACGGGATTTCTGTTGGCGTTCTCTTCTCTTCTCAGATGAATCAGGGCGTGGGAATGTATGTGAGATTCTCAGTTTTCTTCCCTCAGTT
Ps000866	LGVII	8.9	A	pb parental relationship ChxTe	AK	0.353301	CCAAATCTGAATGTCTCTATGTAAAAGTTAGCATGGAAGGYGCACCCTACTTGCGGAAAGTGGATCTGAATGGTTTTAGCTCTTACAGGGAACTTTCTTC[C/G]GCACTCGAAAAGATGTTCAGTTGTTTTACAATCAGTCAATGCGGCTCRTACGGGGTTTCTAGTCAAGAAAAAACTTTAAGCGAGAGTAGATTGGTGGATC
Ps000867	LGII	47.9	A		D	0.374896	GAGACTCGAGTCCCGGAAACCTACTCACCGGTTTCGGTTTCTATAATCCTTTCTGGTTACTCGACATAGCCAATGCCGCGATCGTTATCCACCTCGTTGG[C/T]GCTTTCCAGGTCTATTGCCAACCTATTTACTCAGCAGTGGAGAAAAACGCTGCAAAAAGRTTCCCCGATAGCGATTTCATCAACAAAAACATCGAGATTC
Ps000868			E	Failed			ATGATGATGAGGACTTTCTGGAGGAACTTACAGGGGCACATCAAGAACGCCAGGTTGATCTGGTTGTTCCCTTCAAAAAGTCGGTGAAACAAATCGTCCG[C/T]GAGACAAGTGTTGTGACCACTAGAAGGATTTTAGAAAGAATTTCTGTTCATTATGTTTCATTGCGAATGGCATCCAAGCTTCTAAAAGATGTTCCTAAGT
Ps000869			E	Failed			NNNNNNNNNNNNNNNNNNNNNNNNNNNNNNNNNNNNNNNNNNNNNNNNNNNNNNNNNNNNNNCTTATTGGAAAGTATTAGTTTTTTTTTAAACCGAAAST[A/G]AAGTTCAGTGCTTTCGTATAATCGAGAGAAAAAATGGCAGAGGAATTTGCATTAGATTTGGAGGAGCTTCGTCACTTGCAAGAAATCGCCAAACGACCWC
Ps000870	LGV	135.8	A		AE	0.362485	TTTGTTATCTTCCAAAAAAACTTCAAAGCTTCAAACTTTGGGGAATATCATTGTCACTGTTGTTGGAACTGGTGTTTTGGGTTTGCCCTTTGCTTTTCGG[A/G]TTGCTGGTTGGGTTGCTGGATCACTYGGTGTTGCTATCGTTGGCATTTCAACCTACTATTGCATGCTCCTTCTTGTCAAGTGCAGAGATAAGTTGGCAGT
Ps000871	LGVII	99.8	C		AP	0.37183	AAAATTCATACTTTATGGCGATTTGCATGTCCAACCACGACTGGATCCGATGACCCGTTAATTAACCCGGCAAAGGATCCGAATTTGGGGAGTTTGGGTT[G/T]TAAGAGAGTGCTTGTTTGTGTAGCTGGGAAAGATTTGTTGAAGGATAGAGGTTGGTATTATAAAGAGTTACTTGAGAAAATTGGTTGGGGTGGTGTTGTT
Ps000872			E	Failed			ATTTCCTGGAGTTGCAAACCATTGGTACCCRGCGGATGCTTCRAGGAAAGCTAAAATCCACTCAGTGTTAGATTGGCATCACCTGAATTTACGCCGCGGA[A/G]CAGCTGGATATGTTCTAAATACTGTATTAGCTCCATTATTGGGTCTACCACTAAACGCACAAGCAGCTGCTGAAGCCGAGAAAGTTTTGGTATCATCTCT
Ps000873			C	CNVR	O	0.370562	ACGAGATCAAGGATTTTCTTTTGACGGCGCGTAGAAAGGACGCGAGATCAGTGAAAATCAAGAGGAGCAAGGATGTGGTGAAGTTCAAGGTTCGTTGCTC[A/G]AAGTATTTGTACACACTTTGTGTGTTTGATACTGACAAAGCTGATAAGTTGAAGCAATCTCTTCCTCCCGGTTTGACTGTTCAAGATCTGTAGATTATAT
Ps000874	LGVII	57	D	Non consistent on 1 Ril population (ChinaxCam)	AC	0.361635	CCAAATCAGCTGGACTACCAACAGATGCTCCAATAGCACCAGCAGTCAGCCCACATAGAGCTTTTTGRTAGAGTGGCAGGGGCTTGCCATCATTAGCCTC[A/G]ATYGCTTTATTTGTCAAGATTCTAAACGTTCCAAGTCGAGCAGTGGTGTAAGTAGCCTGCCTGAGTAACCCAGCTGATAGACCCTTATAGAAGGCACCAA
Ps000875			E	Failed			CCTGTAAAGTTTAAGCCTACAACATCTTGTTTGAACCTTACTGGCCAGTGAATCAAATAGAGATCCACATACTCCAAGCCCAGCTTTTTGAGGGTGGTTT[C/T]GAGAGCTGGGAGAACAAGGTCATGGTGAGCATCAGTACACCATAACTTGGAAGTAATAAACAATTCGTCGCGATTTTTAACCAGGCCTTCTTCTAAAGCC
Ps000876	LGVII	80.2	A	pb parental relationship ChxTe	AQ	0.316966	AGCTTGCTAGTACATCTAATCAGCCAAGCACTTCCAATCCACCATTGGTGCAGTCTCCYGTGCGCACACCTTCCCCAATGCGTGCACTTCCGGTGAAGCC[C/T]TTGAAGCAGCCCAAGCCAAAGGCAAGGGATCCAAACAAAAGGGAGATGAATATCGAGGAAAAACACAAGTTGGGGCTTGGGTTGCAGATTTTACCTCCAG
Ps000877	LGI	76.1	A		B	0.283384	GTCTTATACCAAACTATAYCCTTTTCAAAGAGCTTCTTGAATTTGACTCCAAGTTGAGACCTAATTGAAGATCTAAAGCTTTACTATGACTTTGGTTTGA[A/G]GAAGGATCCAAAATGAAAGGCCTAACATCATTATTAGAGAAAGTGAACATGCAAGTATCTTGTTGAGAGGTAGGAACATGATGATGAGAAGGCAAAGAAT
Ps000878	LGIII	105.1	A		S	0.259375	AAGGTCTTCCGAACGAAACTATAGTTACAAAGGTGGCGCCTAGCAGACAAAATTGCTTAGCAGAAGCAAGTCACATTGTTTGGAAAGATGGTAAAGTTTT[C/T]CAAAACATGGTTCTTAGACTAAGAAATGTTGAATGTGGGGAAGTGGAACTTCAATTGCACTGGGTTGATATTCCAGGTTCAAGGGGTATGTAGGTTGATA
Ps000879	LGVII	219.8	A		D	0.336824	GCTCCTCTTGTCTGCCGTAGCAGTGGATAGACTCGGTCGTAAGCTATCAATGTCAATCATGTTCTTCATGTGTTGTATTTTCCTTCTCCCATTAACATTC[C/T]ATCTGAACGAAGACCTGACAACAAGCCTTTTATTTGGAGCTCGCGTATGCATCACAGTAACCTTCACAGTTGTGTATATTTATGCCCCAGAGATATATCC
Ps000880	LGVII	9.5	A	pb parental relationship ChxTe	AG	0.196362	CATAAACCGGGACGCGACACAGCAACTGCTCTTCCTCCTCCTCCTCAATCTCATTAATATCAACTAGCAATCCCCGTTCTCGATCTTCTTCTTCTTCTTC[C/G]CCTCCGAGCTCAGGAACWAGCGGAAGAAAACTAGTATTGAAAAGAATCTTCTCCTTAAGCCGTTGTTGCTGTTGTTGAATCGACGAATTCTTATTATGAC
Ps000881			A	pb parental relationship ChxTe	W	0.372793	ACAGAGTATTGTGGTTTGTGTTCAACATGATCTTCACTGCTCTTGTTGCACAACTTTTTCTTCTCTCACTTTGTCACCTCAAATATGGAATCTTCTTGCT[A/G]TTTGGTGGCTTAATTGTTATCATGAGTTTATTTGTTTACTTCCTTTTGCCCGAAACCAAGCAAGTTCCTATTGAGGAGATTTATCTACTTTTCGAAAACC
Ps000882	LGVII	101.2	A		C	0.339561	TCTGTATGCTTCCTGTTGGTGATGGAATCACTATCTGCCGTCGGATCAAGTGATTCATTTGCGTGTGCATGCACCGCTCCACATTATTGACAATTATTGT[A/G]TGGGAATTTATGCATTTATTAAAAAGTCATCAAATTTTAATTTCTTTTTCTTCAAAATATTTGTGTTTGTAATTTTCTCTTCTCATTGACATTGAGATGG
Ps000883	LGVII	14.9	D	Non consistent on 1 Ril population (bacxPI)	T	0.346852	TGTCGAAGAAGTGAAGCCGTATTATCTCTCGCTTATCGAGAAGTATTTTCCTGCAAAGCTGAGATGGTAATTACTGAACTTTGAAGATATACTTCAAGAC[G/T]GATGGTTCAAGGGTCTGAAGAAACATATACTCATTTGTTTTGGCTAGTGATTTGCATAATTATTAAGGGATTAAAGGGTTACCTCTATTTTTTTTACTTA
Ps000884	LGVII	43	A		AC	0.358535	AAGAAGCAGTTGTTGCAGCCGAGCCTGTTGTTGCTGCACCTGGAATTCCAGGGGAGCCAATGGACATCATGACTGCTGTTCAGCTTGTGCTGAGAAAGTC[C/G]CGTGCTTATGGCGGCCTTGCAAGAGGTCTTCATGAGAGTGCTAAAGTGATTGAGAAGCATACGGCACAGCTTTGTGTTCTAGCTGAAGATTGTGACCAAC
Ps000885	LGVI	52.3	A		I	0.369846	AATACCGTTTTCCCGATATCATTCTCATCATACCATTAAACGTCATCTCCGTCAGTATCGACCGGAGTTCCACTTTGATAAAATCTCTAGAAGCCCCATG[C/G]TTTATAATATTTTGTATAAGTCTATTTGCTTCGTCTGTCCGAACTCCCAAAAAAGAGGTAAGACGGTTGTTAGAGAGAACATCAATGGTTGTTATACGGC
Ps000886			E	Failed			AAGTGCAAACTGGGTTTGGCCGCACAGGAAGCCATTATTGGGGATTTGAGACACAGGGTGTTATTCCTGATATAGTTACAATGGCAAAGGGTATTGGCAA[C/T]GGTTTGCCATTAGGAGCCGTWGTTACAACGCCAGAAATAGCAARTGTGATGGCCCAGAAGATTCAATTTAACACTTTTGGTGGAAACCCTGTATGTTCTG
Ps000887	LGI	112.6	A		O	0.372793	AAGGCTTTCAAGATCCCCTTCCCCATGGAGGGGTCAATCAAGATCTAGGTCTAGGTCTCCGTCAMGGTCCGTTGAGAGGCACAGACCTAGGTCGAGGTCT[A/C]TTGAAATGCAAAGGCCTAGGTCTCGGTCAAGGTCCATTGAAATGCAAAGGCCTGGGTCTCAATCAAGGCCTCTTGAAATGCAAAGGCCTGGGTCTCAATC
Ps000888	LGVII	162.3	A		A	0.152893	CGAGTACATGGGCGATTACGAACATGATGAACTTTGAAATGGGCAATGTGAGGAGCAGTTGGACACTGCATAATTGATGTTGCAGCAATCTTCAATTCAA[C/T]GGCAACTATGAAGTTTGAAATTTTTAGTGTTTTCTGAATTTTGGGACCTAAGTATCAATTTTGGGAAAAGTTGTAAACATAGTGGGGCTCCTGCCCCATA
Ps000889	LGVII	55.3	A		AG	0.191817	CAGCACCAACAGCACCAGCAAAACCATCTCCTACAAAACCAGCACCTTCAACACCTGCTCCAGCACCTGCAAAACCATTAGTCCCAGCATTACCACAATC[A/C]CCTACAACGAATCCCGATTCTTCAGGAAACCAAGACATAATCAAGATTCTAAGAAAAGCCAAATCATTCAACACGCTAATCCGTTTACTCAAAACAACAC
Ps000890			E	Failed			ATCCGAATATTCCACCTAAACCAGAAGATTGTTTCGCCGCAACGGAACTTGAACTTGCAAATCTGGTAGTTCCAGGAACACTATTGCACGAACGAGCCTT[A/G]ATGGTTCTGAGGCGTGAAGAAACGTTCCTGTACATGGTGGATGAATCTCCGGCAGGAACGAACGWGAGAAGAGAGAGTAAGTGAAGTTTTTGTTAATTTT
Ps000891	LGVII	104.9	A	CNV L+R	C	0.21491	AAAGATCCTTACTMGTAACATCAAGTGTCTGATCAGTAATACACTTAACCCTAAGATGAAACTCAACGGAACAATACTCACACTGTCCATCACCATCACA[A/C]GCATCACAGTCACGCGAGAACCGCATGGCCATRGCACGTTCGCTTGTGAGTGGAATAAGACCGAGTCTGTGAGCAATGAACTCGTCGTTGAGAACGGAGG
Ps000892			A		AG	0.0921462	GTTCTCTTCTTTGGAATCCCTGCTGCGGCTGCTGCATCGACTTCAACGTCCGCCATTGTTGCGCTGGTTCTGCTGCTTCGGCCGCTTCTGGGTTTTCAAC[A/T]MGGAGAACAAAACTCGTTAGGTTTTTNNNNNNNNNNNNNNNNNNNNNNNNNNNNNNNNNNNNNNNNNNNNNNNNNNNNNNNNNNNNNNNNNNNNNNNNNN
Ps000893	LGVII	14.9	A		E	0.245641	TCTAGCATTTCAAGTGTCTCATTTAATTTGTCTAAAGTTGTTAGAGTATTGGCTTCCTGTTTAGGTTTACCAAAAATCCGTGAAAACATGATTGATTAAC[A/C]GATGTTGAATTACGATTCTCTTTAATGGATGAAAAAACCGGTCTCCCCTATTGAAWAATTAGGGTTGGGGATAGAGGAGAACGGAGAATCTGGTGATAGT
Ps000894	LGVII	10.4	A		A	0.0774114	CTTCGCTATAAATTGTGATGCCTGACATGCCTTGGACGTCAATTGCTGCAACTTTGACGCCATCAAATCTTATCGAGTGAATGAATGCAGTRATCGGAAA[C/T]TGTTCGCCGCCGGTACCTCACGACGSTGCAATAACCGACGATGCGTATCTCTCTCTATGYGTGTCTCTCAGCGCTCGAGTCTAAACCTTGCGTAGTTCTG
Ps000895			E	Failed			CAGGGACCCAAAATCTAAACCCATAAAGTAAAGCTGGMAGAGCATCTCTTCTGTATTTTTCTGGAAGCTCTGAGAGCTTCTGTTGCCATAAATTGTTCCA[C/T]GCAAAGACAACCGCAATGACACASGGACCCAACACAATCTGGTTTAGTAAAACCTTTAGCATTAGGTTCTGGACATTTGGTTTAGGTAGACAATGATCAA
Ps000896	LGVII	104.9	A		C	0.203637	CTTGGCAGGGTATATGGCTTTGTGAGCACCGGGATCATCCTACCTCACGAAGAGTTGTTGTCACTCTTAATGGAATATGAGGTGTTAGGATCCATTTGCG[C/T]TGCTTCCCCTTCATTTCGGAACTTATAGCTGGATACTTTTTCAATGTAACTAAGTACTTTGCTATGGMCGCAATGCAACTTTGAGACGTATTCCGACCAT
Ps000897	LGVII	101.6	A		C	0.254913	GCTCTTCAGATGAATTGTCAGATGAAGAAAGAGTAGTCGTAGAAGAACACGATGGAAGAAATTTTACAGGAAAGCGTAATAAGGGGAGAGCAGCCAGATG[C/T]CAAATTGATGGGCGTGTTCTTGAGCASTTTAAGTGCGAACTGCAGGAAATTCTTGTCAGCTACTCCTGTCGGATACTTCTAAGTTGTTTCGAAGCTGTGT
Ps000898	LGVII	161.6	A		F	0.374761	TTATTATTCTCTCCAGCTTAGATTTTGGRAAGTGGCAAAAGGTTGACATGTCAAGTGGTTTGCAGATTTATTACCTATCCAGTGCCAACAGCAACGGAAC[G/T]GACGAAAACTGTGAACAGCTTGGATGGAAGAAACTTCAGGAGTATGACCCTTCTCAAAAGCATTGGAAATATCTTAGTGATTTAGCTGAAGGAAAAGCAA
Ps000899	LGIII	58.1	A		I	0.294704	TGCAATTGGATGAAAAGGGTATCGAAAGAAGGTCGCTTTAACGGAAACAGGGGGCTTGTTTCGCAATTTGAGGAAGGTAGAAAACAGGGAAAAGGGAAGG[A/G]AGGAGAGAGTGGGGAGAGGAAAAAGCGATGTTTGGATCGGAAGAAAACAAGTGGAGAGAAAAAAGAGGGTATGATATGATATGATGATGATGGGAATTGG
Ps000900	LGIV	97.2	A		E	0.329881	CAACCATTCAGCCGCAGGGACACTCTCAATATACTTTTCCARRACATAAGATGGTTTGTGTTGAATATCAGGAAGAAAAGCAGTTAAGAAAACAGCAACA[A/G]CAATCTTTTCTGGAAATTGTTCCATGGCAAGTGCTATGTTAAGTCCTCCAAGACTATGACCCACAAGAATCACCTTTTCATTACTAGGAATTGTGGCCAT
Ps000901	LGV	53.4	A		C	0.21491	ACTTTTGCATCATTTTCCAATAACTATCCCGTTCCTCCTCTTTCCATCTTCCCTTTTTAGCTTCCTCTTCAGCATCTTCCGTTCCACCTTCTGGATTAAC[A/G]ACTTCCAATCCCTCAATCTCAATACCAGTRGGACCATTAACAGATTTGGACATGGCAGAGCCAAAATTGGACAAACTTGAAGCAATAGAAGCAAAGAAAC
Ps000902			D	Other probleme			CAAAACATTCATCGGCAAAAGGTAGCTCTAGCATATCAGCTTGCATCACTTTTATGTCTTTGAATCCCTGAGAAAATAAACGGTTTTKCATGTTGTTGAC[A/C]GCAACATGTGAAAGGTCAATGCAAGTTATGTTGGTTGTTCCATYTTTATACAAACCATCACACATTTTGTGAGTTTTCCACAACCAAGCTCCAGTACAGA
Ps000903			C	singleton	AG	0.0199959	ACTCAGACTGCAACTGTTGGATGTATTTCAGAGCCTGGGGCGGCAAATCTCGAAAGACTCCCGTGCCACTACTGCTGTTGCTGCAAGTTTCCGAATCATT[A/G]AATCCTGAATCAGAAACAACCTTCTTATTTTCCCCATGTTCTTCTCCTCCACCCTTGACCTCCAAACTCTCCAAAGGCGTTTCACACTCCGACACTCCAT
Ps000904			D	dominant	AC	0.3357	ACAGTCCAGTATTTAAAGACCTCAACATTCCAAAGCAAGAACATTGAAATTGAACTGATTAGTTTTCTTTGTTTGAAATCTAAGACGATGCGGCCTATGA[C/T]GAGGAARAAACCTATAAGAGTTAGTTTTACAGTTTGATAAGTTAGTAAGTGGTTGTTTGAACTTCATAATCATTGTGATCCTCTTTGCAGTGTCCTCTGC
Ps000905			E	Failed			AAACTTGAGAACGACGGTCGGAAAACTCTACGGCTACTTCTAATCTAATCTGCCTCCGCCCGCGACATCCCGAGCAACACCGCCGTATTCGCCGTCGCCG[A/G]TAGAGCGACCCTTGCCTCAAATGCCGAAAGTAAAGACATCCCGAGTTAAATACCCTGAAGGCTGGGAGTTAATCGAGCCAACACTACGGGAACTTCAAGG
Ps000906	LGIV	122.1	A		C	0.334586	AAATATATAATTCTCAATATAAGAAGCAAGATTTTGACTTTAGACTTGAGGGATTATTTATGATTAGTACCTATAATTTCTTGATAAACTTAAACTTGAA[A/T]ATTGTAACTCTGGAAGTGAAGGCCTTCCAAGCAATTGTGTCTCAGAGTATCATATGTCCCCTCACCTCTCCKGTCTGCTGGCAGACTAGAGTGTTTTCAC
Ps000907	LGVII	55.3	A		AC	0.315405	TATCGTTTTCGCAAGGCTTTGATCTTTCTGGATTGTTTGAGGAAAAGGGCGACGAAGCAAGGTTTGTGTCTGGTGCGTCGGTGTCAAAGATTATGACGAA[A/G]TTGGAGGAAGTTGCTCAGTTGGTTAGTTTCAAAGTGAGGAAGAAAGATTGCAGGGTTAGCTTCGAGGGTTCRAGAGAAGGGGTAAARGGGCCGTTGAGTA
Ps000908	LGVII	135.5	D		AH	0.125033	TTTTCCCACTGCCACTGAGTCCAGTCAACACAATGGTGTTAGACTTGGTGCGTTTCAAAAACCGAAGTAAGAGAAGAAGCAGGGTTGTGAAAACGGCGAC[C/T]GCAACAGCGGCATAGAGTTGATTTGGGGGAAGCTGGCGAAGATAATCATTTGCCACATTCCAGAGATGAGAAACATGTTCCTTCCATTGCTCTAACTCTT
Ps000909			A	pb parental relationship ChxTe	AQ	0.225657	ACCCCTTTGGACTTCAGATAGGGCACTATATCCTCCAAGGTCGAATCATTGATAGAGTGATGGCAATAGGAAAGTATAACATCCAATGTTCCAGGCGGAA[C/T]CCTATCGAGAACATAAGTAAATATCCCCAACGGAAGTCCCGTAATCCCAATGAAACGAGTCTTCCCTGCTTCCTTCAGTTTCTGAAGTGCAGGAATTGTC
Ps000910	LGI	144.1	A		AB	0.363008	CATAACATAACAACATTCAGATAAAGACCTATACTTTATTAAAAACTAACCGAACGGCTTTACATGCAGTACTAACATCAGGCATGAAACTTGTGTGAAT[C/T]TTCATCTTCAGTTGATGTTTGATGATCTGAAAATGCATGTATCTTCTAGTTTAGTGCTTGCTCCTCTTTTCGTCGTCGTCTATGCTGTCATTCAAGCGTT
Ps000911			C	Scattered allele	I	0.269639	TATGATTCCATCACATTTGATTTCGCCATGTATATTTTGTAGTTAATTATAGGTCTCAATTTTTTTGTTGCCACCTTTGCAGGATCATGTTTTATGTACT[A/G]GTATGATATATAAGAAACTTATGATCAATAWAATTGTCCATTTCCAATAACTAAAAAAAATAACACCAATATCACAGACTAACTNNNNNNNNNNNNNNNN
Ps000912	LGVII	219.8	D		AQ	0.347572	ATTGCTGCCAACACGGATGCTCCTACTGGTAATGTATTTAAACCTGAYGAAGGCATTTTAGTGACTGGCTCTTCAATGCAAACCAGTTAGAACCAAGAAT[A/G]TTGATCACATAAGCCGACTACGCATGAAAGTCGGGATCATGCTTGCTTTATCTTGTTAGCTTTTCCAACAAGGCAGTGTTTTGATGCCATCAAAATCATC
Ps000913	LGVII	136.5	A		AM	0.370562	TGCACAAGGTCATGCAAAACTAGTTGCCAAGAATCTAAAAGCTATTGATAGAAGGAGGAGGGAAAGAACCWAAACTTGGAACTTACAAGGCCCAAGCACC[A/G]ATGTCAATTGTTTCACTTGGAAGAAAACATGGTGTTGCACAGTTCCCTTTCATGACAGTTGTTGGAAGGTTTCCTGGTATGATCAAATCAGGAGATTTGT
Ps000914			D	dominant	U	0	AGAACAAGAACACAGACCAAAACTCTCCATCATCGAAGCCCAAGGAATTCCCGAAATCGACCTCTCTCCATTATTCCACCACGAAGCTCCAAATCCATCC[G/T]CCRTTGAAAGCTTAGTGAAGGAGATTGGAAGTGCATGCAAGGAGTGGGGATTCTTTCAAGTAACAAACCATGGAGTCCCTCTGAGTCTTAGGCAGAAACT
Ps000915	LGVII	0.9	A	Non consistent on 1 Ril population (ChinaxCam)	L	0.373721	GAAGTCGAGGAAGAGAAGAGTCGTTAGCTATAGCTAGTGTGATGAAGAGGTGAATCGAAGTAGTTTGTTTGTGTATAAAGAATCAAGTTTTACAGCAGTA[A/T]TTAAACAGAAATGATAATCTCTCTATATGGACTAGTTTAGAAAGGTTTCTGCTATTTTTGTTACAGTTCACTCTCTCAGACAAAAAATATAGAGAATTCC
Ps000916			A		A	0.141107	GCACATATAAGTTGCCATCTGATATTGCCGAGGAATAGCCAAGTGGTTGGATTTTGAGCTCGTTCAAAATTTTGAAGTATCAATTAAGTCATTCCTCTTA[A/C]TATCTCCATATTGGTCTTTATGCATATATATTGGCTGCTCAATTCTTCTAAATATTGATTGGTCTTTAGTAAATAATTCAAAGATGGGGAATACTTAATT
Ps000917	LGVII	150.9	A		AH	0.303065	CTGAGAGTGCCACCACACCTCCACCGCTGATAGTACAGAGAAGAAGAAAGTTAGAGGAGAAAGGGTGAGTTGTGAGAGCCCTGGAGGCTTTCATGAAGAA[A/G]GAACCAATCGTCATGTTCACCCAAACGCCAACCGCTCCCACTTTTCAGCGCTCGTTTTTGGATCCCAACTACGTTTATTTATTCATTTTCAACTACTAGT
Ps000918	LGVI	39.6	A	Non consistent on 1 Ril population (ChinaxCam)	E	0.298126	AGACRGGAGTTGATTCAGAATTTGAAGAAGTATTAGCATTCAGACAAAGTCATAATTCATTCTTTGCGAAGTCAGATTTATTCTTTTTGTGTTTGCTGCG[A/G]CCCCTTTCTTCYGAGATYCAAATTCAGAACTTAGAGCTAGAGGGTGCACAGTGGATGCCATTTGTAGAATACACAGCTCAGCCAATTATGCAAAAGAGTG
Ps000919	LGVII	99.3	C		AQ	0.374894	AGCTTGACATTAGGTTGACCGTTTGGGAACGGAGGTCCAGTCCATAGTGAGCATTCTTCCGGCCGCCGAACTAATATTTGAAGAGAAGGTGAATCGGCAT[C/G]GAGTGCCATGGTAGAGTTGGYGAGCGAGCTATTGGTGTTGTCACTGCAAGCCTCGACTTCGAACTCACAACGCTTCACTTACCATANNNNNNNNNNNNNN
Ps000920	LGI	112.9	A		AH	0.310885	CTAAAATCTAAACAATAATCAAGTACTCTTAGTTAGCATGGCTTTCATGGCTACATKCTTGAATTTAATTATCATGCTTTCAGTTGTTTCTACAGGCAAA[G/T]CACTGAGCTTAAACTACTATGAAAAGACATGCCATGATCTGGAGTTTATTGTTTTGAAGGCAGTGAAGGATGCTAGTGCTAAGGACAAAACTGTTCCAGC
Ps000921	LGVII	135.5	A		AH	0.0921462	TTACGTCTTCATATCAAGGAATTATAGACTCATATGGGGTTGCTAAATATCAAGAGGCAAATCCTACTGTGTTTACTGTAGTTACCTTTCCGTTTCTTTT[C/T]GCTGTAATGTTTGGTGATTGGGGGCATGGAATATGTTTACTACTGGCAGCTCTATATTTCATAATCAGGGAGAAGAAACTTTCTAGCCAGAAGCTTGATG
Ps000922	LGVII	40.1	A		AJ	0.359917	AGAGAGAGGAGAACTTGTTAACAGCCTTCTCCTATTTTGACAAAGATGCTAGTGGTTACATAACCATCGACGAGATTTCACAAGCTTGTAAGGACTTCGG[G/T]TTAGATGATATCCATATCGATGAAATGATCAAGGAGATTGATCAAGATAATGATGGACAAATAGATTATGGAGAATTTGCTGCCATGATGAGAAAGGGCA
Ps000923			E	Failed			ATCACCACAGCTGAGAATGTCTTCCCTGTTTCACTATCATAATTTTTTCCACACCAAATAAAATTACAAAGAGGCAACTTTCCCAAAGTCAAAAAAATTT[C/T]CAAACCAAAAGGAAAATGCCATTACAACAATCAAAATTCTTCGTACAGAAATCCAACTAATCCACATGTAACAAATATTATGGACAAGAAATTTATCAAA
Ps000924	LGVI	99.4	A		AM	0.369846	TTTGGTGGAATTCCGTCGGGTGTAATTGACTTTGCGAAAAATCCACCACTTTGATGAGTATGAATCTTGAAAATTTGGTACAAGTCTTTTAGATTGAATG[A/G]CTTTGGACTTTTGTCATTCAAGATRTTGTTGAAGCAACAACTCACTATGTCACCTTCTCTTGAACATTTGTATACTTTCCCTTTGTGTCTGCCTTTKGCT
Ps000925			E	Failed			NNNNNNNNNNNNNNNNNNNNNNNNNNNNNNNNNNNNNNNNNNNNNNNNNNTTTCTTGCACTTTGAATATTTTAAACAATTGGTCCCCTATTACAAAAACC[C/G]CGGTCTAAGAAATCCGCCGTGCCGACTCATTCTCCGCCGCATCCTACGGCGGTTGAAATYATCGGTTCACCTTCGGATAACCGATTGGTTACAAAAGTAA
Ps000926	LGVII	53.4	A		AG	0.254913	TTATGATGAAATGCAAAAAGAGGACAAAAAGTGCCAAAACTGTTGGTAAAACTATGAGCTTAATCATCTCCATAGTAAGCTATGATGAATGATAGACAAC[C/T]AGAGATTGGTTTTTGAAGATTAAAGTTTCAACTACAACCATATATTCAAACTACATACTCATTATGTATCTAATCTTTGATGTTGTCACTATCAAAGACA
Ps000927	LGI	103.4	A		P	0.281704	TTAAGAAGTGGAGGAAGCAGAGACAACAGAGTGGGTTTGCTGATGGCGGCGATGGTCCAGATAAGGCTTTGGGCTTTGAAGATGGGAAAGTGTTTGAGAG[A/G]TCAAAGAAGAAAAGGCCCGGAGTGTCTCCAGGCGATCGATCAGGAGGTAAGGCAAAGCAAACCTTTGGAAAGGGAAAGATGCAAAAGAAACGAGATACTA
Ps000928	LGIV	0.7	B	CNV L+R	AU	0.304688	ATCTGATCCAGCTTCTATCTCTCTACGAAACATCGGTCAAAAGCGAAAGATAACCCTAGCCGCAACGCCGTAGCTTCCGCCACCACCAAGTCACCGAACC[A/C]ACAAATTCATCCTCCGTGTTTCGAAGAGCGGCGCGACAATGGTACTCACAGAGGATGAGATAACGAGACTATATAGGATCCGTAAAACGGTGATGCAAAT
Ps000929			C				TGGTATTGTTTCATCTCTTTCTGTTTTGGGACGTTCCATTTTTGGTTTGCTTCGCCGCGTAAGGATTATCCTGAGTGGAAACTGTTATGAAGAGATAAAT[A/C]TGGTGTTGAGGAGCAMGCACGATTCAGATTTTGTGCATGCTCATGCACCCAATAGAACAGTGAAGAATACAGAACTGCTCATGTGCCTTATAGAACAATG
Ps000930			C	pb parental relationship ChxTe	AF	0.327413	AAGAGGCGCACCRGTGGTRCTTACAGAGTTGATGAAATCGACGATTATTGATCGTTGGATGGGGGTGAATGTTCCGTACCAAATGAGATTAACGGTGATG[C/T]GTCCTTTAAGGAGTTGGCCGTTATGGTATTTRAGMACTAGWGGCTGTTCTTGTACAAGCTCTCCCACTGTGAGTGTGGGTAAAAGTACAAGGAGGGKTAA
Ps000931	LGVII	105.8	A		AH	0.179433	CATGGAGCAAAATTTATAATTTACTGAAAAAATATATATCTTTATCGAAACAACAAAAACTGAAAACTGAAAACTGAAAGCAGCCACCACAAGATGAACT[C/T]GCACTGAACTCAACTGGCCGGAAAACACCGCCGGTGTTGCTCGTCGGCCCCACAAACAGTGTTAAAGCCGTCCAGGTGATTTTCAATGTTTATTCAACCG
Ps000932			E	Failed			AACTCTGAAAAAAAAAGCCTCCACCCTCTACCTCTTCCTCTTCTTTTTCTTTATCTTCTCCACTAAAATTCTCTGCGGTTCGGTTTTTTACCCGAACCGT[C/T]CTCTTCCACACTCGCTCAACTTCCCAACTTCACTACGAAGATTTTCTTTCTCCAAAACCTTTCAATCATCAACCCGTCGTTRTCATCTTTTTTTGATCAA
Ps000933	LGVI	89.9	A		F	0.351145	TTGTTGATGATATTCAAGAACTATGGAAAGTTTCCTTGAGTGATTCGAAGGTGATTGGTGCCCCGGAGTATTGTCATGCAAATTTCACAAGGTATTTTAG[C/T]TATGAGTTTTGGTCGAGTTAYGAATTTTCCGAGGAATTTAAGGGAAGAAAGAAGAAGCCATGTTATTTCAACACAGGTGTTATGGTAATGGATTTGGTGA
Ps000934			E	Failed			NNNNNNNNNNNNNNNNNNNNNNNNNNNNNNNNNNNNNNNNNNNNNNNNNNNAGACTGGAACAAAGGGGGATATCTCCTCCACTATCCCCCCCGTAACTCT[C/T]AATCATATTGTACATACAAACATTGATATTAGAATAACTTTTCAGCAGTTGAAGACTTAAACCTTGCAAAACCCGAAGCAAATATCACCCATTAGTAGTA
Ps000935	LGIV	0.7	C		AU	0.306287	GTATCGTAATATTCTCAATGTACTTAGCAGAAGATACATCCTCTTCCGGCGTATCCATAGTAATCAACGGTTCCTCTATATCATCCGCAACAAGAACCGC[C/T]GAAGCTCCAGCCTTCTGAGCATTCCAAACCTTCAAAGCAAAGAAGCAACTTCCACGATCGAGCAAAAGGATAGTGGGAAGAGCACCAGGRCGTGATTTGA
Ps000936	LGVII	40.7	A		J	0.368247	TAAAACTCCGATTTTATCATCACCCATAAGAGGTGTATTWGAAACATCTTGAGTCGTTGAAGTTACTAAAGCTTCCACAGGTAACAGGTGCCTGTTGAGC[A/G]ATCGTCTGGAAACCAAAGGCTGTGCTTCAGACCACCCTGTACTAATTTTGCCAACTATGCAAGTTTTCAACGGATTAGCATTAATAGAAGCCTCCACATG
Ps000937	LGVII	5.6	A	pb parental relationship ChxTe	A	0.283856	AAATTCCGATTGGTACTGACCTAATTGTTCTTCCTCAGCATCTTCCTTTGCATTTCACGTCTTTTCATCAGGATCAGAAGAATGATGAGAACTCTGTTCT[C/T]CTTCAATTGAGCTCACATGTTCCTGATGAAYTATGGGCAATGAAACTGGGTTTGAAGCTTCTCCATGAAAGGGCAAAACATGGATCTTTTTGGTGGCCAT
Ps000938	LGVII	101.2	C	Scattered allele	C	0.22891	TCAGGCAGAGCATTGCCAAGGCACTGGTTGCTTTCTACCAGAAGTATGTTGATGAACAGAGCAAGAAGGAGATCAAGGATATTCTTGTTCGTTACGATMG[A/G]ACTTTGCTTGTTGCTGATCCTAGGCGTTGTGAGCCGAAGAAGTTTGGTGGGCGTGGTGCTCGTGCGAGGTTTCAGAAATCTTATCGTTAGATTATTTATT
Ps000939	LGI	72.9	A		K	0.374894	AGCTCTTCCTTGCGCATTTTGCAGGCTTTATAAACTTACAAAGTTGAACTTGGACCAGAATCCAATCGTTGTTCCTCCGTTAGAGGTTRTAAATCAAGGA[G/T]CTGAGGCTATCAAGGAGTTCATGGCTAAGCGGTGGCTTGAACTCATTGACSAAGAGCGACTGAAAAACATGACTGAAACTCAAAATCTACAAGTAGAGAC
Ps000940			E	Failed			TATATGATACTAGTTGGGGCAGCTTATGTAAAACATTGCCAGAGACAAATGTCCCATGTGTGTCAAACATAGAGCCATCACCCCTCCTCTGACAATGACA[C/G]ACTGCAGTATAGTATGCATAATATTATGAACAATCCAAAGGACTATTCATGGTGATTTGTCTGTTTTATTTATTACAAAAGAAACTAAGCTTTATTGCCA
Ps000941	LGI	75.5	A	Scattered allele	A	0.221949	GTTCAAAGAAAGAACCTTATGAGAATGGAGAGAAGGAAATTGGAGAAATGGAAAGTGAGATTAGAAGGATTGAGATAGAAGAAGTGGAAAATGCTAAGGT[C/G]AAAGCCAAAGAATTTGAAGGGGTGAGGTTTGAGGTATTGGATGTAACGGAATTGGCATCGTTGCGACCMGATGGTCATCCAGGTGCTTATATGAATCCTT
Ps000942	LGVII	121.9	A		AI	0.343097	ATACATGTGGTGCTGGTGATGCATACGCWTCTGGCATTCTGTACGGTGTTTTACGAGGCATGTCGGATTTGAGAAGTATCGGTACAATAGCATCTAAGGT[A/T]GCGTCCACTGTTGTTGCGCAGCAGGGAACGAGGCTACGGATTTCAGATGCAGTTAAGTTGGCTGAATCTTTTGCATTTCAACTTGATACATCGACTGTTC
Ps000943			D	CNVL	U	0.241271	AAGTGGCCCCAGTAAGTATGTAACGRTTYTTCATTATGGCAGAACCAGCACTGCTGACTGTCTGTTCTGCAGCGGTAAATGCTGATTTTGTCTTTTCCGA[A/G]ACCAGAAAYTTTTGATCCACTTCTCGAACTTTATCACTYACAACTGAAGCACCAGCACCTATTTTCTCACTAAGCCCAAGTTTTTGGTCAAAAGATGCAA
Ps000944	LGVII	5.6	B	Scattered allele	AG	0.309514	TACATATCGAGAGCGGTATATCGTGTGTGGTAAGACAGACACGATTGTGATCGCTAGCTTACAGAGCATAGATTTTCTCAATGTCTGAATTGTATTCGTC[C/T]AAATCYGATATATTTGCAGAGTAAGACCACGAGAAAGATTTGCTTCCACTTGCCCGTTTGATTCGTCTCTGGGAATCGCTCTGAAAAATACCAAAATGTT
Ps000945	LGVII	59.4	A	Non consistent on 1 Ril population (ChinaxCam)	AC	0.374973	AAGGAGAATATGAACAAGGGGCATGGAATCTGTTCATTCACATAATCAGATCCACAAAGTACGTCCCGGCCTTTGAAGAACACCTGGGCACATCTTGAAA[C/T]TGATTTGCCGGTAATTTCTTCGACAAAGCTCCGACGAAGAATTCAAGCATGCCTGAACGTGAATCAACTTCCATCCCGGTGACAGGGAGCCAGACGAATA
Ps000946	LGVII	105.6	A		AH	0.319525	CTGCATCCTGTTGTAGCAAGTGGTAGAGAATTGGAGCATGAGGATCCAGAGGCTGTGATAATTGGGGGTATGGTTTTGGATATTCATGCCACACCTTCWK[C/T]CCATGCAAATCCAGGAACTACAACTCCTGGCAAGGTCTTCTATATGCAAGGTGGTGTGGCAAGGAATGTAGCGGAATGCATGTCAAAGCTAGGAGCAAAG
Ps000947	LGVII	32.4	A		O	0.353759	GATCTGATAGTTTGTTGACCTGGCATGTATTTAAGAAAATGATGGATACTTGTTTTGTCAATAACATGGCTCAAGAGCATGCTGGAGTGCTATTTGGGTT[A/G]GAGATGATTGCAGTAAAATGAAATAGATTACAAGACAATTGTAAACAAAATTGAAAATATATAAAATATTCATTCTTTGATTATTTAATAATTGTTTACT
Ps000948	LGVII	12.8	A		A	0.139892	ATCAATTTGTTGTACGTTGGGGAAGATTTCCCTTAGAATGGCAGTGTASTTGGGTRACTTGGCACAAGGGTTATTTTCTAGGTAGATTGTGGTAAGCTTC[G/T]CTCTTGACCCRGAGACAGCCTCAGCAAATCCTTCAAGTGATTCTATTTTGTTGTCATTAAGCCACAAATCTTCTAATTGTGTCAGGTTCTGAATGTCATC
Ps000949	LGI	112.6	C		AB	0.369512	TCACTGAACTTCTTAGCTGTTTTTTAAATCTGAAAAAGATTGGAAATTAGAGAAGGAATGAATTACCACGAGGTTAACCAACTATCCAACCTACCTTTCT[C/T]TCACACTACACCAAWAGATAGACTTATTGTTGTATATGGAATTACTTAGTCAGAGAGAATATGCAATATTTATAGGCTATAGCCCCTTTCAATTGCGTGA
Ps000950			E	Failed			TGCAAGGTGAAATGGACTATGTGCCTGAGCTGTTCGAAGAGCAAAGAGATCAAGTAGCTGTAGAGCAAATTCTTCGGGTTGTTTTTCTTGACCCTGACCG[A/C]AACAGCCCKGCCATGGATAAGCTTAAACGTCAGTTAGCTGAGGCRGAGGCTGCATTGGAAGCACGAAAGAAACCGCCAGAGGAGACCGGTCCACGAGTTG
Ps000951	LGVII	182	A		AI	0.256582	AAAACCCTTCATAAAAGCAAGACAAAGGCGTGTCTTYGTGGAACCACCATTAACACCAWCGTAAGAGAAAGAAGAACAAGAAAAAAAAACATTCACAACA[C/T]ACTATATATTAGAGTGAGTGATCAAATAAAGTATAGAATAATAGAAAGTGAGAAACTTYCACTCATAATAAGCATTGAATTCCAAAACCAACATGGCAAA
Ps000952			E	Failed			AGGCGAAAAGGACACACAGGTTCATAATTTACAAGATTGAGGAGGCTCAGAAGCAAGTCATTGTGGAGAAGCTTGGTGAGCCCTCCCAAGGCTATGAAGA[A/T]TTCGCTGCTTGCCTTCCTGCTAATGAGTCTCGCTATGCTGTTTATGATTTTGAGTTTATCACTGAAGGCAATGTCCCCAAAAGCAGGATTTTCTTCATTG
Ps000953	LGVII	136.1	A		AH	0.166465	GGGAAGTGAATCAGCTTTGTCTCTTGSCCAAAACTTGGGGGAAGTTGAAGGGTTTCTTTTGGGAAAATAAATTTGAATTCTTTTTCCAACTTTTAAATCT[G/T]GTAAGGTGAAAAACACCATAACAGAAGGATCCATGTGACTGTGATTATGATTATGTTCATGATGTTTGTGTTCCTTTTGGGGTTCATTAGTGCCATTTTC
Ps000954	LGVII	135.5	A		A	0.138697	AACACGATCCACAAGAACCCTGATTCTTAACGGCGGTAACYGCTCCTTTCTCTCTCCAATCAAAATCAGCAGGAAGATTATCAGTAGGAAGAATAGGAGC[C/T]GGTGTTGCATCAGACGGCAAACTTAACCCTCTCAATCCCAAAACGGAATGCCGGAACTCCCGCGGAGTCAGATCCGAGAAACGCGTAACACCGTGAACCG
Ps000955			A		AH	0.290889	TGGTATGGAAACTTCTGTAGCTTTGCCCAGAGAAATTGCAGAGGGTAACACTCTTTTGACATTAAACTCTGAGAAATTGGATCAACTTGAGTCATCCGTG[A/G]CATTTTGGGAAACTGTTGCAAACGAAATCGGCGACAACTTCGTTCACTCTCACTCAGACATTGATTTAGATGAACCTACAAGCTGTGCTGATAGTTTGTC
Ps000956	LGVII	176	A		AS	0.28004	GAAATGGCTGGGATATCCACATCGGCAGCAACAACAGGTTCTTTTTCAGTTTYACTTGTAGAACCATTCATAATACTTCCAAGGGATGATGCTGCGAGCT[C/G]GGCCTGCTCCTGTTTCAACATCATGTCTTTGTGGCACTTAGAACACATGTTCATTGTAGCTGCACTTCCGAAAAATCCACAGTTGTTAATGCACAATATA
Ps000957	LGVI	109.6	A		A	0.057589	GGGTTGTTGTTTTCGTGGCTCCAAAACTCTTCCACCAATGGAAAAAAACACCATGATGATACCTATAGTTTCTTCTGCAGAATTCTCAACAAAACCAAAA[A/C]GAAGCACTCTCAGACAAGAAACCTTAATACAAATTCCAGGATGTAGGGTTTATCTAATGGATGAAGGAGAGGCACATGAACTTACACGAGGACAATTCAT
Ps000958	LGI	112.6	A		J	0.374537	CGAATCTYCTGTATAAGAATTGGCRCCTTCCGAGGCTGCCGCCTCTAAAATGCTCCTCTTCATCTTCGGAACCGGAAACCTCCGCAACTGATTGGACCTA[C/T]AAGCTGATTGCAGGACTTGCCGGAATTGGATTCCTCGAAACCTCCTATCTTGCTTACCTTAAGCTCACTGATTCCGATGTCTTTTGCCCCGTCGGMGGTG
Ps000959	LGI	114	A		E	0.329881	TTTACAGTGCGAAATCGTGAATCCCAGAACGCGAAACCGCGTCCTTTACATTTCTTCTCCATAAATAAAGGCTTAGCGAGATCTCATTTCTTCAATCTCT[C/T]TCCATTATTAAATCATCACACTTTCTCTTTTCTCCRACTATGGCCGATTCAGGATCCACAATCCCAACGGCGTCCACTAACGGCGACGCAACTCCACCTC
Ps000960			A		AJ	0.370562	TTCTCTCTCCGTTCTATTCCACCACGCTTTAGCAATGAGTTTTGGAGCTTCCACTGAAATTTCCCACTATCTTGCACTAGCATCGGTTAAACCTAATTCT[C/G]GCAGCTGTCAATGCGCCGCCGGAATCAGCTACAGTTTGCACAATGCAATTGGCGSTTGCAACGGCGTATTATCGAAGCTGAAGTYGAGGAGGAACGATAA
Ps000961	LGV	111.5	A		AI	0.248978	GGAGGATCAATCAGAAGAGTCCGGTTGTTCAGAAACATAGCCTTGATTTGTTGGAAACYTGTGCTATGAATTGTGAAAAGGTGTTTTCTGTAATTGCTTC[C/T]GAGAAGGTTCTAGAGGATATGGTTAGGTTGATTGAYAATCCTCAGGCGGATCAGGATAATAGAACAAGGGCTTTACAGTTGATTAGGGCTTGGGGTGAAT
Ps000962	LGVII	135.9	A		AM	0.37183	GTATGGTGATCTCGCTTCTCACACTCGCTGTCAGCCTCACGATCATTGATCATTCGAAAACGAAACTAATCTGGGCCATTGCATTGAGTATAGCAACTGT[G/T]TTGTCTTATGTTGCGACGTTTTCGATAGGTGCGGGACCCATCACGTGGGTGTATAGTTCTGAGATATTTCCTTTGAGATTGAGGGCACAAGGTGCAGCTA
Ps000963	LGIII	58.3	A		AS	0.361526	CATTGAAGAAAGAGTTTATATCACAAACGAATTTACCCGTCGATGAATCGGGTTCGACCGGATTAGATGTTTGCTTTAGTCTTCCATCAGGGAAAACACA[A/G]GTTGAAATTCCAAAACTTGTTTTTCATTTTAAAGGCGGTGATTTGGARTTGGCGGGCGAAAATTATATGATCGGTGACTCGAGTTTAGGCGTGGCTTGTT
Ps000964	LGVII	121.9	A		D	0.360549	CGACGAATGCGAGGAGAAAGAAAGCTTGGTCACTGAARCTAAACTTGGGCACAAGAGAACTGAAGAACTGAACTTGGGGGTTTGTGACTTCAGCATGAAA[A/G]ACGTCACCGTTTTGAAGAGAAGCTTCATCTGAAGGGCTGTTGTTGGATCCATTAGAGGAAGATGAACAACGTGGAATGAAGTTGGGTGTTTTGAATTTGG
Ps000965	LGVII	171.5	A		AS	0.358172	ACCGAGTTTAAGAACATGATCAGCGAGTTTATGAGCAGCTTCACCCAAGTCTCTGAAATCCGAATTGATCAACTGAGCTGCTTCATCTTGAAAATTCATC[C/T]TGTTCCACTATTTTTTTTCTTCCAAATTTGTGATCACAAGTTAGTTAGAAGAAAGAAGAAAAAGAACAATGATGAAATTATGTAGCAAGAGAAGACACAA
Ps000966	LGVII	7.9	A	pb parental relationship ChxTe	W	0.371626	TTATAGAATTCCATCATTTCATCTTTTGTGTGTGTCTTGCTAAATCCTTGGATTCAAAATCTTGTTACAGAAGGGTGATCCAGCATCAGCAATGATACAA[A/G]CTAACACCAAGAATGAGAAGGAGTGTAAAAYMGTTTTCCCAACAAACTATTGTACAAAATAAATACTACTTTGAAGCTCGGAAAAAAAGGTTGCTGCCTT
Ps000967			A	pb parental relationship ChxTe	G	0.209341	CATCCACAATATCGAATAATCTTCAGTGATCAGCACAGCCATATGATTTATAAACATCCATGATTCGGCTTTTAAAATATATATGCTTCCACCAAATAGA[A/G]AATTCATTTCCAATCAACAATATTAGCAACCAAAGGGGAAAAATATAGAAAAAGGAATTTTTTGATTTAATTACAAGCTCCCCGCATTAAGTGCCAGCAT
Ps000968	LGVII	9.8	A	pb parental relationship ChxTe	G	0.307831	RACATTTTTTCGTTTACAGATGCACCAAGTAAGATTCAGTTGGCAAAAAAATGCATCATAATTCCAGCCAGTATCATGTTAGTAGTTTAGCAAGTTCATC[A/G]ACTCCTAATGTTCCGTGTGGAACAAGATTCATAAATCTCTCATCAAAATTTTCTTTTCGAATTCTAGGCCTYTTCTCCCTCGTACCTTTTGTGGTAAGAG
Ps000969			E	Failed			CTGTTAATGAAAGAAAAACTGGTTTGATTTCTGGTAAAGATATCAGAAAAGAGATTGACAGAAAGAAGAAGGATGATTTGTTGAGACTTAAACAGATGGA[C/T]CCTGTCATCAGTGGGCGTGGTGCTGAACCTGTATTTCGTGATAACAAAGGAGTACGCATTACCAAAGAGGAATACTTAAAGTCAAAACAGAAAGTAGAAG
Ps000970	LGVII	99.8	A		C	0.301453	GGAAACAATCATCAATTGCTCAGCACAATAGACACAAATTCATATATGATTGAACCACAAGCCTTTGCTTTACATCATTACTGGACCTTTGCAATGCTTC[G/T]GCTAGAYACACCATGCAATAATTTGACRAACCCGAGAAAGCTTAACTTCCCATCGGTGTGACGTATCCAGTCATGAAGAACAACATGAACAGGGATAGAT
Ps000971	LGI	144.9	A		AH	0.123855	CGACCCTTCTTCATTCTTTCAACATAAACAACAAGTTCTGTATTCATTCATCAGAAGAAGAAACCCTCACAGATCGATTGAGTGAGAAAGAAGAAAAGAA[C/T]CATGGAGTGCGTTTTCGGATTAGTCGGTAATGGCTTCGCTATTGTCGTGGCCGATACATCRGCAGTTCATAGCATCCTCGTTCACAAGTCCAACGAGGAC
Ps000972	LGVII	161.4	D	dominant ChixCam	I	0.353114	CCGCAACAAAATCTTCAGGATTCTCAAAGATCTTAGGATCTTTAGTAGCGAACGGTTGATATCCAAAGATCATCTCCCCTTTCTTGATCTCGAAAGACGC[A/G]TCGTGACTCTGCACCACCAGATCCTCCCTCGCTTTCGCGTATTGATACGGTACAGCAGGTTCAATCCTCATCGTTTCGTAGACCACTGATTTAGTCAAAG
Ps000973	LGVII	123.5	C		A	0.166465	CATGGTCATGATGTGGATGAAGTGGGGATTGATTATATTTCATGGTGGAGTTTGAATTCAAGCACTCCATCGTACTATAGTTTTCTGACCATTTCTTTGC[A/G]GGCTGTGAATGTAACTATTATTTTCTGGAGTCATCTCAAAGCAGGAGTGACCTGGAAATTGTGATTTGACGGCTGAATCATTTTCCAACTGAACTGGTGC
Ps000974			A		E	0.289223	CTCTTCGTCTTCTCTCTCTTCTCTTATTATTTTCTCTCTCTTTCCATGTCGGTAACCTCCCCGACGATCCGCCGCCGGTCATGGCTCCGGCGAAGTCCGT[A/T]ATGGAAAGAGAGAAGATTGTTGTGGTGTGGTGTTGTAGTGTGTGAAGATGTAGAAGTAGAAGATGAGAAAAGAAGAAGAAATGTTGCTTCCTTTTTTAGT
Ps000975	LGIV	65.1	A		M	0.329881	CATCTGACCCTATCGGTCCTGCTCAGGAGCTTTTCGAAAAGCCGTTTTTTCAGTCGGTGGCGAGGGCTCTTCGTCCGGGAGGAGTTATGTGCACTCAGGC[A/T]GAAAGTATATGGCTTCATATGGATATAATCGAGGACATTGTATCCAATTGTCGGCATATCTTTAAAGGCTCTGTCAACTATGCTTGGACTACAGTTCCTA
Ps000976			A	monomorphic			ATAGTATATTTAATGGTGCAAAATTGATCATGTGTTTAGAAAATCTTCCAGTTGTCCTTGAGGATATATTTCTTTTTTTTTGTATTAGATTTTACTTCCA[C/T]TTGTTTTGGACATATCCAATTTGTCGAAGAAACATTTCTTCAGAGCACATTGTAAATACTGGGCACTCCTTCCAGGCTTAAACAAGATTCTCTAGCAAAA
Ps000977	LGVII	8.3	A	pb parental relationship ChxTe	AK	0.370374	CCTCGACAGTCTTAAACTTCATTAGTGCCATCACGGGGCCAAATATTTCATCCTTTGCTATTAGCATGTCCTCCTTTACATTGGAGAAAATTGTAGGTTC[A/G]ATGTAATAGCCCTGGCTTCCCACTGCTTTACCTCCRGTCAAGAGTGTTGCTCCTTCGCTCTTTCCATGCTCAATATAGGAAATAATTTTTTCAAATTGGT
Ps000978			C		G	0.329881	ACCTTRGCATCTKGCATCTTCTGAACATTACCAAATCTGCCATGAACTCGATYATTTGTGGAAGTACTTATTGAGTTCAGTAACTCAGCTACTAACTTAT[A/T]AATCGGTAATCGTACCGTGTTGTATACATTAAATACATGCAGATGTTTGGTATTCTAGTTATGCATTTTTCTTACTTTTTGAAAATTTCAGCTTCTGTCA
Ps000979	LGVII	128.9	A		AI	0.328873	TATTTGATGAACAAAGTCCATCAGGAAAGGATTACCTGGCTGAGGTTTGCAGAGAATGGGAATCAACGGCTCTAAAGGTCAATGGAGATGTTAGAGTGGC[C/T]CTAATTCGCATAGGTGTTGTTCTTGGTAAAGATGGCGGAGCTCTAGCTAAAATGATACCTCTCTTCATGATGTTTGCTGGTGGACCTATAGGTTCTGGAA
Ps000980			A		O	0.374761	GCATCGGTAGGGCTCTTGCGATCGAATTGGCGAATCGCGGCCACACGATTATCGGCTGTTCCCGAWCTCAGGAAAGACTGGATTCTCTTCAATCTCTACT[G/T]ACCACCAACAGCAATCATCATCTCTTCCTGAACGCCGACGTGAGTTGCAACAACAGTGTTGCAGAGATGGCAAGAATTGTAATGGAGAAAAAGGGCGGTC
Ps000981			D	CNVR	I	0.372488	CAATCGCTCTATTATCGGTCGCGACTGCTGAAATTGTAAACATAAGGTGAAATGTGACTATGAATTCAAGAGCAAAAGCTTGAAAGTTAGARCCAGTTGC[A/T]AGTGTTCCTGAGAACTGATCATGTRTGCCACTGAATATTAGTTTTAGAGTCCCACTTGCTAGTGTACCCCCCAGGAGCTGAGCCAGTAYATAAGCTGGTA
Ps000982	LGVII	99.8	A		C	0.346923	TAGGAATTYGACTTTCAGAGGAATTAAACGTGTCGGTCGCTCCAGGTTATGAAGGTGAACTCTTTAGAGGATGCTTTGTGATGAATTTTTTTGAAGGGTT[C/G]CTAATTGTCTGAGATAGAGGAGGATATGAATATGATAGATTTTGATGCAACAATGGGACAGACTCCGTATCTGGCAGTGTAATGGTTGTGATGATTCGAC
Ps000983			A	Scattered allele	P	0.373695	TGGGAGAAGATATTTTCAAAGGAAAATAGTGGAGAAGGTGGTGTGCTTGTAGATGTTAATATTCAAACAGAAGTTGCTAAGGTTGCAGGAAAAGATGCTG[C/T]TTGGGATGAAAATAATTTGGTTGGTGGAGTATTATGGTTTAAGAGTGTTGAAGAAATGGGAGAAGAGATAATAAGTGTTGGATTGAGTTTAGAAGTTGTT
Ps000984			E	Failed			TGGTTATAACTGGGGTGTTGTAAGAGGAGTAGCCAGTGCTTTTGCTCATCTTCCAAATCAGTTAAAAGAGAAATTGGTTGAATCACTAGAAAAGAGAAAT[C/G]AATTCCAAGAGCTGTATGAATCAGTGCAATCTTTGTCAACAACAGATTCCCTTAGGTTGTTTCATGAAGACTTCAAAGCACAAGAAGCTATGGAACAAAA
Ps000985			D	dominant	U	0.0188645	TCTCTGTCATTTCTTCAATTGGTATGTTCTTCGTCTCAGGCACCAAGAAAAACACAAAAGCAGACATAACCAAAACCCAGCTAGAGAAGAACAAGAATAT[A/G]CCAAACTTGAAATGGCACAACATGGACAGAAAAGCTTGAGCAATTACAAAGGTGAAAAGCAAGTTGACACAAACAGTTACACTTTGTCCAGCCGAACGTG
Ps000986	LGVII	7.1	A		AG	0.21249	ACTAAAAAATGGCGCGAAATGTTCTATCCTCTGTTACTACATTTCGCGTCCTCACCGTACTCCTTCTCTTGCTCCCTTCTATCTCTGCCGGTCACGACTA[C/T]CACGATGCTCTCCGTAAGAGTATTCTCTTCTTCGAAGGACAACGCTCTGGAAAACTCCCCTCTGATCAGAGACTCCGATGGCGCCGGGACTCCGGAATGC
Ps000987			A		D	0.283384	CGACCCTTCAAATGGAGCACTCAGAATTTAGATGTTGCCACCCCCTGTGATAAAATTTGTTTCCTTCCAACATGCGGGATTGTGCAGAGATTTCCAGGAT[A/G]TGCGCCCTCTCTCTCTGCCCGCGTTGCTGATATTTCAGCGTTYGTTTTAAGTYGTTATTATGTTCTCTATTTACTTAAACTATTGCCATTTATTTAATGT
Ps000988			A	pb parental relationship ChxTe	G	0.356784	TGATTGTCTTTCAATGCCTTGGGTTAATACCACTCTTTTTTGGTATAGTAACCCAATTGGTACTCCCCTTGAAGCATTGTTAGATGAACCAAAAGAACCT[C/G]AAACAACTTATTCCAAAAGTCAATCAGATTATGTGAAGAGGCCTATTTCAAGGGAAGGTTTAGAATCTATATGGAAAAAAATGATTGAAGGTGGAAGTTT
Ps000989	LGVII	59.4	D	Other probleme			CATCTCTTTCTGTTTTGGGACGTTCCATTTTTGGTTTGCTTCGCCGCGTAAGGATTATCCTGAGTGGAAACTGTTATGAAGAGATAAATATGGTGTTGAG[G/T]AGCAMGCACGATTCAGATTTTGTGCATGCTCATGCACCCAATAGAACAGTGAAGAATACAGAACTGCTCATGTGCCTTATAGAACAATGAAGATTAHGGA
Ps000990			C		AG	0.057589	CAATTGAAGCCAAACGCTTCCCGCATGTAGCATTAGACTCATCCATTGCTAAAATACCACGCCCCGGTGAAGCAATTGTTTTCGCGGTCTTGACGAGCTC[A/G]TCAGCATATGAACYAGCTCTGATGGTGAGGCCTGATGRAGCGGCSGGRTTGCATCTCACGACAGACACAGAAGAAGGTTGGCGGAGGAGGGTTTGTCCCT
Ps000991			E	Failed			TCGCCATCGCTGAGTTGTATATTATCTCGTGAGGTTTYCCCATCCATTTGACTTCACCTCCAAGCTTTTCATATTTATCTGCTAGAGTACCGGGCATCAC[A/G]CGCAAATCTCTTGCTTCAACAGTTACATAATCTGGATTGGCTACTACCATAGGAATCCTTTTGGCAGCGCAAAGCTCCAATATTTTTTCAAGGCCTTCAA
Ps000992			A		AC	0.366866	CTCAGGAGAAGAAAGATGAACAGAAAACTGTTGATGCTGCATTGATTAAAGCGATYGAGAGTGTCCCGGATTTGAAGACTTATCTAGGTGCTAGGTTTTC[A/T]CTCAAGGCYGGCGTGAAGCCACATGAGCTAGTCTTTTAGGCTGGATGAAATAGYGATGTTATGCTTTGTTGTTATATTTTTTTAATGGAACTTGGTTCAG
Ps000993	LGVII	100.9	A		AP	0.343714	TTGGTTGAAGTCTAATCCAGCAACTGCTTGTTGGTTATCTACTGGGAATGTTCCACAAAGGATTCCCTTGAAGTTGCAAGTTTCTGTATTATTGTTCCAG[C/T]TATTAGTGTACCCTTTGGGGTCATTGATAAGTGATTTGAATTTGAGAAGTGCGGCGCGGGCTTTTTCTAATCGGGTGGGGGGACACGGYGGAGGTGGAGG
Ps000994	LGI	104.2	C	CNVR	AR	0.374335	CAGTATTCTGAGAAAGAAGCTGCCGTTGCTTATCTTGAAGGGGTCATTGAGAAACTGCAAGCAACTAGAGAGCAGCGCATTGAAGAGCCTATCCTATACA[C/T]CAAGATGCAAATTGCCTTATTTAAGCTTGAGCAAGGTGACCAAAAGGAATGCAAGAATCTTCTGGAAAATGGAAAGAGTACACTTGACAGCATGACAGAT
Ps000995	LGVII	53.2	A		AP	0.329881	AAACTTACAACACACTTCTTATACTACAACATATAGAAGAAAGAAATAATCAGTGTAACCAACTCATTCTTCACAACAAAACAGAACACGGATAACAGAA[C/G]AGCTRGATAAAGTTAATACAGTAGCAATTCCACAAAAAACAGACAAATATCATGTTTAAGAAACAAGTTCTTCCTCCTTGTGTGTCTCGATAACAAGGTC
Ps000996	LGVII	7.8	A		W	0.361233	CGATTCGTTGATTTCGGGTAAAGCATTTTCCTCGGTTTGGACCACSGTCGGTGGCAAACCAAGTTCATCATCCGAGGCTTCCAGTAAATATCCTAGGTTC[A/G]GGTTGAAMTCGCTGGACTCGGGTGCTTGGTTCGGATCCAAATCTTGACCCGGGGCAAATATCTCATCCTCGAAGCTCTTGATAACAGAGTCAAGTCCTTG
Ps000997	LGIII	183.1	A		AL	0.3648	AAGACGGCGATGGAGTACTGAAGAAACCGGTCTTGTTCTCCGAATACGGATTATCAAAAACAAACCAGAACTTCACCATATCCGCCCGAGAAAAGATGTA[C/T]GAATCAATCTTAAACATCGTTTACAAATCTGCAAAGAGAAACAGGTCTGGAGCAGGTGCTCTAGTTTGGCAGTTCTTAGTTAGCGGAATGGAAGACTACA
Ps000998			D	monomorphic			GTTAAAAGGGTTCATGGATCTGGGTTTTGTTTTCTCGGAAGAAGATAAAGATTCAAACTTGGTTTCAATTATTCCTGGGTTACAAAGATTTGGGAAGAAA[G/T]ATGAAGAACAAAAAGARGATGTTTATGAGGAAACTGTGATTCAAAGACCTTATCTTTCTGAAGCTTGGGAAGTTCATGAGAGGAAAAAAGAGAACCCTGT
Ps000999			D	dominant	AR	0.349031	ATACTTGCAGAAGGCTGAAAATCATGAAGGGTTCTGATGCCATTGGCTTAGCTCCAAGGGCCGTGGAAAAGTCCAAAAGCAGGAATTAGAGGGTGCCTGG[A/G]CCTRCCTTTGTCCAACCTACTTTTACTGCATGAACCAAGGACTGTAAAAAGCAAAGGATTATGACTAATTCCCTGGCATTAGCAGTTAAAYGGATTTCAA
Ps001000			E	Failed			AAGTTGAGTTCTTGTCGATGAAATTAGCAGCTGTAAATCCAAGACTTGACTTCAACATTGATGAATTGTTTACCAAAGAGGTTTTTCCTCAAAATTTTCC[A/G]ACCATAGGGATGCAATCAGACATGACTAACCCTACATATCTTCAATTCAATTCAGCACAACAACTAGTTTCGAGTTGTGGTGGATTAATAAACAATATGG
Ps001001			E	Failed			AAGGAAAGCCATCCTACAATMAGCCACAACCAGSCGCTGCCACAGGYTTYCCGGTCAKCTTCRACAGCGATGCATCCACATACTCCGWCACCACATCGTC[C/T]GACTACCAGCCGCCGCCTCCTCCTCCACCCAAGCCWATAGTTGAGTGGTCCACCGGTCTTTGTGATTGCTGTTCTGACCCYGGAAAAAGTTGCATAACAT
Ps001002	LGVII	31.9	A		O	0.37361	TTGAGAGGGTGAATGTTTACTACAATGAAGCAAGTGGTGGAAGATATGTTCCTAGAGCTGTTCTTATGGATCTTGAACCAGGTACTATGGATAGTTTGCG[C/T]TGCGGTCCGTTCGGAAAAATATTTAGGCCCGATAACTTYGTGTTCGGACAAAATGGAGCTGGTAATAATTGGGCTAAAGGACATTATACCGAAGGAGCCG
Ps001003	LGVII	99.8	A	Scattered allele	C	0.294704	AGGAGCTCTAGTACTATTCCACTTCCATTCCACCCTTATTTGGTAACATGCCATTTTCAAGCCTTATTGATGAAGGAAACAACTCGATTAAGCAAATCYK[C/T]AGCATTCTCACAGGTTGGGTTGAACATATGAAAAACATGATCCTCATCCTTTGTCTCAACAACTTCCACAACACCACCCCAACCAATTTTATCAAGCAAC
Ps001004	LGVII	101.6	A	CNVR	AP	0.363674	AACGTAGACAAAGGTTTAACCGGTTCTCCTTCCGGACATACTGATAGAGCTAACTTTCATTGGAGTTGCTACCACCAACGGAGCTTCTGGGGAGTCACTA[A/T]CGGCAAATTTGTCATGCATAAATCGTGATTCTATGATTGACTCATCCTTCAATATTATCTTGTAACAGTAACAGCTTTTCAGCCCTTCTTGATTCCTGTA
Ps001005	LGI	144.9	A		A	0.138697	TTCTCCGTCACGACACCGACTTCCGTTTCGGCGACGAATACACCTTCCCTTCCTCTCTCGAAACCGCTTACCGCTCCACCAAAGGTAACCGTTACACACT[C/T]GAAACCCTAGTTCACTACATCAGAAACCACCACCTCAAACACACCGAGTATTTTCAAAACACTCTAGCTCTCGGCATCCCCTCCGTATCCCTCCCTGATC
Ps001006	LGVII	191.4	C	Scattered allele	AH	0.0921462	AAATATCAGAAAATGCTAATTCTTCAAGTGTTACAAATATGAGTGAGGTATTGATATCTCTTGCAAGTTCTCTAATATGTAACATTGCTTTTGGAAAAAC[C/T]TTTGAAAATGAAGGACCTGAGAGTAGTAGTAGGTTTCCTGAAATGTTGCATGAGTTTCAAGCTTTGCTAGCAGAAACTTTTGTYGCTGATTATATTCCAT
Ps001007			E	Failed			NNNNNNNNNNNNNNNNNNNNNNNNNNNNNNNNNNNNNNNNNNNNNNNNNNNNNNNNNNNNNNNNNNNNNNNNNNNNKAAAAAATGGTTATAATTTTAATT[C/T]AACAGATCATCAACAAAATCACAAGCATAACAAGGAATGAAAGAAATAACATTTGCTCGTCTACAACTTGCTAAATCACGATACAACAAGAATGAACCAA
Ps001008			E	Failed			CTGCCTCTCTTGCTGTGTACGGTGGTGGTGCTATAGTGACTCTGTGGCTAACTTCAGCTGTCATTGGTGCTATTGATTCTATCCCATTGATTCCCAAACT[G/T]TTTGAAGTTGTAGGGCTTGGATATTCATTATGGTTTACWTACCGATATTTGCTTTTCAAGAGAAATAGAGATGAGCTGTCCTCTATAATAGAGGGACTCA
Ps001009	LGVI	42.8	A		AS	0.220349	GTCTTGTTGCGGCATTAACCACATTGTGCATTTTGGTGATCAAGAAATCYCCGTCCTTCACTTCTCCCAGTCCGTTTTCTGTCCATGAACCTGGGGTCAC[A/C]CATGTTTTAGTGACGGGCGGTGCAGGCTATATCGGCTCACATGCTACCTTACGACTCCTTACGGATTCTTATCGAGTCACCATTGTGGATAATTTGTCAC
Ps001010	LGVII	18.6	A	pb parental relationship ChxTe	AK	0.361332	TTAACCCTGTTTCAGCTTCTGTTCCGTTTGAAATCAAACGAGTTATGCTAGGTGTAGGGGTTTTGAATTGATAACCGAATCGAAAACCGTCTGAGGAGAT[C/T]AGAAGTACGACGGGGCGTTTGAGTTTGGTGAGAGGACGAGAAAGAGAAGTGTTGTTGTGAGTGGTTGAACTTGTTTGTAGCGGAGAAGAAGAAGATGGTG
Ps001011	LGIV	99.7	A		AR	0.310885	CATGGGAGCTGCCCTGTGATAAAAGGGCAGAAGTGGGTGGCCACGAAGTGGATAAGGGATCATGATCAAGAACAGGAAGAACAGGATGATTAGATAATTG[A/G]TGCCTGTAATTCAGATTCTGTTTTATACAGGATGATTATCAGCCGGATGTAATTTATGGTCAATCAGATCAGATGAATAATCTAGAGAAAATTTTGATCA
Ps001012			A	Other probleme			GTCCTCTTGGTTGGTTGGTGCCTAGTGAGATTTTTCCATTGGAAATTCGTTCCGCCGCGCAGAGTGTCAACGTATCGGTCAACATGCTCTTCACCTTCTT[A/G]GTYGCACAGATTTTCYTGACCATGCTTTGTCACATGAAGTTTGGATTGTTYCTSTTCTTTGCGTTCTTTGTTGTGGTGATGACAATTTACATATTCGCCA
Ps001013	LGV	24.5	B		AL	0.372839	ATTAAAATAAAAAAACTCCCTATTATTGAAAACATCAATCAAATATAATGATTTACAAAACATGTTTGCATGATCATAGCTTAAAATTACAAAGCCAGAT[A/T]MCATATAAAATTGAAAAATATTAAAGAAAAACAAATTAACTTCTCAATTAGTTTTCAAATGAAGTCTTCTTTCTTCTGCAGATCTCACCCCTTCCATCTT
Ps001014	LGVII	59.4	C		AC	0.321044	CGTGGTTGTAGTCATGATAACGGAAGTTTTTGTATATGAAGTGAGCTAACAACCGCGACAGCGCGAATGAAAGTACTGCCAGCACAACCATTGAATTTCT[C/T]GTTGCAGCCGAAACCATACCCTGCTTCATTATGGCAACAATCCCAATTGAAGCAACAGATATGATCTGCATCATCACTTCCACCACATTGAGGCTCTTAT
Ps001015			E	Failed			GTTGGTTGAGAAAGACGATGCGGTGGTGAAACAAGAAAGTACGGCGAGGTTGTTGCTAAGTTCAATCGCACCTCAGTGCGGCTTCAACACGTTCCTTTGC[A/G]TCTCCAATAATAAAAATCTAATTGNNNNNNNNNNNNNNNNNNNNNNNNNNNNNNNNNNNNNNNNNNNNNNNNNNNNNNNNNNNNNNNNNNNNNNNNNNNN
Ps001016			E	Failed			TGTACAAACACAAATACAACATAGAATTATTTAAAACAATCGAAATATAAACACATACATAAATTCAAAATACTCTAAATTGAATTGATTAGTTAGGAAC[A/T]CGAAAGTAAAGTGGAATATGATTGTGCTTGTTTGGAGGTGAATCCCAAACAGAAAATGCACTCGAAGAGTTTAACCACTTGTTTGTCATTTCTGGATRGT
Ps001017	LGVII	72.9	A		N	0.301385	AGGAAGCAATTCAGGACACATTGAGCAGGTTGCAGATTACATCTGTGCCAACACTTCACTTCTTTCAAAATGGGAAAAAGACCGATGAACTTATAGGTGC[A/T]GATGTTGCGCGATTGAATCATATTACGGAGAAACTCTTCAAGAAGGACTAACTCCAAAGCTGAGGTGGGAATTGCTGCTGGCTGATTGAGTACTAAATGT
Ps001018	LGII	3.8	A		AP	0.27133	AGGGACAAACTTAATCAACATAGGGCGGGTAAAAACATCAAGAAAAGGTCCTGAAATTTTAAACTCTACACAATCATATATTCTGGATATAATTGATAGC[C/T]GTTGTTCCTCATCCTATATATATGCCGAAATTGTCTGTGAATATCTGTATAGAATTGAACATTAATGGTGTTAATGCMTCATGTGGAAATATCTGATGCT
Ps001019			D	CNVL	AD	0.370971	CAAACTCGAATCTCCAATCTCGAATCATCTTTGCCGAATCAAAATCCCGTTTCCAATCACGATCAGGTTGAAGGCTAGATATTCAGCTCCAGTAAAATGC[A/T]TTCTRCAAGGTTCTAAGAGCTTTATGCTTGCTTCAAAATGTTTGTAGAGGAAATGTCCTTAATAAAACAGATTGCTGAGGCAACCTTAACATTCTTACCT
Ps001020	LGVII	127	A		AM	0.371145	GGTTAGGCCTTCCTCCACTGCCATGTTTTTTGTCCCTTGGCACAAAGAAATACCATTCTCTTTCCCCAACCTTTGACAAACCTGGCAAGTCCCAAGGATC[A/G]TGGTGATAGATGTTGAGAAAACCAATGACATCGTASCGAAGTTTCTTGCCGACGACCATGTTTTTAAGRTAGAAATCAAGGAGTTCTTCTTCTGTAGGGT
Ps001021	LGVII	14.9	A	Non consistent on 1 Ril population (ChinaxCam)	AK	0.352339	AACCCCCGATGGTGTTTTGGATCAYGAAGAGGCCGCGAAAAGGAATGTAGGTGGTCAGGTTCTTGGTTAYTTTCACTAAAGTCGTCCTTTACCTTGTTAT[A/T]TTAACCAGCCACTGTGTTCAGCTAWGTTTCSCGATAAACTTTCAAAGGATTTGATGAAAGAATGTTTTATTCAGCAAAGGTGGTTTTGTTTTCAATTGAT
Ps001022	LGIII	184.6	A		AL	0.373258	GCATGAGGGAGACACAACCATTTTTTGGTTTGAAGTATCCAGCAGGAACACCWATGGCTTGGGTGATAGTGAATAAAGTATTGAACAGGTTAAAGAAGCC[A/G]GTGYATTTTCTGGACGTGACAACACTTTCACAGTACAGAAAAGATGCACATCCTGAAGGGTACAGTGGTGTTATGTCAACAGATTGTAGTCATTGGTGTC
Ps001023	LGVII	104.6	A		AE	0.338193	TAATGTTAAGAGTCTCTTCACAGTTTTCATTTTCTAAATTTTCATGTATTACTTTTATATTACTAGTTTCATATTGTTGTGAGGTTAAACCAACTGTGTA[G/T]TTTGTTTTACCACTTTGGTGTGTCCATATTTGAATAAAGGAATGAAGATTAAAAGTGATACTTAGCTCTTATGATCTGTAACTTTGATAATTTACCGTAT
Ps001024	LGVII	22	A		AG	0.259977	GAAATAGACGCAGTTGCTTGGTCTAAGTAAGATGCATATACATATCAAGTTTATTCTAGAGGGAGTAGAATCACAATTTATTTTCATTCTTCTTACTAAT[A/T]TTCTATATTGCAAGTATCTAAAACTAAAATTTGTATTATCGTCTTAACCAGATATGTCTGTAATTCTAAAAGGTAAAAGTGATTTTTTGACGTAGACGAA
Ps001025	LGIV	58.9	A		AH	0.191817	TTGTTTTAAGCAGTGTCTTGAGACCATCACAACAATCTGTCGCTGGAGTTTTTCCTTCGCCTTCAACATAAGGTAGACATGTTGCTAGACTTGCCAATTG[G/T]GGTGTGCATTCTTGTTTATCTTTCGATGAATCTGACATTCCAATTCCAATTATCATTGATGCTAGTAGAAAGAAATGAACCATGKAGTTTGTGTTGTTGT
Ps001026			E	Failed			NNNNNNNNNNNNNNNNNNNNNNNNNNNNNNNNNNNNNNNNNNNNNNNNNNNNNNNNNNNNNNNATATTTTTAAGACTAGGATAACATTGTTACGTCAACA[C/T]CAATTTGTCTCACTTTTATTTTGAAAACATTGTATTCCTCAAAGCATGGGAGTTTCTGCCACATTTCAACAAAACAGTCCCTTAAAAGAAACTGAAGTTT
Ps001027			D	monomorphic			TAGACATGCCCGGAGCCGATTACCAACTCACGAAACTCTTAGGTCTTCGTCCATATGTGAAGAGGTATATGATGTATCAACAAGGTTGCTTCGCAGGAGG[C/G]ACGGTGCTTCGTTTGGCTAAGGACTTGGCTGAGAACAACAAAGGCGCTCGTGTGTTGGTTGTTTGTTCTGAAGTCACCGCGGTTACATTCCGTGGCCCKA
Ps001028	LGVII	52.3	A	Non consistent on 1 Ril population (JIxDP)	AE	0.356691	GTGCATATAAAGAGAGGAAAATGAACTTATTTTCAATAACCTAATTCACATCTCAATAGAATTTCATTGCGTAGAATCAAAAGATGGATGAGGAAGAGCA[C/T]GAGGTTTACGGAGGAGAGATCCCAGACGTCGGAGAGATGGAAGGAGACGTCGACATGCCCGCCGCCGACGATGATGCCAGCGGTATGAAGGAGCTCGACG
Ps001029	LGII	175.7	A	Non consistent on 1 Ril population (ChinaxCam)	AQ	0.252	TCTCTCGTGTTATTTTCTTCTCCATGGCTCCATCGGTGGAACACAATGGTGATTCCTCAACCGGCGAGTCTCAAAGATCAACTCCGACACCGTTTATCAC[A/C]AAGACGTACCAGATCGTTGATGATCGCACCATCGACGACGTCGTTTCATGGAACGATACCGGRACATCCTTCGTCGTTTGGAATCCTACCGTTTTCGCGA
Ps001030	LGVII	101.8	A		C	0.314033	TGGGGAAATCCGTTAATGACGTGCCAAAGATTTTCCGGGTGGTTGATTTGGATAGAGATGGATTCATCAATTTTGAAGAATTCATGGAGGCTCAAAAGAA[A/G]GGTGGCGGGGTTAGATCGTTGGATATACAGAGTGCATTTCAAATATTTGATAAGAATGGTGATGGGAAAATAAGTGCTGAAGAAGTTAAAGAAATGCTGT
Ps001031			E	Failed			CAGCATCTTCAAGTCTTTTGAGTGGAAATTCCTTTACTTCAGTACAAGAAAGTTCCACTGGTCCCTCTCAAAGCAATAGCAAAGGCCAGATCAACCATGT[C/T]ATAGATCAAGAGCTTGTTGAAAAGTATGATAAATGATGATGATGATGATGTAGCTTTTGTAGAGCAGAATATTAGTGATGTTGATTATCTCTATAATGGT
Ps001032	LGVI	69.4	A		A	0.245641	ACGTAGCGTGTCAAGCTTTTACGTTGGAAGCGGAAACGGCGATGGAGAAGGAGCATGTATCGGGAGCGAGATCGAAGAGAGGGAAAGAAAGTGGAGTACC[A/G]GTTTATGTGATGATGCCGTTGGATAGTGTGAGTATGGGGAACRGTGTAAATAGGAAGAAGGCTGTGAATGCGGCGATGGCGGCGTTGAAGAGTGCTGGTG
Ps001033	LGV	18.9	A		B	0.291186	TTCGAGATGGCCCGATTGTGTTCGATTGAGTTATAGAACTGAACTTTCCTGGATTTTCAGTTATCACGGTATTAATCCGAGTTTTCAAGTTCTCAACTTG[C/T]GACGACAACTCTTCAATCTTTTCAATCAACTCAAGGAAGGATTTGTCAGTATCCTTACGATGATCTACAGAAGACCGCGTATCGTTCAACTTGAACTCCT
Ps001034			A		W	0.272096	CTATGCGCAATTCAGTGGGACAAGCAGCTCAAGTTCCAGGAAAGAGTAAACATTCTTTGAGCAATGGTGGCAAACTCATTCGAAGTACTGGTGATAATCG[G/T]AGACCTGTTGCAGGGGCTAGTCATTTGGCTCCTAAACCGCAATCCAATTATAAGTTAAGTTCTTCCAGCCAGGCCAGTAAGGCATCAGTAGATTCTAGAA
Ps001035	LGVI	114.9	A		AG	0.0752352	ACGCCAGCATTTTTCATCAATCTATAGTGTCTCTTTACCATTGAAGGTCTTATAACTTTGTCTTTATGTCCAGAAACAAGATCAACAGGAATGTCGATGA[A/G]TCCGTAGTGTTTACCTAAGTCCAGAGGCTCGGGCGAACCGTACGCTTGTCTATTGGCAGAGGCACTTCCGTAATCGAACATTCTAAACCTTCCAACACGT
Ps001036	LGVII	7.1	A	CNVL	AK	0.373328	TGACCCTTTGTAGTCCTTGATTAGTGATGTGGATACAGTTCATGAGAGCAAGTTTTTGAAGCCTACCATTGGATTTGGATGTGATTTTCAACAGAGTCTC[A/G]TTGGTGAGTCGATAATTGAGAGGCGTTTCGATAATAATACGAAGCCATGGCAATACATCATTGTTAACTGCATCCCTTAGTGATGTGCAAACAAGAGACA
Ps001037			E	Failed			CAACAACATTCAAGCCAGACTCGCCATCATTTTTAACACCAACTAGCAGCTCGGTGTCTTCTCCAGCTGTAACCAATTTTGCAATATTTTTCGGAAACAC[A/G]CTTATAGTATCAATCCCCGGAGCAGCAGAAAAGGTTCCAACTCCATCAAAGTCTTGAGCATCATCACCAACAATGCCAATATCACTTTCAGTAGTCTCCA
Ps001038			E	Failed			TGATGGACTCGGTAGGAGGAGGAATCAAWGCGGAGAGTGCTTTACTCCCGTTCCTGATGCCACCTATGCATACGGTGTCGCCCCGGCCGTGCCAAGTGCC[A/G]TCTTGAACGTTGTTAATCTCTAGTGTTCTTGACTCCTGACACAATGTACAACAAGGACAGACAAAATGGTAAGCACAATCGTCCACCGAACTATCGCTAC
Ps001039	LGV	149.2	A		AF	0.29283	GCTTAAATTGTCCATCAGGAGGCACAAATGAAAGAATTTGATTGGATTCCCAAGGCCGAAATCTAACACRGGGATGGAACCTCACATCATCAAGGATTGA[C/T]GGATTCACAAATGAAAGAGTTAAATCAGGTARACCTGTGATGTGGGAGTTTACTTGAACCTCGCCATTAATCTCACATTTCACCAGAACACCATCCCTGT
Ps001040	LGIII	72.9	A		D	0.362084	GAGCTGAAGTGGCGAAAGATGGACGTTTGGTTGAGCAGTTGCGTATGGACAACAAACCGGTTCGTGGGAGTGGAATTGAAATGTTTGCCATTCTTTTTTC[C/T]TCGCTTTCTAATTTTGGAACATTCAGAATTCAGACCATCCGTNNNNNNNNNNNNNNNNNNNNNNNNNNNNNNNNNNNNNNNNNNNNNNNNNNNNNNNNNN
Ps001041			E	Failed			NNNNNNNNNNNNNNNNNNNNNNNNNNNNNNNNNNNNNNNNNNNNNNNNNNNNGGCTTCTTTAACAACAGAATTGTCGATTGGTTGAATAACAGCACCTTT[C/T]TCAAATAGAATATTCAAGTGCGGTGTAATAATAACCATACATAGCACAAAGCCCAGTGGAGACTGGCTTTATTTACACAAAGCACGGCCTTCAGAGGTTA
Ps001042	LGVII	31.9	C	Scattered allele	AE	0.375	GAATCAACTATATGACAAGTACAAACACAAAGGGTTTGAGATTCTGGCGTTTCCTAGTAATCAATTTGGTGAGGAAGAACCCGGAACCAATGATCAAATA[C/T]TGGAYTTCGTCTGCACTCGCTTCAAATCAGAATTCCCCATCTTTGATAAGATTGAAGTGAATGGAGAGAACTCTGCTCCTCTGTATAAATTCTTAAAGTC
Ps001043	LGIV	0.7	A		B	0.301453	AAATCGACTTTTTTGTATGTTCTGTAAAATTTTAATACAAGACTTATACATCATCTATTTGCTTCTTCTTTTTCCTGGTACATTATTGTATGAACGAAGT[C/T]TGCAACAACATTGGTTTTATGCAACACTTGCTGCCAGTCATGTAATATTCACAAAGATTTCTTGAGATTCATAGATTTTTTCAATTACAAAAAAAACNNN
Ps001044			A		AH	0.057589	CACTAATTTGAAGTCTTTGCAGTAATCAAATTCTTTTCATACTCATTCAATTAAGTTTACAATGGCCACAGAAGAACCAATCGTCGCCGTGGAAACTGTT[A/C]CCGAACCAATTGTCACCGAGCCAACAACAATCACCGAACCKGAGGTCCCGGAGAAGGAGGAACCAAARGCTGAAGTAGAGAAGACTAAGAAAGCCAAAGG
Ps001045	LGI	75.5	C	Scattered allele	A	0.117222	AGAAGCCAAGCTAAAGTGATAGGAACTATAGTATCAATGGGAGGAGCATTTGTTGTCATATTGTACAAGGGTCCACCAATCTTCAAGATACATTCATCAA[C/G]TTCTTACAACACACTTCAATTTTCACCAAATTTGAACTGGATTTTGGGAGGGTTGTTAAGTGCTGGAGATTCTTTACTTTCATCCATATGGTATATATAT
Ps001046			E	Failed			AGTCTCTTTTACGGATCAATACAATATGCGGAGTCTAAATCAATGATATTTCTTTTCATTTATGAAAGAAACCTCCTGCAGCCTTTGCAAAATCACCAAG[G/T]CCATGGCCATGTCCACCTGATTCTCCAYCGTCGGTTTTGGCAGTATCATCGCTTTTGTGGTGATCYGGTTTGGAAGTTGGATGATCAGCAGTTGCAGCGG
Ps001047			E	Failed			AAACTAGACTATTTCTTCGAAGCAGTGGAAAACCGGTATTCATGTATAGTATGGGAGGGCTTGCGGAATACTGTGTTGTGCCAGCAAATGCATTGGCTGT[A/G]TTACCAAGCTCAATGCCRTATACYGAGTCTGCAATTCTAGGATGTGCTGTTTTTACTGCTTATGGTGCYATGGCTCATGCGGCTGAAGTGCGTCCRGGTG
Ps001048	LGVII	102.3	A		A	0.179433	GGATCCAAATTCCACCGACATCGTCCGCGAGTTCCCTCGCCTCTTCCGTCTCTACAAAGACGGCCGCGTCGAACGCTTTCTCGGCACAGAAACCACTCCA[C/T]CCGGCACCGACGAATTAACCGCYGTTCAATCYAAAGACATCACCATCAAMACCGACACCGGCATCGGAGCTCGTCTCTATCTCCCACCAAACGCCACTCC
Ps001049	LGVII	128.9	A		F	0.37183	CGTGGATGTGAGAAATAGTAGTGGTTTTGAGTTTGTAGGAGAATCGAGACCTTTGCTTCATGATGATCTAATTTGCTGAGTCAGTGAGTGAGTTCACTCG[A/G]TCTTCATGGATCGGCTAAAAGATTATCAGTTATCACTAACTTTTTTTGTTGTTATTTTTGGGTATTTTTTGTCCCAATGATTGGTGTTAGGTGAGTTTGT
Ps001050	LGVII	14.9	A		AK	0.367364	TTATATTTGCTTTCCTCCATTCTTTTCTTAGGTTCCCAAGTAAACCAGCCTTACAAGCATTACAATTGTAGCATAGCTGGTTCTGATCATTGTTCCACAT[A/G]TTGCAATCTGAATCAGCCATGGGATTCACTGGGTTTGTCCACATTATGGGACTCACATAATTGTATCCACAGACAGTTGGAGGTTTGCAACATCCTGACT
Ps001051	LGII	193.5	C	Scattered allele	A	0.239198	CACACAAACTCCAAGGCTTCAATATGCCAAACCTCGTATTCCTCTCCCTAACTATCACCATTTGTCTTTCCATTTTCCACACCAACTTCCATGTACAATC[C/G]CTCACTTCATCCTCAGACATTCAAGCTCTCAAAGCCTTCAAAGCCTCCATCAAACCCTCTTCAATCCCACCCTCATCATGCATATCATCATGGAACTTCA
Ps001052	LGI	112.9	A		AB	0.345679	GGATCGAGGTTTGAGTTTTGAGAGATGAGAGAGTACGGGSATTCACAATTTCAAGATCACAATTTTTTCCTATCAGAAAAACTTAGGGTTCGCGATTTCC[C/T]AATTTTCACCTCAAAACCCTAAGAATCGCCATGTCTTCCCCAAGAAAGATCACTCTCAAGAGCTCCGACGGCGAAGCTTTCGAGGTTGACGAGGCGGTGG
Ps001053			E	Failed			ATGGAATCAACAGAGGGAGGAAATTTGGTGCTGTAGAAAAAGTAGTCGAAAGGAGACAAAGGAGAATGATAAAGAATAGAGAATCAGCTGCGAGGTCACG[C/G]GCTCGCAAACAGGCCTACACTGTTGAACTAGAGGCTGAAGTTGCAAAACTTAAGGAAGTAAACGAGGAATTACAAAGAAAACAGGCAGAGTTTATGGAAA
Ps001054	LGVII	125.3	C		E	0.272096	ATGCCGATGTCACCCCCAGAACCGCTGAGAATTTCCGTGCTCTCTGCACTGGCGAGAAAGGAGTCGGTCGTAGTGGCAAGCCTCTCCACTTCAAGGGATC[A/C]TCCTTTCACCGTGTGATCCCTAACTTCATGTGTCAGGGAGGTGACTTCACCGCCGGGAACGGCACCGGAGGAGAATCGATCTACGGTTCCAAGTTCGCTG
Ps001055	LGVII	219.8	A		AQ	0.373721	ACCGGAGGAGATGAGAGAGGGTGTTGATGAAGACGAGGCGAACAAGAATCTCTTACGGTTCAGAAGAAACAATAAAGTAAGAACAAGAATAGCAGAGACA[C/G]CATAGAAGTTGGATGATAGAGTGAATAAYAATAATATCGTTTTCATCTTTCTCTGTTCCTCCAGAAAGAAAGACGATACTGCTCAATTTATTTGTATTCA
Ps001056			E	Failed			TTCTACTATCTCTCTGAGGCTGACTTCTAAGGGAATAAATTCAACTCCCAATTTCTTTGCCTTCTCTTTTGAAACTTGAAATGTTTGCATCAAAGGCTTA[C/T]CATCTGCACACTTGTTTGGAATTTGCAATGTTGGATACATATSACTYAAAATCTTAGTAAGTTCAKAGAAATGTATCACTCTTTCAACCAAACAATATCT
Ps001057	LGIV	6.3	A		A	0.328873	TCCACATACGCAATCTTTCCTTCTCTTATAAGAGGCAAAACAAACTCCAAAAACTTTGTATAAAGATGATAGTACTCAAATACAGCAAAACCTTCCACTC[G/T]AACCCTCTTATATATGATATGTGCCAAATTCGTTACACCTTCRGGTTGATCAAGATTATACTGTGAAATCATTCCACACACAGGTATGCGACCRTGGACT
Ps001058	LGII	4.4	A		A	0.254913	TAAAAGCTTGCTCTCTTCAGAGAAGTTACAGTAATAGAAGAACCCAAAGCAGAATTCCCAACTTGAATCTCAAACGAATCATACCTAAGAAAAATTTCCA[C/T]AACCAAAAGCCTAGAAACCAACGTAACAAAATCTTTCCCAGCACATTGCTTATTACCCAAACTCGGTGACTCCGTTTCCGGTCCATTAGACCAAACCACA
Ps001059			E	Failed			TCCTTCGTTCTCCTAATAGGTATCGTCCCTTCCGGACACTTACCACCAGCATGCCATAGCTGATTAATGGGAGTRCTTGATTTTTCTTTGCTTTCATCCA[A/G]CTTGTTCTCYTCAAAAAGCCCTTCAGGRTGAAAATCAGGTCTCATCAGAATTTTGTGATCTTTGAGAAAAGGATGATCAAAAGCTGGTTGCTTTGAAACA
Ps001060	LGVII	53.4	C	Scattered allele	AC	0.355303	GTCAAACAAACTAAAAACATACATAATAATCATAAAACACTGATAAACACATTATTATCATTCAAATAAAACAAACTCATTAAAAACACACATAAGAAAT[G/T]TATTCCAATAAAACAAGTCAAACTAAATAGTAGGAGRAATGAGATTGTTTTTTCCTGYGGCCTTGGATATAAAAAGCTTTTGAAATTTAGAATCCACGTT
Ps001061	LGI	67.1	A		AR	0.365426	TCGAAGATCTCGGCGGTGAAATGAACGCTTTGATCTTCAACGGCACTTGCGGCGATGCGGTACGATCGTATTCTTCGATTAGGTTGACGAGATCCTCGTC[A/G]GAAGTTATGGAAACCAAAGCGTCTAGATCTTCGGCGGGTAACTGGCAGCGGAGGTGCGTCACGGATGAACCACAGAGTTCTTCCAGCTTCGGAAGCAGTT
Ps001062			E	Failed			TCAGTTTAAACTTTAATGATCCTATGTAAGGTGTAACTGGTAATGTCAATGAAACATTGTTGATAGCCCATTTGGTGAAATTACCGATCAAGTTTTGTGT[A/G]TTGAGGAGGAGAATTTTCTGGTGTGAATATTTTGGTGGCTGCGGTGTTCCCATTTTGGAAATGATTTGTTTTGTGAAGGCTTTGCTACGGTTGAAATCGT
Ps001063			C	CNVR	AG	0.12606	TGCAAATGTGTATCCRTACTTTGCTTATATCGGAAACGAACAAAGCATTCATCTTGATTATGCTCTTTTTAATCAACAAGGAAACAAYGAYGCTGGTTAC[C/G]AAAATCTCTTTGATGCTCAGTTAGATTCWGTATATGCTGCTCTCGCGCAAGTTGGGGGATCGAATTTGCAGRTAGTTGTGTCTGAGAGTGGATGGCCATC
Ps001064	LGI	105	A		AR	0.368247	TTGGTGAATATGTTGATTTAATGCAAGATCTGATCCCTGGAATTAAAGATGGTTCTGTTAGAACTGCAATTGATACTGGTTGTGGGGTTGCTAGCTGGGG[C/T]GGTGACTTGTTGGATCGCGGCGTTCTAACGATTTCTCTTGCGCCGAGAGATAACCATGAAGCTCAGGTTCAATTTGCTCTGGAGCGYGGTATCCCGGCAA
Ps001065	LGVII	58.6	A		AC	0.329881	CTTTTAATGTTCATTTGGAGGAAGAGCACAAAAACAAAGGAACCAACAAGGTTGATGGTGCCAACTATGATGATGTTGAGGAAATTGTGCTAGATGAAGA[C/T]GAAGAGGAAGAACACAAGGTGGAGTTGGATCTTGGTCCTCAGTTTTCTCTCAAGGAACAGCTTGAGAAAGATAAAGATGATGAAAGCTTGAGGAAATGGA
Ps001066	LGVII	119.3	A		B	0.346923	AAAGTGTAGTAGGAATTATTTTAAATTATTCTTTCTTTTTAATCTGTCAATTTATGAGCATTTTTCTAACGTGTATTTGATGATGCATTATTGCGGTGCC[A/G]GTTAATTCGAAAGATAGTTTATCAAGAATGCAGGCAATGTGATTAGATTTTTATTTAGTAAAAACTTTTNNNNNNNNNNNNNNNNNNNNNNNNNNNNNNN
Ps001067	LGI	117.3	A		E	0.34439	CTTCGTCCTGCATGTAGTGTTCCTCGCCCTTGTAAGCAGACTGGCCTAAAGGGATGCAACACTTATCTTTAGGTAATTGAAGATAGCGAGTAGCAGCTCC[A/G]AATGCAAAATTATCAACGCAAACAAAATTAGGACCTGCAAAATCCAAAATGACCCCATCCTCTCTGCAGATTCCAATGTGACCAATGAAAGGAATGAACC
Ps001068	LGI	110.8	A		AH	0.328873	CCATCGAAAAGCGCACCCTATCCATCAACCACGAATTCCTCGACGCCTCGCATGCTGCGCAACTGGCTTTGGATAGCGTGGAGAATGAGGTGRATTCRCT[C/T]GCTGAATGCTGCGACAGGATAGCAAAGGCTTTAAACAGTTGTAGTGCTAGCACCGGTGACATTATAAGTACCACAGAGAGGCTCAAACAAGAACTTGAAA
Ps001069	LGIV	65.6	A	CNVR	AM	0.324865	AGACAGTGAATTTGGAGTCCTGAGAGTGTTTTGCAAGGCTAGGATTTACATCAGGAAAGCAAAGGAGGTGTGCGGCTGAGCAGAATTCCGGCAACTTTGT[A/G]GACAGTGTGTTGTCAGCTATGTGTTTGGCAAAAGCGGTTGCGTCTGCTGCGCTAAGTGGCGACGCCTTGGAAATGATGAAGGATGGTTTTGGCAGGTTGT
Ps001070	LGIII	99.7	C	Scattered allele	X	0.279474	AGAACAGAGAGAAGAAGGCGAAGATGACAACCAGATTCAAGAAGAACAGGAAGAAGCGAGGTCATGTCAGTGCCGGTCACGGTCGTATCGGAAAGCACCG[A/T]AAGCATCCCGGAGGTCGCGGTAACGCTGGAGGCATGCACCACCACCGGATCCTCTTCGACAAGTACCATCCAGGTTATTTCGGTAAGGTTGGTATGCGAT
Ps001071	LGVII	47	A		C	0.303065	AATGCAGAAATGTAAARTCATGTTYATAGACATYAGTAACAATATTACAGTGATTRTTTCAAGYAATACTTTGGAATATTTATAGGATTGTATACTAACA[A/G]TTAGTACATTATAGGAATTCTCGGAAAAAACTATTGAATTTGTCTGTTATTCCTATTTCTGTTTRTGYTTGCTTTGCTGCATCAGTTTATTGTTAAGGTC
Ps001072			E	Failed			AATTGGCTACACTTTCTGGCTTTGCCGAGCCCTTGGGTGTTATAATTGTAGCCTATCTATTCCCTAGCAGCTTAAATCCTGAGATTCTTGAAGGTCTACT[A/T]GGTTCAGTTGGTGGAGTTATGGCTTTTCTGACCCTTCATGAAATGCTGCCATTGGCTTTTGATTATGCTGGACAGAAGCAATCTGTCAAGGCTGTATTTT
Ps001073	LGVII	55.3	A		AH	0.182322	AGAAGACTTTTCATTCAAGAGTTGCAGCTATTTTTGGTGAAATTGAAACTGAGATTGTCTCTGATAGACAGAAGAAAGAATCAGCCCCTCCAGCCGTTCT[G/T]TTCCAGAATGGCTCAGAGAAAACAATGTACTTCTTGGCTGAGGCAGTGCATCCTTATGATGCTGAATCAGAAAATGAACTGAGCTTTTCAAAGGGTGACT
Ps001074			E	Failed			CATGGTTCGGATCCAGCTTTTGAAAMCAACAACACGCCTTCACCTGCTGTTGTTGTGCCTACTGTTTCTGCAAGCTTTTCTAGGCAACAGTCTAATGAAT[C/T]GAGTGTTGGTGTCTCTCCAAAGACGAAAGAGGGTAGGGTTATATAYTACCATGTTGCTGAAGATGATAGAGAGGTGAGTGATGAAGGTGTGGAAGGATAT
Ps001075			E	Failed			GCCTATCTCAATGTACAGATCTCACTAATCACCCATTCATCTTCACACAGCAAGAGAAGGCGAGACGGATCCAATCAGGCGGAACCAAGTTGCTGAGTTT[A/T]AGTATTGCAAAGGATGAATATATATTCCATTAAACTCGATCACCGCCATCTTTGGAAACAGTAGAGAGAACTTAGCAACCATTAGCAACCCCATTGGGTA
Ps001076	LGVII	135.5	A		F	0.37183	TCGTACTCTTCTTCTTCTTCCGATGCTTCTTCTGTGGAATTCGGAGATGAAGCTCCAATTACGGCGGAGAGGGGAGGGGTGTAGGAAAAAGCGCGGGAAG[A/T]AAAGGAGGGTGTGGATAAGAAAGAGAGGGGAAGGGTTTTGGGAAGAGGTGCATGACGGTGAAGTTTTCGAAGGGTAATATTGGAAGAAGGAAGAAAGAAA
Ps001077	LGVII	162.5	A		E	0.263726	CGCTTGCTGTGTTAATGGGGCTCGGAATGTGGACTCTCCCCGCCTCTCCTCGATGGTTGCTTCTCAAAGCAGTACAAGGAAAAGGTTCTTTTCAAGATTT[A/G]AAGGAGAAGGCAATTGTTTCCCTTAGCAAATTAAGAGGCCGACCACCCGGTGACAAAGAATCTGAGAAACAGATAGAAGAGAGCATCGTCTCATTGAAGT
Ps001078	LGI	141.8	A		AB	0.325241	AACGTGGATGAGAGTGTTTACACAAGGGTACCTGATCCTAAAATAGGCCTAACCAACAAAGGAAAAGTTCAAGCAGAGGAATGTGGTCAAAGAATCAAGA[A/G]CATGATTSAGAAAGATGGTGATGAAAATTGGCAACTCTACTTTTATGTGTCTCCATATAGAAGAACTCTTGAAACTTTGCAAAGCTTAGCTCGTCCTTTT
Ps001079			A		AG	0.154179	TCTGTGGTTTGTCCTAAACCTCGTCGGTATCCMTCCATCAACAGACCCTTCAGGCGTCCTTTTAGCTACCAATCTGAGATTGAAGATTCAGGAGTTGGGG[A/C]AGAACTTCTTGACATCATTCATCCCAAGGGCTATACGGAGAGACCGGTGTCGGCGGCAGATAAATTGTTGGCATCATCGCCGCCGTATTTCATCGGATCT
Ps001080	LGVII	31.9	A		AE	0.334586	AGTAACAAACCATTACCATGGCTACTATCTTCCGAGTCGCTTCCTCCACCGCTCCTCCRCCGCATAACTTCCGTCTACGGAAAACTCCCGTTTCTAACGG[C/T]TTCTCTTTCTCGTCAATTTGTTTTGACAGGAGAATTGTTAGCTCCGGTGGCCGTAGATTSATTGTTGCTGCTAGTCCTCCAACTGAAGACGCTGTCGTTG
Ps001081	LGVII	99.3	A	Scattered allele	AQ	0.375	AGCGGAGGGTGGAAGCCATGACGAATTTGGGAGATCTGAGACTGGCCATTTGAGGGAGGGAGAAGGAGGAAGTTTGAGTAGGGAAAGGGGTTGTTACTCG[C/G]AGAGCCATTGTTGGATTCGATTGAAGAATTTTGTGTTTTTAGGGAATAACGCGGATTGAGAAAGAGAAAGAGAAAGAGAGAGAGAGTGTGTATGTGTATT
Ps001082	LGI	72.9	C		AR	0.374894	AGCACTTGATTTTTTCTCCACCTTCCACTTTAAGATAATAATTGAGAAATCTTACACTCTTGGTATGATCGGTTGAATAGAGACTCTCTCTTTCCTCTGA[C/T]GGCAGTTCAAAAAGGTTAGTAATGGCTTTCATCATTTTATGGCAAACCTGTTCAGGAACACCATGGTTCACAACTTGAAAGAAACCAAATTCCTCACAAG
Ps001083			E	Failed			NNNNNNNNNNNNNNNNNNNNNNNNNNNNNNNNNNNNNNNNNNNNNNNNNNNTCTGGATAAGTCCCGCGCCACAATTAACCAACCACCTCACCCCTTGTTA[G/T]GGACATAATTTATAAGGATTACAATGAAAGGTAGATGCACTGTTGCTACAAATGATGGTATAAGTTTTTTCTTTACAGACGCCATTAACAAATTTTTGTA
Ps001084	LGIII	116.6	A		AI	0.373639	ATTTCGATTCAGAGCTTCGTTTTGGAACCCTAATTCCAAACCCCTTTTGCAATCTTCTTGGTTGTTTTCTACATGGCWTGTTACTTCGGGTTCAAGCAGA[C/T]CCATGCCACGGTTTCGGCTGAATCAGAAGAGAACTGTGGCGAAAGCAATCAATTGGGATCAACAAAAGACCCCGTATGAAACTCTTGAATTGGAAGGAGA
Ps001085			E	Failed			GTCAGGAAGAGACGCGGCGGCGAGGAGTGCGGAGAGAGAAGCGGATTTGATGGTGCCGTTTTCGTGCTCCGCTACAACAAGAGTACTACCATTTCGAGAA[A/G]ATGAAATGGAGGAACGGAGGAATGGAGGGAACAAAACGGTGCGTTTGGTGATTGCTCCTCTGAGAAAGATGCGAGTGGCCATTGTGTGTTGTGTTGAGCG
Ps001086	LGI	75	C	Scattered allele	AT	0.289223	CRAAAGAGAGGATCGAGGCGGCTGATGATGAAAAGAAGACAGTAACCTATTCTATTGTTGAAGGAGATCTTCTTCAGTACTACACAAAATTCTTGGGACA[C/T]ATAGCTGTTATACCCATTGGAGAAGGATGTGAGGTGAAATGGACTGCTGAATATGTCAAAACTAAGCATGACATTCCTGATCCAACTATTGTCAAAGATT
Ps001087	LGVII	38.3	A		N	0.365426	AATTGGAGGTCAAGGAAATAGCTGATATAATGCTGAAGGAGGTGTTTGAGAGACTGAAAGTCAAAGAGATTGAGCTCTCGGTGACGGAGAGATTTAGGGA[A/G]AGAGTGGTCGACGAAGGTTATAATCCTAGTTATGGTGCCAGACCTTTAAGAAGAGCGATAATGCGACTTCTGGAAGACAGCATGGCTGAGAAGATGCTTG
Ps001088	LGIII	111.2	C		AG	0.124948	GGAGACAAGTGTTGGAAACTTGCCTGCCTTGTTGAGACCAGGACCCAAGAGACGGGGAATCTGCTTAATGACTGCCTCAGAAGCTAAGAAGGCATGGTAC[C/T]TCTTGGCTAGTTTCTTCACCAACTTCTTRTTYTTGTTRAGCTTCTTCAAAGCTTCAACATCCATMGACTCCAAACCTATTTTCTCTGCCTCTTCGACGTG
Ps001089	LGVII	4.6	A		A	0.179433	AAAAGTACAAACAGAATGATGTCAAGCAGCAACAAGCAAACATCGGTATAGGTCCATAAATCCATAGGAAGAGAGGAAACGACAAGTAAAATGCTCGCAA[C/T]CCGAGTGACCAAGAGTGACTTGCGCGATTCAACGTCTTAGCAATATATTCCATATACGCGTTTTTATCTCGGAGTGTAGGCGCGGTGATTAAAAAGCTGA
Ps001090			E	Failed			TGTCAATGTCCCCATTTATGAGTGCTTCATCTATYTCTTTTGTGAACAATCCCTTCCCACCTATGTCTGCRAGCGGTTGCGATAATATTTTGTCACCGGT[C/T]GTTTTAATTATTACAATTTTGAATAGCTCCTTCTTCAGCTAACTCTGTATGCGATGCCATGAGTTTGTCTCTTGTCTCATGCGCTTGCGCCAGAGCTAGT
Ps001091			E	Failed			NNNNNNNNNNNNNNNNNNNNNNNNNNNNNNNNNNNNNNNNNNNNNNNNNNNNNNNNNNNNNNNNAAAAATATAAATTGGTTAATTATTTTGTAATGGAAA[A/T]GWGAGAGAGTGAAGAAGATGTTGTGGGTRGACAAGTATCGTCCCAAAACCCTAGACCATGTTATGGTTCACAGTGATACCGCTCAAAATCTCAAGAAATT
Ps001092			D	Other probleme			TTTTGACKGTTACATCATCTTCGCCATTTTCCCTTATGGAGAAATGAAATGGAGAGAGTATGCCAGAAGTGTCTGTRGCAGCCCAACCAAAAGCTTTGAT[C/G]GGAAGTTCGSTTTCGTGTGATTTCGCCATTTCTTGTATTCTAGTGTGCTACTCTGTTTGGGCGTTCTGTGCGAGAATATATAATAGGTAGATAGAAGGAG
Ps001093	LGVII	57	A		F	0.374896	TTTGTTCCTCAACTCCTTCTTCAGGGATGTCTGAAGTCCACAATGTGAGGTTGTCCCTCAGAAGCTGCATAATCAATGTGCTGTCTTTGTAAGACTCCTC[A/G]CTCAGAGTATCCAACTCAGAGATTGCTTCATCRAATGCCTGCTTAGCAAGGTGACATGCCCTTTCAGGAGAGTTCAAAATTTCATAATAAAAGACAGAGA
Ps001094			A		A	0.298126	TAATCACTATTGTTTACCAGCTTCTGTTTTTCATCATCACTGCACTTTTTAAATTCGACAAGGTCACTGATTTTGCAGGAAGTACCAATTTCGTTATAGT[C/G]GCTGTATTGACCTTAGTWCTCAAAGGCTCATGGCATTTTCGACAGATAATCCTCACTCTCTTTGTTGTATTATGGGGTCTTCGCCTTGCTTTTTTTCTCT
Ps001095	LGVII	39.6	A		N	0.374583	AGGGCGGCCAAACAAGATCACCACCAAACACAAATTTTGAGCTTAGTTGAAGATTAGGTCAATTCTGTTATTCGATAGCACTTTCTTTGCAATTTTCTCA[C/T]TCACTTTGTGACAGATGATATGCATAAGGAGTATAGATAAGATATTATGCGTAGTGCTGGTTACTTTGGAGACTTGAGTTTTTATAGCTAATTCAGATTG
Ps001096			E	Failed			NNNNNNNNNNNNNNNNNNNNNNNNNNNNNNNNNNNNNNNNNNNNNNNNNNNNNNNNNNCTCCATAGCTATCTATAGCTCTGAACCCTCTTTCCRAAACGC[G/T]GCCAGCCACTGCTTATAAATTCAATACATATTTGCAAGAAATAACTAATAAAACTACAACATATTTGTATTGGCTTATCATGCCTAACATAGGTATCACT
Ps001097			B		AC	0.281704	AATCCGAAACAACTTGGATCGGAATCSCACTGAATACAACCAACTTCCCGTGAAAACAAAAAATTCCCCGGATAAAACTTTTCATCGGCCGTCGCAAACA[C/G]CGAGAATCGCATCGCGGTTCTCAACTAATGGCTAAAACAAATAAGAAGCGCGCAGGAAAATSTCCTGGTAAAAGAAGCGATRCTTCACATTGCCTTGTYG
Ps001098			E	Failed			TTGCTAGACTTCGCAGTCAAGAGGACGAGTGATTTCTTTTTGCAGTATGTTGAATTATTTTTGGTTTCGTTGTTTTTGTTTGAATATGGAAGAAACTCTT[C/T]GGAATGGCTGTTTSATGAGTTAATCTGTTTTAATCCTAGATATTTTTGTATTTGGCTACTTAAGTTATATTTTGATTCYRGTTTTTTGACACAATTTCTT
Ps001099	LGI	128.7	D		E	0.314033	CAAGGGTGACTCTCATTCCCCAAACCCTATTCCTCTCTTTCCGTTTCCACGCTTTCTCTTCTCTGACTTTCATTTCAGGATTAACGCCGTCGTTTCGCCG[C/T]CGATCATCGTCTGATTAAGAGCAGTGAAGAATAAACTGATGGCTAACATGGATGGCAAATCACTCCTGAGTCCTAAGAATTCCATTCCCATACCCCCTCC
Ps001100	LGI	114	A		AH	0.294487	TCTTGTCAATWCCGTCMGGAACTATCCCAATAGATTGTCCTTCTCTGTAAGGAACCTCTCCCTCAGTGCTGAAAACCATGTGCCAAGTTTCACCAGGTGC[A/G]TCATCACCAGTGATCTTTGTGTTGAGAAGACACCTCCCAACGTATGGTTCCTTAGGTTTGAACTTGTTCACAACAATATTTTCATCTTGTTTCTTTGAAT
Ps001101	LGVII	127.4	C		F	0.364371	TTTCTTCCTTCAATTCGTTCTTCCTTCARCCATGAAAACCCTTCTCCWTTTTTGTCTTCAGCTTCGCTTTTCGCTATGCAACCTAAAAACTCACTTTCTC[G/T]TCTCACCGATTCTAAGAGCCCCGTAATTGAATCTCAACCGCTCAATCACATCAATGCCGACGCTGATTTCAGAAAACCAAAGGGAATAACAGTTCAGACA
Ps001102			E	Failed			AACTGGGTTTTACGAATGCGGACACGGGACATGCGATAAGAGTGCTTAAAAGACTTGGGCTGGAGGACTGTTTTGAAAGAATTATAAGCTTTGATACTCT[C/G]AATTCCTTGGACGATATCAGACCTCCTGATGACAAAAATGGCGAAGAAATTTTTGATTTYTGCGAGTACACACGCCGGCCTGATTCTGRTATGGTGCTTC
Ps001103	LGVII	101.8	A		AP	0.363257	ATACGGGGGKACGCCCTAGTTAATCACTCAGAGAAAAAAATAGGCGACGTTTCCATTGATTCAGCGTGCACGAACCACAATGCTWTCTTCCTCATTTTCA[C/T]TCAAGCTACGAACAAATTTCGCCTATGGCAACTACTTCTGCAAAACCTTGAGTACCTCTGCTCTTCCAAACGACTACGGTAGATTCCCTCATCAACCTCA
Ps001104	LGVII	113.7	A		B	0.343097	TTCATTTTACTTTGTTTACATCAACACCTCGATTTGACTTAACATCCATGCTCCCGATGTGCTGTCTCGAACGTGAAACAATATTGCTTTTTTTGGCAGA[A/C]TTCCTTGAAGATGAAGTAAAGAAAGCATCGGTCTTACCAGTTCCATTATATGCTGCAGCATGTATGCCGCCGTCTTTATTGACATTACAACCAATTCTCC
Ps001105	LGI	101.6	A		W	0.29283	TTCCCTCCCTCTCCCTTCTTTACTTCTTCTCAAAACTCTCTCCTTCAAATCTCTCCCCCCCTCTCTCTCTTCAACTAAAACAAACACACCATTCACCTTC[C/T]CACATTCAAACCAAACATAACACACGAATGGCAATTGAAAACCAAGACAACACCTCTGTCAGAGAAAATCAAACCAAAAAACAGAAGAATCATGGGTGCT
Ps001106			C	CNVR	I	0.374307	TCTGCAGACGGAGGCTCTCAACTGTTTTAGTGAGACTGAAATTTGCGGAGCATTTGAAAGAAGCTGTAACGTATATTGAGCAGGGGCATGTTCGGGTTGG[A/T]CCAGATACAATTACAGACCCAGCTTTCCTTGTAACTAGAAACCAGGAAGACTTCATTACATGGGTGGATTCGTCTAAGATAAAGAGAAAGGTGCTTCAGT
Ps001107	LGII	184.9	B		AQ	0.326345	ACATTTCTCATTCACATTTTCTTTATTCATTTATTGAATCCAAATCACATGCAGGATCTAAAATTTAACTGAAGATCCAAACAACTAAACACTAAACCCA[C/G]TTAATTATATATAAACTTAAGCATCAACAATATCCTCTGATTCRACAGAAGCCAAAATAAGCTCTGGTTCTTCCCTACCAGATTCACATGTTCCATCAAT
Ps001108	LGVII	161.7	A		AM	0.35215	CAGATGATTTTGTGAGGAAATACGGGGGCGATATTTCTCCGATTGTTACTCTCACGGTTCCTGACGGAAGTGTGTGGCGTGTAGGATTGAAAAAGGAAGA[C/G]AAGAAATTTTGGTTTCTCAATGGCTGGCATGAGTTTGTTCAAAACTATTCCGTCGGGGTTGGATACTTGTTGCTATTCAGATACGAAGGAAAGTCGTCTT
Ps001109	LGVII	135.5	A		A	0.0921462	TGGCAAAGTCACATAAAAACCACGGTTCTCTCAAAAGAAAAGAGATTTTCATTAACATATACATCATTCAATTTTTCATTATCATACAAGAAAGTGATTA[A/C]CACATATTAAATGCACATTTGATTAAAATTCATCAAAAMCTAACAGTTAAACTAACCACCAACCCAAATTAATGTCCTAATTAGAAATTAGAAACAGTGT
Ps001110	LGI	114.9	A		AH	0.346923	AGAAACTTCCTTTGGTCCAATCCAAAACAAATAAAACTAAAAACAAAAAATCGATAAATAATAATAATAGATCTATAATCTCTCTATTATCATCTTCTTC[A/T]TTCTCATCACATACTCTCGTAAAACAATAATGGCTGGTTTCAGCGGCGATGAAACTGCTCCTTTCTTCGGCTTCCTCGGCGCCGCCGCTGCCCTAATTTT
Ps001111	LGVII	60.7	A		B	0.359557	CAAAAAAGGGATTCTTTATTGCAGAGTCTAATTCAGATCCAGCTGAATTCAGAACTGGAATCTCAACCTTGTCCCTAGGCAAAAACAAAACTTCACCGCC[A/T]TCGATTTTCTCAAACCCGCAAATTTCAAGGAATTCAATGCCTCCTTTCAAAGCACCAACTCTTTCCTGAAAAGCTGCATTACTAAGGCGAATCTTCCTGA
Ps001112	LGII	159.3	C		A	0.132503	ACTTCACTTCACCGCAAAATATCTCCTAGGTTAAATGGCTAGGATCAAGCCTCAGGCTCTGTTACAGCAAAGCAAAAGGAAGAAGGGACCTTCTCGCATT[A/G]GCGCGGCCAGTATTATATTTTATGCTTTGGTACTTGTCTTGGTTGGTTTTTTCCTTTTGGCTACATACAGACATTGGTCCAACAGATCAAGATTGCAATT
Ps001113	LGI	76.6	C		AG	0.039184	CATTGCTACTGAAAAGGAGCTTAAGGATACTGAAAAAGAAGTCCGAAAAGAAGTTGATGAAGCCATTGCTAAAGCAAAGGATAGTCCAATGCCTGATCCA[A/T]CTGATCTATTTTCCAATGTATATGTTAAAGGATACGGAGTTGAGGCATTTGGTGTTGATAGGAAAGAAGTGAGAGTTACGTTGCCATAAATAGGACATTT
Ps001114			A		E	0.283856	GGGATGGCTCATGGCCGCTATCTATTGCGGCGGTCGAATACCTCAAATATGGTTAAATATTAAAAGAGGGAGTGTTGAGGGGTTAAATCCTCTCATGTTC[A/G]TCTTTGCAATGATTGCCAATATCACTTATGTGGGAAGTATTCTTGTAAGAACTACAGAATGGGAAAGTATCAAAGCTAATATGCCATGGTTATTGGATGC
Ps001115	LGVII	57	A	Non consistent on 1 Ril population (JIxDP)	AG	0.203637	CATATCATAAAGTTCTTTCTGTTCTTCTTCATCTTCATTTCCATTACCTCTCTCTCATTTGCCTTGTCTAGTGAGTACTCACTTTCAAGCAATAGCAACT[C/T]GGACAAGTTTTACTCTTCTGATGAACAAGTGTATGAACTCTTCCAGCTATGGAAGAAAGATCACGGGAAAGAGTATGAAAACTCTGAGGAAAACGCAAAG
Ps001116	LGVII	115.8	A		C	0.336824	TGGTGGGTCATGGCGGAGGTGATTGGAGAGGATCTCGGTTCGCCGGGAGATGCGGTTGGTGTCCATGTTCAGTGTTCAGAGACGGTGGTGGTGGGAATTG[A/G]AAGATAATATTGAAYAACGAAACAGAGATGTTTTGGATATGGAAAATGTAAATGTTAGACCCATTCCTGTTTTNNNNNNNNNNNNNNNNNNNNNNNNNNN
Ps001117	LGI	15.6	A		A	0.185697	GTTTGCCTTGTGAAGTAGTTTTAATGGTGAATAAGAAAGGGTTATTGCTTTTGATGAGATCGTGTAGAAGTGCGTATTGAAGCATTCTGCTGATAAGTGC[A/G]CGTTTTTGGTCTTGAGTTTTAAAAAACCTGGTAACRGAGGAGTGTTGTTGGGGAGGAAGGAGGGAGAGGGCGATGGAGAATTGATGGGGTAGTGGGTCCC
Ps001118	LGIII	17.5	A	Non consistent on 1 Ril population (ChinaxCam)	AB	0.374348	ATACTCTATCCATTGATAAAATCCAAAAATCCGAACCCTTTCTGGTTTGGTCACGACGATCTAAAGAATCTATTTTCTTCGTCGATCCATTACAAAACCT[A/G]TTCACACTCAACTTCACTCACCACGATTCAATTGTTTCTTCATTTTCAATCTTCCTCACCTTGTTTCAACGATAAGGAATGGCGACTCCGGTCGAGCCTC
Ps001119			D	CNV L+R	U	0.342796	TAGCTTACTCAAATGGCATTAATGGAGGAAATGACAAAAGCCACTCACCTCCTAATGGTTATAGGAAAAGCTGCTGGTATGAAGAAGAGATTGAAGAGAA[C/T]CTTAGATGGTGTTTTGCTCTCAATAGCATCTTGCATACAGGAGCTAGTCAGTATCAAGACATTGCATTGTTGGACACAAAGCCATTTGGCAAGGCATTAG
Ps001120	LGVII	5.3	A	pb parental relationship ChxTe	W	0.373294	CCACATTTTACACGAGGGAAGATCCCACATATTATAACAGATACTAGATACTGCGAGGAAGATTTGCCACATCTTGTTTTTATATTTTTCCAATCAAACT[A/C]AAACAGAATGGTCTTCGAATGGTCTACGTTACAAGAAATTGATTTGCACATGCCTATATTCTTTTGGCCCAGTGTATATTGCCACTGAGTTCTGCTTTGT
Ps001121			E	Failed			TCTATCTTKTAGTTGTAATTTCTATTTGTTTGTCGTAACATTAAAAAGCATGTTCATAACAATGAGCATAATAACATACTACAGAGATAAATTAAATCCA[A/T]CAGAGGAAACTAGGAACTATATCTATTTCTACTATTCAATTCAAATAGAATACACAATTTTCAACTGCATCCAATAAAATATCACTCCCATGCATGTAAT
Ps001122			E	Failed			AAGGCGGGGTGACTGAATCGGGGTTTGTCGCTGTCTCTGAAGGATGCCGGAAGCTTCACTATGTTCTCTACTTTTGCCGTCAAATGACCAATGCTGCTGT[A/C]GCTACCGTAGTCCAAAACTGCCCCGACTTTACTCATTTCCGCCTCTGCATMATGAACCCYGGCCAGCAAGATTACCTGACGGACGAACCTATGGACGAGG
Ps001123			E	Failed			CTGCAGATGAGCTGCCCTGGGTAGAAGGTGATCCAATAGACAAAAGATCCAAAAGAACATCTGTACCACTTTTTGATGCTTGGACCGTACCGGATTGTTG[C/T]GATGCTGGTGACATATCGACACCGAGAAGGTCATGAAGAAAATCGCTGCCAGAAGAGCTAGGTACTGGAACATCATCTGAACTTAGATCAAGTAGATCTA
Ps001124			E	Failed			GGTCTAAGAGATATGCATCGAAGCTAAGCGCTACAGAAAGCAAAGTTTCAGGTTTGGATATTGCAGAGTCAAGTTCGGACACTTCCAGTTCCAAGTTTGA[A/G]AGAGATGAAGCTAAAATCATTGCATGGGAGAGCTTGCAGAAAGCAAAGGCTGAAGCTGCAATACAAAAACTTGAGATGAAATTGGAAAAGAAGAAATCTT
Ps001125	LGVII	34.2	A		A	0.322236	TAGCTCCTGAYGATGCTTCAGTAAAAATGAAAAGACCCTGATTTTGATTATATGTCTTTTTATACAAACTGAACCAAACACTAATTACAAAACTTTTAGC[A/T]AGAAAATTTACTAGACAGTGAACAAGTGGAATCTTGTATCTAGTATGCAATAATTACATTAAGTCGCATATCAATCCGTATACTGTTATCAAAGCCATTA
Ps001126			E	Failed			TCTCGTCGATTGCAGAAAATTTTCAGCGTTCTGCAATTGAATCCGCACGTACTATGCAACACAGTTCTTCCACTCATTTTCATACCTTTCAGAAGTTTTT[A/G]CCRGAAGCAGTGTYGCAGTATAGAACTTATGAAGACGCYTTCTTCAGTAAAATTAAAGATGGCTTGATGGTAGCACGGGAGAATCCAGCTTTAGGTGTTG
Ps001127	LGIV	122.1	A		AH	0.235895	TTCTATGACAGAAAAAGAAACACCAACACCTCAATATTCTATACATACTTGAGTCTTGTATTCTATMGTTTGAACTAAGAAGCAACTTGGTTCAACATTC[A/G]TTACTCCAATATGGAAGTTTCATGCAAGATTTTGAGAAGATCGGTTTATGGTTTTCTTCAAAACTATCATTATTTCACTTCATCTATAGCTTTTCTTGTT
Ps001128			E	Failed			CCGTACTGCCCCAACGATCACGAGCGTCGAGGTTAGCCCTACGGCTGAGCAATAATTTAGCAACGTCGACGTGACCTTCACAGGCGGCGATATGTAGAGC[A/G]GTACGACCATCGAGATCAATGCTATTAACATCGATGCCTTCGTTAAGCAAATCCTCCACACCTTTAACGTCACCACGGCAAGCCATAAAGAGAAGCTGCA
Ps001129			D	monomorphic			AAAAAGGTTTCAAGAAAAAATGTCTGAATTCTTCATTGACAAAGAGAATGATATACCAAGATGAAGAAGAATACTAAGGGTGTTTTGTATTCATTATAAG[A/G]ATTATTATAACATTATTGTGAAAGTTATTGGGTGGGTTACTTATATTCTTTTATATAGGGGTATTTTGTTCATTTGGGTTGTAAATTATTTTTGTTTCAT
Ps001130	LGVI	126.7	A		D	0.31673	AATAAAAGAAAAGCTTYCGTTGCTGCAGGCTCTGTGTGGGAAACCAGAATGAAGAATGATCAAGTTAAAGGTGGAATCAAAGTCTTCAAAGAAGAAGAAC[A/C]AAATGCTGTTACTTCTAATTCTAGAGTTAAAAGAGCCTCAATTGTGCCCAGAAAAACTTGGACTCCAGTTCAAAAGAATTCAGAGGAACAACAGAGAAGC
Ps001131			E	Failed			NNNNNNNNNNNNNNNNNNNNNNNNNNNNNNNNNNNNNNNNNNNNNNNNNNNNNNNNNNNNNAACTTTTGATTCACTTCATTGAATGAACTCAATGTACAA[A/C]ATCAATACACAGAAGAGAGAGAATAGAATATGGAAAAAGAGAGCGCAGAAGCAGTCCTCAATTGTATTGACCTCTCCAAAGTCAATATTCAACAATCCGT
Ps001132	LGI	76.1	A		J	0.370562	TTTTAAGTTGRGACAGAATATATTACAGACCAATACTTCCAACAAAACTTCAACTGATACTTGTCCTCAAATGCAAAAATGTGACGGTGAATACAAGGGA[C/T]GWCCGAATCCCACACTGAACAAGACATTTATACTAGTAAAATTTCTCAGGTATGTAATTTCACATCACCTGATAATTGTTTTATAAAACTCTGGGATACA
Ps001133	LGI	76.1	C	Other probleme			CAAATTCAAAGCAGTGACAAACTCTTCATTCTCCCCATCACTTTCCCTTTGATCATCTGCATTATCTAAATCAGTTTCTTCCCAGGTACCTCGGGCAGAA[C/T]CGTYCATGTCARAATCCTCATTTGAATCTTCTTCRAAGGAGGGCAAGAGAGGTAGAGTAGTGTTGAGGATTTTTTCTTAATTTCAGAGAAGAAGAGGAAG
Ps001134			B	monomorphic			GAAATTAGGAGGTGTTTGGAAGTGGTGATGGGGAGTGGAGAGAAAGGAGAKGAAATGAGGAGGAATGCAGAGAAATGGAAGGGTTTGGCCAGAGAGGCAG[C/T]GAATGAAGGCGGCTCTTCAGATAAGAATCTGAGGGCCTTTTTGGATCGTATTGCTGAATCATGATAATTAGATATACGGCTGAAAATGCATAATTCAAAT
Ps001135	LGVII	42.4	A		B	0.273768	CATCTTGACCGTTCGTTTCAATCTTAGGCTTCGTCTCATTCTCAAATTGAACTTCCTCAGAAAACATTGATGATTCTTTTGTACTATTTCCATCGTTGTA[C/T]TTCTCAATCTTCCCTTTCTTGTTGTATATTCGACACAACACCCAGTCATCAAGTCTTAAATTGTGGTTATTTTTCGAAGCGGATCTATCAACGTTTGCAA
Ps001136	LGI	145.1	A		AH	0.225657	AGCCATCACCACTTTCAACTTTTAGTTTCACTATAAAAATAATACACATCTTAAATTTCATCATCATATTCTATTCTATCACTTAGTGAACTTCATCAAC[C/G]CAAAAAGAAAATGGCTGGTGTTGCTGAATCTGATCCCATTCCTCTTCTTACTCCATACAAAATGGGCAATTTCAATCTCTCTCATAGAGTTGTTTTGGCA
Ps001137			E	Failed			ACTCTATAAACCTTCCTCTACCAGGTATTTGAAAAAGCAATCCAGGAGTCAAGAGAATGAAGAGCACMACTGACACAAAAATAGGACCCCAATCTGCCAT[G/T]TCTTCTTATGTGTTTGTTTCTCTATGGTCTCTTGTTTTAGTGTCTATTTAAACTATGGTTGTAATGTTTGTAAAGACATAATGACATAAAAAAGTTGAAA
Ps001138			E	Failed			ATATTTACAGTATGAGTCTTGATTTAACAATTATTTTTGTTACAAATGAATATACTTTTTCAAAACAGGCTAATATATGCAAGGAATAGAACTTCCTAGG[C/T]CCAGATACAAACAACTCCATTCTTGTCGGMTGAAGCTAAGGGTCTTCCAAGCCCACTCCATGCACAACACAGGATAGAAGAATTATGTTCCTTCAGAGTG
Ps001139	LGII	8.1	A	Scattered allele	AG	0.225657	CAAATTTTCTAAAAGTAGAAAAAGCATAATTGAACTTTTGAGACCGTACCAGTTACAACCTACAAAGAATACACACTAGGCCAAAATGTATACAATCTAT[A/C]AGCATCAGCCTTCSTTCAATTTCTCTCTAAAGTTCGGATGATAAAGCTAACTCACTCTTGTGAMACCGGAGGCGTTCTGTAATAAGCTGGAACAGTGGCA
Ps001140	LGVII	56.2	A		AC	0.374575	TTATGAGTATATAGAAGAAGATATCTTCAACAAAAGCAATCTCCTATTGGAATTGAACCCGGTTCATAAGAAAATTCCGGTTCTTGTTCATGGCCAGAAA[C/T]CAATAGCAGAGTCACTTATTATCCTTGAATACATTGATGAAACATGGAAACAATATCCATTGTTGTCTCCCCATCCTTATCAAAGAGCTCTTGCTCGGTT
Ps001141			D	Other probleme			TCTCCGTCGTTGTTTTTTCAAAAAACTACGCGGAGTCAAAATGGTGTTTGGAAGAACTTATGAAAATACTCGAATGTAAAGAGACGAGAGGGCAAATTGT[A/T]GTGCCAGTTTTCTATGACGTTGATCCTTCTAATGTAAGGAATCAAAGGGGAAGCTATGCTGAGGCTTTTGCTAAGCATGAGAGGAAATCTGAGGAGATGA
Ps001142	LGV	71	A		AH	0.301453	TGTTGAGTCAAGCATTTTTTTAGAAAATACTTTTGTGGCACAAACTTTCCTTAGTTTCTTCCACAAATCTAATGTTGGATGCCACACAAGTGAGAATTTG[G/T]CATGATCAAGTGCATATCCAGCATGTGGAATAGTTCTACTAGAGAAGATTTGTGAATTTTCTTGTAGGACTTGTTTGGCTACTTGAGGGGATGAGATTAC
Ps001143	LGII	8.1	A		A	0.254913	CTCAACCCTCCTTAAACCCTAGCCTCCATTTTCTCCCAAATTCAATTCCATTTCCTCAAGCCATGGCATCYTGCAATCTCTCTTCCTGCAACCTCTCTTC[A/C]TCCGCTTCWATTTCTTCATTCCCCTCTAATGCCGCCCGCAGAAAAACTTCMAACACCGTCGCTCTCACCCGGAAGAACCGGAACCTTAAGGTCTCCGCCA
Ps001144	LGI	110.8	C		J	0.374973	ACTCCTCTGCCATTGAAATCAAGACACAAGGGTTCCAAAAGACCCATAATGACTGAAGTCTCGCCGTCTTTTCAGAAACCAGAAGGTTCCAATTCAGATT[C/T]GTTGCCCGACTCCTCTGCAGGTGGAAGTGAATACCGTCAATTGAGGCGGAAGTATTTGCAGCTGGAGGATGATGGGTTCGCGWTAGGTAAAGAGCTAAAA
Ps001145			E	Failed			ACAGCACCCACAAATATCTCTACTCTTTATTCCCCATTTTCAACATCACTCCGATCACCGGATTCCGGTGACCGGCGTCAAMACCACTCATATTCCGGCC[A/C]CTCATAAACCCTAACCGACACTTCCTTCATGGATTCTCACTCCCAATCTGAGCAACCAAACCCTCCTAAGAAGAACAGCAGCATCACGGCTTTCGTAATA
Ps001146			A		AG	0.225657	AAATCGGAAACAGAAGACCGAGAGGAAGACCACCAGGTTCAAAAAACAAACCAAAACCACCTATCTTTATAACAAGAGACAGTCCAAATTCACTAAAAAG[C/T]CATGTGATGGAAGTATCCTCCGGAGCCGATGTAGCCGAGAGCGTAGCTCAGTTTGCAAGAAGGCGACAGCGCGGAGTTTGTGTCTTGAGCGGTAGCGGAT
Ps001147			D	Non consistent on 1 Ril population (ChinaxCam)	AJ	0.353301	CCAAATGCGCTCAGTGCCACACCGTAGAAAAAGGCGCCGGCCACAAGCAAGGACCCAATCTGAATGGTCTGTTTGGAAGGCAATCCGGCACTACTCCCGG[A/G]TATTCCTACTCGGCAGCTAACAAGGCCATGGCTGTGAATTGGGAGGAAAAGACTCTATACGATTACTTGCTTAATCCCAAAAAGTATATTCCAGGGACTA
Ps001148			A		AH	0.100333	CTTCTGCAGAGTGCATTGTGATGCAGGCATTTATCAAAAGATTTTCCAATTCAATAGTCTCAATCAAGTCGGAGTTCCATATTAAACTCCGGTCCTCAAC[A/C]TTGACATCATGGAAACTCTCCCACGTTTTATCAATTAATTGACAACCTTCTTCTAATGTTTCTTGTGTGCGGAATACAGCAGCATTACTTTGCATGACTC
Ps001149			E	Failed			CCCACAAACGAGATAGCAAGCATCGAACAACTAGGAGGAGTAAGGTTCAGAATTTAGTGTCCTGGAAATTGCAATATCTTCAACTCTATCTGCAACTCCA[A/G]AATCTYCTCTTCGTCGATCACAAAAAATGACGACGAAATTCCAAATATTTTCTGGATTACCCTCCGCACCACTTCAACCTTCTTCTTCCCTTCTCAAGAA
Ps001150	LGVII	39.6	A		AE	0.313851	CTTTCCAACTAAGCATCAACTAGATAACACCGTTTCATTCATCAACCCAATCCACATCTCTTACTCTCCATCACTCTCTAGCTATCTTCAACACAATGGC[A/C]TCTTTTTCAGCCACTTCTCTTGCCTTTCAACCCTCTTTCCATTTGTCTACAAGGACCAACCAGGTTTCTTACAGAACTTCAAGTTTTGGAACAGTTTCTG
Ps001151			A		AG	0.0921462	GATGCGATGATTCATTTTAAATTTTCAATATAAAGTTTGARTAAAGTAACATTTTGGTCACGTTACTCTAACGTGACAAGAATGACACGAAACATTCACT[C/T]GTGACGCGAGTTTCACGCATAGTATTGCACAATCACRAGCGATGATGATTAGTCATTCKATTACACAAGGATTGAAAATTAAACAGGATTCAATTTCTTC
Ps001152	LGVII	14.9	A	pb parental relationship ChxTe	G	0.322236	TGAGCCATATGAATGGTACCTTGATCTGAGGCGGTACGGRACAGTGAAACATGCTGGATTTGGTCTTGGCTTTGAAAGGATGATTCTTTTTGCCACTGGC[A/C]TGGAAAATATTAGAGATGTGATTCCCTTCCCACGGTACCCTGGCAGAGCAGATTTATGATTATTCGTGACTGATTACTTAAATGGCTACTTTAATTTCCT
Ps001153	LGVI	102.1	A		AS	0.250335	ACTCAGGGTCTTATTATCAACCAATGGCGTCAACTGGAGCAGTGCCGTTCTGGAGGGCAGCGGGAATGACATACATAACTTACTCCAACATATGCGCGAA[C/T]CTTGTCAGGAATTGCCTCAAGGAACCTCACAAGACCGAAGCTATCRCWCGTGAGAAAGTCCATTTCTCTCTTTCGAAATGGGTTGACGGCAAACCCGAAA
Ps001154	LGI	25.1	A		G	0.240828	CCTCAGAATATTGATTATTGTTTGAACTAGACGAAGAAGAACGGAATGGCCACAGAAACGAAAACGGATTTCTCCTTCCATTGTTCTGACGGTCACTCTC[C/T]CTGCTATTCCCATTTCCACCGTTGTTGCCACCATTCCTTCCTCCCCAACTTCGACCACCACCACCACCACGAGAACTAACTTGTCCTTGTGGTGGCAGCT
Ps001155			E	Failed			ATCCGATCGCCCTTGGGAAGGTTATGAGTATTGCAAAAATGATGAAGGCAGAGTTTGATAGTGAKAATTATTCACTTTCCGCCATTGGTGGTGTTGAGAC[A/C]GGKGGTGATGCTGCTGAGTTTATTCTTCTTGGTGCAAATACTGTCCAGGTATGCACYGGSGTTATGATGCATGGCTATGGTCTTGTGAAGAAGCTTTCTG
Ps001156	LGI	85.4	A		AI	0.313851	GACGATGAGCACCGCTACCCTAATGAGAGTGATTGTGCCTGTGTATATACATATGATGTGTCCTATTCTATACTTTTCTTTCGTTAATGTTCATACTAGG[G/T]AGTTTAAATAAACAATATCAGGGAGCAACTGATTACAATGTGATTTTTAGTTGTATTGCTGGCTGCTGAGCGATTATCTTGTATCCGTGCTACCCTACAT
Ps001157			E	Failed			CATTACTAAAACATCATGTAAACTTTCATCTAATCTTGAATCAATACCCTACTCTGCGGCGTATCAGCATTCTGCGGTGGATTTTCAGCTATGAGTATCA[C/T]CAACTACTTCTCTTTGGTCGAWACACCRTACTTCTCCTGCATACGAGCAATCTCATCTTCCTTCTTCTTCTGATCAAACTTCTTACTCATCTTAGCTTGC
Ps001158	LGIII	129.3	A		AO	0.287571	AATGGGCAATGCAGTTATTAAAACAAGGAGAAGAAGTGATTGCAATGGATCCAAGGCTTAGGAGAAGTTCAGCCTCAAACAAAGCTGTACAAAAGGTTCT[C/G]AAGCTTGCATTCCAATGCCTTGCACCAGTACGAAGATCGCGGCCATCGATGCAGAATTGTGCAGAGGTTCTATGGGACATCCGGAAAGAATWCAGAGACA
Ps001159			A		AG	0.12606	GTCATGATTTATGGAAATGGATCCATACAACATAAAATGAATTGATTATTTGTTAGTTCCTTTTTTGAAAGGAAGAGAGAGCAAAACTTCAAATCCTTCA[C/G]AATTCTTAGTAAATAGAGTACAATTCACAGATCATTTCTTATTGAAAAAGCTTCTAAAGAAAKATAGTATTAAAGTCAATATAGATTATCATCTATGTAG
Ps001160	LGVI	89.9	C		A	0.179433	TAGAGTTCAAGCCAGAAAGGTTTCTTACAACTCATAAAGATGTTGATGTAAGAGGTAAACATTTTGAGTTATTACCATTTGGAAGTGGTAGAAGGATGTG[C/T]CCTGGAATATCTTTTGGACTTCAGATGGTGCATTATGCTCTAGCTAGCTTTTTACATTCATTTGATATCTTAAATCCAACAACATCTGAACTTGTTGATA
Ps001161			D	dominant ChxTe	U	0.274523	AGAGTGGRGACCTTGTTTTTGCAAAGAACAACTACTTGAGGCCTGATCCAAATGCTCCACCGAAGAGAGGACGCGGTAGGCCTCCAAAGGCGAAGGATCC[A/G]TTGGCCTCACCGCCTTCAGGTGCTGTGTCCACACCGAGGCCAAGGGGTCGTCCGCCTAAGGATCCTAATGCRCCACCGAAGACTCCAAAGGCTTCTGGAA
Ps001162	LGI	32.8	A		L	0.343097	TCACGGGTCACACCCATCAGTTTACCGCTTACAAACACGAGGGTGGTGTGGTTATAAATCCAGGTTCTGCATCAGGTGCCTACAGCAGCATCACCTATGA[C/T]GTGAACCCAAGTTTTGTGCTAATGGACATCGACGCTCTGCGTGTCGTGGTCTATGTATATGAACTTATTGATGGAGAGGTTAAGGTTGACAAGATTGATT
Ps001163			A		A	0.12606	AATTTGAATTTGAGTAGATAAATTTAGTCTCTCGACTCGTCACTCACTCAATGGCTGACCGAGTTCACCCTTACGACTCGCCACCGGTTTCTGAGGAACA[C/T]GCTGTTGTCGCTCCCAARCCACCTCCAACGCCGCCGTCGGAAAAGCCTGTTCCACCGCCGGGAACGTATGTCATACAGATTCCCAAGGATATCATTCACC
Ps001164	LGVI	104.4	C	Scattered allele	AM	0.374556	TGAATGTTGTAATAGAGGAATGATTGTTAGAAATATTATCCTCTTGAGTGTTACTTGGGTTTGTATGATTGCTTAAATGAGCTAATACTTTTAGCTACAA[C/T]TGGAACTCTTGCAATCACTTTTTGTGTGCCTTCATGTTTATTTTAATAGTTTCATTATCAGTTGAATATTTCTGTGGCATTCTGTTAWCTTAGTTTTTTT
Ps001165			A		AG	0.152893	GGCTCAAATCTAGGGTATTCCAAACAATGTTTTTTGTTTTTGTATCAATAGAATGTTTCACTTTTTAATGTTMTGGCTTATCTGTTGTATTCTATTTGCT[C/G]TTATCATGTACATCAGACAAGTACCAAATTCTTTTAGATGAACAATTACTTTTGGGTCTATCGATGATTGTAGTTTTATTTTATCAATGAAATTTCTGCA
Ps001166	LGI	92.7	C		D	0.292568	TGGATTCAAAATTAGAAGGCCAATATCCGCAAAAAGGAGCATTCATGGCTGCTACACTTGCTCTACAATGCCTTAACAGAGAAGCTAAAGCAAGGCCTCC[A/G]ATGATAGATGTTTTAGCAACTCTTGAACAGATAGAAGCTCCTAAACAAGCAGCCCGGATTTCACTATCCGAACAACAAAGAGTTCATGCTCCGGTGAGAA
Ps001167	LGI	34.1	B		B	0.334586	GGTGGTTGAGATGTTGAAGACTGCCCCGGAGACTGATCCATTTTGTGGAATTGCGTTTTCTTGTGGATCCTCGGTGGTTTGTGGTAGAAGAGGGGTGGCA[A/T]ATTGGGAAGTTGAATTTGACATAAGTGTGGAAATTGTTTTGTTTTTGGTTGATGAAATGGAACAATGTTTTGTTTTGGGATAAATCTGGTCTCTATTATT
Ps001168	LGV	27.9	A		AE	0.374307	GAAATCTTCAAGGAATCATAAAAGGAACGGGGTACATGTGTTCATGTGACGACTGTAAGGGGCAAAAGGCTCTTAATGCGTATGAATTTGAGCGTCACGC[C/T]GGAGCCAAGTCAAAACACCCTAACAATCACATATACTTTGAGAATGGAAAATCTATCTATGCTGTTGTTCAAGAGCTGAAAAACAGTCCTCAAGAGACGC
Ps001169	LGV	75.9	A		W	0.374321	TGATAGATATGGATGTGGCAGATGATTATTCGTGGGCTCCAGCTTTTAAAGGTCTGCAGAATCTTGTTAATGGAGAGATTAGAGTTAAATTTTCAAGTGG[A/G]AGATTTACCGTATTGAATGAGCTGGAAGCCGTTGATTTGTCTGTGAGGGAACTACAYCCTATTATCCAAGGTGTTGTACATACAATTGAGACAGAATCGC
Ps001170	LGV	32.8	A	pb parental relationship ChxTe	V	0.359557	GAGAATAAGGTCATTAACAAGGAAGTAAAAGGCAAAGAAGAGGTTAAGAAGACAGAAAATGCAGTGCCAGCTTCTGGAAAGCCAGCAGCAGTATCAAATG[A/G]TGTTGTAGATCCTCTAGGGGATGCACGCAACAAGGTTCAAGATGAGATTATCAAAGAGTTTGCTGCTATAATGGCAACTGGTACAATGCGGGCTAGTGAA
Ps001171			E	Failed			NNNNNNNNNNNNNNNNNNNNNNNNNNNNNNNNNNNNNNNNNNNNNNNNNNGATTATATCAATAATCAAGATACCAGACTTTATAAACCTTAAAAAAAAAA[C/T]TTCTCAAACTAAAACCACTCTCATCATAAACGACACTGTCGTTCATTACCTACAACCATGGCTACTGACAAATCGGTGCTTGCGGTTATCAGAGCCGCGA
Ps001172	LGI	59.6	A		AH	0.225657	CAAAAATTGTGAATTAAATCAAAAAAAAAGCTAATAAACACCATCACAGAGTATCATCACTAAACAGTAACAATGCATGCAAATGAGAAAATCAAACTAC[C/T]ATCAATATTTCCTAATTGCCCACCATCTATTCTTCAGCTATTGTCCCCTTCTCGCTAACATAGATACCRTCAAGGAACTTCCGGATATCTTTCTTCTTAA
Ps001173	LGV	8.6	A		AG	0.327413	TTTACTATTCATGGAAGATGTAAAGGAAGATCTTATGGATGTATTTGGGATCCAAATGGATTTCTGTGATGTGGCAAATTCCAAGGAAGAAGTCTTGTGG[C/T]TGWTGGACATGCTAGATTGGAAGTGAATGTTAAAAGGGCTCTCTCCTAGCATTGGCTTAAAATAATTGGACAATATGGTTTTATGTAAACTTATTTTGTT
Ps001174	LGI	26.6	A		G	0.272096	ACCTGCTTAAARCCAAAATACAGTATTTATCAATTTTGCAAAAAAAACATAAGAGGATAGGTAACTGGTGCTTAGAGGAAACGGTTGATTTCAGCAATCA[C/T]TACTACGCCTTCGTCTTTCCACCTCTCGGCCAAATGCAAGGCACCGAATTTTTCTTGGCCGCAACAGAACATTGATCACTCCTACCACCTTTACTGCTGA
Ps001175	LGI	36.1	B		AT	0.312455	CCATAGAAAAAGTCGTAGTTCACCCTTTAGTTTTGCTTAGCATAGTCGATAACTACAACAGAGTCGCCAAAGACACTCGCAAACGCGTCGTCGGCGTCTT[A/G]CTCGGTTCCTCCTTCAAAGGCACCGTTGATATCACCAACAGCTACGCCGTGCCTTTTGAAGAAGACGAAAAGGATCCTAGCATTTGGTTTCTCGATCATA
Ps001176	LGVI	89.9	A		AH	0.245641	ATGAGTCAGATATCAATAAATTAGTATATCTTCATGCTATAATAAAAGAGACRYTGAGATTATATCCACCGGCTCCGTTTTCATCACCTCGCGAATTCAC[A/T]GAAGATTGCACAATAGGTGGATATCATATCAAAAAGGGAACTCGATTGATGCCGAATTTATGGAAGATCCATAGAGATCCTAGTGTTTGGCCCGATCCAT
Ps001177	LGI	58.9	A		C	0.209341	TTGCTTTGACATGAGGTATGAGACTTTCCATAAAAGTTAAGATGAAGAACTCTGGAGATTTGAGGAGCTCTTGTGGTGGCAGTTCAACTTGAGGAAGATC[A/G]ATGAGTTGGATTTGAGGCTGTGAGGCTAAAGCTGATTTGATGTATGAATCTGCAAAGGGAATGCCTGGGAATTTGATGCATATGACTGTGATGGAAAGAT
Ps001178			E	Failed			CCCGATTCTCTCTCAAAGAGCCATCTGCGAATCTGATCTTGTTGGATTATATTTCGTCTGAGAAATGGCGCGACATTGTAGATTTTGATGATCACCTTGA[C/T]GACATAAGCAAGGATTGGCTAAACCCAGGGCTCTTCAACTGATCTCGGCCCTCGTTGTCTCCATTTGTATCCAATTTACTTTGCAAGTGGATGATGTTTA
Ps001179	LGVI	69.4	C	Scattered allele	AG	0.0199959	TTATGCATGTAATACTGCAACTAGAATTGTGATGGTTTATCCTTCAAATAACATCGGCATTAGTAATATAGTTTCCATCCACACGAAGATCAAGACCAGT[C/G]ACAAARTCAGAATCATTAGAGGCCAAAAACAACACAGCATCTGCCACATTATTAGTCCTTARAACTATTCCTTTCAACATGGAGTATTTTGAAAAWATCT
Ps001180	LGV	89.2	A		B	0.338988	GATTCATGAATTTAAATCAATCTTGAAAAAATAAGGGAGTAAAAAAAATGTCCAACTTAGTCGACCTTCCAAACTAAATTAGGAGTACAATGAGAAAGAT[A/G]ACCAGCACCGCCACAAAAATTAAAAGCACCCACCAACACCATTTATTTTTGGATTTCACACTTTTGGAAGCTTTGRCTAGCTGGACCTTACCTTGAGCTG
Ps001181	LGIII	191.1	A		AT	0.364371	CACTTTTCAACAGTGGACTCAGTTGCGGTTCTTGTTTTGAGTTAAAATGCGCAAACGACAAACAATGGTGTCACTCCGGCAGCCCTTCCATTTTCATCAC[C/T]GCCACGAACTTCTGTCCTCCTAACTTTGCTCARGCCAGCGACAACGGTGGTTGGTGTAACCCTCCTCGTCCTCACTTCGACCTCGCCATGCCTATGTTCC
Ps001182			A		K	0.359917	ATGATGATGCTTGAGATATATGTTGGTATGTTTGTGTATGTGTGTGTGTTTTCCTTTTTGAGAGAGGTACTATGTGGTTTTATAAGCTGTGTTTTCAGCA[A/T]GGTTGTTTTTCCTTTGTGTTATTGTGATTTTGGGAGTATAATTTGAATTGTACTTCAATWATGTGTGTGATTAGCTTTTGTAATCACTATMGTGACTTTA
Ps001183			E	Failed			NNNNNNNNNNNNNNNNNNNNNNNNNNNNNNNNNNNNNNNNNNNNNNNNNNNNNNNNNNNTTGTTGCTTGTTGCCACGTTATAGCACCTCCAAACGCGGGT[C/T]GGCCTCCTTGGTTTTAACTAGCATATCTGCAAATTCTGCAGGCAATACAACATTTTCTAGTATTCTCATTTCCTTCAATTTTTTATCAAGTACGTCGGAA
Ps001184			A	monomorphic			TATACACATTGTCAGGTGACTTAGGTTTCAGTCATTTTGTTTTTCTGGATTATCTTTTCTCTTTGGAGAGGACATTATTTAATGGAACACCTATCATAGC[C/T]GCATGATTTTTTTTATCAAAAGTTTGGTGAGACTGTAGTTTTAATTATATGAAGGTTTATTCGATATATTCTGTAATTGAGGGATCTAATTTCCCAACAC
Ps001185	LGI	83.9	A	CNVR	P	0.358201	CAASKYKGAGTATTTCGAAGATTACAAATTGAGAACTGCAAGAAGAAGCTTTTGGTTTTTGGAAGAACGCGTTGTGAAACCAAAAATCAAAATTTCGAAC[A/G]CAGCAAGCARGCATGTATCATCCAACTAGAGGCGGCGTCCGTGGCGGTCGAGATCAGTTCACTTGGGATGATGTAAAAGCTGATAAACACAGGGAGAACT
Ps001186	LGVI	88.5	A		AI	0.341079	GGTGGTTATCCATATACCTATGATTCACAACAGCCATCTTATCAACCATATTATGATACCCGGCCTCCTCCTCCTCCACAAAACTATGACCATGAGCCTC[A/G]TACTAGTGGTAGAGTGCCCCGTCAAGACGATAAGAGAAAGTTAGAGAGGAAATACTCAAGGATTGCTGATAATTACAACTCCATAGACGAGGTGACTGAG
Ps001187			E	Failed			CGTAGTGCTAGTCCTGGTTACAAGGGCCGTGGGAGGGGGCGCTATGATGACGAGCGTCGTAGTAGAAGCCGGAGCAGATCTGTGGACAGCCGCTCCCCTG[C/T]ACGACGCAGTCCTAGTCCTAGAAAGAGCCCTTCTCCTAAAAGGAGTATTTCCCCTCAAAAGAGTGCTTCCCCCAGGAGAAGTCCACGCCGTGTAAGTCCT
Ps001188	LGV	40.2	A	Non consistent on 1 Ril population (ChinaxCam)	W	0.345025	ATCATATTTCAGTGCATTAGCAGCAGAATCTTTTAAACTCTTCATTCTTTCTCGCATTCTCTTCCCCTCTTCCCCTTCCATCACACACTTAATCACCTTT[G/T]CAATTTTCTCCTTTTCCACAATCTCACCATCTTCAAATTTCAACCTTAGTGCCACTTTAAGACCATCACTTAACATAACAGCATTCATTGCTTGTTCTGC
Ps001189			A		AU	0.319525	ACTCCAAAACGGTAGCAGAATGAACGTTAGTACGACAGAGGAGTCAACAAAGTTCAGTTCGTAGCTATTACCTAGCCATGGCTGCAACCACCATGAAACT[A/G]CTTCTCTCGCCACCGTGGCTACTACTTCTGTTAATATCATCACTAATTTCGATCACTCTCGCTTACAAACCCGGCGACACCGTCCCTATGAGCCGCATGG
Ps001190			B		AR	0.362084	TGATCCGAGCCGTGCGCAGAGCAGGGCAAATTGTCACATGGGTCAGCGATCCTATGCATGGAAACACCATAAAGGCTCCATGTGGTCTTAAAACTCGTCC[C/T]TTCGATGCCATCAGGGCTGAAGTGAGGGCATTCTTCGATGTCCACGAGCAAGAAGGAAGCCACCCAGGAGGAGTTCATCTAGAGATGACCGGTCAAAACG
Ps001191	LGV	116	A		B	0.29426	TACTATTACATGATCGTGATGTTAATCATGTAATTCGCTTCTTCAAACTTCAATAAATTGAAAACACCTAAACTAACCTTATTAATTTGCGTATCAAATC[A/G]TCTAAACTTATTATTTAGAAGAATCCAAAACCATGTTTTGTATCCTTTGCCKCGTCTCTGTCTCCGAACCTCTCTCTACTCTGTTCTTCAAATATGCCTC
Ps001192	LGI	5.3	A		AH	0.272096	CTAATTTCAGTAGATATGTGAGGTTCAATACAATGCAAGCTATTGTGCTTGATGTGCTGTTGATTTTTCCTGACCTTTTGGAAAGAGGGTTTAATCCAAA[A/G]GGTGGGATTGGGTTGGATTTGTTGATGAGTTTGGATAGCACTGTGTTTTTGTTCCTGTTGGTTTGCTTGATTTATGGTTCTTCTTCTTGCATTTTGGGTC
Ps001193			A		A	0.197796	ATAAACTCCATGCTTGTTTCCTACTTGATTTCCTATGCTAACATTTTCCTGTGTCACGAATCCTGAAGAAACTATTGGATCCCTTAGAATGTTTCTTGAC[A/G]YATCTTCATGAGTGTTCTTGAAGGACAAGAATTGAGGAAGATTTTGAAACCTTATTTGAGAATGACCACTGCATTGCTGAACTCCTAACTGGGTCTTTTG
Ps001194			A		AH	0.139892	ATGAAATTTATAATTAGAAAACAGTAGAACCGCWGTATTAGAAACTGAATGCAAGTACTGTTCATTTTTTATTTTGATGCAAAATTTATCACTAAACAAC[A/T]GATACTCCAGCAGACACAAAGTTATATCAATGACATTGCAAAATTTGTTGCACTACATATAGAACACTAACCACGGAAGGAATCTAATCAAGCACAACTA
Ps001195			A		AG	0.0837811	ATTGTGATAACACATACAACTCAACATCAGGCAACATTTGCAACAGCGTCAATTCATGTCAATCTTACCTCACCTTCATATCAAACCCCCCATACAACAC[A/T]CTCTCTTCCATTTCCAATCTCCTCAACGCTTCACCTTCCCTCATCTCCCAATCCAACAACATCTCCACCCTCCAAACCATCCCCACCGGCACAATCCTAA
Ps001196			E	Failed			ATTTTGTCCCACCCCTTTCTTGTTTTGACTGATTTTCTATTGCGGCTCTCCGTTTGCTTCCTTTAGAAAACAATAAGCCAAGCTCTCTTTCAACTTCGCT[A/G]ATATTTCTCCGGGTTTTCATCGTGCACAATTGGTTTTCCTTTTGGGTRAGTACATACACAGGCTTTGAAGTTTCTCTCCAAGGGTTGTCGTCTAAAACRT
Ps001197	LGV	42.5	A	pb parental relationship ChxTe	AJ	0.35599	AAAGTCCACGACTACCAAATWYYWKWWTAATTCWAAAAAATGATACCCCAAATATATATATTTTCATAAAAACTGGGGAAGCACAAAAACTACCGTTAGAY[C/T]TCATTATATAATGAATAGAAACTGAAAACTACCTTTTCCCAAGACCACCAATATCAGGAAAATGACCTAAAAAGGGGACTTTGTAAACTTAACTCATCTA
Ps001198	LGI	92.7	A		J	0.3648	AGGTTGAGGGCGTTCAGGCTGTGGTGAAGGAAATGGTTTCAGTATCGGTTTCGGTTGTACACGCTCTGGGTGGCTAGATGTGAAAGAGAATTGTGGAAGA[C/T]TGGAGCAGAAAGTGGGAGCCACGCGCCTCGAAGAAATGAGTTTYCTGGGAGTGATGAAAGAGTRGTTTGAGACTGAGATTGGGTTGGTAGCCGTGGCTGT
Ps001199			E	Failed			TCAAGAATCTCCGTTTCCAAAAATCCACAAAGCCACTAACCTCCTCTCATCCCCGCGACGGCCGCCGTCGCCGCCACGCTTCTCGAGAAACAACCACAAC[C/G]GGCGACAACAACACCACCGCCACCGTCGCAATCATTTTCGTCTCTCGACTTAAACAATGCCGAGAAACTCTTCTCGACCGTAYCAACGTCCACACTAATT
Ps001200	LGVI	98.9	C	Scattered allele	AM	0.357087	TTGAGGAAGTAGGGGGTGAGCCAGGGCTATGAGGAGGTGGGAATAGTGGAGGAAAAGGAAATGGTAAAATTGATTTTGGTGGTGGCGGCGGCGGYGGTGA[C/T]GGAGTGATACCTGGTACTACTATTGGTGGAAAGAGAGAGAAAGGTGGTGGASTTGATGGTGGAGGCTGAAATGGATTTGGAAGGAGTGGTGGAGGACTTG
Ps001201	LGV	67.6	A		B	0.275457	TTCTTGCCTGTGGGGGATTAATCCCTAGCTTTGGCAGTGTAGTTAAGAGGTCGCTTAGTTTGGATAAACGGAAAAGCACTTGTGGCCTTATCATAGGTAT[C/G]GGTTTTGCTACTTTATGCCTAACATTCACTAGATTGGTTTGCTTACACACACCATACTGTAATTCTGCGCCAGAGGCTGTTAGATAAGACATTTTATGCT
Ps001202			E	Failed			CYTCCATTCAAAACAGTGATTTCAAATACTGTAGTAATGTTTAGTATTATAACACCTGTATACAACAAAAAGTACAACCAAAGGGGGAAATACATAAACA[C/T]TGATAAACAGAAAATCGACAACATTATGATTTATTTTATTTTATTGTTTGATGTTTAGAGGTTTGGATCAAACTACACAAACATGTCGGAAAGTGATGGA
Ps001203			E	Failed			TGATGGTTGACACCGGTAAACGGAGCAAAGGGTAACCGATACCTATTGGAGCGATAAGTAGTGTCAAAAGTGACTGTATCTCCGAAAAAAGTGTAGTTTA[A/G]CCTTGCCTTAGGGTCAGCCCAGAAAACATTGTTGATTGAATGATCCTCGTCGTCGACATCACCTTGAACAGCAAAGAAGAAATTAGGGTTTTGGGCATGC
Ps001204	LGV	27.9	A		B	0.250335	TGTTACGAATCCTTTCGATTGGATGGATCTGATTTCGCTTCAAGGGAAAACCAACTTTTTTGAAAAGCGCGTTGGGGAGTATCAGAAAGCTTCTGTTATG[A/G]ATAGTTTGACTGCAAATGGGACTGATCATGTGTTTAAGCTTGATGAGGATTTTTAGATCCAGAAATTAGGGTTATCTACTAATATTTATATTAATTTTTG
Ps001205			E	Failed			TTATGAAAATGGATGTTTACCAAAATGCATCACTTTCTGGTGACTGCAAACAAGAGAAGCTCCTTAACCCTTCAACTAGCCTTGATGACCTCTTTTCAGC[C/T]CAAAACATGGAAGTGAATGTTGAAATGGAGTGGCTTTCAGTGTTTGTTGAAGACTGTTTCTCAAGCCCACAAAGCTGTGTCTTGTTACCCTCTAGTGTTC
Ps001206			E	Failed			NNNNNNNNNNNNNNNNNNNNNNNNNNNNNNNNNNNNNNNNNNNNNNNNNNACAAAACTATATTTGCTATAATTTGAAATCTTACATTTGCTTCTTTCTTG[C/T]CTGCAACGTTTTCCTCATTCCCATTTCACKCTCCCCAAAACGAAAAATTCAAATCTCTGCTACCAAGCGAAATTAACCATTATTCTCCGTTCAACCATGG
Ps001207	LGV	73.3	A		B	0.338193	AGCAACGACCACATCACCCAGTTCGCCCAATCCCTTCCCAAATGTGGTGCAAGAACTTCGGAACCAAAGACTACAAAGAATACGAATAATCAGGGACTAT[C/G]AATTACATCACTGGTGTGGGTGTTCTAATCTTGTCAAACAAACTTTCCTTGTTATGARCAGCATTAAAGAGTTACTGCTGTTAATGTTATGAAAAACTTG
Ps001208	LGIII	153.3	A		A	0.245641	GAAAATTGTGGAAGAGCACAGTGACAAACTGTCTAGTAGAATTCATCAGATACTTGATAATCYTAAAGAATATGAATCCAGAGAAGAGTTTTTGCATCAG[A/T]CATAGCCCTGCATTATGTAAGTGTTTATAGTCACWGTTAATATGCACTGTCCGCGTAAAATATTTTAATAATAAGTGCATCACAACTATTCACATGTAAT
Ps001209	LGV	16.6	B	Other probleme			CCTAGTCACAACAAGCTCAAACTAGAAGATATCTCATACACTCTTTGTTCCCACTATCTCTCTAAATTACCCTTTTTATATGATCCATCATCATATATWT[A/T]AATTTATTAGAACCCTTTCTAAAGAGTTGGAACACAAGAAAAAAATGAGCAAGATCTTTGAGGTTGTTGTGTGTTTATTTATAGTAGGTTTTGGATTTGG
Ps001210			A		A	0.108345	GACAACGACACACAACTTGGGCCACAAGTTGCAAAAGAGTTAGGCCCATCAGCACAATATGTGGAGTGTGATGTCACTGTTGAAGCCCAAATAGAAGAAG[C/T]TGTAAATGTTGCCATAACAAAGTATGGTAAACTAGACATCATGTACAACAATGCTGGCATTACAGGCCCAATATTCCCACCAAGCATAACAGAATTGGAC
Ps001211	LGV	66	A	CNVR	W	0.36085	TGAACGCGTTTGATTTGATTTCGTTTTCAACCGGGTTAGATATGTCGGGTATGTTTGAGGATCAAAACGGGTCRGGTTTAGCTGAATGGGTTGTTTCGGC[A/G]GAGAAACCGGAGAGGATTATTGAGAGGGTGGAGGAGGTGGTGAAGGGAGCGACGGTGGTTGTGAAAAGACTGGAGAATCATGCTGGAGCAAAGTTGGAAG
Ps001212	LGI	3.2	A		N	0.356784	GCTTTCACTTTGGTGATTACCGATTGTACTCCTTTTTTCATATGATTCGAGATGAAGAGAACGGGATCGGTGGTTTTGGCTCTGACGGCGGCATTGACGG[A/C]ATCTTCGAGTTTACGGGAAAGCGTGTATTTGTCGAGATATTCTTGCACTGACATTTCTTCAACTAACTTCTTCTTCTTCTTTCACGATCTCGTGATTGAA
Ps001213	LGIII	170.4	A		V	0.35488	AGCCTTTGGTTATGTACTTTTGGAATGGAGGGAATAGAGTTCTGAACAAGGGAATGTGCTCTCTAAACAAGCCTGTTGTGGCAATGCAACCAGGGTAAAG[A/G]GAAGCAAATGTGATTCCAGTTTCCTCATGATATCTTCTATGGAACTCTTGCATTGTGAGCATATTACAGACTTTGCTGTCCTTGTATGCCTTGGCACCAT
Ps001214	LGI	1.8	A	Scattered allele	D	0.313851	TGTCACCCTCGTACTTAACCTCATGTGAGAAACACTCATCTCTATCTATCACAAATCTGATCCCTTCTGTTACTTTCAACAACGCCACTATCAAAACAAA[C/T]ACCAACATATTTTCCCCCAATCCCATCTTTCTTTCTTGGATTCACTTCTCTGAGATTAATTAGATGAAGAAAACAAAGAAGAATTCGGAAAGAAAGAGAG
Ps001215	LGV	6.1	A		AS	0.127192	ATACAATCAGATAACTTTGCAACAATTCCAACGGTATCGGGACAATGRAAAACGTGGATTCCATGGCAGAGTGATGGTAATGGTGGATCTAAGGATTTGA[A/G]TGAGAAATTCCTGATCTTAGTGTTGTTGGWTAATCCCAAAACTTGGGATACTCTTCTTACCACCATGCCCATTTTTCTCTTCTCTCTCTCTGAACCACAA
Ps001216	LGVI	88.6	D	dominant BacxPi	AI	0.374276	TCACTGATGGATCAGTCACAGTATCRGCTTCTCCATGAAGGATTAATAATGGTAGAGTCACTTCTTCCAAGTTTTGTTCGATTTCTTCKGTAGTTTTAAG[A/T]AGTTCTACCGCGGTGCGCAAGCGCGGTTTATCCTTGTAACTAATCACATTATATTCCGTCTGTTTCTTTTTCTTTGGTTCTCTGAATGCCGCGTCTCCYA
Ps001217			A	monomorphic			CTTTCCATGATACTATTTTCGTTTCAAATGCGGGGATGAGATTAAGATATTAATCAAGATTAGGCAGGAGCACTTCAGTCTTTTAATCTTATTAAGTTCA[C/T]AATTTAATTCACTTTTTTTTTCTTCCATTGAAAAATTTGTATCACCACCCCATTTTCATTGACAAGATTTTTCAAAGCTTGGTATCATATCATAYCATCA
Ps001218	LGI	14.5	A		A	0.152893	CATTGTGCTCCAGATAAGTTTCTATCTGACTCTTCCTCTTGGTTCCATATACCGGTTCATTGATCGGAAGCAAAACTGTTTCCTCGTTGTTTGCTAGCAC[A/G]GCCGAGTTCAACCCGCTGTCAGCTGTTCCGACGTCTTCAGCTGTAAACTCAGCGAATTCGTGAAAACCTGTGAATTCTTTTAGGTATTTTATAGCAGATG
Ps001219			E	Failed			CGGTTACAAGTTTTGGTTTGAGGCTCTTGACCATGCGAAGAAGCTGGTCTCGTTCGTTTACTGTTGATACACTTTCGTCGCGCATGTGATGAAGCTGGAA[C/T]GCRAAGTTCACCACGATTGCTTCCCCSGGCCGACAGTTCAGCATTGATGGAGTAACAATTGAAGAACTTGATGCTACGGCTCGAAACTCAAATGGCAATC
Ps001220			E	Failed			GGTATCAAACACARCTCACTCTCAAAAATCTCTTCAACCAACACCAAGTAGAGAGAATGATGAAGATGAAAGGTATGTCTGCAATGATGATATTTGCGCT[A/G]GTGCTCATGTTTGAGGCTGTTTCCATTCTTGAGGCTGCGAACTGTGACCCAATGCAATTRAGCCCATGTTTRGGAGCAATCATGTCAAACACCAAACCTT
Ps001221	LGI	58.9	A		C	0.267965	GCCCGGGTGGTGGTTGTAATTCAAAGAAGCGAAAACAGGCCTCCAGAATAAGGAGCACAGTCACAGAAGCCTTGGAAGACATTACTGCTCTTTTCTACGA[C/T]GAAGACCGCAACGAGATCTATACAGGCAACAGACATGGTCTGGTTCATGTCTGGTCTAACTAATGYATCATTGAATATGTTMTGACTTGGCCATTTCTTA
Ps001222	LGV	75.4	A		W	0.372329	CAGCTCTTCGCTTCCACCAAGCTCCGCAAGGAAGATCTGAAGGGTTTTGTTTGTCATCTTGGGAAGAGTTCTTTGACAGTGATAAATCATCAGGAGACAT[A/G]TTTGTCTCTTGCTCTGCTGATTCGGTTGTTTCAGACTCAACTATGCTTTCACCATATGCTCTCACAGTGCCAATATCTGTTTCACTGGGGAAAGAAGTGT
Ps001223			A	multilocus			TCAAACCCCATTCTCCATTCTCACTTCAAAATCCCCTCACAAAATCATGCTTTTCACTTGCTACAATCAACCTTCTCACTCCACTCCAATCCCTCGCCGT[C/T]GAACCCACATTACTCGAATCAGACGCAGGCCGAATCAACTTGGAAACAATTCTTGTCTCCATTGATGATTTCTTCAACCGTTATCCATTTTTTGTTGCTG
Ps001224			E	Failed			NNNNNNNNNNNNNNNNNNNNNNNNNNNNNNNNNNNNNNNNNNNNNNNNNNNNNNNNNNNNNNNNNNNNNTAAAATGTATCCTAAGATCCTTTAAGGTATT[A/C]AGAAACAACAGATGAAGTTGGKTTCACTTCTTCTTCTGGTGGTGCTAATGATGTCTTGTAKGTTGAAACTTTCCAATGGGATGAGTTTATGTAACATGAA
Ps001225			E	Failed			CAACGTCAACAGTATCTCCATTATCCGAAGAAAATGAACGCCTCCATATGGAAACCTCCTGATGAAAGACATCCCTTATAGGTTTGGAATTAATCCAGCG[C/T]CCAGGTGTTATGTGACTGAAATTCCGGACATTCCSACAACCTCCTGAGCTTAATGCAATCTCTTTTTCCAAAATGGAAGAAACCCTAGCAGGRCCRGACC
Ps001226	LGI	41.2	A		AM	0.374022	TCAGCTAACTCTGTCTTCATGGGCTGTTGCTTTAGTGCCAGAATCAAAGCTGAAAGCCCTCCACGCAATGGTTCGAGTTCGAAGGATGGTGGCAAAGAAA[A/G]TGGCTTGAGTGGGCGAAGCAGCGGCAAGGCCTCTGCTCCGCCTACTGCGCCKCCGACTCCTCGGACTCAGGGCGAGATCTTGAAGTCTTCGAATATGAAG
Ps001227	LGI	36.1	C	CNVR	A	0.209341	ATGATATTTTTTTCTGTAATTTTTAAATGTYTGTTTTGTAATTTGTATGTAAAGAWGTACTATTTATTATGATTATTAGGTGTAGCATGTGTGTGTTGCG[C/T]AATGGGTCCAGCTCTCGTGTGTGAATGTGTATTTTGCCAAATCTAAAATAACACTCGAGTCATCATTTACTAGTAATTTCTTATTATTATRCTATTGCNN
Ps001228			C	monomorphic			AAGGAGTGCCCTTGTACAAACATATCCAAGAGATTTCAGGAACCAAGGAACTTGTCATGCCTGTTCCAGCTTTTAATGTTATAAATGGAGGCAGCCATGC[C/T]GGTAATAATCTTGCTATGCAAGAGTTTATGATTCTACCAGTTGGAGCTACTTCATTTGCTGAGGCACTTCGCATGGGCAGCGAAGTGTATCAAGTATTAA
Ps001229	LGV	77.2	A		AG	0.303065	TCTTATAATTTTATGTGAAGAACTGAATTCTAAGAATTCAGAAGAAAATAAAAGTTCAAAATTCAAAGGCTAGGCAACTTAGGATATAAAACATTGTTAA[G/T]GAGTAGAAATGGTGATCAAAATAGAGGTTTCTTTCCGTTTAACATTCCCAGCAAATGATCAAGAACTTTGTTCCCGTCATCACGCAAGCCAGAATGCATG
Ps001230	LGVII	207.4	A		AH	0.30632	ATTCATGGTTTTGATTCGTCGATGCCGGTGATAAGAGAAATCTTCATGAAGAAAATTGATTATAGAAAAAGTGATTCTGGAATTGATTTGAATAGGAATC[A/G]GAAATGTTCTGTTGCAGGTTATAAAAGAGAATTGGTTAAGAATGCTGAGGAATTGATTGTGGAAGAACCATTGAAGCCATGGATAACCTTAAAGAAGAAT
Ps001231			C	Scattered allele	AR	0.350475	CATTGCCTTTAGGTGCAGCTTCTTTGATTTCATCAGCACCATCATCCTGCATATCAGAGGTCCAAAGGGTGAGGTTATCACGGAGAAGTTGCATAATCAA[A/G]GTGCTATCCTTGTATGACTCCTCTCCCAATGTATCCAACTCAGCAATAGCCTCATCAAAAGCCTGTTTTGCAAGGCCACAAGCCCTGTCAGGAGAGTTAA
Ps001232	LGI	8.9	C	Scattered allele	AE	0.365426	AATTGATTCTTCAATTTCATACACTCGAGAATCTTGACAAGTTCATCCAGACACCACGTCGAATTTGCATAGTTTTCAGATAAAACAATAATCGAAAGCC[A/T]CGATGCTTCAATGGCATTTAAAAGAGATGGTGAAATTTGGTCTCCCATCTGCAATCCTCTATCATCCATAAAGGTCTTGAATCCCCCTCGACATAAAGAT
Ps001233	LGI	61.2	A		A	0.123855	ACAAACCGCTCTCGGAAATGCTCGAATGCGTCGGTGAAGCGGACGTAGTTTTCACTAGCACAGCATCAGAGAATCCTTTGATTTTAAAACAACATGTTAA[A/G]GAACTTCCTTTCGCAAGCGAAGAAGCCGGACGAAAACGCCTCTTCGTCGATATTTCTGTTCCGAGGAACGTAGGTTCGTGCGTCGACGATCTCGAATCAG
Ps001234	LGI	46.2	C	CNVL	K	0.354442	TGGACATCAGAACAATAGATTTATGCTCAATGAGAGATCAACCTTATTCAATGACTGGTTTGTTAATGGAAAACCAGTAGGTTTAATCTCCAAGACATCT[C/T]CTGTCTCATGTAAATCAACAGGAGGAAATAATACTGAAGAGAAAGAATGTGTTACAACTTATGAAAGACATGCCGAAGATGGGAAAAATGACCGCGCTCA
Ps001235			E	Failed			ATCGAGAAGCAATGAAACGATTCGTTTCACCGGTTTCTGCTAGGATTGAATCTGATGATTATGCTGAGTATTTGAGAACAGAACTTGTTTATCAAACCGC[G/T]TTATCTCAAGAACCAAACAATGCTCTCTTACTCGCAAATTATGCTCAGTTTCTTTACATCGTTGCACATGAATTTGACAGGGCAGAGGAATACTTCAAAA
Ps001236			E	Failed			CGACATTGAATTTATGGCGAGCTATAGAATCTTGTGGAACAATAGGAACAAGATCGAGTTCCTTTTTCACCTCTTCAAAAGGTTCAAACAATACACCTGT[C/T]AGAACACGGTTATCGCTAGAGCCTTTTGTAGCAGAAACAGAGAATTGGTTCAATTTGATTCCTCTGTGAAGAAACGGAAGCGAACGCGAGTTTTCGGAGT
Ps001237	LGV	15.3	A		B	0.232468	CAAACAACAAATTTTGAAACTTTCACTCATCAGAAATTGAATATAAGGAAAAACCAAGAACCCTAAAGCGGTTATAACAGCTATGAATATAACGACATCA[A/C]CGACCGCCGATCGAGATCTTTCGCAAGGCGGAATCTGAAGAGAATTGAGTGTCTTACGGTTCCTCGATTTGGGGAAATCGAGGGAATTCGCCATGGATGA
Ps001238			E	Failed			TGTGTTTTGGGACTCTTTTCATCCCACAGAGAAAACGAATAGTATTGTTGCAAAGTATGTGATGGAACATGTGTTAGCTCAGCTTTTAGAATAAATAGTA[C/T]TACTTGTGGAATTTTATGTATTGTAATCTCACCACTTTTAGATGTTCACCAGTATGGTTTTCTGCATGTTGATGTGTGTATAAATATATATGTGTGTAAG
Ps001239	LGI	95.5	D	Non consistent on 1 Ril population (bacxPI)	W	0.367025	GATTGTTGAGAAATGGATTGATCATCATCTCGTTGAATCTGAACAGCAAGAGGTGGCTCTTCGTCTTCGTCGTGCTCCATTTTGGACTGGTTGGTTGGTT[G/T]GTTTGTTCTTGTGTTGCGTTAATGCGTATCGTATTTGTTATGGTAAAARGGAAGTAAAATGTTTTGTTACCTCAAATTTTTGCATATTGAACTTACATAT
Ps001240	LGV	27.9	C		AE	0.374896	AAGTTAGAAGAACATTGATGGGTTGGTAATCTGGTTCAGTTCATATCAAATAAAAAACATTGAGTATTTGTGTTGCTGTCCCTTTTAATATCTTCCTTTT[A/T]AAGCCAAATACCAATTTGATTTACTCTTTAAATTTGGTTTAGGTATTAGTTATCTAATTAATCATGTAAGTTTSGCACTATGGTAGATGATTTTATGTTT
Ps001241	LGVI	81.7	A		B	0.287571	ATAAAGATGCATTAGCTCGCAAGACTGGAACGAAGAAATGTGGATGTCCATTCAGACTAAGAGGAAGACCTGTTAGAAACGGCGATGGATGGAAAGTGAA[C/T]GTAGTGTGTGGATTTCACAACCATGAAGTAATTGAGACAGCGATTGGGAGCACATATGCAGGTCGACTAAGCGGAGAAGAGAAGTCCTTGGTCGACGATT
Ps001242	LGV	56.2	C	Scattered allele	AL	0.36085	TCAATAGATCTATTTTGAAGCAACGTGCCTTTCATAAACACCTTTGTAATTGGTCATAAGGGTTTCCCTAGGAGGCAATRATTCCTTAACAATTGRGTGA[C/T]TGTTGAAGTCTTGGCTCCAATTATAAAGCTTGGGAAATTTSTSACTAGTRAACAACTTSAATCCAAATGCTTCTTGTATAATAGGGAGCCAATAAGCTAT
Ps001243			A		A	0.0837811	TTTTATACAGAAGATTCCTGTTCTTGGTTGGTTGGTTCAACTGCCATTCATCCGATCGTTATTTGACCGGAATAGGGGTAAACGAATGCCTGTGTAGTGT[A/G]TCACATGGAAATCATTGCAAATATGTCACAACTAGCAAGCGCATTTGTAACCGAATGTAAAGAAAATACTCTCATATGGGGATCTAACAATGTGAACTGA
Ps001244	LGVII	31.9	A		AE	0.359557	AGTTTCTCCGGGAGGATTCAAAGCTGACGAACATAYTCTCCGGGGAGGATCCAATAGCTTGAACGGTGGATCCCGATTTCGTGACGTTCTCCCAATTAAG[C/T]GTTTCTTTCACATAMCCCTTTTCCAGATCGAGAATCTGCAGGCCGGAGAAGTCATTAGCACCGGCAGCGGCAAGCGACGGAGATAAAGCAAATAAAGAAT
Ps001245	LGVI	92.4	A		AG	0.203637	CACTCGGCAACACTCGCCGGACGGTGATAAGGATATCGCCGGGAACCTACCGGCAGCCACTATATGTTCCAAAAACCAAGAACTTGATCACTTTTGCTGG[C/T]TTGTTTCCTGGAGATACTGTTCTGACATGGAACAACACTGCCAATAAAATTGATCACCATCAAGGTTGTAAGGTGATAGGGAATGGGACTTTTGGTTGTG
Ps001246			A		AM	0.373079	ACAAGGCTCTTGTTGACCTTAGACAAAGCAAGGAGGGAAAAGGGATAGCACTGGCAGGAGTTCTAAGTTTTTTTATTTGGCGCTCGGCGTATATCACACG[A/C]GTCGTCAGCTGGAGGAACAGATTCTATGTATTTATCAACTGGATTACAACTCTTGTGTTCGGCCGTGATATAAGTAGACTATGATAAAAAAAACATGGCA
Ps001247			A		AG	0.0484829	AGGTGGTTTCCGTGGTCGCGGACGAGGAATGCGTAGATGATCAGAAATGTTTCTAATGGGTTAGCATTTGTCTCGTGTGTTGAATGTCTGTCTAATATGC[A/G]CAAGGCCACTGCATGTATGTTTCCGCTATTTGTGTTGCTAGAAGCATACCTTATTTATCGACTTAYAGATGATGCTGTGAAAAGCTAATAGGGGGATTCT
Ps001248	LGI	96	A		J	0.366424	CCAAACCAACTCCACTCTTGAAAGACGAACTCGACATCGTCATCCCTACGATCCGTAACCTTGATTTCCTGGAGATGTGGAGACCCTTTTTTGAACAGTA[C/T]CATCTCATCATTGTTCAAGATGGTGACCCTTCTAAGGTTATCAAGGTTCCTGAAGGTTTCGATTATGAACTGTATAATCGGAATGATATCAATAGGATCT
Ps001249	LGVI	115.9	A		AI	0.332272	ATAGGTCTGCTGTCAACAAGATTCAGATATCTAGAATTACTGAAGAAGGTGCTACTGTTTTCCCGCCATACTCTTTGAAAACATACTGGGAGTTTTCGGC[A/C]TTCAAGAATCCAACAGTTGGTGCTGAAGGTTCATGGTAACTTGCTTGTTATGAAAGAAACTATAACAGAATTTTAAATGGATTCCAACAGAACTATTTAT
Ps001250	LGV	56.2	A		B	0.343714	TGATGCCTTTATTATCCTTTTGTATCTGATAATTTTAAAATTATATCAAATCAAATCATTAATCTTCCTATAAAAAAGCTAAGCCAAATTGATTGATAAA[A/G]TCAAACTTATTTGAGAATTGAATATTAGCAATGGCTGGTATTGAAGAAGTGGAGCTTTTGGGTTCTGTGGGAAGCCCGTTTGTGATTAAGGTTCAAATTG
Ps001251			A		AV	0.304688	TATTCGGTTGACCACTCAAATGCTGCATAATCTGAATCTCTCTCTTTATATCTTCTCTATCAGATTTGCTCACAAGTTTCCTCTTCGAAATCGACTTACA[A/C]GCGTAAAGCAACCTAGTCGAATTCTCGGTACATAGATATGTTACTCCAAATTGCCCTCTACCCAATTCTTTCCCAAGTGTGTAAAACTCTTTCACATCTT
Ps001252	LGI	61.2	B		AH	0.108345	CTTCAAGGTTAAACTGGGATTACGACTCGGTTCATGTTGTGAGAGGYGAAAAAGCAAGGAACAGGGATCTTTGGCCAAATCTCGATGCACACACCTCCCC[A/G]GACGCACTTCTCTCAACCTTGCGGGACAAGGTTGACGAAGGAAGAAACCTCTACATTGCAACAAACGAACCCGACACATCTTTCTTCGATCCTCTAAAGG
Ps001253	LGV	88.8	A		B	0.340333	CACGGATCAGCATGAATATAAATCACTCAGATCAATAAAGCTATACAATTGACTCTCAAGTTTTTCCTTGATGGAGCCATGATTCTTTCTATGCTCTGTT[A/G]GCCKCAGTATGTGATGAAACAGATGAACTGTTGAGGAGCTATAAGTCAGCAACTCTCAGAAGGTAACTTCATCCCAGATTTCATTTAGAAGACGATTGGG
Ps001254	LGI	55.9	C	Scattered allele	K	0.352828	AATTAAACTTTTTCAAATCCTTCTCTTCAACCATTCTTTTATTTCCCACTTCATTTAGAATTTCATTTTGCAAGATTTTCATGATTCTTGGATGCCTGAC[A/G]AGTTCAGATAAAGTCCACCCAATCGCAGCAGAAGATGTATCAATTGTTGCCATTAACAAGTCGAGTAAAATAGCCTTGATGTTAGTTCGACCAATGACAT
Ps001255	LGV	95.7	D	Non consistent on 1 Ril population (ChinaxCam)	B	0.326345	GCAATGTTTGCTGCCGCAGATTATCAGCCTGGCGAAGAAAGCCCTCGAGAGTACCGAGCTTTCCCATGGCCATGGCCATTTGGCCCATGTAGTTAGCCAC[A/G]TTTCCAGAAGAACCCGAAGGGTTGGGCGAACCATTAGCCAAAGTCTCGGAAAGTGATTGCTGCAAAGCATCCATTCCTTGGGAGAGAGCATCTTCCGCCT
Ps001256	LGV	79.2	B		B	0.269639	AAAGAGAGATTCATTTTTTAATAATGGGAATGATTGTAGAAGTTGAAACCGTCGATGAAGACGACGACGTTTTGATTCCACCGCCTAATTTCTCCATGGT[A/T]GAAGATTGCATTTACCGATCTAGCCTTCCTCAMCCTTCCAGTTTTCCTTTCCTTCAGACGCTAAACCTTCGCTCCATCATATACTTGTGTCCTGAACCCT
Ps001257	LGV	77.2	A	Scattered allele	B	0.341079	GTTTTCCCTCTCCAACCAGAACCTTCTTCTGCCTTCTCCTCTATCTTTACCACTGAACAAAAACCTCAAACTTTCTCACTTTCAACACACCCTTTTGAAC[C/T]AAGAACCTCCATTGAAGAGTTGCATGAACTTTGCAAGCCTTTCTTTTCTAGATCAGAGCCTCTTTCTTTGCAAACTTCCCCTCTGTTTTCTTCATTCTCT
Ps001258	LGI	95.5	A		C	0.185697	ATCTACCTATATATGAGCCTGGTCTTGATGATGTGGTGAAGGAGTGCAGAGGAAGGAACCTTTTCTTCAGCACTGATGTTGAGAAGCATGTTGCTGAGGC[C/T]GATATCGTCTTTGTTTCGGTGAATACTCCTACAAAGACTCAAGGTCTTGGAGCTGGCAAAGCAGCTGATCTYACTTACTGGGAGAGTGCTGCTAGGATGA
Ps001259	LGI	51.4	A		K	0.361928	TTTTCCCTAAGAATTGCTTGCTTAACAACTGAGTTTATGACTKGTAATGCTTGAGGGCAAACTTTATCATAAAAATGAGGAGTGAGCAATGCATTGGAAG[A/G]GAYCAATAATGAGACCAAAGTCACCATAACAAATATTTGACTAGAAGTCATTATGTGTCTTTTGGCTAAGATATGGTTCYCCCGTATCTGCGTTGNNNNN
Ps001260	LGV	79.3	A		AJ	0.359585	CCAAGAAAAAGATCAAAATAGCAAGTCCACCAGCCAGCTTCAAAATCACAGAACCATCTTCTTCTCTAACATAAGACTTCAACTGACCAAGAAAATCACC[A/C]GTCCTCGTAAAAACAAGAACCGAAACCGAACCCTGAAAAATAGCAGTCAAAACAGTCGCCACCATATGAGCAGAATACCAACGGTTAGCACCAACAGCCG
Ps001261	LGV	87.8	A		B	0.263726	GCATCATTTATTTGACACTTATGCATCTTGAAGTTTTTCGGTACCCAAAGATTTGAGTTTATGAGCTTTTATGTAGCAGCGGTGTCACACAGTACAGTAC[C/T]GGGTATCTGTACTCTACCTGATAACTTCCTTGCCTCGTATTTTTGTTGGGACTTGGAAATTTTGATATATGTTGTGCTCTAATTTTTTCTATAAATATTT
Ps001262			A	Scattered allele	I	0.374022	AATTGGTTCAAAAAGTGTCTACTTTATCGGTTGATAAAGTTTCGGTTAAGGAGCAATATCTTCGCTTACAAGCGGATTTTGATAACTTTAGAAAAAAATG[C/T]GACAAAGAAAGAGTTGGCATTCAATCGGATGCCAAACAAGGATTCATTAAGAAACTTTTGTTGATGGCGGACAATTTCGAGAGAGTTAAACAACAAATTG
Ps001263	LGVII	151.1	C	CNVL	F	0.375	CCTCAGCGGAGGACTCACACGTCAACACGATCACATTTCTCGAGAGTTCCTCCGGAAGCGCAACCGGGGTGCGATCTACATCCACCGAGGCTTCTTCAGG[A/G]GCAGCCGAAGCTGCATCGACGGCATCAGAGGAATGATCAATTCGAACCATGCTATCAGACAAGCTCTCCATTTTCAGATCGTGGATGTGGACGAATTCTT
Ps001264			C	multilocus			ACGACTCCGGTTACTGCTCTTGCTGTTGGATTGGAGCCACCGAGAATGTCGTGCAAGAAAAATGATATCGTGTGGTGCTGATCAGGAATATCAGTACCAG[G/T]TGTTRYGGCTGGTTGCGGAAGTGGAGGGAGAATGGTKGAAGAAACAGGAGACAGTGCAGAATGAGTAATAGGTTCTTCTGGTGTTTCTAGTTCACTGAGG
Ps001265	LGIV	104.8	A		Y	0.334586	AGTTGCAGCTGTAAAGGCTGTGCAAAATACAATGCACCACAATAATAATAACCAATGAATTGCGCTCACTCTTGTGATGATTGAAGAGCATTTCGTCTTC[A/G]GTAAMCAAAATGAATGCAAGGAAGATGAAATCATAGAGATACAACAACAACCAAGTCATGGATTAATTTCTGCCATGCATCGGTTCAAATCTTTAATTTC
Ps001266			A		A	0.057589	CTTTGGTTGAAGAAATGTCGACAAGGTGTGGTCATATTTTTTGCAAGGCATGTATCAAGTCTGCAATAAGTGCTCAGGCTAAATGTCCTACCTGTAGAAA[A/G]AAGATCACCGTGAAAGAGCTTATAAGGGTCTTTCTCCCATCAACTGGTTAAGGCTTTCCATGCAAGCTGAGGCGATGATTACAGGGAATGGAAGAAGCAT
Ps001267	LGI	5.3	A		A	0.191817	TTAAAGAGGATAAGAAAGTCAATGAAGAGGAAGAATTAAAAGATGATAAGAAAGCTGATGAAAGGGAAGGCTTTAAAGTGGATAAGAAAGTTGATGAAGG[C/G]GAAGGATTAAAAGAGGATAAGAAAGCCGATGAAGGGGAAGAATTGAAAGAGGATAAGAAGCTTAATGTTGGGGAGGAAATAAAAGATGATAAAAAAGATG
Ps001268	LGI	21.5	A	Non consistent on 1 Ril population (ChinaxCam)	AG	0.225657	AAATTTGATATTATTAATCCAATACTTCAGAAGGCCAAATGCTTCTCCAAATGGAAATTTCACTCTGACTCTTGATCTTTCTAATTCCACCGTAAAATCC[A/G]TCSGCCTCGTTTCCCTCCTCTCGGTGATCTTTCCTACTAATAGTTGTCTTCCTCCAACGCGAATCAGGAGTGTACTGATTGAACTCTAGCACCACTGTGT
Ps001269			A		A	0.0484829	CTTACAACGAAGTTCGCCTTGCTTTTCAAGACAGGCCTTCTAGGGACAATCATCAATTGAATTGCCCACATAGAATCGGTTATGGCGGCCCTAATTTTCA[C/T]GCTACTGAGGTTAAGCCCGTTATTTTCCCACAAAGCTTTGTYCAACCCAATTCTGCAGCTCAGCCTACTAGTCTGGTTCCACCTTCATTTGATTTAACCG
Ps001270	LGVII	76.6	A		AE	0.369074	CTTCCTGGTCAAAGCTTGAATTCTGTCTATTCGCCGCGGGTTGGGCCGGTCAGGACTGCCCCTGCCGGAGAGAATTCGATCAAATCGATAACCTCAACAA[C/G]ACTCTAGCTTTAAGCCATGAGAACGGTGAGAGTGATGCTGAGATTGAGGAGGTTGCCGAAGCGCTGAACAGCTTGGAGATYCATCATGACCCGGATTGTG
Ps001271	LGI	0	D	Non consistent on 1 Ril population (ChinaxCam)	AO	0.259977	WAACWAAAAAGTARTAGGGAGGGGGGAGGAAGGTTATTTCATTTTAAGCTCTGATAGAAGAACTTACATATCACATTTCAAGAACCCGTTTTCCATCTTT[C/G]TTGAGAAACACCCAAAATGGTTTTCAAAGTATACATTGTTTCAAAATAACATTTGAAATGAGGCTCATCAACAACAAATAAGAAATTTAAAATATCCTAT
Ps001272	LGVI	134	A		AQ	0.27612	TTGCTTTTGGCTGGGCAAAAGAGAAGGGTCAAAAATCTCTGGCATTGGATACAGCTATTGGAATGTGGCAATTATTATTTGCCGAGAAGCAGTGGCCACT[A/G]GTTGATCATTGGTGCCAGTTCCTACAGGCTCGACACAACAAAGCAATATCAAGGGATACATGGTCTCAACTTTTGGAGTTTGCAAAGACGGTTAGCTCCA
Ps001273	LGV	90	A		C	0.254913	CGTGGTCGATGTTTCCTATGGTGGGGAAAATGGATTTAATCAAGCTATTGAATTATCTGCAGAGATTCTATCTAATGTGAAGTTCATACAAGAGAAGCGC[C/T]TGATAGGAAAATATTTTGAAGAGATAAGCCAAGAAACTGGGAAGTATGTTTATGGAGTTGATGACACATTGAAGGCTCTAGAGATGGGTGCTGTTGAAAC
Ps001274	LGV	42.5	A		AE	0.369074	TAACTGCTGTAGCAACAACCCTCTGCCTCACTTTTACTTGTTGAGCCAACTTCAGAATATAATTAGACATGTGCATCTTAATGAGCTTAAAATCCTCAAC[C/T]GTGACACCCTTTTCTTTGTCAAGTGGATTCACCATATCYACATCTTCTTGATCCAGAAGGTGCTTGTAATGAGATGATGTCCAGAAATTGGCAGCCATAA
Ps001275	LGI	92.7	D	dominant ChixCam	AR	0.335643	CAGGCAGTGGCATGAATGGACCCTTGCTGCCAAGAATTTTTATATCAGAGCTTTTGGTAGATCAGATGAGTCCTCGAACCCAGGAAATCATTAAGAAATA[C/T]ACCGAATCATCTGGCAATGGAAACAAGTATGGAGCTCTTGCAAGTTCCTTGGGACATTTAACATGGGGAAAACCCTTATATTCTGAGTTTCAGCAATTAG
Ps001276			E	Failed			GCGCTTATTCTTCTTTTCCTGCTTAGGATCAACAGCACCATTCTCAACCTCTASAACACACACTCACACTCTTTTCTCTCTTCTCGCCTCTTCAATCGAC[A/G]CTACCTACCGTCTTCCYCTCTTCTGATCAAAATGTCTCGAAGATATGATAGCCGTACAACAATATTCTCACCCGAAGGACGCCTTTATCAAGTGGAGTAT
Ps001277			A		Q	0.294704	AGAACACTGCCACTGCTGCTACATCWCTGATCAATWTTATTGAGCTTCAAACTTTAGGAATTATAATTTGGAGAAATCCATCCAAAAATTCAGCTGAGAT[A/T]TTGTCCTTGTTCACASCAGTWGGAAATGGCCACAAAACCTCAAATGGTCCATATGGTATCTCTTTTTTAAGATATGAAGAAACTGCACAACCATTTGGAC
Ps001278			A	monomorphic			GTGCTGGAATGATAGTTAACGACTGGACAGCATTTTGTGGTTCAGACACTACAGCAACAGAGCTYTCTGTAATCGAGAGTGTTTTCAAGCTGAGGGACTC[A/G]CAACCTAGTGTCATTGTCGATGAGATGAGGAAATCCCTCATTGACAGCTATGTTTGAAAATTGGTAATACTAGTGACTTTTGGTAAGGTGTTTTAAATTT
Ps001279	LGI	61.2	B		AH	0.108345	CAGGCAAGCCTTTYGTTGATGTTTTGAACGAAGCTGGTGTTCTTCCTGGTATCAAGGTTGACAAGGGTACCGTCGAACTTGCTGGAACTGATGGAGAAAC[A/C]ACCACTCAGGGTCTTGATGGTCTTGGTGCACGCTGTGCMAAGTACTACGAAGCCGGTGCACGATTTGCTAAATGGCGTGCTGTGCTTAAAATCGGTGCCA
Ps001280	LGVI	119.8	A		F	0.373294	CGTGCCAGGTTTCGTTGCTCCATATCCTCGTACTCCYTATCACTCCAAGGATTTTCCCAGTGGTTACCACCCACAGGATGCATGTGAGYTGTTCAATCAA[A/C]GACACTCATTATTACGAAATGTCACCGGCCGAACTTTTGGGGCTTTAAAGGAGCGATTTCCTATATTGATGGCAGCTCCTTCATATCCATTACAGACACA
Ps001281	LGIV	44.3	A		AU	0.372329	TTGGCATCGAGCAAGATCATCCTCAGCATCAGCATCAGCATCACGGAGTTCATAATCCGGTTGCAGTGAACAGCATTTCACCAAACCAGAATCTGACTTC[A/G]AGTTCTCTGAACTCTTGGCCTGCTTCGCGTCCATTGGATATGCGTAATTCGCATATGGACATTGATTTAATGCGCGGGTGACAATTTACTTTTATTAGCA
Ps001282	LGI	1.1	B		AT	0.365426	TTCGCTTCCCAGCTCAACCTTTATACAGAACTTGGCACCCTCGAATTAGCCCCCACTGTATACAATAAAACTATGAACCTCTCGCTCCTCGTTGCCTCTT[C/T]TCTTCCAATGCAGCTGCCTCATTTAACATGTCAGCTGCATCCTTGTGCATGTTCAGCTTTGCAAGAGCAACTGACTGAATGTAGAAAGTCGTGGGCCAGT
Ps001283	LGV	92.2	A		AI	0.283384	TCTCAAGAGATCGATCAAAGTGACTATGAACCTTATGCTTTCCATTGGGACTCTGATCAAGCAGAGTGAGTTCAAAAAGAGCACGAACATCGGTTCCTTC[A/G]GAAGCAAGAGCAATGAAAACGGAAACATAAGCGGAATTATCCTCGGGGTTTTTACCRTCGGGGTAGAAGTAAATAGCCCATTGGTAACCACCGACGGTGA
Ps001284	LGV	95.4	C	CNVR	AE	0.367037	AGGTCACACCACTCATAGTAGCTGAGATCAAGTGGTTCAAATCACCAAAGCTAGGAGTGGTCAATTTGAGAGTCCTGAAGCAGATATCATAAAGAGCTTC[A/G]TTATCAAGAACCATACATTCATCAGCGTTCTCCACCAACTGATGAACTGAGAGAGTAGCATTGTAAGGCTCAACAACAGTATCAGAAACCTTAGGCGAAG
Ps001285			D	monomorphic			CACTTCAGGATACATGTCTGCCAAACAAGCTTCCCCTCCAACCGTTTCACACGCCTCAGCTGGAAACACAGAGAATGCTGAGTTGTAGTTGACTGTTGCA[A/G]GGTCAGAGTTCCCGGAAGCAACTTTGATTGCAGTGTAACGAGGTGGAGAAGCACGTGAGGCAGTGAATTTGGTAGGGAAAATAGTAAGATGCGAGACACT
Ps001286	LGV	71	A	CNVR	W	0.35215	AATTACTCTTCCTGGGCTTCCACTCAAATTTTCAACCTCGGCGATTATCTCATTTTCAACACGAACTCAAACCAGAGCGTGATTCTCACCTACAACAACA[C/T]CGCTTACTTGAACTGCACCGCCGATGATTCCGACAACGGAACATTCATATACAGTAGCGGAACAGATCGTTTCAACCAGGCGTTGACTATTCCCGTTCCG
Ps001287			A	monomorphic			CGGCTTCGTCGAGACCGGAGAGATGCTTGTGACCTTCTTTGAGCATGGATTGCATACCGTAGGACGACTGAGAGTTGAAACCTACCATGTTCGCTTCTCC[A/G]GTTAACGGTGGTGGCTGCGATTTKTGGTGTGTGTGAGAGAGGGATGAGAAGTTTGAAACCCTGTAGTTATGTTGTGTGTATACCTAAAGCCGCGAAATGA
Ps001288			E	Failed			CTCGTGTTTCTTACTTCTGAAATTCAATCAATTTTTATACTGAGACGAAACAATGATAAAGAGAAGATTCTTTAAGGTTGATCATGGAGATAGGGATGGT[G/T]CAGATCATTCTTCTTCATCCTCGGATGAAGATTATGATAATCAACCCGCGGAAGGAAGCCAGGAGAATGATGATGATGATGAAGTTAGCTCAGCATCTTC
Ps001289			E	Failed			CAGATACAATAGTTGAAATGTTGAAAGATAATGGAATTGGAAAAGTGAAACTATTTGATGCTGATGATGAAACTATGAGTGCACTTGGTGGATCAGGAAT[C/T]GAAGTGATGGTTGGTATTCCAAATAATCAATTGCTTGAAATGAGTAATTATGATCGTGCTTTGCAATGGGTTAGGAAAAATATTACTCGGTATAACTTCA
Ps001290	LGV	90.4	A	Non consistent on 1 Ril population (JIxDP)	B	0.316966	AACTCAAACCAGGTGTTATCTTATTATAATACTCRACACCTTTGCCAATATGAAGAAGATCTARGTTCTGGTTAAAATGGTAAACATGAATGCGACTACC[A/G]GTGCTACCAGCATCGAATACGACAGCGTAAGAGGAAATTTCCTCTTGTTTTAGGAAAATCTTTCTACTGGTGAGTAGGTTGTTTCCTAAGTATTGGGAGG
Ps001291			A	monomorphic			CCTTCATAACATCAAGCGTAACAGGAAGTTCAAGACCATCAAGCTCATCAGGAACAATGCCAATTCCTCGCAAGAACTCATAAACATTTTCACGCAACGC[A/C]GCCTTATCTTTCTTCATTTCATATAAACTAGGACGAATGTAACCAACATATGGACCTCCCCGTTTCCTTTGAATTTCACCAGAGTCCCGATTAGGTCCCC
Ps001292	LGV	39.9	A		B	0.325632	ATAAGAAATGTGTTGCATCAAAGGCTTCTGGAGTTGCCTCRTTCAGTTAATTGTGAAAGGCCTCAGATTTCAGGACAAAGAGAGATTGGCATAGAAATCA[C/T]AAGCTGGATATTTGATATCATGAAAGGAAAGATTTTGGAGCTGATAGAAAGTTTTCAGTCACTTGTAAATGATTTATTTCAGTCGCCTAGGATTGGTAAT
Ps001293			A		A	0.225657	TCGTTGATTTTGTTGGTGAATATCACCTTGATCTTATAGTAAGCTATGGCGCGGTACCGGTCATAGTTCCGCGTGTTTCCGGGGTTCACATGTTGTTAGA[C/T]AGCTTCGAACCGATCCATGGTGTGCTTCTATGTGAAGGAGAAGACATTGATCCATCATGGTATGCAGAAGASACATCATCTCTTTCGCAAGAGGAACTAG
Ps001294	LGI	8.4	A		N	0.371223	TAGCCAAAATGAACATGCCCCCTAAAGTGAGTCCTCCATCATCTTTTACTATCGTGAAGGGAGCACTTGATTCGGAAGGTCCAGTTTTGAAGCGAAATCA[C/T]GGCGACGAAGAGGTTAGCATTTACGTGATGCGATTGGCGAATGTGGATGATGAACATAGCGGTGTTATGGATCAGCTGTTCATTCATGTTGATGTATCGA
Ps001295	LGV	93.5	A		N	0.363674	ATCAAGCACAGGGAAAATTGTTAAAGGAGCATCCACCTATAAAGTTTTTTGTATCAATATCAGGATCTAAGTTTAGAGATCCTAGTATATGTGATGTYGC[A/G]TACAAGGATGCTATCAAAGCTAAATCGGTTCATTTTATTGGTGAGAAAGATTGGTTGAAAATTCCTTCCGAGGAACTTGCTTCTGCGTTTGAGAAGCCTG
Ps001296	LGV	91.3	C		C	0.256582	AGATTACGCATTAAAATACTTCGAGTAGCCGCCACCGTCTCTTCTCYACGGCAACCCCAAATCAACGCACGATGGATTTCACTCCTCCGCCGATTGAAGA[C/T]GGTTACGCGGCRGAGAAGCTTTTCAACAGTGGYTTCTCTTACACWTACGACGACCTAATMTTYCTCCCTCACTACATCGACTTCGCCGCCGATGCCGTCG
Ps001297			A		S	0.350475	CATTGAACCCTGTCACGGATCGCTCCCTGTCCCTCCCCCAGCCGCCTCCTTCCCCTGCGCGAGTCTATTCCGGTTCAAAATCAATTTGATTTATTTCTCA[G/T]AATGAAGAAGCATGGAAGTAGAATCCCTAATTCCACTGAAACTTACGAGGAGAGTGAGACTGATGAGTCACTATCTTCTTCTAGTTCATCAGAAGATGAT
Ps001298	LGI	61.6	D	Non consistent on 1 Ril population (JIxDP)	B	0.253684	ATCCAACTGCTTGCATCACCGACAAGGACGTAAAATTTTCTGAAGGTATAAGTTCTAGTCCCTTCCATTGACGAGCTTTTTCAAGTTCGATTATATTATC[A/G]ATCTCAGGATCCACCACCTCAAGAGGATCGTTGAGCTGTTTAATCCAATCGGGGCTRGATTTGTGATTCACTTGTGCGGAGAGCGAAGATGACATGCGAC
Ps001299			E	Failed			ACAAATCAAAGTTAATACTCTTTTAATAAAAATTCTCACGCTTAACACTCCAGGTATTTCATGGTTCAGTTTGAACCCAGAATTCTTATTCTCAATCAAC[A/C]ATCAAACATATGTAGATAATTTATAGAAAATATAAAAAATTTGGCACACTTATATATTAAAAATTAAATCAATCTTTATCCTTCTTATCCATCCATGATT
Ps001300	LGIV	46.4	D	dominant ChixCam	W	0.374307	TTAACACCTGATGAAGGCGCCGAGTCGATTGTGAGGTTGGCATTGTTACCTGAGAATACTTCTGGCTTCTTTTTTGTTAGAAATGAAGAGAAACCATTTT[A/G]ATCTTAGAGAACAAAATGTGATGGATATTTGAAGGGAAGTTATGGGCTGAAGACAACCACTTTAAAAGCATTATGTAGTCACCTTAGCATAATTGATCAT
Ps001301	LGV	63.1	A		AG	0.296338	CTGGAAATGGTGTTCAAAAGCCATGTTTTTGTGATCTGAGAGTTGGTGAGAAATGGGGAAGTAGAAAATTTAGGGTTTGYGCTACAACTGCTCCTTTGAC[A/T]GGGGTTATATTTGAACCGTTTGGAAGAGGTTAAGAAGGATTATCTTGCTGTTCCTTCTGTTCCTCTTGTTTCTTTAGCTCGTCAGAATTTTGCTGATGAA
Ps001302	LGI	35.3	A		AF	0.372648	TTTCACTCATGGCATTTTCAACACATGASCAACAACATCAACTATTATCAAACCTTCACGGTGGTGCCACGTCAGCACCACCACCAACGCCGTCAAATAA[C/T]ACCARCAACCTCCTCTCATCTTCCGATGCCGCCGACGCACTCTCACGTCTCCTCCACCGTCTCCCGCCAAATCTCTCTCTCCCGAACCGCCGCTCYCCTT
Ps001303	LGV	63.1	D	dominant BacxPi	AI	0.242812	TGGTGATTCTCTACGCCAGCATAGTGAAAAAGAAATGGGCTGTGAATTCAGCTTTCATGGCGCTTTATGCTTTTGCGGCGGTTTTAATCTGCTGGGTACT[C/T]GTTGCTTATAGAATGGCCTTTGGTGAGAAGCTGTTACCGTTTTGGGGTAAAGGAGCACCAGCTTTAGGACAGAAGTTTCTGGTTAGAAGAGCAAGAGTAC
Ps001304	LGI	107.9	A		C	0.237536	GATTTCAGCGCGCTGTGTAGGTTATGATAGAGCTATGAAGCTTCCTTGTTCACTTTCAGAAGCAAGAGCTATGGAGTTATTGAACAACAGGAATGAGCAA[A/T]GCAAGATCGAGAGCGTCGAGATGGAAAGAGCGATTGAGTTTGGTTTCTGAAAGTAGAAGTTTGGGAGAGAACGGGTTAAGTTTGAAACGGGTTTGTATGG
Ps001305	LGI	34.1	C	Scattered allele	G	0.320109	TTCTYTCTCTTTCTCTTTCCTCTCTTCAAAGTTTCAATTATTCTTCCAAAATCAAAACAATGGGAAACGCTCTCAGATTCCTCTACGGTCATTGTTGCAA[A/G]CCAACAACTTCTGATGATCCACAATCACTTGGTCCACACGGTGTTTCTTCATCCACCGTTGGTCTTTCAGCTCTCGCCCATGATCTTTTTCACTTCGAAA
Ps001306	LGV	79.3	A		AJ	0.350618	CCATACTCCGCCATGTTCGCGTGCCACTCGAAGCTACTCCTAAATTGCAACCATGGAATGGTTTCTTTCGCTCCATGTCTTCACACGATGATCATATCAC[A/C]AAAGAAGAAGTCGTCGATCGAGTACTCTCCGTCGTCAAAGATTTCCCCAAAGTCGATCCTTCTAAGGTGACTCCAGAAGTGCATTTTCAGAAGGATTTGG
Ps001307	LGV	88.8	A		B	0.355573	ACTRGTAGAATATGGTTGTTTTGAAGCCACTTTTGATAAAATTCCTTTAGACCTTTGCAAAGCCATGTTTGGTTCAATACAAGAGTTTTTTGATCTTCCT[A/C]TAGAGATTAAAACACTCGATGTGTGCAAGATGAATCATCAAGGTTATGTTGGGCAATCTCCTGTAATACCACTTTTTGAAAGCATTGGTATTGACCATGC
Ps001308	LGVII	204.6	A		D	0.365224	TACTTTTGTTGAAGATGGTGYTGTGGCTGAGGAWGGGTCGTTMGAGTCTTCTRTTMCAGTATCAAAGGTTTCCCAATGAGTTGTTCCTGTGGMAGCACTA[A/C]CACTTTGGCCGGAAGGGTTGGAGTTTCTAGCCTTTAGAGAATCTARCATATCAACCAGGCCCTGCACACGACGCACCTCAGCTTTTCTCTGCAACTTYGC
Ps001309			A		K	0.349031	GCGAAGTTTGCCACGTTTTAGCCATGCCGTTTCCAGGAAGAGGACACATCAACCCGATGCTAAGCTTCTGTAAGATCCTAGCATCACGAAGACCAARCGA[A/G]ATTCTCATAACCTTCGTAATCACCGAAGAGTGGCTCGGTTATATCGGCGCYGATCCAAAGCCGGAAGCCATCCGCTTCGCTACTATTCCTAACGTGATTC
Ps001310	LGI	8.8	A		AE	0.324865	TGCTTGTGTTATTTCATGTGCCGTGGTATAATAGCAACAAGGCTCATCAGGGYGCAGGGGATGATATGATGGCAGCCATGGAGCCATTGCTTTACGCTGC[C/T]AGCGTTGATCTAGTTCTTGCTGGTCATGTTCATGCTTACGAACGTTCGAAACGCGTGTATAATGGAAGATTGGATCCTTGTGGCGCTGTTCATATAACTA
Ps001311	LGV	17.1	C	Scattered allele	AC	0.356393	CTGACGAGTGTATCGAACCAGAAAACCACTCCAATTCAATGTTGGCCCTTGATTTGGACACCGGTGATATCAAATGGTTCAAACAATTAGGAGGCTTGGA[C/T]GTATGGTTTATAGCATGTAACAACGCTTCAACTCCTGATTGTCCACCCCAAGGTCCATTACCAGATTCTGATTTCGGAGAGGCGCCAATGATGTTAACGA
Ps001312			A	monomorphic			GGGCGAACAAGAGAGATAGTAGTCTTTGGTGGGCTTCGTCGGAGTGTCGCCAGTGTCGGCTTAGTATACAAGTTTTGCCTTTGTTGCCTATAACTGAGAA[C/T]TTGTTCAATGATGGTGTTTATGCTAAGGAGCTTGTGGAATGGACATGGCCAACTTTGAGTAAAGAAGGGTGGAAAGGGTTTACTTATGCTTTGCAAGGTG
Ps001313	LGV	88.8	A		Q	0.31673	TAGAACTGGTACTAAGCTTCAGAAGATCACGAACCCTAAGACTTTGAAGAGGATTGCGAAGTCGAAGCAGAGGAAACAGCTTAGGATGGTTCCTGATGAT[A/T]CGTTCAAGTAATAGACTACTGTTAGATTGTTTAATTTTAATGAAATTGAGTTTTATGTATTGAATTTTGTTTGTTATGATGAAGAATTTTGGGATGTTGA
Ps001314	LGI	35	C		B	0.288513	ACTACACGTCTCTTCCTTCGTGTTCCCCATGCGGCACATCAACGACATACGATTCAATAACCACCGTCCCTCCATTACCGTCACCGTGCAGCGTCGTCAC[C/G]GATCGGTAATTCCTCAGCCTATGAATTCCACCAACAACACTGAAACTGATAACATGCCGTTCTTCATCAAGTATATCAAGCCTCTCCGTACTCGACACCG
Ps001315			D	dominant	T	0	CGCAAATCGTTTTTTTTTCATCTGGGTTTTTGTTAAATTGGATAAAGATCTGGTTTTTAGGTTTGATTTGTGTGAAAGGCTTTGTTTTTCGATCTGGGTG[G/T]GAGGGAAATTGGTGTGTTGTGTTGATAATGAGGAAAAGAGAGAGGGAAAACCCTTGTGGGGTATGTGGGCACTATCACAAATATGAAGAAGGTGAAGTTT
Ps001316			D	dominant	T	0.0208287	TATTGAAAAATTTGGAAGTAGTACTGCCACTATTGCTGTTTTAGGACGATTCTCGACCGACCTTAAGACAAGGGCTTCCTTCTTGCAGGGTATTCCAAGT[A/T]CTACATATTTTTAGGAGCAATGATTCTTGATTGAATGTGCTTGAAATAATTTAGTACTAGCTCCAATTGTTGTGGATTTTGAAGTTTTGGAATTTGCTCA
Ps001317	LGIV	118.1	A		AP	0.361526	TGAARGCTGGTTTGCAGAAGGTTGGTTCGCAACTGGCCGAGCCAGAGATAAAGTTGCTGATGGAYGTGGCTGATGTTGATGGGAATGGAGTRCTTGATTA[C/T]GGAGAGTTTGTAGCTGTGACGATTCACTTGCAAAGAATGGAGAATGACGAACATTTCCGCAAAGCATTCAAGTTTTTTGACAAAGATGATAATGGGTATA
Ps001318	LGI	8.4	C	Scattered allele	N	0.346311	AAATGGTTCCTGCTGTTTATGTTTTCGGAGATTCACTTGTAGATGTTGGAAACAACAATTACTTGCCTCTTTCTATTGCTAAGGCAAATCATCGTCACTA[C/T]GGTGTTGATTTTCTTAATCAAAAACCAACTGGGAGRTTTAGTAACGGCAAAAATGCTGCTGATTTTATTGGTGAGAAATTAGGTTTGGCAACTTCACCAC
Ps001319	LGV	27.9	C		AC	0.31101	AAAATTATAACATGCATAAGTTTCTAGCGACGTATCCATCCAATTACTAAACTTAGTCGACCTCCTCAATCTTGGGACCAGGGCCGCCACTGGCACTTGT[A/G]GGTGGAGGACCATCCTCATCAATTTCAGGACCTTCACCACCAGCACCACCTTGATACATYTTTGCAATAATAGGATTGCAAACTGTCTCAAGCTCCTTCA
Ps001320	LGVI	91.9	A		B	0.31101	TTAGTGTTCATCTCTTACAAATTATGGGACGTTCACCATGTTGTGACAAAGTTGGTTTAAAGAAAGGTCCATGGACTCCAGAAGAAGATCAAAAACTCTT[A/G]GCTTATATYGAAGAACACGGCCATGGAAGTTGGCGCGCTTTGCCAGCTAAAGCTGGTCTTCAAAGATGTGGAAAGAGTTGCAGATTAAGATGGACCAATT
Ps001321			A		AT	0.259375	ATTTTCCACCGCCTAARATATGGTGCACGGGTTTCTCGCGTCCAAACAATCTATTAAACTGGGAGGTCATTGAGTTTGCCGTCACATCTTGAAAGTATGA[C/T]GCAGATTTTTGCTTCTCGGCAAGTGTTTCCACGAAATTGTTGAGAAGCTTTTCAGCACTAATTTTGTCAGACATTGTTCCCGTAAATCAGAATGAAGAGA
Ps001322	LGI	2.9	A		AH	0.179433	CGAATGCTATTGAGGATGAAAAGAGGGATAGAATTACTGATGGTTATGGTACCTCTTATCAACCTCCTAGTACATTGGAAGGATGGAATTATACTGCTAA[A/G]AATYTGTTGATGTACCATCCTGCTGATCGGGGTGAGGTTCCTTTGACGGAGGAGGAAAGGGCTGTTAGAATTAAAGCTTCCACGAAGGAGATTGATCGGC
Ps001323	LGVI	102.1	A		A	0.039184	CCATATATCAATGACCACATCTTGATTACTAAGTCAAAGATGTGGCCACGATTCTACATTGGAAGCTATAATCTCGTGGTTAAAGGTCGTGTGTCTGCAA[C/T]GAAGAAGCCTACCAACTTTCATCATATGATATTTTATATATATGAGAATCTATGAACTTGTATTATGTACTATATATCATGTATCCCATCTTAAATAAGA
Ps001324			E	Failed			TCATGATTGGAATGAAGAGCAATGTTTGAAAATTTTGAAGAATTGTTATGATTCACTTCCGGTCATTGGAAAGGTGATAGTAGTTGAATCCATAGTTCCA[A/G]TAATTCCAAACTCAAACTTATCCTCAAAATCTGTGYTTCAAATGGATGTTACCATGTTRTCTTATACCTCTGGTGGAAAAGAGAAAACAAAGAAAGAGTA
Ps001325	LGI	45.2	A		AB	0.373483	GAGATCGGAAAAGGACTCTGTCCATTCAATGGACTCAGCTTTTGGTAGAAACACAGKGTCTGCTGATCAAAGTCTGGTGTCAAAACTCGGAGAAAGATCA[C/T]TTCGATGGAAATAATACTACACAGTCAAAGATTAATCAAGCAACAATGGAGAATAGGAAGACATCAGTCAAGACTATGGATGCAGAGAACAAGCAAGAAA
Ps001326			A		AG	0.185697	ACACATGGAATCTATGAAGGCGTATAGGTGTTTGTATARGAGAGTTTGTGCTTTGAATATTTCACTTGGTTTTCGGCCATTGATTGATGAAGCCATTCTT[A/T]TGGAATTGAAGTTTTGGTGTTTGTTTCTGCAYCCCGTACTGTTTCACTGTNNNNNNNNNNNNNNNNNNNNNNNNNNNNNNNNNNNNNNNNNNNNNNNNNN
Ps001327			A		A	0.166465	TAAATAGAGCATTCTCATTCCCGCGCGATACTACTRCCACTCTCACAGTTGAATCGAAAATGGCAAAACCAAAGACGAAGAAGAAAGCAAGAGAAGGCGA[A/G]CAAGACCCAGATTCAACTAACCCAGTAACCATTGAACGCAAGAGACTCAAATCCCTAGCTTTTTCCAACAACATACTCTCTGAAACCCAATCCAGATCTT
Ps001328			E	Failed			TATCAATGGCTCCTACAGCAGCATCTTCAGATTCTGTACAGCCTAGAGATGTTTGCATTGTTGGTGTTGCACGAACACCAATGGGTGGGTTTCTTGGCAC[A/T]CTTTCATCTGTACCTGCCACGAAGCTTGGCTCTATAGCCATCGAAGCTGCTCTTAAAAGAGCAAATGTTGATCCATCACTTGTGGAAGAAGTATTCTTTG
Ps001329			E	Failed			CACCATAAYTTTCACAGATTTTTCAAGGAATAATCTTCTCTACAAATACCTCTCCTATACCAAGCAACCTCRTCACAATAACAACACTTTGTTAATTTCT[A/G]TTATCGATCTCAAAACAAGAAATTATGGACAACTACTACAACAACAGCTCCTATGGTGGTCAAGGGAAACAACATCGTCCCGGCCAGAACCATTCGAATA
Ps001330	LGI	4.8	C		AE	0.369738	ATTATATTTTCCATTTCTTTCCTTTTTCAATTCCCATTCTTCAACAGCGTGTGAGTCACCACCACCTTCTCTYAAAACCCCCAAAAATGTTGTAAATATC[A/G]ACCAAAATTTTCCAMAAATGGAGGGTTGGTTCTCATCTTCAACCTCACCCAGTGACGATCAGCAGAAACCAGCTTCCTCCTCTTCTTCTTCTTTGCTCGC
Ps001331	LGVI	89.9	A		F	0.289223	GTTGATGTGTTGAGTATGGATGATGTGAGAAAAGCGTGYGAGAATGCATTTTTAAGTTGGTCAGAAGTTAGTGATTTCACGTTCACGGAAGTTGGAGTAG[C/T]TACYATGGCTGATATAATAATCGGATTTCACCGTGGCGATCACGGTGATAMTTGTCCATTTGATGGACCTGGAAATGTTATCGCTCATACCTTTGCTCCA
Ps001332			E	Failed			CGAGTGATTATGATGGCGAGCAATGCAAAAAYGGACAACATTTCAGAATAAATGTGACTCATGGATTAGGGTTGCCAAAGAGTCTTCTACCAGATGATTC[A/T]CCTTCTCCTGCTAGTCCGGTTTCCGGTGACGATGACTCGGCACCGGACACAACTGTTCCTTCCAATTTTAACAATCCTAAGGAAGACAAAGATGATGATA
Ps001333			A		A	0.1838	ATCCAGTTCAATAAAAGGTGCATTAGCAGGCCTCTTYTCCTCTTCACCTAAATCTTGTTTTGGGGTAACATTGTAACTGAAACTACTTTTCAAACGGKAA[C/G]ATCTTCGCTGCGGAAGATTGGCGGCGGCGGTAGCGTCAGTGACACCCTTGATTCGCTGAGATCGGCGTAAGGGAGTGAGACCGTAAACCCTTTTGACATA
Ps001334			A		A	0.0581461	CTGAAAGTTCGCAGTACTGGCGTTCGTATCCCTCGAACACGTTACTCATAGTTCACAATTTTCTACTCCTTATGCGGTGGTCGGAGGATCGGAGATTACG[C/G]CGGACGTTGAAGAAACCGCGGGAAAATTGACCGGAAAAAGATTGGGAAAGTTCCAAAAGGAGAAGTTGAATTTKAGTGCGTTTCGTTTGTGTGAAGTATT
Ps001335	LGV	91.3	A		AJ	0.327413	TTGAATTTTCTGTGTTAATTGTCCTAGGTTGGTAATTTCCATGTCAAGGGATTTAAACTATGGATGAATTTCCTCTTAACTCGTTCCTGTATGAGCACGG[A/G]TTGGCCCAATCAGCTTATTTAGGAAYGTCGTAGGAAACAACATAAGATCCTGAAGGTGTACTTGTATAGCATGTAACAAGATTTCTTAATATTTATGTTT
Ps001336	LGV	60.5	A		B	0.353759	CACAAACACATTTCCTTTAGTTGAATTGAAAACAAATGGAACACCCTCGTCTTGCGATTTCCAGTCATATTCCTGCTTAACCATGCCAAACGATTTATGA[C/T]TCTGCTGTTGATTCRCAACCTTAATTGAATGGTCCRGAGAAGGTTCGGATGAAGGAGATTTTGTTTCTTGGAGATTGACCACTGTGATGTCATGGATACT
Ps001337			A		D	0.256582	AATTATAGTTATCGGGTACTCATCTAAACTAAAACTAAAAAGAAGCATCGTTTGTGAAACTGCATCCACATATCCAATTGGGGAGGATTGGAGAGAGAGA[G/T]ATCCAATGTTCCTAAATCAAATAATATAAGATTTTACTAGTAATCAACATATAGTGTCACCATTSTATGCAAGTCGAATGACAATCTTAATCTCCAATCC
Ps001338	LGV	87.8	A		AI	0.261048	AAGCCCAACTGATGAAAAGGACGAGGCTGAAGATGAAGATGATGTGCAGTGGCAAACAGACACATCACTGGAGGCTGCTCGGCTACGTATTCAAGAACAG[C/T]TAAGTGCTGTGACAGCTGATATGGTTATGCTCTCAACGAATGAAGCAGAGGAGAAAGCAGCCTCTAAGGTAAGTGACAATCCTGATAATGGCAACTCCAT
Ps001339			A	multilocus			GTTGCTTTTCTTGGTTTATCGCTTCATCTACACACACTGTTGGAACAAGACAACTTGGATTCCACTCAGTTACTGCAGAAGAACGAGTTAGCAGTTCCGA[C/G]TTTTGCTAACTCMGTTCCTATAAACTTGATTCCTAGTTTTATGCTACACAAGGGATGGGAGTCGTTTTTTGAGAGATATGCAAGTGGCCTCAAGAAATCA
Ps001340	LGV	69	C		AS	0.175846	GGATCATCAAGACACTCCTTGAAGATGGTTACACTGTTAATACCACTGTTAGAGCTGATCCAGGGAAAAAAAGAGATATAAGTTTTCTCACAAATCTTCC[C/T]GGAGCATCTGAAAAACTAAAAATTTTCACGGCGGATCTTAGCAAACCAGAAAGCTTCAACGAAGCAATAGAAGGGTGCGTTGGAATATTCCACACYGCAA
Ps001341	LGI	25.1	A		AT	0.25827	CCGATCAGCAAAGTAGGCGGTACTACTCATCTTAAGAAAGATAAGGGTGCTGGAGGTGATGACGACGATGATGACGAGGAATGAAGATCTCTCTAGCAAC[A/C]AGCAAGTGTTACTAGCTGTTAATTTTATTTACGGCTTATATCCATTAGAAAGTTAAKAAAGGAGACTTAAGCCTAAAGACTTGTTCTTGAGTTTGATGAA
Ps001342			E	Failed			CATTTGGCATAAAAACAGTGCGAAATTGATGGAAGGGTTCTGACAATTATACCCACTAGGCCACTACAAAAGCTGAAAGCTGAAAGCTTCTAGATCAGTT[A/G]TCATCATCATCAGAGTTCAGAACTTGTCTTATTTTYCACCCAATGGCGAGCGATAGGAAAATCGGGGTAGCTTTAGATTTTTCCAAGGGAAGCAAGATCG
Ps001343	LGV	78.8	A		AI	0.272096	TCAATCTTTAAGTTTAGTTTGATTTACTAAACTCACAAATTTATTCATAAATAGCCACCAAATACTCATTTATGATACACCAAAATTCAATCTCATCCAC[A/T]CAAGACAAGATTACCAAGTAACCCTTTTTCAAACACAAACCTAAGACTAAGAATCTCTTGTCAGTGACAAAACCAACCATGATGATTCCTTCTCATTGTC
Ps001344	LGII	157.2	C		A	0.254913	AAAAAAACTCACTAAATAACCGATTCAAGGACGACCCRTTGATAAAAACYCGAGCAGTCCTTGAGCTCGACGACGACATTATGATGACATGTGATGATGT[C/T]GAGCGAGGCTTTAATGTCTGGCGTCAACATCCTGACCGGATCGTCGGATTCTATCCCCGGCTTATTGCCGGGAGTCCATTAAAGTACAGGGGAGAAAAAT
Ps001345			E	Failed			ACCTTCTAACTTGATGATGAAGACCGGTGAGTTCATCGTCCAAGTCCATGGGATCAATCCGCAATTGGATCTCTTCCGATGCGGCACCGGGTCGGGTGCT[A/G]AGTCCATCTCTCGATCGGAAAGGGACGGCGCCGCCGTAAGAAGAACCAGCTCTAAGGGAATTGGCGGCCATAATTGGAAGAAAGAAAACCCTAATTGTGT
Ps001346			E	Failed			CAAGTTYAATGATTTGGTTAGTTGTGAGAGATTTTCCCAAAGAGTAATTCTCGTCGAGAATTTGAGCACCAAGGGAGAGAGCGAGATTAACTGATTTCTT[A/G]KTGTTGGTGAGATGGTAGTATTTCTCAGTTGATTTCCACCAMGTGGCAACRGAGGGTTGTGAWGTGGTTGTTTGTTTGGGAGAAGAGAGTGARGTTATGA
Ps001347	LGVII	105.8	A		C	0.203637	TCTCAAATAAATGATACAACTCAAGTCCTATATATAGCTGCCAAAACAGATAAAGGTGGAAGCATCCTGACCTGGAATACGCAAACATGGGAAAGGATCA[C/G]TTCAAAGTATATTTCGCGTGATGCAATATCTGCATTCAATGTCTCAGCTGATGGAAAGTTTCTGGCATGTGGAACACCAGAAGGTGAGATTATAATTGTA
Ps001348			A	multilocus			GCACCAACACAACAAACAAATGAGCTGCCCTGCAATGGCTCAGTTGCTTTCAAACACACTTTATTATAAACGCTTCTTTCCTTATTATTCTTTCAATGTG[C/T]TGGGCGGCCTTGACAGTGAAGGAAAGGGATGTGTCTTCACATATGATGCTGTTGGTTCCTATGAGAGGGTGGGATATAGCTCTCAGGGTTCTGGATCCAC
Ps001349			A	singleton	A	0.0199959	ATGAAGTAGGAAATGATAGAATGGTTGAAGAGAAGGATGTGAAGAAGTTTACTTACTTAGATATGGTGATTGATGAAATGTTAAGAGTTCATCCAGTTGC[A/G]CCSTTATTAGTCCCCCGTGAATCTAGAGAGAGCATCACAATTGATGGTTATTTCATAGAGAATAAAACCCGAGTTATGGTAAATGCATATGCAATAGCGA
Ps001350	LGV	56.2	A		AL	0.338193	ARCTTTTGGGAGCTCTTGGAAGCCCATTTGTATGYAGAGTAAAYCTTGCTCTTAAYCTGAAGGGAATTGAATWCGAATTTGTTAAAGAAGACTTGCAGAA[C/T]AARAGTGAGCTTCTTSTCAAATATAACCCAGTTTACAAAAAGGTTCCGGTTTTTGTTCATAATGAGAAGCCCATATCAGAGTCTCTGGTGATTCTTGAAT
Ps001351	LGI	28.7	A		AF	0.314033	AACACCACCAACTCAAGAAAAAGAACCAAGAAACACAGATGTGTCGAAAAATCAAACTCAGTATCACTGATCACAACAACCTCAAACTCACAACCACCGT[C/T]GATGATGATGATGTTTGTGACAAAATTGACGGCGAGGATCTCTTCATTCCACCTCTCAATTTTTCTATGGTTGATAACGGCATTTTCCGTTCTGGTTTCC
Ps001352	LGVI	71.1	A		A	0.254913	TGAGATTAACACAAACTACTCCACTTATTCATTAATTAAACCATAACTAAACCTAAAGCATGTTAATAATTTCACCACCTGCAACAGATATWACAGAAGC[A/G]GCATCAACAAACACAACAGAATAAGCAYCAGTTACAGTCAAAACCAAACGTGMTCCACCTTCTTCRGAACCAAACTCTTTCMGTCCAAGATAACCACAAT
Ps001353			C	monomorphic			CGGGGAGGAGAAAAGCAGAAGAAGAAAAAAACCGGGTTCAAACCGAATCGGAAACAACAACAACACAACGATGTCGTCTCCGTTCCACCGTCGATCTCAA[C/T]CGGAGGTACATTTCCGAATCCCCGACGACTTCGACCTTGAAATGGATCCCTTCGACTTCGACGCTTCCCCGCTCCATTTCCAAGATCCACAACCACACGA
Ps001354			E	Failed			CTCAAAAACTGTTCTCATTCTTGAAAGACTCAAATGTTCCTTTGGAGCAAAACACCAAGCTCAAGCCACATGCCATGTCTGTCTTTCTCATGACATGTGA[A/G]TCAGCAGTTCAACTAAGAAAGGCCGGGAAAGTCACGGTTAGGGAATCTAGCTTGAAAAAATTAGGWGCTACACATTTTAAAAATGGTGTAGTAGATGAGC
Ps001355	LGV	65.1	A		B	0.315405	TTGCAACATCATTGCAAGSAAATTGTCCTACCACGGGTGGTGACAATAATTTGTCACCACTCGACACGACCACACCAAACACATTTGATAATTCTTATTA[C/T]AAGAAYTTGCAAAACCAAAAGGGACTCTTTCACTCGGATCAAGAGCTTTTCAACGATGGTTCAACAGACTCTGATGTTGATGAATATAGTAGTAACGCTT
Ps001356			E	Failed			TCTTCCCCTCCGACAATTTGGAACCTGGGGGCCTGAAATAAACACCAAATTTGATCYTCAAAAGGATACRTATGTTCTGTGTCATCACGGTGCGCGGTCG[A/T]TGCAGGTTGCCAGGTGGCTGCAGTCACAGGGGTTCAGGAAAGTTTACAATATTTCCGGAGGAATCCATGCCTATGCGGTGCAGGYCGATCCATCAGTTCC
Ps001357	LGVI	73.2	A		AI	0.346923	TTTTGTAACAATATTAGAGGAAGGTTTTTCTAAAGATAGATGCATACTATATAGAGCTTTCAGTGGCATCAACAAACACAACTTCAAAGGGTTTATTATC[A/C]GTTAGAACCAAACGYCTTCCGTTCTCATCATCATACCTACCAATATCATGACAAACACCAGGTGGAGCAGTAAACCTTGGACAAAACACAAGTTTATATC
Ps001358			A	Non consistent on 1 Ril population (bacxPI)	AT	0.318534	CTCCTGGCGCAGCTAGAGCATGGGTGTCAACTTTGCATGCCACTCAGTTGGTTCTGAAAGCTCATAAAGAAGCTGTGAATTCCTTAAGTGGGAATGGCTC[C/T]GCGAAATTAGGAACTGTTGCAACCGTTGTTGCYGCCGCCAACTCAACAGCCTCAGAATGTTCTAAAGAAATCGAAGCAGCTATGCAGATTTCTTTGCGAA
Ps001359	LGI	41.2	C	CNVR	AG	0.174424	TACGTGACTTTCTTCAATTTCCACTGGGCTAAAACTTACTCGTTTCCCACGTGGCTTACGATTTTGACTCAAAACGACACCGTYATGCTCCACCGCATCA[C/T]CACCACCACCACCACTCGTTTCCATATACAAACTCATAATCTTCTCMGCCACCTCAGCCTTATCATTACTCTCTTCCATCAACTTCTCCAACTGGGCTTT
Ps001360	LGVI	77.2	A		B	0.294704	GGAACGTTAATAATAACGATAAGGCTAATGGTAATAAAAAGCAGCAGTTGAAATTGTCGAGTAAAACTGGTATGTTGCTGCTGTATACTCCTGCTTTTCT[A/T]GCTGGTGCGGCGTCGTTTTTGGTGTTTCCTGACGAAGGTTTTAGATCTACCGTTCTTCAATCTGCTGTCACGATTCACTTCTTCAAAAGAGTCTTTGAGG
Ps001361	LGI	58.9	A	Scattered allele	C	0.227273	GTGTTTTCTTCAATGCATTCTTTGTGTTTTACATTCTCTCGCCGAAAACAGCGCATAGGTTTGTTGGTTATTTGGAGGAAGAGGCTGTGATTTCATATAC[A/G]CAGCATTTAAATGCAATTGAAAGTGGTAAAGTTGAAAATGTACCTGCTCCTGCTATTGCAATTGATTATTGGAGACTTCCTAAGGATGCAACTCTTAAGG
Ps001362	LGVII	108.1	A		C	0.324098	TCTTCTGAATTCTCTTTCTCTTCCTTCACCGTCTTCTTCTCTTCACATCCTAATCACTTCTCAACTTTCTCTTCATTTTCTCTTTACTTTCTTCAATCTC[A/C]CWTCCACCATGACATCCATTATTAGCCTTAACCAACAACCCCTTTTGCATCTTTYACTCCTACTTCTGATGCTGTTTTCTTCTTCCACCGAATCCCTCAG
Ps001363	LGI	5.3	A		AI	0.315405	AGTTAGGGTTTAATTCATCTCTATCAATTYSGCATCTAGATTGATTCTTCGARGATTGATTTTGTTTATATCTTCCGGATCGAATCAATCTTAGCGTGTT[A/C]GGTCTCAGTTTCTTCAATAGGGCTTCATCGCCCATTTCGYATTCAAACCCATGGTCTTCACTTTTCCATGGATCTCTCTTCACTACACTCCAATTCTCCA
Ps001364			A		AH	0.152893	AACTTGAACAGCAAATGCCTGTTTCTGATGTCAACAGTTCTGATACCAGAAACTCTTCTTTTTTCACCACGACAAAYGCGCCGTCGACTCCACCAACTAT[A/G]CAGTCCATATCACAAACCAGTCAATTACAATCCGCATTTGCWYCCACACTCCCTCCACCTCCTCATKCGCAGATGAATCAACTAACAAMTCAGTATGTTC
Ps001365			E	Failed			CTGTCCAACTGATTCTTCAAATTCAGTTGGCTCAGCACCCTTGTCTTTGCTGATTTTCTTCCTTGAAGTGAACATCTCGACAACCGAAGAATGTGCAAAG[G/T]GCAAAGTGCAAAGTCCGGCTGCAGGTTTYACTGTGTATTGGGGATAGAAAAATCTATCTGCGTTGANNNNNNNNNNNNNNNNNNNNNNNNNNNNNNNNNN
Ps001366	LGVII	205.5	A		D	0.277162	CTACCAATTTCGACCATATTTTGTTAYATATCCAAAAAAGCACTTTAAGAGGAAGTGAAAACGAAGCATGATGAAATAAGTTGCTACATTAGAAAATGGG[C/G]GCAAAGCAAATGGAAGAGATTCAGAAGAAACTGGGAACGCTGAATTATCCAAGATCAAATGCATCCGCACAGTCCCTTTTGTTTGCTGGCATGGAGCGCT
Ps001367	LGI	20.8	A		B	0.28004	TTTATAATAACCCAATCATGTTCCAGTTCACTCCAATTTTTTGGGTGATATGAAAATACATAAAAGACATGATTTGCAATATTTTTTCCTCAAAACCTCT[G/T]TAATGAAAAATACAACCCAAAACACCAGGGAATATGCAGCAAGGCTTTTGCTAGCACACATGTTGACAGCCCAGCAACTAAAAATTAATAGAAGTGACAT
Ps001368			E	Failed			GTCTCTTAAGAGCTCTACCAATTTTCCTATCACATTCACCAATGAGCTTATCAATAACATCCTCCAACTCCCTCTCGTAATTATCGATCCCTTTGCCTCT[A/G]GCTTCCTCGTATTCTTTTCTGAGCTGCAATGAGTGAACTTTAGGGCAAGGACCCATATCCATTTTCGTTAACTGGAAGAGTTCGTGAGGGCAAAGACCGA
Ps001369	LGV	8.1	A	Scattered allele	AL	0.314223	YTGGTAGCGTACAACGTCTCATGCGTTACCTTGCACACAGTGGACTCATTGAGATAGTAAAAGATCAAGAGTTAGAAAATGAACAAGTTTATGCTCTCAC[C/T]GATACTTCGGAGCTTCTTGTTAAAGGAACCAAATTTTGTTTAGCTCAAATGGTTGAGTGTCTTCTTGATCAAACAACTTCGAGTTCTTACCATCAGCTCA
Ps001370			C		A	0.100333	TCTCTTCATACTTAGATGCAATAAGCATTGAGCTTATGCCAACAAGCTGAAGTTCCTTTCTAGGAACAGCCTTCATGGACAAGAATCGGTCAACTATGTT[A/G]AGAGTCAGATAGAAAGTTTCTGGCATGAGTTCGAATTTTCGATGAACTTCAATCAACCAATCAATAAGAATCGCTCTCATCTTAGCATTTATATCCGGCT
Ps001371	LGI	95.5	A		J	0.374896	AATGTATGAAGAAAGTTGCGAAACTTGATGTTGAACTAACTGTGGAAGAGAGGAACCTCCTCTCAGTTGGATATAAAAATGTCATTGGTGCACGAAGAGC[C/T]TCATGGCGTATTATGTCATCAATTGAGCAGAAGGAAGAGTCGAAGGGTAATGAACACAATGTTAAATTGATCAAGAACTACTGCCAGAAGGTCGAGGAGG
Ps001372	LGIV	112	A		Y	0.338193	AAGTTGAACTTGGAACCTCGTTATRTWCKGACCAAAGCAGCAGCATTATTTAGTTCAAGAGTTGTTYCTGTTCACTTCAACAATGGCTCAGTTGAAAKCAY[C/T]TTCCTTCACATCCATGCCYTACTGCCACTCCTTCCCTAAATGCAACAGAGCACATTCTGTTTAATAGGTTCTGGAAGGCAAGCCCATGTTCATTTAAACA
Ps001373	LGVI	88.5	C		AI	0.303065	YGTGTTGGTTACTCAAATGTACGACAGCCTTCGCCTGAGATTTAGGGGAAGCGTGAATGTATAGAGATTTATGTTCTTTCCTTTTTTTGTTGTGAATTCT[A/G]TTAGCTGTTGATAGGTTTTTCTGGTTCAAAAAGAGAGTCCATTAGTTACCAAGAAATTTTAAACTTGATTCATGTATGAGTTGATCTTAGGAATTCATTA
Ps001374	LGI	15	A		F	0.349943	CACGCGACGGCCTCGAACGTCTCGAGCGCCTGGAGTATTCCAACTCCTCYTCCTCATCTTCCGATCTCTCCTTCGCCGTAAGCAAAGACATCACTCAGAT[A/C]CAATCCCTCTGCGTCGAGATGAATCGTCTCTCACGCTCTATTTCCGTCAGATCTCAACGYGATCTYTGGAAAAGGAAATTGGAACAAATAGCTGAAGAGG
Ps001375			A	pb parental relationship ChxTe	O	0.369074	GAATCTCAGATTCATGCCTTTTCTTCTTCTTCTTTTTCTTAGTCTTAATCTCCTCATTCTGCAATTTGGAMGTGGTATTTCTCAAAACATCATTGTCACT[A/C]CAATCAACCATACTTGTTTCCACTTCGGTATGCTCCACTTTCTCTGGTGCATTGACTGTCTCTACAGCTTCCTTTTCTTTTTCTTCAACTTTAACAGAAT
Ps001376	LGV	15	A		AL	0.359961	GAGTTAATCTTCTTCTCAATGATCCTTTTGGTGTTGATGCCATTGGTGCTTTTGATTCATTTTGTTCATTGAAGTTTGAAATGTCTTTTAGAATGGATTT[C/G]AGAGAGATGTAATTCATGTATGCATTTTGCCAYTCCGGCACCATTTGTGACACAAATTCTTTTCCAAACTTCATCTTTTTTTTCAAGTACTAAGAAAAAA
Ps001377			A		AG	0.057589	AACARGTCGAGTACTTTCGTGAGGGCTTTTGCTTCTGCGGGTCAATTGATAAGAAAAACCCAACCGGGTCATCGCGCCGCTCTTTCCGCCGCCGTCAACA[A/G]AWTCGACGATTCCTTTATTCCTAGGTCTCACTTTTCTTCTGTAGCTGTCAAGAGCAAGCCTACCTCCGATGAGAATCTCCTCCGTGTCATCGAATCGGAA
Ps001378	LGI	35.3	C		B	0.301385	TTAGATGGGTGAGATTGAATATGGATCCAAAGAAMACTAGAGTCTTCTTCACTAGCATGTCGCCTTCTCATGGAAAGAGTATAGATTGGGGAGGTGAACC[A/G]GGAGGAAACTGTTACAATGAAACAAAATTGATTAGTAATTCAACATATTGGGGTTCAGATTGTAGAAAGAGTATAATGCAAGTAATTGATGAAGTGTTGA
Ps001379	LGIV	45.6	A		AU	0.322236	GAGAATCCTTCTGAAAATGTGTTCTTTGATGCTATTCATCCTACTGAAAGTGCTAGTAAGATTATTTCCCAGTTCATGTGGAATGGAAATCAAAGTATCG[C/T]TGGCCCTTACAATCTCAAAACATTATTTGAAGGATAATTCAACYATGTGTATGTGTGAACACACGTGTGCAAGTGTATGCATGTCTGCAATGACACGTGT
Ps001380	LGIII	123.8	A	Non consistent on 1 Ril population (JIxDP)	S	0.36927	TCAATGTCATTAGTCTTTGATATTGTAATATTTGCAGCAATTTGCACATCTTTGTAATCTGTGTATCATATCTGTTGTTCATAGTATTTTGTTGTTGGTT[A/T]TGAAATTTGCAATACAAATAATGATGATGATGATGATAATMGAATNNNNNNNNNNNNNNNNNNNNNNNNNNNNNNNNNNNNNNNNNNNNNNNNNNNNNNN
Ps001381	LGI	5.6	A		AI	0.316966	TGACAAATYACGATTTGGAAGCTGCTGATCTTGATGAGGATGGCACTGTTGGGGCTGCTGAATTCGTAATTTATAAGCTGAAGGAGATGGGGAAGATTAG[C/T]CAAGAAGATATAACACTTGTGATGAARGAGTTTGAAGAGCTTGACATTGATCAGTCTGGTACACTGTCTGTTTCTGATATAACACTTGCTCAATCMTCTT
Ps001382			B		AG	0.203637	TACTCACAAATTTAGAACCATATTGTATTGCTCTGCATATCTTGTCCCTTGCCTCAGCCTTGTTCAAATACAAAACAAGAAGGCCAAGTTCTGCCCTAGT[C/T]GCGTCCAATGAACTCATTTTCTATGCTAAAGAGAAATCACGAAAGAAATGGCCGAAGAGAAAASAATTAGTGTTGGATAATCACAAGTTGAGAATCAGAG
Ps001383	LGVII	76.4	C	Scattered allele	N	0.313851	CAACCTTGACTGGCAAGCCAGTCAAGCTGAACCCATCAAGCCAAGAATTGGGAGGTGCAAGGTTCACCATGAGGAAGTCTGCTACCACCAAGAAAGTAGC[C/T]TCCTCTGGAAGCCCATGGTACGGACCAGACCGTGTTAAGTACTTAGGCCCATTCTCCGGTGAGTCTCCRTCCTACTTGACTGGAGAGTTCCCCGGTGACT
Ps001384	LGI	54.2	A		A	0.259375	TACCAACTTCAGCAACACTCTGAAACCTCCCAATGAATTTCCTATAAGCTGGTAACAACAGTTTCTCAATRGAAATTCTTATTTCTTCCTTAAGCTGTTC[A/G]TCAAAGATAAACCATGAAGATTGAACCCTGCATAACTCATCAAACACCRYGTTGAACGATTTCAGCTTCTCTTTCATAGACTTTGCTATGGCATTAGGTG
Ps001385	LGVI	111.4	A		F	0.341079	GAGGTGAAATTTTTAAAGAGCTCGTTGAGGATATAGCCATGCAAGTGGCCGCGTGTCCTCAAGTAGAGTATATTGCTACTGAAGATGTTCCTGAGGAATT[C/T]GTGAACAAAGAAAAAGAGATAGAAATGCAGAAAGAAGATCTTGCTTCGAAACCGGAGCAAATCAGATCAAGGATTGTTGAAGGACGGATAAGGAAAAGAC
Ps001386			E	Failed			TATTGAAGATACTCTTTCAGGATGAAGAGGCTGTTGCTTATGGAGACCCTCTTATTGCTGTCTCACCAGCATTCAACAATATCAACTGAGCCAGCCTTTC[A/C]TATTGTTGATGATTCGTTAGACACCATATATGCTTTGTATTCTGCTGTAACAATCCAGTAATGATTGATTTTGAAAATACCATAGATATTTTGCTTTATG
Ps001387			A		AG	0.123855	AGASAGAGAGAGTGAGGTTTTTGATATCAGCAATGGCGGCGAGGAGAACCGGTTTGCCTTTGATGAAATACCTAAGAGTTCAGGTTGATACTCTTCCGCT[C/G]AACCACCAGTCTCCTCTGCGTCTTCTTCCCAATTTCTTCCTCCGTCGCTTCAGCGAAGAGGTTAGGGGTTCTTTCCTCGATAAATCTGAGGTCACAGATC
Ps001388	LGI	6.3	C	Scattered allele	C	0.289223	CAGAATTCTCCGATCTCGATTCTCCTCCGTAGCTTCATCCTCATCGAAGCGATTCCTCTCCACCAATGCAGCTCCCGCTGCGCCTCAACCTCCTCCTCCT[C/T]CTTCCGCCACTTCCCCTAACCGCTGGAATTTCCTCAAATACGCCGTCATCGGGGCTTTCACCGGAACTACTCTCCTTACTGGCTATGCTTCTTACGCTTA
Ps001389			C		AG	0.100333	YGTGAGTGACCTTCARATGAAGATCGGGTTTGGKTTCGGGATACTTTGTCAAGTTTCGAATTTCTATTGCCATATTATACTGAGGAATCTTCGCGGACCT[A/G]CTGGAGAAGGTGGATACCAAATCCCACGCGGCTTTCTCTTCAATATTGTTACTTGTGCAAATTATACAACAGAGATCTACCAGTGGTTGGGCTTCAACAT
Ps001390			C	Other probleme			TCACCAAGGAAACGACGTGTGCCCGATACCCGGAACAACCAAAATTGAGAACTTGAATCAAAACATAGGTGCTTTATCCGTCAAACTAACACCAGAAGAA[A/T]TGGCAGAAATTGAGTCCTTAGCAGATGCTGTTAGGGGTGATAGATATGGAGATGATTTAAGCACATGGAAGGATTCTGATACTCCACCACTCTCTTCATG
Ps001391	LGI	50.5	A		A	0.175846	ATTACAGCACGTGACTCAGTTGTAAATCTTGGAGGACCTTATTGGAAGGTTAAACTTGGAAGAAGGGATTCAAAAACAGCGAGTTTCAACGATGCAAGCA[A/G]TGGTGCTATTCCACCTCCCTTTTCTACTCTTGCCAACCTTATCAATAGGTTTAAAGCTCAAGGACTCTCTACTAAGGACATGGTAGCGTTATCTGGAGCT
Ps001392	LGVII	208.2	A		C	0.319525	ACTATCTTGGGGAGGAATTCTGTTTAYGATAAGGTTAGGGAGATGCCTGTGATTGGTGGGAGTGGACTCTTCAGATTTGCTAGAGGATATGCTCAAGCTA[A/C]TACTTACTCGTTTGATCTTAAATCTGGAGATGCYGTTGTTGAGTACAATGTTTATGTTTTTCACTATTGATTCTTAGGATTTGTGTTTGTGTTAGCTTTT
Ps001393	LGVI	70.4	A		Q	0.361526	CTCAAAGTGCATCTAGTAAGAAATGGAGTCGTTTCCATAAAGAAWWTAGGGTTTCAAAAGATTGTGATGTGAGTGGGATTCAAGCAAAGTTTTCTCAAGG[A/G]ATTCTTTCWATTGTGTTGCCAAAAAGTGAAGCAACTCAACATGCCAAAGATGTTGCAACCATAGAGAAACATTCATTATGGGGGGTGCAAAAGAGGAAAA
Ps001394			D	multilocus			CTAATCTAATCGAATCCAAAATGTTTCTCACAAGGACTGAGTATGACCGAGGAGTCAACACCTTTTCTCCTGAAGGCCGTTTGTTTCAGGTTGAATATGC[A/G]ATTGAAGCCATCAAGCTTGGATCGACCGCAATTGGTTTGAAGACGAAAGARGGTGTGGTCCTTGCAGTTGAAAAGCGTATTACTTCCCCTCTACTGGAGC
Ps001395	LGV	67.6	A	CNVL	B	0.36895	GCCATGTTTGTAATATGAAAGTATGAAGATTGGATATCAATCCTGTAATTATTCTGTAAGGAAGTGGTAGCAGGATATAAAATRGCCATCTTTGATGART[G/T]GTTGTATCATTGTGTATGGAGTATAGGTTTTTGTCTAGTTAAGAATATAGAACTGTCTCTTGTATTCTGAATGATTGTTGTTCAATCCGCCCCATAAAAT
Ps001396	LGV	87.7	A		B	0.31673	GAAACACCAACTGCTGTATGAGTTAGGGGACAAACAAGGATAGCATTGCATTGCTTTCATACTTGGGAACAGATCTATGAACTCCAACAAGTATTAAAGG[A/G]ATTTTTCAATTTGTGATAGCAGATACATGTCATGTAAAAATCAATACATATATTTGTATGGTTCAAGTGTTAGATTCCTTAATGAACATATTYTCTTGTG
Ps001397	LGI	6.9	D	Non consistent on 1 Ril population (JIxDP)	AT	0.296996	CAAGATCATCAAACAGCTGAATGACTACAATAAAATGATCAATTAAAAAGAAGAGAGAAAATTTAAACTATGCACTAAAAAAGAGCTTCCGTGGGGGTGG[G/T]GSTCTAGATTCAACTTTGGAAGAAAAGTTTGAGGACTTGAGGGGAGGAGGCACTGTCTTGCTTTCTTTTCCCTCAGCCACTTTGTCAAGAAGCTTTGCAG
Ps001398	LGVI	90.7	A		A	0.0921462	TCATAATATACCGAAAGACAAAGATTCTTGAACATCATCTGTGAAAATCAACTATTCAATCTTGTTGATATCAAGTCTAAACTAGGGCTTGACATGTTAC[G/T]TTTAGGAGACAATTTTGTAGTTCAGATGCTGTTTGAGCCAACTTTATGCTAGCTGTTTTCATAGTATACTTTGATGATATTTGAGCCAATTTTTAGTAAT
Ps001399			C	Non consistent on 1 Ril population (ChinaxCam)	AG	0.191817	ACTTCACAACCGGAGGATTAAACCGTCCAGTCTTAAAAAAGCTTCCAAACTTAGCTCTAATTCGAACATCTAAATCAACAGCCAAATCATTATAAATCCC[A/G]AGACGCGTCTCTTCGCTATACTCATCAAGTTGTTTACGTCCWAGTTTGATCRCACGGTTCCCTTTAAACTCTATAGGTCCAAGATATGATGTATTCTTGT
Ps001400	LGV	87.3	A		AJ	0.349943	ATCAAAAGACTCGTGATGTTTCTAAGGATTACTCTCGTGATGCTTTTGAGGCTAGGCTTATATTTGAGATCTCTAAAGCTTTGGTTGCTTCTCATGAACT[A/G]AATTCCAAGTAATAGTTAATTCCTTCTTAAATTTTCATGTACTTTTCTCTTTTTTACTTTTTCTTGAAAATATCTTGCATCTTGTAATGAACTCATATAT
Ps001401	LGIII	170	A		AL	0.336824	CAAAGTACAGGACCATCATTTACAATGATCCTCCTTCTTGTGAGACAGTAAGGAAAGGAGTTTTTGCTGCTGGTGCCGCCTTCATTTTCTTCACCTCCAT[C/T]ATTTCGAAGTTCTATTACATCAACTACTCGAGTGCRAGGGAAAGTTTCCAACCATATCTTGGAGGTGGTGAGACTGGCGTCGGGATGGGAACCTACAAAT
Ps001402	LGV	56.3	A		B	0.346311	AAAAGCCAAAAGTGTTTCCCTCTGAGGCAATTGTTCCTTAACAATTGGGTGATTGTTAAAGTCTTCACTCCATTTATAAAGCTTAGGAAATTTGTCACTA[C/G]TAAACAACTTCAATCCTGTAGCTTCTTGTATAACAGGAAACCAAAAAGCTATAAACACACCTGTAATATCAACAATCCCAATCTCTTCTCCACCAAAATA
Ps001403	LGVII	183.2	A		A	0.138697	TTAGAGTCACTGAACTCATCTCGCCGGAAACCGCATCGGAGTTCCTCGTCGGCCGCCACAAATATCGACTAACTCCGTCCAGTTGGTGATTGTGCATTTG[A/G]ATTCGAATGGGTTATCTTCAATTTGGAAGGCATTGCGTTAGGCAGATTATTAGAAGTAAAGATGCTGTTAACGATAGTGTTGTGGTGAATCCACTCTTGT
Ps001404	LGV	93.5	A		AE	0.3648	TTCTTTTGAAGGATGAACTTGACGGTCTTGCTAGTAACTATCCGGATCGATTCAAMATTTACTATGTATTAAATCAGCCTCCTGAGGTATGGGACGGTGG[C/T]GYCGGATTTGTATCAAAGGAGATGATTCAAACACATTTGCCTCCTCCAGCGCAAGATATTAAGATATTGAGATGTGGTCCGCCACCAATGAACAAGGCAA
Ps001405	LGV	75.4	A		AU	0.330335	CCAGAGTTAGATAATTGGAATTTGTATCTAGTGGATTGGGGGTTCAACACTCAGAAAGAGAGGGATGAAGCAGCAGCCAACCCAAGGGTTCAGCTTCTTG[A/G]GCTCTCTGATTTCAGCAGCAAGCTGAAATAATAGTTTCAATTGAATCGTCAATGGTTTAGTCGAATGTTTTCTTCCATCTTATTCATGTATAAACAATAA
Ps001406	LGV	96	A		B	0.343714	TTGAAGTCGAAGATGCTTCAGAAATGCATATCGAATGGTGTAAAGTTTCATCAAGCAAAAGTCATGAAGGTTGTTCATGAGGAATCTAAATCGTTGCTGA[A/T]TTGTAACGACGGTGTCACGGTTCAGGCTACTGTGGTTCTTGATGCTACTGGCTTTTCAAGATGCCTTGTACAGTATGATCAACCGTATAATCCAGGTTAC
Ps001407			E	Failed			AACGGCTTCCTTCTGAGTTATCAGGCGGAATGAAAAAGCGAGTTGCTTTAGCTCGATCTATTATTTGTGACACCACAAAGGATTCATTAGAACCAGAGGT[C/T]CTCTTGTATGACGAACCGACTGCTGGACTTGATCCCATTGCATCTACTGTTGTTGAAGATCTGATTCGCTCTGTCCACATAAAAGGACGAGATGCACTTG
Ps001408	LGI	40	A		C	0.289223	CAGAGATCCACTTTCTCACTTCATCATCATATACTCTAGCCCTCAATGCACCAAAGAAATCAATAGATTGACCGGGGAAAGTGTCAACAATCTTAACAAC[A/T]TCCTCTTCAGGAACATTATCATGCCTAAAAATTCCTTTACAAACACCGATACGATCTTCTCTCGTAGGTGCCCAGTAGAATTTCTCCATACGACCGTCAC
Ps001409			A	monomorphic			GAATCGGATACGGAGACTCTTCCTGTGGAGATTCAATTCCATCATCATCCAAGTTGTTGATCAAAGGCGGTACTGTCGTTAATGCTCACCATCAACAAAT[C/T]GCCGATGTTTATATTGAAGACGGTCTCATCGTTGCTGTTAATCCAACTATCACTGTTGGAGATGAGGTGCGTGTCATAGATGCTACTGGCAAGTTTGTTA
Ps001410			E	Failed			ACCATGGACGGATGGGTGAAAGTGAAGCGCGTAGGTATTTCCAGCAGCTTATAAACGTTGTCGAYTATTGTCACAGCAGAGGTGTCTATCACCGAGACCT[A/T]AAGCCAGAAAATTTGCTTTTAGATTCTAATGGTGATCTTAAAGTCTCYGATTTCGGGTTGAGTGCACTCTCCCAGCAAGTTAGGGACGATGGACTTCTCC
Ps001411	LGV	88.4	A		B	0.32136	CAAACAGTGTTGGTGTGAACCACAACATCCTCATCACAAACATTCCTTTAGGTTCATGTCTTTATGGCCTTCTTGCAGCATTGGTTTATGACTCTAATGC[C/T]ACGAGTTCAGGACAATCGATATGGCTGCGCGAGATGTCTATGTGCATGGGAAGGAAATGCTATATGCAGACATTTATATGGTGGGGTTGCATTTCCATTG
Ps001412			E	Failed			CTTCTCTCTTTTCACCTCCCAATCGCGATTCCATTTCGCAACTCCCTTTTTCCAAATCTCTCTCTACCCTCTTCTCACTATCCAAATCAATTTCACGGAG[G/T]GAAGTTTGTGGCGCCCACTTTATTCAATAAAGATGAACACCATCCAAGTTGCYGCAAGCCATCCTGGGATTTGTGTCAGAAAAAAGTATCAGCCACACCA
Ps001413	LGVI	88.6	C		AI	0.351656	TTGGACGTTTTGCTGTGAGGGACATGAGACAAACTGTTGCTGTCGGAGTCATCAAGAGTGTGGAGAAGAAGGACCCAACTGGAGCCAAGGTCACCAAAGC[A/T]GCAGCCAAGAAGAAGTGATTTCACTCCATGGTTGCTTCTGCACAAGTTGTTCCTTTATAGTAGTTTATCTTTCCAGTTTAATTTTGAAGTTTTTGCCTGT
Ps001414	LGV	87.5	A		Q	0.272096	GGTCATCAAATTTCAACTCAATGTTAAAACCCAAAGAAGGTTCAACTTTGAGAAACGCTTCTTGAAGGGTACAAAGTGTGTCATCTTGTTCAACTTCCCA[A/G]TTACATATCCTTCCATCTTTTGTTTTTCTTACCAAAACTTTTCCTTCCATTCCAGCCTCTCTTTGAAGCCCATAGGAAAGAAACTCAGATAGACACAACT
Ps001415	LGI	6.6	A		A	0.166465	GTTCATTACTWGTAGCAATGGTAGGTTCTTTACATTTCAAGGATTTGTAAATTATGCTTCCTGAAGAAGCGATTCTTGCAACAAGAGCTTCCAACATGTA[C/T]GCTCCTAACCTTTGGATTGGACTTCCCGAAACCGAAACCATTTTCGACAACTCTGACATTAACCATTCAGTTGTTTCTATATCGTTTTCTGATACGGCTT
Ps001416	LGII	1.7	A		AP	0.340153	AAGTTGGAGTTTTTGATGTTTGATATCGATCGAGTTTTGAGGGCCGGTGGTTTGTTTTGGCTTGATAATTTCTTTTGTGATAGTGAAGAGAAGAAACAAA[C/G]TCTTACAAGGTTGATTGAAAGGTTTGGTTATAAGAAATTGAAATGGGTTGTGGGCGAAAAGGTTGATAGTTTTGGATCGGGTAAACCCGTAGTCGTGTTA
Ps001417	LGIV	65.6	A		AD	0.373183	AACATTGACACTTCATTCTCTACCGTTTTCAGTCTAATGTCCCGAGTACTGCCGTTTGGAATTGCTTAGGAACACGGAGCATCGGAGCTTGAATGGTGCC[A/G]GGGCTGCCTAGCTGACCACACGCAGCCATCTGATCATCGCCTCTACTGGGTCTTAAAAGGACTACGCATCCTGCCTCGGCTAGCATATTTCTGAACTCAA
Ps001418	LGV	27.9	A		AE	0.373667	TTAAAAGAGACTAATCAATCAAACGAAAAAACTTAATCAACTTCTTCAATTTTGGGACCAGCACCACCTGCAGCTGGAGGAACTTCATCATCATCTGCAC[C/T]CATGTCAGGAGCAGCTCCACCTTGGTACATCTTGGCAATTATTGGGTTGCAAAGACTCTCAAGTTCCTTCATCTTATCTTCAAACTCATCTGCTTCAGCC
Ps001419	LGI	2.6	A		C	0.316966	TCTTCTGTGTTGTTTGCTTGGTTTTGGAATGTGTCCAACACTTTTGTGGATTCAAGGTATCCAAGGAAAGTGTGAAATGGACCAGCAACATCGAGTAGTT[C/G]AGTTAGGTTTACATAATCTGGTGCAGGTGCTGGGGCCGGAGTTGGAGTCGGTGTCGGCGCGATCGGTGCCGGTGGACTTACAGTTTTGGCAAATGCTGGT
Ps001420	LGI	0	D	dominant	AT	0.350358	GTAATTCTCAGACAACAAGTGGAAGCTATGGTACTAGCACCACAAGTACCACTAGAACTACAACTTTTAATTCTTCTACTACTACTTCTTCTGGAAGTGG[A/C]AGTGGAAGTGGAAGCAGTAATAACATGTCTTCCTCCATAAACAGCCACCATGATTATTCAATCGGTGGTCAGATCCTACCTACTTCTAATTTGAGAGTCT
Ps001421	LGV	78.6	A		AJ	0.372329	TTCCAGAGCTTGACCCACTCTTCCATAGCATCAGCGGCGTGCGAAAACATAGGATCCGCCTTCCCAAGTTGTTCCTTCACTGATTTGGCCATCTCAACCA[C/T]GCAGTCCTCTGCAGTGACAGCTGATTGTGGCAACTTTACAGACTGGAAGAAAGGAACAACATCCTCCATCAATTTCACCCCTTCCCATTCTTTCTTCAAG
Ps001422	LGI	58.9	A		C	0.261048	CTGGAATCTTCTGGAGTACTGGATTTTATGGGGGAGGCCAAGAACTGTCGGCATGGACCGCTATAACTCAGTTAGCTCATCATGGCATGCTTTTTGTTCC[G/T]CTTGGATACACYTTTGGCAGTGGCATGTTCGAGATGGATGAGGTAAAAGGAGGCTCGGCGTAYGGTGCTGGAACTTTYGCAGGCGATGGAACTCGTCAAC
Ps001423	LGI	25.9	A		G	0.338193	ATTCTTTGCTTCTGAATTATACGACTGTTTGACATTACCTCCATCACCAGATGTAGCTCTAATCTTGCTGATTTTCTTCCGATTTTGAAACGACAAAGGC[A/G]CGAACTTCARTGAGTTGCCTGGTAGAGAAATCATCATACATGAAGAAACAGAAGTTGGCAATGATGTGACATGGATTGTAGGGTTCCCAACCATCTTGAA
Ps001424	LGI	8.4	A		AH	0.291186	ATCCTAAGCCATCTCCGTTTGGGTTTATGGGAACTCAGGTTCCTTTTGAAGCATTTCAAAATATCATATTAGATGATGAAGTTGTCAAAGAGATTGATCC[C/T]AAGACATGGACAATGCATGGGATTGCAAATAGGCGCGTCTGTCCACCACCTTCTTCGAGCTCTACTGAATTATCAGTTGCTGAAAAATTCAGACTTGCCT
Ps001425			A		J	0.374276	ATGGAAGATTGTTCCCTAATTGTTACTTGCACTTTGTTCATTCTTCCCATTGCTTACACTGGCTCTCAAGGGTTCCTCCGGGAATCTATGATGAGGAGAA[A/G]AAGTCTTTGAACAAAGGTTGTGTTTACATTTGYGATAAAAGTCCTCAACTGGTTTCTGAAGCGTATTATCAGCAGTTTCAGGAAGATTTTTCGTTGTTCC
Ps001426			E	Failed			CTATGTACAAGAAAGATGGTGGAGAAGATGATTCAGGAAGTGCCTCAAGAGGAAACTGGTGGCAAGGATCTCTCTATTATTAAAAGATCACACACTTTCC[A/G]AGGGAAACARGCTTCTCAAGGTAAATAGGAAGATATAGTGTGACATGACAGTGTTGTCCATCTTTTGTGACATGGATACTCTAGTGACAGTTGTGGATGG
Ps001427	LGVI	111.4	A		AI	0.314033	TAAGGCTGTTATATATATGCTTAGCGCCGACCAGATCAGCCCAGAAAACAATGCCACCCCGATAACTTGGGAAGCTCATTCCGAGAACAGATGCAATGTC[A/G]AGGTCAGATGCTCGAATAACAACTCCTTCTTCTAAAACACGACAAGCCTCGTTCACTATTGGAAAGAGTACCATCTCCACAATCTCTTGGTCAGAGACRG
Ps001428	LGV	87.5	C	Scattered allele	B	0.326345	AACCCAAATCTTCATCTTCATCCAACACAACAACAACAACAACCTCATCCTCACAAAAACATCATAGGACTTTCATGATGGCCGAAAACATCCTCAGAAT[A/C]TTAGTCATTGTTCTCACTGCAGTTTCAGTTGTTGTTACCGTCACCAACAACCAAACCGTTACGCTGTACACTTTTCAGTTTGAAGCTCACTTTTATTACT
Ps001429	LGI	58.9	A		A	0.0921462	TGTTTCCCCAAGCCCATCTCCTTGAAATTCAAATGGCGATGAGTAAGCGGTTTTCAGGATGTATTCCAGAGACAACTGTACCTGTTGCTGTCTTGATTCG[A/G]ACAATTTGGTCAGTGTGAATGGTCTTATCAGAGTCATTAAAGGAATTTATGGCCTAAGTGCAGTTTGGTAGGATTGGACTTTCTTGATGTTTAAATGTTC
Ps001430			A	monomorphic			CCATGGTTATGTATAACAACAACGCCCGCACTTACGAAGCGTTGCAAAATCCAAGTGAAACACAAGTTGTGGATGAACAAGATCAAGAAGATGGTTACTA[C/T]GARSATGAGGATGATAAGTACCCTGATTTRACTCACAGTCTTTTTGATTCTGAGGAATTGGATTTYGGAGGATCAGTGATTGATAGGGTGAAGAATTGTA
Ps001431	LGVI	86.4	D	Scattered allele	Q	0.343649	GTGAATGTCTCGCTGGTATTCTCTCCACTCGTATCGCTTCCCTCGACGTCAAAATCGAAACCAAAACCAAGGATAATGTTTTTGTGCAGTTGTTGTGTTC[C/G]ATTCAATACCGCGTGGTTAAGGAAAGTGCYGATGATGCTTTTTATGAGTTGCAAAACCCTCAGGAACAGATCCAGGCTTATGTTTTTGATGTCACTCGTG
Ps001432	LGV	27.9	A		W	0.330335	TCACCAAAAGAAAAGAAAACAAACGCATAGGATCCATCTAACATCTGATAAAGAAGAAGGAGTGATAGATTAGATCTCGTTTCGTGTTTACCTTTGGGTT[C/T]GGCGTTTTGCTTTTCGCTCAGAGTCAGAATCGGTATGCTGAGTCTGAGGAATGTTTTCAAAACCCCAAGGAAAATGACCCAGACTGTTTGGTTAATGTGN
Ps001433			E	Failed			AGCATGACGGMAAGATTGATAAAGAAGAATGGAGAAACCTTGTTTTGCGCCATCCATCACTTCTCAAGAACATGACCCTTCAATATCTAAGGGACATCAC[C/G]ACAACATTCCCAAGCTTTGTATTCCATTCACAAGTAGACGATTCTTGAAGCAYAAGTAATATTYACTTGATATGTAAAAAGGGTTATTGCAGAGAGATTT
Ps001434	LGI	92.7	C	Scattered allele	P	0.374761	ATCTCTCACCGTCTGGACCGAATCGTTTCGTTGACAGTGTTTCCTGAAGAATGCCTTGGTAGATATAAGCCGACCAGATTCCGGCGACGCAGAAGGCTAG[A/T]ACCAGGACGCGGCGGAGTCCTCCGCCGTGAGCTTCCATTAGAGCACCGAGATTTTACGGTTCGGTTATTCTTTTTCGGTTTTTTACGTGAACCGGAATCA
Ps001435	LGVI	92.4	A		F	0.261048	TCATTGTTGGTTGGAATAGTTGTTGACCTTAAATGAGGTTGAAGGGTGAATGATGTTTGTAGTATGTTAGGTAGTGTTTGGTGTTTGGTTAGTGTGTTTC[G/T]GTTTGTTGTGTTATGAGGAGAAATATGTTACAAACTTGTTTGATTTAATTTATTGGAGAAATTAAATGCGGAAATTGTAGGWAAAAAAAACNNNNNNNNN
Ps001436	LGV	27.9	C	Scattered allele	O	0.374575	GCTGGAACCACCACAAGGCTGTAAGGCACATCGACACTGTCCGGGCTTACACATTTGGGTCTCACTACTTTGTGGAGGTTGATATCGTCCTACCAGCWGG[A/C]ATGCCTTTGCAAGAGGCTCACGAYATTGGYGAATCATTGCAAGAGAAGCTCGAACTCTTGCCTGAGATCGAGCGTGCTTTTGTTCATCTTGATTACGAGT
Ps001437	LGI	15	C	CNVR	B	0.341079	TGTGCTCCAAGATGAAGAAAGCAGAAGTGGTGTTTATCCCTTTGCCAGTTACAAGCCATATAGTTTCCACTCTCGAGTTCGTGAAGCTTCTAATCAACCG[G/T]GACAACCGTCTCCGAATAACCGTCTTAGTTATGAAACTCCCACACGCCTCAGAAACAGATTACATTAAATCTCTTCCAATCACCGATTCAATCAACGTCA
Ps001438			E	Failed			GAATGGGTGGAACAGTTAAAAAGGCATATGACCTTTTGGAATCCACACCAGATGCTTTCATGCTGCAACAATTTTCCAATCCAGCAAATACTCGGGTGCA[C/T]TTTGAAACAACAGGTCCTGAGATATGGGAGGATACAAATGGACAAGTGGACATATTTGTTATGGGAATAGGTAGCGGCGGCACAGTTTCCGGGGTCGGAC
Ps001439			E	Failed			TGACAATGGTAGCCACAGGATTAGGTAAAGGTGGTGGTTTGTTGGAGAAGCCTCCAACCATAGAGACAACATCACCTGGTCGAGAATCTGAATTTGATTT[A/G]AGGAAATCAAGAAAAACATCCCCACCATACAGAGTAATGCTACACAATGACAACTACAATAAAAGAGAATATGTAGTACAAGTGTTGATGAAAGTGATAC
Ps001440	LGV	47.2	A		AH	0.205179	CTCCAGCAACTKCAGAANSGGGTGCAGCATTAGTTATCTCCAATCCAATCCAATCAAATTCAAAGCAAAATCTCTTCTCCAGTTGTTTTGAASTTTTCTA[A/G]TATGGTGCAACAATCACTAATATACAGCTTTGTAGCGCGTGACACGGTGATCCTGGCGGAGCATACCGACTTCACCGGAAACTTCCCGGAAATAGCATTG
Ps001441	LGI	46.9	A		A	0.179433	GTTTTGGTCAGAGAGCCATCTTTGTCTGTTTCGTTGTAATTTCGGGTTTCGGTTCTATGGAACTTTAATCCATGGAGTAGCATATGTTAATAATAACTAC[G/T]GGATGCATCTTGTTTCTGTTGCTTAACTAGTAAAGATGCAATGGTCTTTAACTTTTCAGTTGTGGTTTGCTAATTGGTCTTATTTTATGTCTGCAAGTTA
Ps001442	LGVI	71.9	A		Q	0.372839	GGGGAGATGATCCTGATMCAGAACTCATAGTTCCCACACCTGATTACATACTRGGATCTGACGTGGTGTACAGTGAAGGTGCTGTTGTGGATCTGCTAGA[A/G]ACACTTGCTCAGCTCTCKGGACCTAACACAACAATATTTTTGGCCGGGGAACTTAGAAATGATGCAATTCTTGAGTACTTCTTAGAAGCTGCAATGAACG
Ps001443	LGI	41.2	A		J	0.370562	CGGAAGGAAGAGCAAGAGAGAGAATCGGAGGCGCCATGTATGAATTCCTCCTCCTTGAATCGGGAAATAACGAGTTTCTGGAGAAAATCTCGAAGCGGTT[A/G]GGATTGTGTGAGGAGAAAGCGCGGAGTATCGTTACCGGTTTGGTTAGAGAGATGAATCATGAACCGAAAGGAGAATGCAGATATTTAATTAGARTTCAAC
Ps001444	LGVII	205.8	A		AH	0.291186	TTTTCGATCCAATTAGTTGKGCTCCRTAAAATTCCTTAGGTACTCCTTCATGTGTTGTTACAACCAAGACCTCATCTCCCATTTCTCTGAGGTACTTTAT[A/G]AAATTCTGAAAACGATTCTTGTATCCCGAGACATATGAAAAAGGAGAAGGCTCAACAAATAGAGCAATTCTACGAGGTTTAGAATTACTCTCATGGTCAT
Ps001445	LGV	79.6	A		A	0.235895	TGTTTATCGACTCAAATCTCGTGAGTAGGGCAAGCAATGTTAAGTTCCCTACTATTTCCGTTCGAGGGGGTGGTATGAACTTGCGTCCTAACACATTAGC[A/T]CCTTATACTACACCAACAGAAGCTAGTGCTACCTGATATATAAGTTTTTATCATTAATTTTTACTTTGTTGTATCATTTTCTCGTGTGAATAGTGAATAC
Ps001446	LGV	75.9	C		AU	0.365224	TTGATCAGATTGTGGTAAACTGTGGTATTGGAGAAGCTGCACAGAATGCAAAAGGTTTGGATGCAGCAATTAATGATCTAGCATTGATCACTGGGCAGAG[A/G]CCTGTTAAGACCCGGGCGMGGATTTCTGTTGCCACCTTCAAGATCAGGGAAGGTCAACCACTTGGAATTGCTGTGACACTCCGAGGAAAAATAATGTACT
Ps001447	LGI	42.4	A		A	0.295966	GTGTAAAAGTGGCTGGCGATGTATGGTTTGGAGCTGGTGTCATCCTCAAGGGGAAAATCAGTATCGTAGCCAAATCTGGCGTAAAGTTGGAAATTCCTGA[C/T]GGAGCCGTAATTGCAAACAAGGAAATTAATGGTCCGGAGGACCTTTGAGGAAGCTGATGAGTTTAAATGCATAGGACTGTATACAGTATAATGGCAGTCT
Ps001448	LGV	40.9	A		AE	0.370469	CCTCATCGTAACTCCTCGGGGGAAGCTTATCAAGCCATTCTTGAGCGATGTTGATTTCGCAGTGAGCGGAGCATGCATCGATCTCTTCGAGACGGTGAGA[A/C]TCGGGATCGATTAAGCCGGTRTTGATTAGGGCTTTCAGGAGGGTTTGGCCTGTGAGGCCGAKGACGTTGTGTTTTTGGCCTTCGAAATCGATGGCGGAGA
Ps001449	LGVI	141	C	Scattered allele	AT	0.350475	ATCCAAATGGAAAAAATGAAACTCTACCATTTGTTGCTTTGGAAATTCCTCCAGAAAATCTCTCAGGATTGAAAATCTTAGCATCATCACCCCAAAGTTC[A/G]CAGTCATGGTGAAGCAAAAGTATTGGTAAGAAAACTTCCACTCCAGCGGGTAATATTAGGTTTCCAAGTTTCACATCTTTCTCAATATWTCGAGAAAGAC
Ps001450			E	Failed			TTCCATCACCAAAGCTCCTGAGGAACCGTTTGACTTCTCTAATTTCACTCATTCTTCAACCTGCGCTTTTCATTGTTCCCTTTGCTGGGTTTCAGCTCCT[A/T]GATATATACTGGAAGAATGAGCATAGGTTGTCGTGTACCTCTGATGTTTGTACAGCTGCTGAGAGAGATCGATATGAGAAAACTACATACAAAGCTCAGA
Ps001451			E	Failed			AAGCTATGATATTACTGGTCCTGCTGCTGATGTTAACATGATGGGGTATGCTAACACAGAACAGATTGCATCCGGGGTTCACTTCCGGTTAAGGGCTCGA[G/T]CTTTTATTGTTGCTGAGCCTAAGGGTAACAGGGTAGTGTTTGTTAATCTTGATGCTTGCATGGGTTCACAGCTTGTTACTATCAAACTACTTGAGAGACT
Ps001452			A		AG	0.039184	TTAATCAAATACTCTTTCCCCATATTRTTAACAATATAATCAGTAAAAGGAAGGTGACTCAAATCAGCAAGACTAAAAAATCACCAGCCAAATACTTGCT[C/T]TCTGAAAGCCTCTCTTCATARATRTCCAACACCTTCCCAAGCTTTGCCTCACTCTCTTCAATCACCTTAGGATCCGAAGTCTTGCTAGCTGCTAGTGCAG
Ps001453	LGVI	90.2	A		AG	0.209341	AGGAAATCAAACATTCAAAAAATACAGATGTAGTAAAGGTTGATAAGCTTGATGTGGGAATGTTTAAAACAGTTATGAGGACTTTATTAGTTACTTGAAA[A/T]TTAGTTAAGGACTTATAGGGAGTAAGTTACTTAAACTACCTATACATGTATTATACATTCAAGTTCGAATTCAGATTTGGTGCAGTCACAAACAAATACA
Ps001454	LGV	87.6	A		AE	0.304688	AGGTYAAGTATTGCGATACTTGCATGCTTTATAGGCCTCCTCGATGCTCRCACTGCTCAATCTGTAATAACTGTGTAGAACGGTTTGATCATCACTGTCC[G/T]TGGGTCGGTCAGTGTATTGGGCTGCGTAATTATCGCTTCTTCTTCATGTTTGTCTTCTCAACTACGCTACTTTGTGTGTACGTTTTTGCATTTAGCTGGA
Ps001455			A		K	0.373667	CCCTTTCTCCTGCACTAGCCCATATTCACAAAACCTATCTWTACACTCCCCCAAGAAGAATAACACGTTACAATATTCGTCTCCTATCTTCACAATCACA[C/T]ATCAATCAAAATCTACAACATTCACTTACATTTGGAAAATCAATATTGATTCATAAATCATCATCTTCCAGTAACATCATCACAGCTTCAAAGTGCAAGA
Ps001456	LGIV	4.4	A	CNVL	W	0.374061	TACCACGTCCAGCACCTTCACGTTTGAATCCGCCTCCTCGTCCAGTCCCGCTGTGGCGATCAAATGTCCTTCGTGGACGTCCTTCTTCACCACCTTCACC[A/G]TTGCTAAATCCTCCACGACGACCGCCACCTCCRCCGACRCGGTAAGGAGCACGAGGTGCACCATAACCACGCCTTTCAGAGGGATTCCCAGAATCYCCTT
Ps001457	LGI	26.6	A		G	0.232468	AGAAAGGTTTTGTCCGAGATATCTATGCATGAACCCTACAGTTTCAAGTCACTGGTAGACATATCTCGAAATGCTTTTCCTGGAAACAAGAACGTGGTTG[C/T]CCCTCCAAGAAAGGTGTCCTTTTAGAACATGTGGCACTTTAGCAAACATTTATATATAGTTTATGTCAGAATGGTTAAGAATCTGAGGATTTCGGGTTTA
Ps001458	LGV	69.9	A		F	0.359557	TACTACATCTCCTAAACCATMATCATTGATCTTAGGCMTTTTATTATTTTCTCAACTTTTCATAACTAAAACATATTACATCATGAACTTCCAAACACAA[C/T]ACTTAGAGATATCCTTTTTCCTTGCAACACTGAATCGCATCTTCAAACATATCATCAACACTGTACTTAAACTCGAAACCAGCAGCCACGAGTTTCTTCG
Ps001459			D	dominant	U	0.159537	ATTTGAAGCAGAGGAGATTTTTTTTAGCTTACATTTGAAGCAAATTTGAATATCGTCTTTTCTATTTATCTATCAGCTACCGTAAAAACCAACCCYTCTT[C/T]CATTCTTATTCTCACTCTTCATTATCAGTGCAAAAAATGCCATCAGATATCGTTTATCAACGCCCTTTGTTTGGGGGACAAATATCATGCACGTTTCCCA
Ps001460	LGV	74.4	A		AI	0.285079	TACTCAAAACAAAAACAGAAAATAGTTACTCAAAACAAAATTGTAACGCAAGCAAATAATATATRAYTCAAACAATCTAAACTTCTTATTTGTCKGCCTT[A/G]GCAGCACTTGCAGCAGCTTGACCCCTGAGTCGCCCAGTCCTCTTGGCAGCAATGAGACCAACCTTCTGYCCAGGAGGWGCATCACGTCTGACAGTACTAG
Ps001461	LGIV	106.1	A		Q	0.272096	AAGGTGGAAACGATTTGAATCGAAAGGAGTCGGATGTAAAGAGGAGAGCAGGGGTTTGGCGGCGATGGGAGTTACCGGTATCTGAGATCGTCGCCGGAGA[A/G]ATTGAGAAGGTGAGAGAGATGAGAGAAGATGGAAGAAGAAATCGAAGAAACGTGTGAGGGAGTAATGTTTTAAAATGACCCGCGGGTATCGGAGGTCGAT
Ps001462			A		G	0.287571	TGGAATCTGGCCAAATATCGGTCACYGATTACGTCCGAGTGACGAGCACTGAATGTGCTAGAATCTTCAATATATATCCAAGGAAGGGAGCTATTCTTCC[C/T]GGTTCCGATGCAGATATTATCATCCTGAATCCAAACTCGAGTTTTGAGATAACTGCAAAATCTCACCACTCCAGATCTGATACAAATGTGTATGAGGGAA
Ps001463	LGVI	90.2	A		E	0.345679	TATCGATGCAATCCTTGAGTCTACCTGAACTAGAATGCACATTCACCCAATCCACTAAGTTACCCTTAAATTCTTCATCGCCGCGGTTCACCTCGAGAGG[C/T]TTGCACCCTGTGACCAACTCCAAAAGCAAAACTCCGAATCCATACACGTCTCCTTTCAACGAGGCAACCATCGTACTCGAATACTCAGGAGCGATATAAC
Ps001464	LGIV	65.6	A		AI	0.36085	AAACATGTTACTCCACAACATTAACAAGTTCGTACTCAATAAGGGAGAGGTTGTTGTCTTCCTTAACAGTGAAATCAGCAGGTTCTGTTACTTCGACGCG[A/G]CCCCATTTGTCCACAGCAAGCCTCATTGATCCTTTAAACATGTCGATTTTCGCATTTCGCAAAATGATGGTTGAACCCTCTTTCAGCAGATCCACTTGAT
Ps001465			A		AG	0.267965	AGCTTTGGCAGTTCCAACTTCCTTCTTCTGTGGCGCATGAGCAGCAGAAACTACGGCAGCAGCAGTAGAACGATTAGCAGAAGACTCAGTCAGAATACCT[A/G]CTGCCTGATCCTGACTAGCACCTCTTGCTGCAGTGGTCGAGGGCAGCGACAATGGTGGCAAAGCGGCACTTGACGACAATGGTGGCAAAGCRRCACYTGA
Ps001466	LGI	8.4	A		AE	0.318268	CGTTGATGGCAACGAAACTTGGAGARTTGTCAACATCAATCGGAGCATTTGGATGGAACTGGACTTCACCGTCTTCACTAGCCTCAAATTGAAACAGAAC[C/T]TCCTCTTGTCCAACTTTAGTGAAGTTGAATTTGTTTCCGTCAAAAGGCTGAAGAACCTTATCGACTCTGAACTCGGTTGGTCTCTTCTTGAGGTGACGAC
Ps001467	LGI	64	A		AG	0.0752352	CTTCGACAACAGTTTCACTGCTTGGCTCTAGAGTGTTTTCTTCAGCTTTCTCAACAACAGCTTCCTCGGAAGTAGCCTCCTTTGGCTTTTCAACTTCCTC[A/G]ACAACAACAGGTTTTTCAACTGCCTCGACTGCAACAGGCTTTTCAACTACCTCTACTTTCTCTTGTTTGTCCTTCACATAGTATTGCTCCGCGAGAGTTT
Ps001468	LGVI	92.4	C		A	0.16243	CTTGTTGCAATAGCTTTCCACCAGCATCAAATTGGTAGAAAGAACCGTTCCATTTTCCGATATTGAGGTTGAAGAAGCTGCGTAGGTTATCAATGCTCAT[A/G]GCGGTTTCTTCAAGTGATGTTGAAGAAGAAGAMGTGGAACATTTGATTGTGGAGAAGGATGATGAGGAARAATGAATGGAACTAGGGTTKGATGGGTTGA
Ps001469			A	pb parental relationship ChxTe	AB	0.372383	GAAAGTTTTTCACGAGCCACTTAAATGCCCTTGCGGAATAGTACTTGAGAAAGAGMAAATGGTGGAACATCAAGCATCAGTTTGTCCCTTGCGACTAATT[C/T]CATGCCGGTTTTGTGGTGATATGGTTCAAGCTGGAAGTTCTGCCATGGATGTGCGTGACAGATTAAGAGGATTGTGTGAGCATGAGAGTGTTTGTGGGTC
Ps001470	LGV	90	A	Non consistent on 1 Ril population (JIxDP)	AI	0.281833	TGATCATTGTTTTGGTTGCTTATGCTGCTGTTGCCACTACTGTTGGSACTGTTAGAAGGGTTGGATCCTACGAGGCATTGCCTACTGCTACGTCTTCGCC[C/T]ACGGAATCAAATCATATTCAGATGAAAGCTTTGGCTGGAACACAGGCTTGAATCTTATCTTTCTCTYTGCACTTATTAGGATTTTATTTTTAACCTTCAT
Ps001471	LGI	15.5	D	CNVR	A	0.187753	GGCATCGTCTTCCTCTCTTGTTCAATTCAATGGCGAAACTTGAAGCTAAGCTAGGAATGATCGTTGACAAAGTCGGTCAATTCTTCTCCGGCTCCGACCA[C/T]CTCCCYTCCTGCGATTCCGACATCATCGCCGGATGTGAAAGAGAGGTTGCTGAGGCCGAGAAACAACCCTCCTCTGATAAGTCTATGCAAGAATCTCTCT
Ps001472	LGI	61.2	A		AI	0.27612	CGGTTTCGGGTTTGAGAAGTGGCGCTTTACCGTTAATTCATCATCACCGTCTTCGTTCACCATTGGCTTCTCCTTCCCTCGTGAAGCTCAGTGTTCGTTC[G/T]AAGTCCAAGGGATTCACTCTCTTTGCTCGCTAYGCTCAAACTCAGGACATTTTCTCCTCTCGTCGATTCCAAGATAGTATCGAAAAACTGCCCAAGCTTG
Ps001473	LGV	91.3	A		AH	0.21491	TTAAAAGAAGAAGAGTCTCAAAGAACACTCTTAGTCGGAAAAATATTCTGTTTAGAGACAATTACACCTGTCAGTATTGCTCTTCGCATGAGAATTTGAC[C/G]ATTGATCACGTTGTGCCAGCTGCACTAGGGGGAGGATGGACATGGGAAAATCTAGTGACTGCTTGTTACAAATGCAACTCAAAGAAAGGTCGAAAGTCCA
Ps001474	LGVI	111.4	A		AI	0.30632	TTGAATAGCAATCTTTGATAGAACCTCATCAACCCTAACAACAGCTAGACGATACTCATCATCTAACTTAGAACCCATCATGGAATTCCCCAACAAAACA[C/T]TCTTAAAAGAACTCCAAAACCCATTTTTCCTTTCAAGTTTCACTTCATTTTTCTTCAAATTTCTAAGCTTTTTGTCACCACCATCTTCACTCTTGAAAGC
Ps001475	LGI	13.5	A		AM	0.373258	GATCAATTTTGCTTTGCTCGACGAAGCTTCTGCTGCCAAGTAGGAACTAACATGAGTCATAAAATAATCTGCCATACTTTTCTCGGCATCTAAAACTACT[C/T]TGTGGGAACGCGAAAGACACATTGAGATGCTTATTGTTAGTTGAGTATAATGCAAAGAAGTGTCGATGTATTGGTTCGCTCCTAGTGGCCTAGTCCTTTA
Ps001476	LGV	5.6	A		A	0.12606	TGTGAATACCTATGCTACTATTGAGGGAGGTTTAGAAAGCACTGTTTTAATGATTACAGAAGAGTTTCTTCACGATGTTCTGGTTATTTTTGGTAATAGC[C/T]ATGTAGCTGATAATATCCAAGCATGCGTTGTAGCATCTATACTAGAGAGTTTGGATTCTTCTGTTTGGATTTATGACAAAACTGATCCAAATTCAAAGCC
Ps001477	LGVI	99.2	D	Non consistent on 1 Ril population (ChinaxCam)	AI	0.357087	CTGAAGAGCATAGAGTAAGGGAAGTACGCACAACCCCGTGCATCCAGGAGGAATCTTCCAGTTCATTATCTATGTTGTGAACATTGTAGTGACAGATGTA[A/T]GCGGTCACCAGCACAGGAACTACAGTGAATAGATCAAAAACTGAAGCTGCGTCAGTAATGACCGGGAAGRGTCTGGGCATTCCAATGCCACCACTAATAA
Ps001478	LGV	87.8	A		Q	0.324865	ACCAGCAGTCCCAAGTAGTCACCCAGACAACAAAAAAGACAGCTTTACAAACCGATCCACAACAACAACAACAACCTCAGGTTCAGTATTACCAACATGA[G/T]CATCATCCTTATATTCAACACACCCCTGTCGAAAAACCTGCCAACAGTCCCATGGAATCAATTCTCCACATGTTCGATTCTTGGAGCAAAAAAGCAGAAG
Ps001479	LGV	78.6	C		B	0.343014	GCCTCAACAGTGATATCACATCCACCGAAAAACTCTCCATCAATGTATAGCTGAGGAAAAGTAGGCCAACTGCTATACTCCTTAAGTCCCTGGCGCACCA[A/T]ATCATTATCCAATATGTTTACAGTTTCAAAAGAAGCATTCATAGACTTCAAAATTTGCACCACTGTATTTGAGAATCCACACTGTGGAAAATCCCTAGTA
Ps001480			C		AF	0.365015	CGCTTCGAATATTCTGAAGCTGCTTAGATCCAACATTRTCAGCRTTMACAATRAGAATCTGAGAAAACTCGTCTAGAAGCTGGCATAGCTTGGCATCGTA[A/G]GATTGCTTCTTCTCGGCTTTGGTTGGTTTTGGTGCCATTGATGAGAATTGAGTTTTTCTAGGGTTTTTGGTAGAGCAAAATTGAGGGCCAAGACGAAGAT
Ps001481	LGV	25.8	C		AO	0.256582	CTTACAAGGACTTGGTTGCATGAGCATGTCTGCTTTCTATGGTCCTCCTAAGCCTGAATCCGACATGATTGCTCTCATCCATCATGCCATTCAATCTGGT[A/G]TCACTTTTCTTGATACTTCTGATRTCTATGGCCCTCACACCAACGAACTCCTTCTTGGAAAGGCTYTGAAGGGGGTGAGAGAGAAAGTTGAATTGGCTAC
Ps001482	LGIII	183.1	A		AL	0.346962	TAGAGCCCCTTGCTGCAGTAAAACGGGAAAAGATGAAAGAAGAAATGATTGCAAAACTGAAAGATATGGGCAACTCTCTCTTGGGCCGCTTTGGGATGAG[C/T]GTAGACAACTTTAAAGCAGTCCAAGATCCAAACACTGGTTCCTATTCTGTCTCATTCAASCAGTAAGTTTGGTCGAGCAAAGTCATGCAGCACTGGTTTT
Ps001483	LGI	50.3	A		AH	0.132503	CAATTGAATGGGGAATTGCTGAGCTAGTGAACCAYCAAGAGATTCAAAACAAGTTAAGGGAAGAGATGGACAAAGTTCTTGGACCAGGACACCAAGTAAC[C/T]GAACCWGATCTYGAGAAGTTACCTTACCTACAAGCCGTGATCAAAGAGACCCTCCGTCTTCGAATGGCAATTCCACTTCTCGTACCACACATGAACCTTC
Ps001484	LGI	13.5	A		AO	0.250335	GCTAAATCATGKACAAGAAGAGGAGTATCATTTTACCAACCAGCTGCAGAACTCTTGTTTGTGCACCCAAGTTCATCACTATTATATTACAATCTTTGAT[A/C]ACATTCGTATATATGTACAATGTAGAAGCCATGCATAGCATCATAGGAGCTTTTACAAAGAGATTATCACAAATTGCAACTATAGACATCATATACACCG
Ps001485	LGV	15	A		AC	0.333688	TCATTGAATTCTACATATTCATCTATCTTTTTTGAGTAAATTAAATATGCAAACATCTAACATGGTTTTTCGCCAAATTGAATATCTTATTGCAGAAGAG[A/G]AAGCATCACAGAATGATGATATTGATATCAACTCAACTTCMAGTTCGACTTTATTCGGTTTGATAGRTTTTTTCCTATACTCAACATTCATTGTTGGAGT
Ps001486			E	Failed			ATAGAGCTATGAGCTCTTTCTCCTCTAACCCTTTGGTTGGCCCCAAGCTGCACCTTTCTGGAGTGTGTTTGGCCAATGCATCTCTAAACTTCTTGATCGT[C/G]GCATTGGTGCAGCTAAAGCTGCATACTCGACCCTGAGCGCCTCTATAGAACCGGAAAAACGGAAGGACATGAACATTAAGACTGTAACACATAGATTTAT
Ps001487			E	Failed			CACTAAAGAGCTTTAACCATGTAAACCTCTCACCCAAAAAAGCTAGGGAAACCAAGAAGGTAAAAAGACTCGATGCACTGCTTAAGATTGTATTTGAGGT[A/C]ACTGTAGTATACTTCAACGACAGATTAAAAGTGAGTTGAGCTAAAAACCAGAAGGGGCATATGAACAAACTAACTTTGGCAACTCTGCAACGTGTCCAAC
Ps001488	LGI	64	C		AT	0.328262	ACCGAGGGAGAGAGCRAGATTAACGGATTTCTTGTTGTTGGTGAGGTGGTAATATTTCTCTGTTGATTTCCACCACGTGGCAACGGAGGGTTGTGATGTG[A/G]TTGTTTGTTTGGGAGAAGAGAGTGAAGTTATGAAATCAGTGAGGATGGCTCTTTGGGAGGGTTTGAAATTTCCATACCAAATGAGGTTTATAGAGATTTT
Ps001489	LGVI	77.2	C	Non consistent on 1 Ril population (ChinaxCam)	W	0.278883	TGAATCTGAAATTCGTTTGAAGGGGGTACCCGTTTGTTCAATGGATAAAACCGATTGGTATTGGAAGATGTTTTTGCCTGATGGGTCGAATCGAGACCAT[C/G]AATCGTSTAATGTTAGTGGACCTAATACAATGGATATTTCAGAAGTGGATTATCCAAATACCCTTTTGTTAGTTGGTGGATTTGACCCGTTAATGGATTG
Ps001490	LGI	1.1	C		B	0.323736	CCCAGTAGTTGTATGTTCCTGCAGGYGGGATCACGCCCGTTTGGAACCAAGCGAGGGCTGTTTCCTGTGGGATCAAACCGACTTTCCCGAGATATTCRGG[C/T]GCTATAGCCCCGACTGCTCCCAACATTGCGAAGCGACCGTTGATTACCTCGCCATATGCTAGCCATCTTGGCTCAATGAAACCTCCTGTTCCTTCGGGAT
Ps001491	LGIV	8.9	A		AM	0.353759	ACATATGGAGGATCAAAAAACCTAGTAACAAATCAAAGGGTAAGAAACCACCACAACCATCCTATGCCTTACCTTTGATTGGTCACCTCCATTTACTAGG[C/T]AACCAAATCCCCCTTGCAAGAATCTTTGCTTCTYTTTCTGAAAAATATGGTCCTATCTTCCAAATCAACTTAGGAGCATACCCTGCCCTTGTTTTTTCCA
Ps001492			A		I	0.294704	CGTTGTATTTGGAGCAAAGATCTCTAACAGCTTTCAAATAGCCATCTGGGGGAATTACCACCCCAGCTTCCCCTTGGATAGGTTCTAAAATAAAAGCCGC[C/T]ACGCGGTCTCCTTTTTCTTTGAAAATTCGTTCAATGGCTTCTGCATCACCAAAATCAACTTTAAGATGGCCTGGCATTAAAGGACCAAAACCGCGGGTAG
Ps001493	LGV	26.3	A	CNVL	AE	0.364371	ACGATCTCAAACTCATCAACGACGAGTTAGAGAAAGTTCTTGTTGCAGAAACAAAAGACGACGTGATCAGCTATGATTCATCGAGCCGAAACAGCCATGT[C/G]AGCACCGGGAGAAGCAGCCATGTAAGCATAATAACAATAAGTGGAAAACCAATTGAAGGAACAGGAACAGGAACAGCAACAACGTTAACAAGAGATTCAT
Ps001494	LGVII	104.6	A		C	0.225657	ATGATGTGATGAAGAGTGTTAAGTTTATGGTGGAGAAGTTGTTGAAAGAGAGTAGTACTAGGTTGTTGTTGTATCAAGGACAACGTGATTTGAGAGATGG[A/T]GTGGTTCAAGTTGAGGCTTGGGTGAAGACTATGAAATGGGAAGGGATTGTTGAGTTTTTGAATGGTGAGAGAGAGATTTGGAAGGTGAATGGAGATGTAG
Ps001495			A		V	0.362084	TTCTTTGGTGGCGGAGAGTGCCTCACTTGAAACTTACGTTTCGGAAGAGGTGGATTGAAATAATCATATTGCAAAGGATCGCGTCTATCGGACTTTGAAA[C/T]GTTTCGAGGATACAAAGGAATAGTTGGTTTGGTTTGTGACTCCAAATCATTATCAGGATGAATTCTCTGATGATCTGTCATCATTTTTTGGTATCAGAAA
Ps001496			E	Failed			NNNNNNNNNNNNNNNNNNNNNNNNNNNNNNNNNNNNNNNNNNNNNNNNNNNNNNNNNNNNNNNNNNNNNNNATCTTTTTTCATTTATGTTACTACTCCCT[C/T]TGCTTCTAGAACTTTCTCCAATGGCCTCGTTCGATGAAGCACCTCCCGGAAACCCCACCGCCGGCGACAAGATCTTCAGAACYAAGTGCGCTCAGTGCCA
Ps001497	LGVII	50.3	A		O	0.359242	AAGAGGTCGGTGCTGCTCTCAACGCTGGCCCCACCGCGTTAGGYTCTCTCACTCTTTTCCGATCCCTTGTTCAATCTCTGTGTTACCCTCTCGCCGCTTA[C/T]CTCGCCACGCGTCACAATCGTGCTCATGTTATTGCTCTCGGTGCTTTTCTTTGGGCCGCCGCMACATTCCTTGTTGCCATTTCATCTACCTTCTTACAGG
Ps001498	LGV	78.6	A		AJ	0.357087	TCACACCTTGAGATCTCTTTTTCCAAACCGGTATACTCCCTTCAGGCGACTCCGCTATTGCTCTAATCGCAGATTCCACCGTCTCCGTTTCATGAAACTC[A/C]ACCAACTCCGGTTTCCCCACCGTCAGATCTCCCACCACATGATAAACCAACACCGACGCCATTAAAACCCCAAAAAAAAATCAATTTTTTCCCACAGAAT
Ps001499			E	Failed			KTYTMAAATWTWACATACATAAATTCTACATTTACTATACAATTCTTGAATTTGTTGCCTTGGAATTGGAAGAAATGTGTCCACTAAGGTTCATATTGAT[A/C]TTCTTYTCYGCCGYGCTGGCCGCTTATTTGGCATGGACCACCATGAGCTCCACCACTCCGGAGATTGATTTCACTTCTGGCGACCATAAAGATAAATCCT
Ps001500	LGV	63.1	A		AI	0.28004	GTATAGAGAAGAAGAGTAGTAGTGAATCAAGCGAAATGGATCAGATTTTGGGGAAGGTTGGTTCTTACTGGTTCAGTCGGAAAGCCAACAAGGAACTTAA[C/T]TCCGTCGGTAATGATTTCAGTTCGCTGTCAAGTAGCATTGAAGGAGGAACCAAATGGTTTGTTAACAAATTAAAAGGAAAGATGCAAAAGCCGTTAACGG
Ps001501	LGVI	92.4	A		AM	0.346311	GAAGGAGTGAGTATGAAGCAAAACCTAGCTATGGAAGGAGTGATGATGAGGAGAAACCGAGCTATGGTTATGAGCGTCCTGAGAGGCGTCGTGATGATGA[G/T]GAGGAGAAACCGAGCTATGGTTATGAGCGTCCTGAGAGGCGTCGTGATGATGATGATGATGAAGAAACCCAGCTATGGTCGCAAGAAATATGGAGGAGGT
Ps001502	LGVI	84.4	A		W	0.370275	AAATCAATACATATATACATATATAGTAAGTAGCTTGGACTATAGAAGAAARAAGGAAACTGTGAAGGCAGAGAACTGATTTTGAACTATTTGACAAGAA[A/G]TTACATAAAATTTGTGAGAAGTTTCTGAGAAATTTTCATCATTCAACAACTTCAATACTGCTCATGGAATTAGCAACAAAATAGAGCAAACATGGCTAGC
Ps001503	LGI	5.3	D	dominant ChixCam	C	0.324098	GAAGATGAGATTGAAGACGATCTTCAAGTGTTGAAACAAGATCAAGCATGAGATTCTTGTGTGGTGCTGAAACGAATGGAAGTTCCAAGAACTTGTGGTT[A/G]YTGTGGGTATCCATCTGAGAGCAAGAGATGGAAAAACGAGAAGAGGAAGAAGAAGAAAGTTGAAGTCTTGGAGAAGAAAAGATGGAAAGTGGTGCGTGTA
Ps001504	LGV	67.4	A		AU	0.366424	TGCTACCAAAATTCTTGGGAACTGCCTTTGCATACATCAAYTTCCTTCTCATTCAGGCTATTGATAGGAGTCCATCTGCAGTGAGGGTCGGTTTGATTAA[C/T]GTRTAGTGTTTTTATTGGTTTGGTCATCAGCATCGTTASAGATTAGATTGTTTGTTTGGTAAGTGGTGAAAAATGGTTTCCTCTCAGTTTTCGGGTATGA
Ps001505	LGVI	99.2	D	Non consistent on 1 Ril population (ChxTe)	G	0.366318	CATATGCACCYAATCCACCTCGAATAAGTCCTGAACCAGCAACTTGAAATGCACTTCCAAAAGGATTTGGYTGTGTGTTTGGTGGAGGTTGCACCCCAGG[C/T]TGGGATCCAATATTATTATACATTCTTACTGAAAAGAAGATTGAGAAGAGGAAAGTTGAAAGTGAGGTGGAAAGAAAAAATGTGGTTTCCGGCAAAATGG
Ps001506	LGV	74.4	D	Other probleme			CGGAATTGGCAACTGGAAAAGTGATGAAATTCCAGCCAAAAGCTGATCCTCCAATAACGTATGTGCTTGATGTCTGACTGTCTTCAGCCACAGATGKCCG[C/T]GCAAATGTTTTCTCTACGTGAGTTTGCTCCGATAACTTGACACGTTGAGGTTGCTGCTTCCCTGCTGAAACTGCCTCCACTTTCATATCATTGTATACCT
Ps001507	LGI	40	A		AM	0.372793	TAATATAGTCCCTCGGTTGTCCGATGTCCATCCAGAATCCAGGAAGGACCATTGCATATAGCTTTTTCTCTGCAGCAATCTTTGGAAAAATTTCTTTTTC[A/G]ATAGAGGTGGGCCTCAGTTCAATTCGATCCAAAACAGATGGGTTCAATAGGTAAATTCCAGCATTGATTTTGTTACCAACAAACAACTTWGGTTTTTCAA
Ps001508			E	Failed			NNNNNNNNNNNNNNNNNNNNNNNNNNNNNNNNNNNNNNNNNNNNNNNNNNNNNNNAGAATTGGTTCAAGTTCGACACGAACTTTTTTTATGTACTAAACG[C/T]CCGAAGGTTGTCTGTCAGTGAAGTCAYTTCTCTCAAATTCACATCCTCAAAGTGAAACTTGTAGCAGTCAACCATAATCATAACCATGGATGAATCTGAA
Ps001509			E	Failed			CGTCCGTGGTGCACCAAAGCCAGGAACCATCTGCGCCTTTACCTTTGCCTTGCAAGATGTCTGAAATTGTAGTGCTCTCAAAACCATGCTCCTCAATACG[A/G]GCAGGTGTAACGGACTCAAACCGCGAAAAGGCAGCTGGCTGCAACAGRGGATTCACCATGCGGACTCGTTGCAAAACAGCATTTTTTATGACGTTCCCGT
Ps001510	LGVI	102.1	A		AM	0.367364	AATCCCAGAATACATCTATATGATCATGGCTAACGGACAATCATACCATTGGACTCATATCTCTTATCAAAATAAACAACATTTGATTCATCATTCCTAT[A/C]ATTTGCACACTAGCAGAAGTACAACATCATCTGAATTTTGCATATAAACAAAGGTAACTACTACTCCATGTAGCCTACAGGATGTAGATATGACTAGTGG
Ps001511	LGV	79.1	A		AI	0.267091	GTTGTGAAATAATCATCAAAACTTCAGCCATGGCAGCTGCTTCTCCTATGGCAAGCCAACTCAAGTCCACCTTCACCAGACCTTTGGTCACACCCAAGGG[A/T]CTCTGTGGCTCTTCATCACTTCATCAATTGCCTTCTAGAAGACAATTTAACTTCACTGTTAAAGCCGTCCAATCTGAAAAGCCCACATACCAAGTGGTTC
Ps001512			A	monomorphic			TACAGTCTCCAATGGAAGGGTTAAAGGTTTCAGAAGCTAGCTTAAYAGTTCACATTCATCCTTCTAAAAGCAATCAAGTTTCAAAATCAGTTCTTCGTGA[A/G]CTCAGCACTATGCTTTTCACGTACAACGAGGTCTTCGACGGTGTCGTTTTGGCTTACGATGTTAACTCGTTAGACAAATGCGCGAAGATTCTTCCTGGAG
Ps001513	LGI	55.7	A		AR	0.351656	CTTTTTACCACCGCCTTCTCGAAGGCGTGCCTCAAAGCAAGAGGATCATAAGGAGCCGACGGAATAGCCTCAGAGTACCAAGAAGGATTATACCATCTTC[G/T]AAAGCCGCTATCTTTGCTCGARTACAAATGACCAGGTGGAAAACACTCGAAATGTTCACAATCATCGTTCAAACCTTTCATTTCCGACGAAATCCAAACC
Ps001514			E	Failed			CTAGTTCTGTGGTTRTCAATAAAGATTCAGTATTTCCTCGTAGTGCTAGCTTCTTGACCACCTTTACAAAGATTGTGCCAAAGCTACAAGCTTCTAACCT[C/T]TCAATTTTCGTAGAAACATTCAGCAATGAGTTTGTATCTCAGGCATGGGATTACTTCTCAGATCCAACAGTGGAGATCAACTCATTTATTCAGGAAACAG
Ps001515			E	Failed			GAAGGAAAGCAGGTTCAGCCATATCAAAATGTTGCAAAGGAGGATTACACCAACCACCATCATTGTTAGCTTGAGCTGGATTTGGTGGACAAAAATTTGT[A/C]GCAGTTACAATAATAGAACCAGGTTTGCACCATCTTGGATCATCATTGCATCTCATTTCATAGCAAGATCCACAGCTTAARCCATTGTTGAAYAAAGCAG
Ps001516	LGI	47.6	A		AB	0.352828	GCCAAAACTGATCTATAGTCTTTTCTACATTGTGAAAATTGTTGCAGTATTTGAAGTTTCTTCATGTATGTAAATGATGTCATGTTAGAGAACAAAATGA[A/T]GAGAACAAAAGAGAAAGGGTTGATAGTTTTTATACATATGTATCTATTGTCACATTCAACTGCATYAGTAGAATTGTAAAATTAGCACAATTATTATTTT
Ps001517	LGV	95.1	A		B	0.35215	CTTTTCAGCTCTTCGGAACTCCTAGCTACTGGATGCAGTTATTTTTCTCAGAGTCAAATGGAGCAACACTTCTGAATTCATCGCTTCAAACGAATTCCTC[A/G]AAAACACTAATTGCATCAGCAATTACTTGGCAAAATTCTGTTGATAAGAAAAATTACATACGAATAAAGGCTGTGAACTACGGTGCCAGTGCCGTGAACC
Ps001518			E	Failed			AYGGGTCATATATTATGCAAACACATCGTCTAATATTYTCCTGGTAATTCATAAAGGTTTCAATCAGCTCCACAGTTTGATAGGAGCCAAGCAATGTAGA[C/T]TGGTACCACCCAACAGTATTATTGTCCACATTAACCTCCCTCAAGCACCTCATCATTTCAAGCTGGTAATTGGCACCATCAGCTTCAATTTCCTCATCCT
Ps001519			E	Failed			CAGGTGGTAGCTTTGACCCATTGGGCTTAGCTGACGACCCAGAAGCATTCGCAGAATTGAAGGTGAAGGAACTGAAGAACGGTAGATTAGCTATGTTCTC[A/T]ATGTTTGGATTCTTTGTTCAAGCTATTGTGACCGGAAAGGGACCTTTGGAGAATCTTGCTGATCATCTTTCCGACCCAGTTAACAACAATGCATGGTCAT
Ps001520			D	multilocus			GGATTGTTTTATGGGAGCTACTAACAAATCGCATGCCTTTTGAAGGAATGTCGAATTTACAGGCTGCTTATGCCGCTGCTTTCAAGCAAGAGAGGCCGAA[A/G]ATTCCAGACGATGTATCACCCGATCTTGCATTYGTCATACAATCATGTTGGGTTGAAGATCCTAACATGAGACCAAGCTTTAGTCAAATCATCCGGATGC
Ps001521	LGIII	132.3	C	CNVR	V	0.370469	GTACCATTGCAAGGTCTGGTACCAAGGAATTCATGGAAGCTATTGCTGCTGGTGCTGATGTWAGCATGATCGGACAGTTTGGTGTTGGTTTTTACTCTGC[A/T]TATCTTGTTGCTGAGAAGGTGATTGTTACCACCAAGCACAATGATGATGAGCAGTATGTGTGGGAGTCCCAAGCTGGTGGGTCCTTCACGGTTACAAGGG
Ps001522			B		A	0.152893	CAAAACCACTAACAAGTACTAGTGTACTCACAATGGCTTTTCTAGCAACCTCATTCATTTTTATTCCTTTCTTTCTTCTTAGCTTATGCCTTAAAGGCAC[C/T]TTTGCTGATTATGGAGGTGGATGGGAAAGTGCCCATGCCACATTTTATGGTGGTGGAGATGCTTCAGGCACAATGGGAGGGGCTTGTGGTTATGGAAATT
Ps001523	LGV	90	C		AE	0.373721	TGCTGGGACAGTTACTGCTTTCTACTTATCTTCACAAAATGCTGAACATGATGAGATAGATTTCGAGTTCTTGGGGAACAGAACAGGACAACCTTACATT[C/T]TGCAAACAAATGTGTTCACTGGTGGCCAAGGTAACAAAGAACAAAGGATCTTTCTTTGGTTTGATCCWACAAAAGAATTTCACAGATACTCCATTCTATG
Ps001524			A		A	0.173024	CTCTGAAAATCCTCCTCCTTAAAGGGAAATTGCTCTGGCCATTCAACATTCTTCAGTATCTGATCGACGGAGGGGCCGGAGCTTATGCTGGCGGATGCAA[C/T]GAAGGATTTGACACCAGAAGTAGACATGTTAGGGATAAAATGAGACAAGAATGAAGATGCTCCTAAGCCTAATAACATTCGGCGAGAAGCATTCTTAAAT
Ps001525	LGII	183.2	A		H	0.267965	ACATTAGGCCAAACAAACGAGTTTGTCTGAGAGGTGAAAAGTGTCCCGTGATGGAGTTAGGAATGAGAGATTTTCTGAACAAGTGCGGTGGCGCCGCCGT[G/T]ATAGACGGTGGTTTTGCAACCGAGCTTGAACGCCATGGAGTAGACCTCAACGATCCTCTTTGGAGTGCCAAATGCCTCTTCACTTCTCCTCATCTMGTTC
Ps001526			E	Failed			NNNNNNNNNNNNNNNNNNNNNNNNNNNNNNNNNNNNNNNNNNNNNNNNNNGACATTATAAGATCTTATGTTATATTGACATAACCAAACCAAAAAAAAAA[A/G]GTTTCTTCTTTCTTTCTTTGGAAAACACAAACATGTCTTCTCTGTTCTCYAATGGCAAACCCAATTTCTCTCTTGAGATTCCCACCATCAAGTTCACCAA
Ps001527	LGVI	92.4	A		E	0.21491	GCAGTGTTTCCYGACAAAGGAAGAACTAAACAACTYAATGAGGAAGAATGGAGAGTTAAAATGCCTCCAATACAATGCTTATTCTTGAATGTTGAGCCAA[C/T]AGCAGATGTAAGGTTAAGATTCAAGTCTAATGGKGAAGATTATCCACCTCATATTCCTAATCATATTACCAAAGTTCTTGAGYTTCACTTTGTGAGATGG
Ps001528			E	Failed			ATCAGTTTCAGCCATATTCCCTACATCAACACCTTTATTTTCATAACCATGATCCTCTTGTTCTTTTTCATTGAATGAAGGCAATGATGTTGCATGGCAA[C/G]CTTCAGTTTTTACCCRATYCATAAGTCTTGGGTAAGGTGAGTTTGATCGAAGAACTGAAGTAATAATTCTTGGCCACACCATCTCTTGAGGAATGCAGAT
Ps001529	LGI	3.2	A		AI	0.283384	TGCTCCCTCCACCACAGCAATCTCGGGTTGGAGGACTGCAAACGTCTTTGTCTCTAGTTTCTTTGGATCCGCGGTTGTCTCCTGAGGATCCTAGGTCGAA[C/T]TCTGATAATCTTCGAGAATCTCCTACTGAAAGTGCTAGTTCTAGAGAAACCTGGCCTACTGCTGATGCAATTGCTGCGAAGAAGATGGAGAATGGAAAAG
Ps001530	LGI	54.2	A		K	0.373957	ACAACTCCAGGCAAACAAGGCCAGTGGCCATAGCAGTTGAGGTTGCAATTGCTGGAATGATCCGCCCTGCGATAAATTTGGCCTTGAGCTTGTCAACTTC[A/G]GGAATGCTGTAATTGCGTGCCCTCATGTTGGCAAGCCCAGCTATCACATCCATGTGGTAGTTTGTATCATCATCCTTCTCAAACTGGATTGGCTTCATCC
Ps001531	LGI	4.8	A		N	0.343097	CTTTTGTTCATGAATTTGAGAGTCTTAAGCTTGATATAACTTTACATACAATGAATTCTAGGTGTTTGTTGAATTCCAACAGCATGGTTCAATCTTCGAA[C/T]TCTGCAGMAGAAGAAGAAAGAGTGGATGGTTCTAGAAATAGCCATCGGCCTGAACGTGTGTCGTTGCCGCCTTCGTTTTCGGTTCGGATGGCTATGAGAA
Ps001532	LGV	56.2	A		AL	0.336824	CATCAATTGTGAAAACAGATTTGAATGAAGGAACCACAATCTTGTCATCTATGAACTTGGTCCAGAAACGAGCCAAGGCTCTTTTGTAAGGATCAGAAGG[A/C]AGGATTGGACTTTGCTTCCATGTTTCATCAATGTATTCAAGAATAACRAGGGATTCTGATATGGGTTTTTCATTGTGAACAAAAACCGGAACCTTTTTAT
Ps001533			A		D	0.250335	AGGCGTTTGTTGATTAGGTTCAAGACGGGACCGTCGGTGGTTGTTGAAGCCGCCATTATGATAAATAATAAATTAGTCGGTAGTTTACGGTGGCGCCGCT[A/G]TGTGCGGCGGTGGATATGGAAWATGAGAGTGTTGTTTTGGTTTGGGGTAAGTTTGAAGTGCTGTCCCCGTATCTGCGTTGANNNNNNNNNNNNNNNNNNN
Ps001534			A		AS	0.139892	CATTGATGGAATGTTGAATGCAGTTGAGGTTATGAAGTTGAACAATCAATACAAGAGTCTTGATGGAGATGTTTGTGCTGATTTTGTTCTCAAAAGCCAC[A/C]GGTCACATGGAAATACGGGTATTTTTCTTACTTTGGTGGCTGCTGTATGCATTGTGTTAAGCCTATCCATAGTAATTCGTAGAAGGATTATTGAGTCACG
Ps001535			E	Failed			TGTAAGCCATGCTCACAATGTTACAAACAACCAACACCAATCTTTGATCCAAAAAAATCCTCAACTTTTTCAAAACTCTCATGTAGTAGCAACCTATGTA[A/G]CGCTTTACCTTCCTCATCTTGTAACAAAAACGGTTGCAATTATGTTTATTCATAYGGTGATAACTCAATGACACAAGGTATTTTAGGCAGTGAAACATTC
Ps001536	LGV	91.3	D	dominant ChixCam	AM	0.371063	AACACTTAATGGTGGCTTAGATCTTGTTCTTATACTCTTATTATTAGTCTTAAAATTCAACACAAAAAAGCCACCAAGTTTGATTCACAAATTAACACTT[C/T]GTATTCAAAAACCTTTGTTTTCTTCCTTTTGTTGCTATTATTTGCTATTAGTACCTCCCTATATAAACCTTTCTATTTCTTTTGATCACTCTTACAGATC
Ps001537	LGI	101.1	A		AH	0.209341	TCATTTCAACTTAAGTAAATGAATCTCTGGAGCGACGATAATTCTTCAGTAATGGAGGCTTTCATGACCTCCTCTGATTTATCCACCTTATGGCCACCGG[C/T]GCCGCCGTCTCAGCCACCACAAACAACCACCGGATTCAACCAAGACACACTCCAGCAAAGGCTTCAAGCTTTAATCGAAGGCGCATCGGAACTCTGGACC
Ps001538			D	CNVL	V	0.368553	GTGCTGTAAATATTCAAGGGGAAGACCAGAAAAAACTTGATGTTATCTCAAATGAGGTATTCTCAAATTGCTTGAGGTCAAGTGGGAGGACAGGGATAAT[A/T]GCGTCRGAGGAAGAGGATGTGCCRGTGGCAGTAGAAGAGAGTTATTCAGGAAACTACATTGTTGTATTTGATCCACTTGATGGTTCATCCAATCTTGATG
Ps001539	LGI	2.6	A		C	0.319525	ACCAGCATTTGCCAAAACTGTAAGTCCACCGGCACCGATCGCGCCGACACCGACTCCAACTCCGGCCCCAGCACCTGCACCAGATTATGTAAACCTAACT[C/G]AACTACTCGATGTTGCTGGTCCATTTCACACTTTCCTTGGATACCTTGAATCCACAAAAGTGTTGGACACATTCCAAAACCAAGCAAACAACACAGAAGA
Ps001540	LGIV	114.3	A		E	0.263726	TAGMTTAGAACCTCCTTAAAATCTCACTTCAGAGCAAAATGAGGTTCAATTTACTCACACAACTAGAACAACCAAAATTTACAATTTCAAGCAAACCCTC[A/G]ATTTACCAATTCCTTACTTAAAGAGCCACTAAAAATAAGCTTAAACTATCTAGAAACCCCTTTTCAAAATAAAGGAATCTCTCCCAATAAAGAGAGGGCA
Ps001541	LGIV	51.8	A		AP	0.363808	TACATTATTACACCTTCAAACGACATCGTTTTTTTGCCACACGGATCCACAACAAATCTGGTTCTCTTCGAACCCCTCTTTCTCTCAATTTCAAGTTCGA[A/T]ACTTTTTCCATTATTGCTTGCTGAATTGCTTCTGATATCTCGGGGTTTGAATTGTGATTTGATATAACCAACAATGGTGAAGGAAACTGCTTACTATGAT
Ps001542	LGV	103.6	A		AG	0.353991	CCTCCCTCTCCAATTTTCCATTCATCAACTTTGCTMTAAACTCGTCAAATTGAACAGAATTTAACTTCAATTTTCTTCCTCAATGGAACAAACTACAGTA[A/G]GATTAAGTGGATCCATTCACGACGGTACTGTACTTGATTCCGTTCAATTTAACGATGAAATCCAGGGAATTATGGTGCCGGCGCCGGCACCGGAAAACGC
Ps001543	LGIV	58.7	D	Scattered allele	AP	0.327354	CATCACTCTATTATGTTAATTTGGTTGCTATTAAAGTCGGTCGGAGAATYGTCGATATCCCTCCAGCGGCATTGGCCTTCGACCCTACCACCGGAGCAGG[C/T]ACCATATTTGACTCAGGTACGGTATTCACTCGACTAGTAGAACCGGTTTACACCGCCGTAAGAAATGAGTTCCGCCGACGAGTTGGTCCAAAGCTCACCG
Ps001544	LGII	205.1	D	dominant ChixCam	AH	0.294487	AGTTCTTATCTTTTTCATCACTTCATCTTTTTGTTCCGATCCAGATCCAGTTCTGGATTTCTGCATAGCCAAACCACAAGAAAGTTGCAAAAACTCATCC[A/G]CAGCAACCATTGAAGACTTCACTTTCTCGGGCATAAAACTCCCCGGAAACTTCAAACAAACCGGATTTTCATCCCTGGGAGTGAATTCAAACGTGTTTCC
Ps001545	LGIII	9.9	A		R	0.283856	GGGGGGCAAAATGGGGAGAGAAAGGGTTTATAAGGATGAAGAGAAACACTGGAAAAGCTGAAGGGATTTGTGGACTCTACAAGATGGCTTCTTATCCTAC[C/T]AAGAAGAAATAAGCTTTATAATTTCCTATATTGTTGATCTTTGAATTTCATAATTTCTGTCATATTTCTACTATGAATTTCTAATTTCTAATTTCTATAT
Ps001546	LGV	16.6	A		AG	0.261048	TTTTAAGTTTTCAACCAAATCTCATTAGTAACACTATATTATATAAAGGTATATGTTGGGGGTCTCATGCCTACACATAAAGTTAAGATGAATATTTATA[C/T]TTTCTTTATTTTTGTTGAAGATTATGTCTCCATGTTAATGTTATATTGGAAACTATGTCTATGCCTATTTTAATCTCTAATAGATTAATTAAAAGAGGCC
Ps001547	LGIV	58.7	C	CNVL	M	0.366507	AGAAAATACGAAAGCCACCTTATTTCAACCGCTGGATCAACTTGAGGATTCCTTTCAGCGAGGTATTTGGTGATGTGAAGTGCAATCTAAAGGAGGCCGT[C/T]GAGATAGCCGGGTTGGCCTGGCAGGGTCGTCCTCATTGTGGCTTGGATGATGCCAAAAATACTGCTCGCCTGCTGGCACTGCTTATGCACAGAGGTTTTA
Ps001548	LGIV	113.6	A		S	0.350475	TAAGAGGAGACTTTGCTGTTCAAACAGGAAGGAATATTATTCATGGCAGTGACAGCCCTGAAAATGGCGAGCGTGAAATAGCTCTATGGTTCAAGGAAGG[C/T]GAATTATGCGAATGGACTCCMGTCCAAGAACCATGGCTAAGAGAATAATAAATCAAGGATGCATAATGACAACARAGCATGCTGTTTTATATTGTATAAT
Ps001549	LGIII	73.9	A		AF	0.356784	CAAATCTTCCCATCTCAACTAGAACTGTCCAAACACTTTCAGAAGTGGAAGCATTCGCTCTAAAAGCTGAGGATTTGAAGTTTGTTGCATCACAATTTCG[A/G]CGCCTTCACAGTAAGCAGCTTCGCCACACTTTTAGGTTTTACTCCCAACAATGGCGGACATGGGCTGCATGTTTCATACAAGCAGCTTGGAGGCGCTATT
Ps001550	LGIV	130.6	A		AO	0.185697	TTCGCGGCGTTGAAGGAGATCTCGTGAAGAGAGCGCTTGCGGCGTTGATTCGGCCTTCATCGCATCAGCAGAAAAGGAGAGGAGATTTTCATCCAAGACC[G/T]AGTAGACTCTCCGTTATGACTAAAGCTGAAGATTCATGAAATCTCCGTTCAACAGTTAGGTTTCCGGCCACCGCTGAAGGCAGTGCTAGATCTCGCCGAT
Ps001551	LGV	69.9	A		F	0.372383	CGTAACTATTGAAGAAATGTCTCAACTTTTTTCAGCCAAATATCCAGAATTTCAAATTCTATCAGTAGATGAGTTGAAGGAAATTAAAGGTGCAAGGTTA[C/G]CKGAATTGAACTCGAAGAAACTCGTGGCTGCTGGTTTCGAGTTTAAGTACAGTGTTGATGATATGTTTGAAGATGCGATTCAGTGTTGCAAGGAAAAAGG
Ps001552	LGVI	77.2	A		AI	0.287571	CGTATCCGAGGATACTACCGACAGCCATGAAGAAAGAGAAGAAACTCATTGCTGTTCTTGTCTTTTTCTCGTCCCCGGCTGCAAGGTCTGCGAGAAAAGC[A/G]CGACAWGGTCCCTGGAGCATGTTGTTAGCAACATCGAGGATCCAGAAGCCAACGACGAAGATAGCGACGGCCCGTGGTCGGGTTTTTTTGGACAAGTCGT
Ps001553	LGIV	120	A		AP	0.301453	ACGTTAGTAATAAGTAAAGCGAAAAGTCACAATAAAAAAATGAAGAAAAAGAGTGTAAGAATATCGGTGTTGTTTTGGGACACCAATTGATGATAGTTGT[C/G]AATTTCAATTTACCTTCTTAACACAAAGATCTAATCAAGTCCACGGTCAGTATTTTCTCCTAAAATTCGATTCCGTGGTTTTTTATTAACCTTAAACCTT
Ps001554	LGIV	131.7	A		AO	0.209341	AAATATTTCATGTTTTAGTTGTGGTTGGTGCATTGGCACATTATGCAGCTACTCTTAAATTGCTTGAATGGCGTGACAATTTTGGCTGTGACATGGTTTA[A/G]ATTAAGGATCTATGTTTCAATACATATTTATATCTATGTATATGCRCCATGATATGGATTCTCTACATTTGTTGGATTTGAAGCAACTGTGAAATAATTC
Ps001555	LGIV	10.6	A	Non consistent on 1 Ril population (bacxPI)	I	0.346311	TAACTCCTACTTCAGCTGTCACACTGTGGATTGGAGTTTCCAATCCWCCGGTGACAAACTTGAGAAGAAAACATGCAACAATGGAGCCAAGAAGCTGAGC[A/G]ATCCAGTAGAAGACACCAGTGATAATAGTGATCTGTCCACCAACAGCCAATCCAAAAGTGACAGCAGGGTTAACATGTCCACCAGAAATGTTAGCACCAA
Ps001556	LGVI	77.2	A		Q	0.28004	AAAACTATATTTTGCTARTAACAATATCCAACGATTCTTTCTACTATTAAGAGGATACCCAACAACAGTACCTGGTTTCACACCATTCCCCTCATTCTTT[A/T]TCATCTTCACAATGATTGGATCAAAAGCACTTGAAAGAATGGTTCTATAAAAGTCAAATTCATCTTGTTCTGCAATCTCATTCACATCAAGCCACATCAG
Ps001557	LGV	56.5	D	Scattered allele	B	0.360295	GTGCAGCATTAATAATCTTGTCATCAATGAATTTTGACCAGAAACGAGCCAAGGCTCTTTTGTAAGGATCAGAAGGCAAGATTGGATTTTGCTTCCATGT[C/T]TCATCGATGTACTCAAGAATSACAAGTGATTCTGAGATTGGTTTTCCATTATGAACTAAYACAGGAACTTTTTTATAAACKGGATTATATTTGAGGAGAA
Ps001558	LGII	214.6	A		AS	0.319525	AGAGAWTCCAACAACTCAGCTTCAGTCTTACCCTTCCATTTTAGAGCAAGTGATGAAATAGCACTCTCTTCCAAATAAACTGATATTCCAGTAGCTTTCA[A/G]AAATCCTCCATCAATGAACACTCCTCTCACCCCTGCGCCACCAAGGAAATAGGAGTTGGTGGAGCCAGGAGGTGTCACCACCGCCGGAAATTCAAGGTTC
Ps001559	LGI	76.1	A		P	0.372383	AAACCGAACAACTCCTTAAACCAAKCTSAAACAAAATAATCAAAAGATGGGTCTTCTTCACTGTCCTTTTTGTTGCTACACACAAAACCATCATCAACAA[A/C]CAGATTCTCACTCTCACTCTCACTCTCATGATCACATTCATTCAGAACCATCATCAACCTCTTCTTCCCTTTCTTCACAACCAAGTCTTCCTTCTGTTCC
Ps001560	LGVII	151.3	A		F	0.368247	CATTCTTCTTCTTCTTCTTTCTCTCTCTATGCAAAGAATAAGAATAACAACCACTTATTCATTTTTCATTATGCCCAGTTCTTTTGCATTTTGAACTGAA[A/G]TTGGAATTRAACCGAATTGAAGCGATTTTTGTTTATTAAATAAGTAAATAAATGACGTGGAAAAGTAGAGGTGAGTTTTCTTCTAGAAGTTTCGTATCGC
Ps001561	LGVI	86.4	A		A	0.225657	GCGAGGAGGATGAAAGAGCGAAGGAGAGCCATCGAATTCGCTGAAAAGCGAAGTCAAAAGGAAGGTTATTCCCGCGATATGGGAGAGGATGTGCCGACTA[C/T]AATCGACGGCGAGTTTTGCATTGACGGAGAAGGTGATTGGGGATTATTARCGGCGGAGTACGGTGGCGGAGGTGGCGGTGGTTGATCTTGAAATGGGATG
Ps001562	LGV	116	A		N	0.345045	CCGTTTCGCAAAACCCAGCCAATCATTTTCAGGGAGAACTTTCATCAAACACCATGAGCTCCCCTCCAAACAACTCTTCCTCCTCCGTCAACCGCCTCGA[C/T]ACCATGTTCCTCCACCATCTAATGCGCAGCCTTCAGGTTCAAAATTCTGACAACCAACTTACCGACGAGGATTTCATTTCCGACGACGACGAAGAAGAAC
Ps001563			A		AF	0.374974	TCTCAATAAGTCTTGGTACTGACCATGTATATCACCGCAAATGCGGATAGGAGCACGAAGATCAAGAAGAATAGGTTGGGATAGAAAGATTTGTCTAGCG[C/T]TGATGCAAAGTTGACGAATCTCAGATTCAGAAAGCTGAACTTGTTTTCCTCCTTTTCCTTCTAACAATCTTCTAATCACATCATCTATTACAGCTTTGTC
Ps001564	LGIV	41.7	A		AU	0.365224	AAAATTGCTGTTACACAACCACATAACTTGAGGTTTCTTCTATGGTTCATTTTTTTGAGAGCTTTTTCTTCATMATCGCTTCTTGGGTGGACTCTAACTG[A/G]AGCTAATGGTCTTGCTTGATCTGGTTCTGCCATTGTTGTGTGTACWAATTTAATTTGTGGTCGTACTTTGAGTATTGTTTATATTTATAATNNNNNNNNN
Ps001565	LGIV	110.8	D	dominant ChixCam	AP	0.227273	CTAAAGGTGATATTGGAGGAAGTCCTAGCAAAGAGAATGATGGTGATGAGTCTGACAAGTCACCTAAGGATGATACGGATAAGGATGATAGGGGAGGATC[A/G]GAAAATCCATCTTCCGAAAGTGAGATCAGTCCTGCCCCAGAAAGCTCAGAATCCCATAATTTAGACAACCAGCCAGTTGAAAGTTCAGAAGGTTGCAACT
Ps001566	LGIV	52.2	A		AP	0.343097	GCAATGTCTTTGCACTCCACAAGTATATTTTAGCAAGGTTTTGGATGCATCATTGAAAATTGATGTGGATAAGAATGTAAAGAAATCACTTACTCGTGTG[A/G]TAATTACTAGAGCTGATGTTGATATGAAGGATATAAAAACTGAGTATCAAAAGTTATATGGAGTTTCTTTGCCTCAGAAAATTGAAGAGACTGCTAAAGG
Ps001567	LGIV	126.7	A		C	0.209341	ATGCTATGTCTACTTGACACAAGGTTCCTCTGAGGCCAGTCGAGAATGATGAGAAAACAGAACAGAAAACACAGATGATAGCTTCTTCAGAAACACAGCT[A/C]TGTCATCGACTTATATCTTTATTTACACTAATTTTTACACGACCGAGAATTTGTTGTCCATGTGTATTATTAATTTGTTCACATAATTGATTAAATTTTA
Ps001568	LGV	117.2	A		AI	0.285515	CTGTTGAGACAGCAAGGGCTGCGGAGCAAGAGGCTTTGACGAAACTTAGCTATGTAATGGAAGAAGCGGATAAAAGTAACAGAAGAGTGGCCCGTGTAAC[C/T]GAACAGTTAGATGCTTCTCAGGCTGCAAATTCGGAGTTAGAAGCTGAATTAAGGAGATTGAAAGTTCAGTCTGATCAGTGGAGAAAGGCTGCTGAAGCAG
Ps001569	LGVII	151.1	A		F	0.374575	CCAAGSGAGCAGCAAAAAAGATCGAGGATTGATGCATATTACAGAGGACGACATAATGTTTATTAATGGCTATGACTATTGACTACTAACAACAAATAAA[C/T]CAGTGACTTGCTTTTAAGAAAGGACATGGAACCGCATAGGGCGTGAAGCAACCTGCATTGGCAATTTGCCATGAGCCAGTACCATATATCTTACAATCTT
Ps001570	LGIV	106	A		Y	0.374896	GCGATCGTTGTTCCTTCGTCAGATTAGGGTTCGCAGAGATACACAAACAGGATCTCGCAATTTCGTCCTATTTCAATCCACCCAACTCGTAGTGTTCAGT[A/G]ATATCCTTCAATTTGTGATTTTGTTCCCATTATTAGGTCTGAATCATAAAGTAATTGAAAAATGGGTGGTCATGGCGGTTTGAACATCCTCCCTCAGAAA
Ps001571	LGV	8.1	C	Scattered allele	B	0.30632	ACTTCCACAAAASAATGGCTTCATCAATTAATAGCCGTAAACCAAGTGAAATTTTCAAAGCACAAGCTCAATTATACAAACACATATACGCCTTCATAGA[C/T]TCCATGTGTCTTAAATGGTGTGTTGAGATGAACATACCAAACATAATCCACAATCATGGCCAACCAATTTCTCTTTCAAACTTASTTTCAATTCTTCAAG
Ps001572	LGV	138.4	A		AB	0.363674	GTCGATTACGGTGGCCATTTGATCGGTGAAACTGAGATCGTGCGGTGTGGTTTTCTGTTAAAATGCAACTTCACTACTTGTCCTTTGTTGCGATTGCGAC[A/G]GATTAATTTGTCTATTCATTMAACGTTAAAAGAAGAAGAAGCAAGAATTTAGATAAACAAGTGGATAATATGCTTGTATTGTGTTTGTGTGGTGCTCNNN
Ps001573	LGII	4.4	C		AG	0.116185	ATCTCTTATACAATGTCTTCATTTCTTYCTTCTCTCCTTCTCCTTCTCATTTTCATTTTCACTTTCACATCTCAACTCACCATAGCTAAATCATTCCAAT[A/C]YTTTTGTGATAACCACAACGRTAACTACACAAACAACAGCACTTACCACACAAACCTCAAAACCCTTTTATCCACTCTCACTTCCAACACWCAAATCAAC
Ps001574	LGIV	22.8	A		AU	0.363257	GATGCTATGTTGCCAAGTTCGAATTTCTTTCGGTCAAGTGGATCTGCAAGGCAAAATGCCATCTTAARCAGCAGCCGTGATGCAGTTGTTGACAGTGAGA[C/T]CGAGCCCTCCTCCCGTCCTCTCACGCAGGACCCAAGTCAAGGAGCAACCCGTAAAAGCTCTGGTGCTCAAAGAAGTTCACATATCATGTCATCTGAGCAC
Ps001575	LGV	129.9	C		O	0.374566	ACAAAATATCCAAGTAAGATACATGATTAGATATTATTACACCAGGCCTTTCCGTCTTTTCAGGCTGAGGTTTGTCTTCCTGATTGATTGAGGTAGTAGA[A/T]TCAGGAATCCAATAAAATCCAAAAACGAAAAGCATAACCCTGGAAAGAGCTTTTCCACACCGAACAATAACAATCCTTCTCCACCCTCCCATATGAGCAT
Ps001576	LGIII	8.7	A		AA	0.340333	ACCCTTTTGCTGTTTTCTATTGTCATAGTCAAGAAAGTGAGAATAGGGTGTATAAAGTATTACTAGGGGGTGAGAATGGAGATAAAGTTGAAGCTATGGT[A/T]GTTTGTCAYATGGATACATCACAATGGTCACCTAGTCATGTTTCATTTCAAGTTCTTGGTGTTACACCAGGAAGTTCTTCTGTGTGTCACTTTTTTCCAG
Ps001577	LGV	25.8	A		A	0.313851	CTTGATGAGATATGCGGGGGTCCTCCTGCTATAGGAGAAGACAAGTTATGTGCAACATCCTTGGAATCAATGAAGGATTTTGCCATTTCAAAGCTTGGGA[C/T]GAATATTAAGTCATTTTCAGGTTATTTTGCTAAAAATCAAGATCAATATGTGGTTGASGAAGTAAAGAAAATTGCRGACAAAGGAGTGATGTGTCATAAA
Ps001578	LGIV	104.8	A		AD	0.373328	CTTGCAGTGATGGGAGTCATTATGTTGGGGAGTTTAAATGGGGTGTCAAACATGGACTAGGCCGGTACCATTTCAGAAATGGGGACATATATGCTGGAGA[A/G]TATTTTGCCGACATGATGCACGGCTTTGGAGTTTATCGATTTCAGAATGGTCATCGATATGAGGGTGCTTGGCACGAAGGAAGAAGACAAGGACTAGGAA
Ps001579	LGIV	52.2	A		L	0.31673	CACTAAGAAACCAACATAACAAACCCCTTTATTACAACACATACTCTTAACCAGATCAATTTCTTCAACCTTACTTCCCCAACAAGGTAAGAATGAACTT[C/T]TTGTAGTCCCCTGAAATTTCCTTGGCAATTGCATCTTCAAGATGAACACTGTTTCTCTTATAATACACCTCTTTGATGTCCTTCAAATCCTTCTCAGCTC
Ps001580	LGVII	215.1	C		D	0.364371	TATTTGTAATCACATTCATTAATTTTCTCAAAAGTTTTTATTKATAATCATTTTTTGATACCTTTATCTTTCTTATTTTSTTCAATYGGGTGTTGATTTR[A/T]TTGAGAAAATGAAGGAAAGTGTTGGAAACCCTTTGCACTTGAAATCTGTGAATCATATATCACTCATATGCAGATCAGTGGAAGAATCAATGGATTTTTA
Ps001581	LGIV	106	A		AH	0.123855	CTACAAGCAAACAAACAAACTAGGTTAACCATTCTGAAAAGGGCAAATAAAAATTATTAAGGTTATTTCACAACCACATGTATTGGATGAATTACACAAG[A/G]CCACATGATAATAATGCTCACAGAACAGTTCCACAAGCTGGTGTTGCATGAAAAGCCGACTGTCTAGAAGGTCCTTCTTCRAGTAGTTTACGAGACAGAG
Ps001582	LGV	129.9	A		E	0.349943	TTGGTGATTGAGATGATTGTTTTGTTAGGTTTTCCATGAATTGAGACCGATTGAAGTGAAAGAGAAGGGTTACAAAGAGAAATTAGCATGTTTACTTTTG[C/G]AGAATTGAATATGGATTTGTTTGGTTCACTATTACTGCAATGCAACTGAATATTTTTCTGGATTTTGAATTTCTGTTTTGATTTTGGWCTACAGGTGGTT
Ps001583	LGI	75.5	C		P	0.367364	TTTCACCTCACATCCTTCTCCAATGGGTATAACAGCTATGTGTCCCAAGAATTTTGTGTAGTACTGAAGAAGATCTCCTTCAACAATAGAATAGGTTACT[A/G]TCTTCTTTTCATCATCAGCCGCCTCGATCCTCTCTTTCGACGATTTCGCAAGCTGTGAGCCTTCGGCGTAATGGAAATGGCGGACAGAACCAGGAGCTTT
Ps001584	LGIV	6.2	D	dominant ChixCam	AU	0.363914	AAGCAAAAAGCGATCACATTCCATATTTAGTATTATAATATGTGTGTCATTGTTTTCTTATTACGATATAGTTCTCACAAGTTTTCTTTGGATGGAAGAT[C/G]TATGGCAAACATGGATTTCTTCTTTGGAAATGGATGGTCACTCGTTGGATGAAGATAAGTTTGATATAGAGAATGTGCAAGAACCAAGTTGTTTCATTTC
Ps001585			E	Failed			CTTCAGCTAGCGGAAGATATTGTTTGGCTGAGAGAGTGGTACACTACTCAGAACTTGCTAAGATTTTACATAATCTGTACCCATCATTACAAATTTCAGA[C/G]AAGTGTGAGAATGAAGAACCATACTTGACAACGTATCAGATTTCCAAGGAAAAGGCTGAAAGCTTGGGAATCGAGTTTACTCCTTTGGAAGTTAGCCTCA
Ps001586	LGII	47.1	A	Scattered allele	D	0.343097	GATGATGAGAATAAAACACTAACATATAGCATATTTGATGGGGAAGTGGGTGAGGATTATAAGAGTTTTAAGGGAACAMTACRAGTKATTGATAAGGAAC[A/G]TGGTGGTGGGATTGTGAAATGGACCTTTGAATATGAGAAGATAAAGGAGGATATTACAGGTGCATCTCCAGAATCATACTTGGCCTTAGCTGAAAAGGTG
Ps001587			A	monomorphic			CACATAATGCAAGAACCTCWCGGAAAAAAGTTATTGGCTGCTGGCCAAGAGACTGAGGATTTCCAATGTTGCAGTAAATTATCTCATCAAAAGAATGAGC[A/G]TCTGGATTGGCCAGCAAATCTTTTTGCAAATTCTGAGCAAGTGTAACAATCTCTCCTCGAACAGCATACTGACATTTCAGAACCTGTGGGTTGATATTTT
Ps001588	LGV	138.7	A	CNVR	AB	0.360549	TGCTGATCTCTTATCCACCGTTCCCATTCGGCTGGCGATACAACCTCAGCCTTGAACCTAACTTCAGCTTTCAGTTTTGATTGTGCAGTTACGGACTGTG[C/T]CCGCTTCTCAAAATCTTCTCCAATGGATGGAAGTCCCTTAGCAGCCTTCGGTCGAGGGCTAAAACCTTTCTTTTTAACTTTGGTTTCTGTACCTTCTCCC
Ps001589	LGIV	109.1	A		S	0.356784	TAAAACGGTTTGATGCACAAGGGGCCATTGACTATGGGCTCATTGACAAAATTGTAAGGCCACCCCGCATAAAAGCTCATGCATCTCACGAGGATGCAGG[C/T]GCAGGCATTGGTTAAGACCTCTTAGTTTACAGTCCTTTTATATTTGCAGAACCAGAGTGTTTCACATTCTATTTCCTTAGTCAACTTTGGGGATATGTAT
Ps001590			A		A	0.0766722	ATTCCTCTTGTAAAATTGTGAACCTTTTCTTCAATTTCTTAATGTTAATTGGGAAATTGAAATGAAAATCCTTGCAAGGATTAAAATTCAAAAGTTCGAA[C/T]AGACCATAGTTATGATTCGTGACTCGTATTTGTGTTTTCTTATTTTRTTTACCAGGTTTTGTATTAATTTTTATTTTACTGCTATTAGAAATCTAATCTA
Ps001591	LGIV	27.3	A		L	0.338193	CGCAAGAAACAACGGCAAAGGGAATCTTTGAGGCATGTCTTCCTTACAGTTTGAACAATGAAGCACAGTTGGAGTTTTAGAAGTTACATGAAAAGCATCT[G/T]TAAAGAGTGGCACAACCTTGTCTACTTTTAAAGAAAGACAAGTGAATTTTCCTGAAAGGTGAAGATTGGTGTTGTTGGAGCAGAATTGAGGGAGTGTTGA
Ps001592	LGIV	6.2	A		W	0.368247	CTGTCCCTGGGGCTCTCATAGTTAATGTTGGAGATTTTTTGCAGCTTATAACAAATGAMAGATTCAAGAGTGTTGAACACAGAGTACTTGCAAATCGTGT[C/T]GGTCCAAGAATATCTGTTGCATGCTTTTTCTCCACAGGTTTTAGGTCATCCTCAAAGCTGTATGGACCTATGAAAGAGCTTTTATCAGAAGAGAATCCTC
Ps001593	LGV	155.7	A	Scattered allele	AG	0.108345	CATCGCCGGGTCCAGGGTTTTCTTACTCTACTCCGTTTAGCGGCGGGGGTTACTATGGGCCTGCCGTTGGAGTTGGACTTGGACTTGGTGCTGGTGCTGG[C/T]TCTAGTTTCTTTCTTATATTTGTTGGTTTTGCAGCTTTTATTYTGGTTTCTGGTTTTCTTTCTGATCGTTCTGAGGGTAGTGTGCTYACTGCTGCTGGAA
Ps001594	LGV	116	A		AJ	0.369846	GTTTAATGCTACTCTCTTGTCCACAACAACAGAAAGCCTTTGAAAACGGMGTATACGAATGCAAAACATGCAACAAAAAATTCTCATCTTTTCAAGCACT[C/T]GGTGGCCATAGAGCTAGTCACAAGAGAAYGAAGCTATCTGAAGGAGAAGAGCTTAAAGAACAAGCTAAATCTCTTAGTTTATGGAACAAACCTAAAATGC
Ps001595	LGVII	93.1	A		G	0.259375	TTGAAGTTGCTGTAATCAAGTTATAAATTAAAAATTCAATAAGCTTCTATTGGGAAAGGGAAATTAGTTGATTATTGTTCCCTATAGAGAAAGTTTAATG[G/T]CTTCAAAACAAAATTGTTTGAGATTGTTAGAAAATAAAAAAGCTTACAGAGTATTAATTCAACCCGAAGNNNNNNNNNNNNNNNNNNNNNNNNNNNNNNN
Ps001596	LGIV	120	A		C	0.307831	GAGCCAACCAAGAAGGAAACTAACCAAAAGAAAAATCTTGGATCCAAGTTGAGAGAAAATCTCAAAATGACCTCTGCAAATTCAAAATCTGCTTCTGATA[C/T]CAGGAATAGTAGGTCAGTTAAAAAATCCGAGAAGCCTAGTAAGCTTGAAACCAGTAAGAGTGGAGTCAAGAAACGTGGAAAGAAAGCTGATGCTAAAGAA
Ps001597			A		AJ	0.372883	CTTCAGCTGTTGTTCGCCAGAATTTGAGACCAGAAATGCCAAGATGCTGCCCAAGTTCTCTTGCAAATGTAATGAGGAAATGCTGGGATGCCAGTCCTGA[C/T]AAGCGGCCAGAGATGGAGGAGGTTGTCTCCATGCTGGAGGCCATCGATACATCCAAAGGTGGAGGCATGATCCCTGGTGATCAGCAGCAGGGTTGTTTAT
Ps001598	LGV	56.2	A		B	0.360549	TGAGTAGGGTCGATATTGCTCTAAAATTGAAGGGAGTTGAATACAAATATGAAGTAGAAAACTTGCAAAACAAGAGTGAGTTTCTCCTCAAATATAATCC[A/C]GTTTATAAAAAAGTTCCTGTRTTAGTTCATAATGGAAAACCAATCTCAGAATCACTTGTSATTCTTGAGTACATCGATGARACATGGAAGCAAAATCCAA
Ps001599	LGVII	76.4	A	pb parental relationship ChxTe	O	0.352339	TCCCAGAGCTTTTGTCTCGCAACGGTGTTAAATTCGGTGAAGCTGTGTGGTTCAAGGCAGGATCTCAAATCTTTAGCGAGGGTGGACTTGACTACTTGGG[C/T]AACCCAAGCTTGGTYCATGCACAAAGCATCCTTGCCATMTGGGCYACTCARGTTATCTTGATGGGAGCTGTYGAAGGTTACCGTATTGCCGGTGGCCCTC
Ps001600			A	Non consistent on 1 Ril population (ChxTe)	B	0.335643	AACAYACTGAAACCGAACCTCAAGGTGGTTTACCAAACAAAGACTACCAAGATCCACCACCAGCTCCACTCTTCGACACCGCCGAACTCGGCCAATGGTC[A/T]TTCTACAGAGCCCTCATCGCAGAATTCATCGCCACCCTCCTCTTCCTCTACGTCACAGTTCTAACCGTCATTGGCTACAAATCMCAAACCGATCCAGCTC
Ps001601			E	Failed			TAACAGTATAAGATAAAACAACACCAAAACTAGCACCACCACCACCTCTTATAGCCCAAAAAAGATCTTCTCCCATTGATTTCCTATTCAAAAGCCTTCC[C/T]TTAACATCAACAATTTCAGCATCAATGATATTATCAGTAGAAAGACCATATTTTCTCAACATGGTACCATACCCTCCACCACTRAAGTGACCACCAACRC
Ps001602	LGVII	204.6	A		D	0.36085	GTGGTCGACACTGGGTTCCGGTTCCACGCAAAGTGGATGAACATATGTTCATTACATTCGGAATAGGTTTAGAACAATGCATTAATCCAGGACCCGGTCG[A/T]TGTCTAGCGGCGAACTCACGACTTTCCGCSAACATGAACAATGAATCCTTTGTTCTTCCTCAGGGAAGAGGTGCTTCATTATTGGAAGCATTTTACAAAA
Ps001603			A	multilocus			CAAGGACATCCTCTGKTAGTGTTTCAGGTACCTGCCATAGTTTTGCTTCTACTCCTTCDACAGAAGCCGCCCCTTTTTTAATCTCTTCGGCTAGCTTCTC[A/G]ACATGTCCGTATGTAGAGTAGAAAACAATGTAAACTTTAGTGGTAGCCATTGATGGATGATGGTTGTSTAATGCTCTGAATGAGGAAAAGGGAAAACAAG
Ps001604	LGVII	80.2	A	pb parental relationship ChxTe	AQ	0.316966	TCGCGGGGTCTTCATTAAAGAAGCATAAAGCGAACACTTGYGAAACACTTTTCACAATTTGTCTTCACTCTTCAATGGAGACCTATCAATATCCTCCCTC[A/C]TATCCAGATTCCGGCCACTCATCACCACGTTCAAGAGATATCGATTTCGACAATCAAGCCTCATGGGAAGACCAGCAGAACTACAAAGCCAAGTTCATGT
Ps001605	LGIV	63.5	A		AD	0.370469	CTGTTGACTCTTGTCTATCGAACCGATTAGATTTGAAAGAAAGCGCCGAAGATCCAAAGTCAAGAGAATCCGAATGAGGAATCGGAGGAGGAGGAGGATT[C/G]CCAACATGAATCTCAAGAACATCAACATCCCAAAGAATCCAATCCTGCGTAGCACTCCTGTGAGGAATATCATGCGTAACAGAATTTCTCCAAGGTGGTA
Ps001606	LGIV	79.5	A		M	0.373328	ATATTACAAGACTTAACAAATGCTCCATTTTTGTACTCTTCATTATTTAGGTGGTTGAAGGTTGAATGGAAGAAGAAGAAGAAGAATGAATGAATGAGAA[A/T]TTGAAACTGAGTTATGGCTTATAAATGCTTTCAGCTACCGACAGTAGTTACTGCTAGCAGAACAAAACCGAGTGAAGTACTTGCTTTTTTTAGAATTTTT
Ps001607	LGVII	183.4	A		A	0.179433	CTCTCTCTTTCTCTCTCTTGTTTCTCTCTCTAAATTCATCGCAAATCTGCACAAACCCAAATCACACTCTCTCTTATAAAAACCTCACAATACAAATCTC[A/T]ATTYCTCCATCACTCTCTCTATATAAAAGAACCATTTTTCAAATCATTCGCGCTCTCTCCACTCCCTTTTCACCCAACTTCTCTTATCCTATATAAACCC
Ps001608	LGVI	9.9	A		AN	0.340333	GCTCATCATCGTCAACATTGCAACTTCACCGGTCACCACCGATTTCCTTGGCCGTTTCTGTGAACAATACTGCTCACTGTACAAATGTATACTATCTGAA[C/T]TCWCAAGTGATGATGAGTGCAAAAATGATGACACCTGATAAATGGGGGTTATTTTATCTTTTAGTCCTTTGAAGAAAGGGCTTTAACAATAGTAGATTTA
Ps001609			C	Scattered allele	O	0.333688	CAGGTGGTAGCTTTGACCCATTGGGCTTAGCTGACGACCCAGAAGCATTCGCAGAATTGAAGGTGAAGGAACTCAAGAACGGTAGATTAGCTATGTTCTC[A/T]ATGTTTGGATTCTTTGTTCAAGCTATTGTGACCGGAAAGGGACCTTTGGAGAATCTTGCTGATCATCTTTCCGACCCAGTTAACAACAATGCATGGTCAT
Ps001610	LGIV	8.5	A		B	0.343097	CCGTAGTTACCGGAATAGTTGGTTGTGCTGGATTAAAACCAACGGTTGCGGCGATTGAAGCAGGAAAAGACATAGCATTGGCAAACAAAGAGACAATGAT[C/T]GCTGGAGGAGCTTTTGTTCTTCCTCTTGCTCACAAAAACAASATCAAAATTCTTCCCGCYGATTCAGAACATTCTGCAATTTTTCAGTGTATTCAAGGGT
Ps001611			E	Failed			TTACTACTGAAMCRCCTTTAGAATTACTTCCTTGAACATTTCCAGCAGATTCGTAGTGCCGTTCMACCTCGATCACTTGCTTCTCAAGCTTGTCAACTTC[A/G]GTATGAATTTCATCAAAAGAGTGCCTAAAACCCTCGAAATGATCATCATCAACGCGTGGMTGTAGCTCCATCGTAATCAGCTTCGAATTTTCAGCACCGA
Ps001612	LGV	138.7	A	CNVR	Z	0.34439	ATCCTAGAAATGTTCTTTGTGATGCTGTGGAGAAGCACCATGCTTCAATATTGGTTGTTGGTAGTCATGGTTATGGAACTTTAAAAAGGGCGGTTTTAGG[A/C]AGTGTGAGTGACTATTGTGCTCATCATGCTCATTGCACTGTGATGATTGTGAAGAAGCCAAAAACCAAACATTGATCTCATTGGCTCTCTGCATCTACAT
Ps001613	LGIV	13.2	C		M	0.298126	CGGGGAGAGGATGCTGTGGTACAGGAACGATCGAATTAACATCACTATTGTGCAATACAAAATCACCAGGAACTTGTTCTAATGCAACTCAGTATGTGTT[C/T]TGGGACAGTGTTCATCCTTCAGAAGCTGCTAATCAAGTTTTGGCCGATTCTTTACTCGTACAAGGCATATCTCTCATCACATAAGGAAAGACTCGTGACA
Ps001614			E	Failed			AGTTTCTATATTATTGGTTGCATAGAGCACTTCATCATCATTATCTTTACTCTAGATATCATTCTCATCATCATTCTTCCATTGTTACAGAACCAATAAC[C/T]TCTGTGATACATCCATTTGCAGAACAYATAGCATACTTTSTGCTATTTGCAATTCCATTATACACAACAGCAATTACAAAAACAGCATCTATAGCATCCT
Ps001615			E	Failed			AGCTACTRAGATCAACAGAAGCCTTGCAACATGGGCTACTGAGAGCGATATCTTCTGTWTCAACAACATTCACACTCTTTGAACTTAACCCTGAAACAGA[A/G]TTAGTTTGGCCTTCAGCTTTGATTTGGCTACCTAAACAAACTCCCATAGCAGAAACAATAYTAATTCCCATAGCTTTGTTGTCTATAGATCACAACAAAA
Ps001616	LGVI	71.9	A	Scattered allele	W	0.369846	CTTTGCAATCCTCTTATTGTTAAACTCAACAACACCTCAAACACAATCTCCAACAAAACCATGCAATGATGATCCTTACAAACAACTCAACCTTATCCTT[A/T]ATCCAAACGGCACAATCACCCGACCGAACAAACCAAACACCCCTCCCTCATTAGATCCTACCCTCCCCATTCTCTCCAAAGATCTCATCATCAACAAATC
Ps001617	LGIV	149.6	A		AP	0.235895	AGAGAAACCATCACTGCGTAGTGCTTCACAACCTAGCACTGTTGTTGATATTCCTCCTTCAACAAAAAGGGATTATTTCTTTGCTGACCGTGAAAGTCAA[C/T]TGGATTCATTGCTCTCTTCCTCGACAATGTCATAYGGACAAGATTCTTCAATTTCTGGTCTTCGTTCTTCGGCATTTAATCGTGCCAGTGCTTCCATTGT
Ps001618	LGV	18.9	A		AL	0.337372	TCATCTTTCCAGCCGCCATCACTCTCAAGGATCGCTACAATATAGCAACAAGATCAGACAAGATTCTATGCGTAGTTATGATAGTCCTCGCTGTTGCCTC[A/G]AATGTTGTGGCTATATACAGCAAYGCATTTGGATTGATCACGAAGAGCAATACTTCGCGCGAATGATGGTCACGGTTCTTGTCGAAAGGAACTGAATTGG
Ps001619	LGIV	23.7	C	Scattered allele	L	0.374321	GTACTCTTGATACTGTCGTATACGGTGATCAGTCTAGTACAATAACAAAAGAACAGTTAGAGACGAACCTCGGTGAGCTCACAGTAGAACAGGCACTTAA[C/T]GRGAAGAGATTATTCGTCTTAGATTACCATGACGCGTTCATGCCGTATCTGGAGAGGATAAACACAAGAGCAAAGGCTTATGCCACTAGGACAATCTTGT
Ps001620			E	Failed			GCAATGATAACTCTCTCACTCTCAACCTCGAACATGATCCACAAAATGGTTCCTCAAATGATTCTTATGATGTTTCTACTGCTCATACTATTGACCGAGA[C/T]TCATGGCAACAAGTGGGGTTGATGTTGGTGACAGGCTTCAACTGTGGTTGGATATTCAGTTTCTCGAACCTGATTATGGTTCCACTTGGTTGGACTTGGG
Ps001621	LGIV	60.9	A	Scattered allele	C	0.28004	ACATGATTTCTGGATTGTGCATTAACTCTGCCATTGCCCATTCTAGTGTGTATGTGCTTGTGTCTGTTCCTGCAACAAATATGTTCAGCAACAAATGTTC[A/T]ATCTCRTCTTTATCCATCTCAATTTTCCCATCGTCCAAAGAAATATTAAGCAAAGCATCAAGCACATCATCATTYCCAATAGAACCAGTACCTTCTCTCA
Ps001622	LGIV	63.5	D	dominant	M	0.365921	GAACCAGAGATGATTTCATTCATGAAAGGTTCAGAAGCCTATGAAAGATTCTTTTAGTTGCATATTACTGAGATCGTTTTATATTTATTTGTCAATGTAT[C/T]AATTGCGAAAACTTGATTAATTTAACTTTGTATCGTGGAATGCATGAAACTATGAACGGGTTGTTATGTTTTCAATTACATTGAATGATTGTTGGTGTTA
Ps001623			D	dominant	U	0.0293986	TATGATGAGAAGCTAGGTTAGACGGAGTATGTTAATTTTTATGATAGGTGGGAATTACAAATTTTCCCTGCGCTTGCTTTTTGGCGGCGAACATACATGT[A/G]GAACTATATGTACTATCCTTTTTTACTAGTTCCGAGAGAACTTATCTGCTGTATGAGCCTGRATTTTACTTTTTATCAATGAAAGAAGCCGTGATAATTT
Ps001624	LGVII	182	A		AP	0.250335	TGATGGACAGATCGTCAATGTTATTGACACTCCAGGATTATTTGAATTTTCGGCTGCGGGTAAGTCTGAGTTTATTGGAAAAGAAATAGTCAAGTGTATT[A/G]AMTTTGCTAAGGATGGTATCCATGCCATCCTTGTAGTGTTATCCGTTAGAACAAGATTTAGCGAGGAAGAAGAAAATGCTCTGAGAAGCTTGCAAAAATT
Ps001625	LGII	3.8	A		A	0.225657	ATAGCAAGACGTTTCARAAGGTGAAATTCGTGTATCCGAAGAATAAAGATAGCGTGGAGCTCATGAAATCGTATTTYGACGAGGAAAATCTTCCAAGTGA[A/G]CTAGGTGGAAAAAGCATATTGAACTATAACCATGAGGARTTCTCGAAATTAATGACTCAAGATGATTTAAAATGTGCAGACTTTTGGGGTTCTGATGARA
Ps001626	LGIV	154.1	A		AP	0.263726	GTGATTGGGATCTATGGGGACCTTTCTTTTTCATTGTGTTCCTTGGTCTCATTCTTTCTTGGTCTGCGTCTGTCAAAAAGTCTGAGGTGTTTGCAGTTGC[A/G]TTTGCCTTACTTGCTGCTGGTGCTGTAATTTTGACATTGAATGTTCTGCTTCTGGGTGGACACATTATTTTCTTCCAAAGTCTGAGTCTGCTGGGTTATT
Ps001627			E	Failed			ATAGTGTTGGAGCTCGTTTAATTTCCCATGCTGGTAGTCTCACAAATTTAGCTAAGTGCCCRTCATCAACTCTTCAGATTCTTGGTGCAGAGAAAGCTTT[A/G]TTCAGGGCATTAAAAACAAGAGGAAATACTCCCAAATATGGTCTGATATTCCACTCTTCTTTTATTGGTCGAGCATCTGCCAAAAACAAGGGCCGCATGG
Ps001628	LGIV	110.8	D	dominant ChixCam	AP	0.256582	AGATTGGTGTCATTCTTCGTGACTCTCATGGAATTGCTCAGGTTAGGAGTATCACTGGCAGCAAAATCCTTCGTATCCTCAAAGCTCACGGGCTCGCACC[A/T]GAAATTCCAGAGGATTTGTACCATTTGATCAAGAAGGCAGTTTCAATTAGGAAGCATCTGGAGAGGAACAGGAAGGATAAGGACTCTAAGTTCAGGTTGA
Ps001629	LGVI	137.4	A		V	0.373667	GTGTGTTTTCAACTTGTTTGACTGGGAAACACATAATTGTATATGGTGGGGAAATAGACCCTAGTGACCAAGGTCATATGGGTGCTGGTCAATTTTCTGG[C/T]GAGGTTTATGCATTAGACACCGAGACATTATCATGGGCRAGGCTGGACGATAAGGTGGAATCCGGTGGCCATCCWGGCCCGCGTGGATGGTGCGCATTTG
Ps001630	LGIV	102.6	A		C	0.108345	TTCATCATCCAACACAATTGATAACAAAGATGCTACTGGCAATGAGGCTCAACTCACTACCTCTGATACATCATCAGAACAAAAGAAAGATGAATCCTCG[A/G]GTAATTCCGAATCTTCACAGAATGACAATGCAAGCTCAGATCAAAGCAAAACGAACAATGAAGAAAGTGCTAATGACAACAAAGACTCTAGCCAGGTCAA
Ps001631	LGI	9.3	A		AE	0.369512	GGAGAATTTGTTCATTATTACTTACATTATATACTATATATGTATACATGATTRGTCATATAGCACATAAAGAAGAAATAGCATATCTATATGCAGAACA[C/T]TGCCACTGCTGCTACATCWCTGATCAATWKTATTGAGCTTCAAACTTTAGGAATTATAATTTGGAGAAATCCATCCAAAAATTCAGCTGAGATTTTGTCC
Ps001632	LGIV	127.4	A		AO	0.108345	CCACACAGGAGATTAAGCCACTCCATACTTTTCGAACAGGTCTGGCTTCTATTATTCCTCAAAGGCACAGCTTGTCTATGTTGTATGGATGGAGAGTTGG[C/G]CTGGCCTCTATTCTGTCTAAGAAGTAGGGAAGTAATCATCAACTTCCAATACAAGAAATAAATATGAAGATAATGTTAGTCAATTGCACTGGATGGAGGC
Ps001633	LGVII	137	A		AH	0.124948	TTTTACATTATTGTTTATAAAGTATTGCAATTTTCTTGTACACATTAGTGCTTTTGTATGTCGTTGCTATTGAAAATTTAGAGTCAAGCACCCTGTATGT[C/T]TAATTRAGGAACGGTTCTTCACATTTCAACGCAATGCTGGTTTAGTATTTTAAGTTGGTAATAAATCGTGGGAAATGCTGTTTCCACCATGTTATAAATN
Ps001634	LGIII	135.4	A		AV	0.292294	GGATCCCATATATGCATGCTTTTGTCGATGAAGAACAGCCGGGATCATTTCCTGTAGCYGAAGAGAGTTGAGTGCAATCTGGAGAAGTRCATGTGATATT[A/G]TAATAAGAAGTAGACTTTGATGGATCAAATATTTCATCTATTTGTTTATAACAAGAACGAGCACAAGGTTGACATTGAGTCCAAGTAAGATCACTACCGG
Ps001635	LGIV	6.2	A		W	0.374042	GATTGTGTTTCGAGCAGACTCGCRRATTGCRCTYGAGTCTTTTACAAGGAAACATGGTGTGTTCGTTGAAGATTTCATTTGCAGCTTGAATTACTCGTTG[A/C]AGTCTCTCGAGTCGGGAAAGATTGTCGCTTGGTATTCACCAAAAAGGAAAGAAGGGATGGTTGAATTGCGRTTGTATGAGTTTTAACYRTSGGCRATCTT
Ps001636	LGIV	126.7	A		AP	0.235895	TTGTGCTTCCTAGTGATTTTGGTGATGACTTCGGCAGTKGAAGCTCAACTGAAAACYGGGTTTTATTCAAGTTCATGTCCAACAGCCGAGTCCATTGTTC[A/G]GTCCRCAGTTGTATCTTACTTCAACAATGATCCAACCATTGCTCCTGCCTTGCTCAGRCTTCATTTYCATGATTGCTTTGTCCAAGGCTGYGATGGATCC
Ps001637	LGVII	137	A		AH	0.159756	ATCTGTATGGGATGTTTGTTATAATGATACAGCWCCTTTCGATAGAGCTYCTTAAAAWTTGCATGTGGTTACCAGTGTATGGGATGTTTCTTTGCCTCAA[C/G]TGACCAAAAGTGTAATTAAAGAAAACGACGACTTATTTATTTTTAGCTSAGATCTCTTTATCTTTTTGAAGTTGTAACTGTATATGGAAACTTTTTTTCT
Ps001638			A		AI	0.329881	TGGATAATATATACAACGAAATAAATTATGGAAGAGAAGGTGTGAGAGAAGGCTTTGCAACCTCTAGTGCTCCACAGTCACTAATATAAATTGTGGTAAG[C/T]GGCCTGTTCCATATGGCGCGTGCATTCTGAGCCCTTTCGTCTCCGAAAAATTCTGCCAAGTCATTAAATTGGCGAATTCGTTCACCTGGTTGGTAAGTTT
Ps001639	LGV	106.3	A		Q	0.36085	TGTTTACTCGTGTTAAATTATTCTAGGGAAACTCGATAAGCATTTGTAGCGCGCCAAGGAAATTGGAAAGAAACCTTTAGATTGGGCCAGAGATGGCTCC[C/T]GGAGGCAGCATTTTCAAAGAAGTTCTCGAGTCTCACCTGATGTCTTCGGATTATGAGACCGGCAAGGCTAAATCTGAGGCTAAGATTAACAGTACACTTA
Ps001640	LGVI	123.3	A		F	0.366866	TGCACCCGAACCGATTCCACTGTCAGACCATGCAGGGACTTCGGGGTGGGGYGTAAATTGAGAAGGGACCTCAAAACCTGCTATTCTTGTATTGTCTTCC[A/G]TAGATCTGCTAATATTATTCTCTTCTGCTTCATCAGGTAGAATTTTTATTGTCTTCTCCAGCTGAAACCTTTGGACAACACGCTTAAGAAAGTATCCGTA
Ps001641	LGV	138.1	D	dominant JIxDP	Z	0.367203	AATATTTTGAACTAAAAACAGTACAAAATAGTGGGGAATTATTTACACCTGGTGTTTCTAAGATAAGCTTGTTTATGATTCCTTCCATTACAAGATTTGT[A/T]TACTACGTACAATACAAACAACATGTATGTATTCAAGGGTTTCAGATATAAATCAGCTTAAGATTTACAATGAAAAGAAAAGAAACAACAGCCAAACAAG
Ps001642	LGII	95.2	A		AH	0.296338	CTCCTCTAACAATGTTTAGACCAAAGAAGAGTATGATACGACACAAGTCACAACCAAGACCGGTTTTGTCAGGGCAATTCACAGTAATCATAGTTGGGTC[A/G]CCTTCTTTTTCTGGTGGCCTGATAATCACTACGTCGTCGTATAGTATTCCCATAGTTTGTTGATTTSGTTTTGATTCAAGGGTAGTCAATATTTGAGAAG
Ps001643	LGV	67.6	A		W	0.356784	TTCATATTTACATCCAAGTAAAAAAATCACAGACACTCAGAGCAAAACATTTAGAAGCACTCATGTCATAAATTCACGACGACTTGTGAGGGAAGAAAGA[C/T]CACAGCATCTACAAACATGAAAAGAACAAGTCACTGGTTGTTCTTCTGAGGAACTGAATCAGCCATGGCAACAAGCTTCTTCTCAAGCTCTGGCTTGTTG
Ps001644	LGV	104.2	A		F	0.366866	ATTACAACAACAACAATACTAGAMTATATCTGTACTAATTAATTCACTGAGTTCATATTTGTAGGAWCAACAATACTTTTATTCCCGTAGCAAAATTGCA[C/T]GGTGAGATTTTTCTGTTGCTTACAAGGAGTAAGCTTCAGGGAAACTACAAATTTTATACAMAACTTCCAAATTATGTATCCAGAGATGTTTTACAAGGGA
Ps001645	LGVI	20.9	A		AH	0.307831	ACCAATAGGTTGATTCATGGCATTTCAGCATTGTTTTACCAATGAATCAAAAACCATTCCAAATTCAGTATCAGAAGCCGAAAATTTCAACTGTGGTTTC[A/G]ACTGCAACATCTGCCTAGACTTCGCGAMCGAGCCTGTAGTCACGCTTTGYGGCCACCTTTACTGCTGGCCTTGCATCTACAAGTGGCTCCATGTCCAAAG
Ps001646	LGIV	106	A		AD	0.29283	TTAGTCTGCTCCCTAAGCTTATTAAGAGCCTCAGAAACATGAGCATCTTTAGAAACCTTCTGTTTACCTTTTTTCTTGCTTCTCAAATCAGGTAAACCTA[A/G]TCCTAATCCTTGAACCCCTGAGGGTAAAGAAGGAGACTCTTTTTTGTCCGAAGTTTGTTCTGTGGTTCTTGGAAGGTAAGAATTTAGGTTGAGGGTTTGA
Ps001647			E	Failed			ATTCAAATATTGAAGAAAAAACTTCACTTACATTTATTCATCTCATGTCACAACTTTTATAAAGTTACCTTCCTTGGGAAAAAGAAAACCCTCGACACAA[C/T]ARGAAACAACACAACTAAACAAAATTCAACAACAACTAAAASAAAACAGTAGTAATCCTGAATCCTCACTCTTTCATGGATAACASCATAGTTTAACCAC
Ps001648	LGIV	105.9	A	CNVL	Y	0.332272	GACGATTAAGCAAAAAAATGTGCGCTTTCAGAGTGTTGACCAGGTTATCGAACACCACCTCCTACGTGAAAACTTCGAAACCCTATCACCACCAAATCCT[C/T]AGAACTCTTATTTTGGAGTCTTCACCTTCTCARTTCGTCAAGCTTCACAAACTCTCTGACGAAGATTCTGGGATTSTTGAGGTTAGGTTGGATAGGCCTG
Ps001649	LGV	129.2	C		O	0.36085	GAGTGAAAAAAGTGATTATATCAAATCTACAACCAGTTGGATGTCTACCTTCGGTAACAGCTTCATCTTCRTTCAAAGAATGCAATGAAACATCCAACAA[C/T]CTCCTCGTAGCTTACCATAACACCCTCTTAACCGAAGCTGTCACAAAGTTAAACCAACAACTCAACGATAATTCTTCATTACCCTTCATAGTTCTTGAYC
Ps001650	LGI	50.5	A		K	0.364577	AGAACGGGACKGTCATGATTCTTCGCATTTTCCGCCAGTGTTCGCCGTAGACAGTGAAAACCATGTCCTGGCCTTTTCCGGTGAAGATGTCGAAGACGAC[A/G]TTTCGTGTTCGGGAGCCGAACTCGACTCCTTGGGTATGGAGAACTTCTTTRGCGAGTTCCGGGGAGGAGATGACGACGAGGTTGCGTTGTCCCATGCGGA
Ps001651			E	Failed			TAAGGTTCACAGAAACTGCCAGAGCTAGAATTGTGAAGGCTGGTGGGGAGTGYCTTACCTTTGATCAGCTGGCTATTGAAGCTCCTCTAGGCCAGAACAC[A/G]GTTCTTCTTAGAGGTCCCAAAAATGCTCGKGAGGCTGTCAAGCACTTTGGAAGAGCTCCTGGTGTGCCACACAGCCACACCAAGCCCTATGTACGTTCTA
[truncated: 269 more rows]
